# Supplementary material for: Insights into the Catalytic Activity of a Metagenome-Derived Urethanase
Source: J Am Chem Soc. 2025 Nov 5;147(46):42511–23. doi: 10.1021/jacs.5c13147 (PMC12636025; doi:10.1021/jacs.5c13147)
Supplement: Supplementary file 2 [file ja5c13147_si_002.zip]

Archive with 23 entries (19 files):
- Structures/
- Structures/acylation/
- Structures/acylation/ES_active.pdb
- Structures/acylation/ES_inactive.pdb
- Structures/acylation/Int1A.pdb
- Structures/acylation/PCA.pdb
- Structures/acylation/TS0.pdb
- Structures/acylation/TS1A.pdb
- Structures/acylation/TS2A.pdb
- Structures/decarboxylation/
- Structures/decarboxylation/Int1D.pdb
- Structures/decarboxylation/Int2D.pdb
- Structures/decarboxylation/PCD.pdb
- Structures/decarboxylation/RCD.pdb
- Structures/decarboxylation/TS1D.pdb
- Structures/decarboxylation/TS2D.pdb
- Structures/decarboxylation/TS3D.pdb
- Structures/hydrolysis/
- Structures/hydrolysis/Int1H.pdb
- Structures/hydrolysis/PCH.pdb
- Structures/hydrolysis/RCH.pdb
- Structures/hydrolysis/TS1H.pdb
- Structures/hydrolysis/TS2H.pdb
