# Supplementary material for: Insights into the Catalytic Activity of a Metagenome-Derived Urethanase
Source: J Am Chem Soc. 2025 Nov 5;147(46):42511–23. doi: 10.1021/jacs.5c13147 (PMC12636025; doi:10.1021/jacs.5c13147)
Supplement: Supplementary file 2 [file ja5c13147_si_002.zip › Structures/acylation/ES_active.pdb]

ATOM      1  N   NSER    1      27.187  49.357  24.285  0.00  0.00      A
ATOM      2  H1  NSER    1      26.924  48.406  24.499  0.00  0.00      A
ATOM      3  H2  NSER    1      26.323  49.875  24.354  0.00  0.00      A
ATOM      4  H3  NSER    1      27.817  49.717  24.988  0.00  0.00      A
ATOM      5  CA  NSER    1      27.767  49.397  22.886  0.00  0.00      A
ATOM      6  HA  NSER    1      28.631  48.736  22.957  0.00  0.00      A
ATOM      7  CB  NSER    1      26.863  48.776  21.783  0.00  0.00      A
ATOM      8  HB3 NSER    1      26.324  49.457  21.125  0.00  0.00      A
ATOM      9  HB2 NSER    1      27.454  48.296  21.003  0.00  0.00      A
ATOM     10  OG  NSER    1      25.999  47.851  22.285  0.00  0.00      A
ATOM     11  HG  NSER    1      25.381  47.551  21.615  0.00  0.00      A
ATOM     12  C   NSER    1      28.302  50.760  22.417  0.00  0.00      A
ATOM     13  O   NSER    1      27.567  51.506  21.782  0.00  0.00      A
ATOM     14  N   GLU     2      29.591  50.940  22.813  0.00  0.00      A
ATOM     15  H   GLU     2      30.062  50.232  23.359  0.00  0.00      A
ATOM     16  CA  GLU     2      30.293  52.198  22.836  0.00  0.00      A
ATOM     17  HA  GLU     2      29.869  52.858  22.079  0.00  0.00      A
ATOM     18  CB  GLU     2      30.446  52.866  24.218  0.00  0.00      A
ATOM     19  HB3 GLU     2      31.002  53.789  24.054  0.00  0.00      A
ATOM     20  HB2 GLU     2      31.043  52.230  24.872  0.00  0.00      A
ATOM     21  CG  GLU     2      29.210  53.182  25.061  0.00  0.00      A
ATOM     22  HG3 GLU     2      29.495  53.840  25.883  0.00  0.00      A
ATOM     23  HG2 GLU     2      28.516  53.834  24.530  0.00  0.00      A
ATOM     24  CD  GLU     2      28.305  52.110  25.667  0.00  0.00      A
ATOM     25  OE1 GLU     2      27.245  52.527  26.160  0.00  0.00      A
ATOM     26  OE2 GLU     2      28.801  50.920  25.731  0.00  0.00      A
ATOM     27  C   GLU     2      31.689  51.763  22.458  0.00  0.00      A
ATOM     28  O   GLU     2      32.219  50.856  22.984  0.00  0.00      A
ATOM     29  N   LEU     3      32.297  52.281  21.389  0.00  0.00      A
ATOM     30  H   LEU     3      31.815  53.063  20.968  0.00  0.00      A
ATOM     31  CA  LEU     3      33.512  51.827  20.653  0.00  0.00      A
ATOM     32  HA  LEU     3      33.216  50.833  20.315  0.00  0.00      A
ATOM     33  CB  LEU     3      33.759  52.504  19.349  0.00  0.00      A
ATOM     34  HB3 LEU     3      34.157  51.705  18.724  0.00  0.00      A
ATOM     35  HB2 LEU     3      32.789  52.758  18.921  0.00  0.00      A
ATOM     36  CG  LEU     3      34.646  53.752  19.358  0.00  0.00      A
ATOM     37  HG  LEU     3      35.667  53.433  19.567  0.00  0.00      A
ATOM     38  CD1 LEU     3      34.681  54.359  17.931  0.00  0.00      A
ATOM     39 HD11 LEU     3      33.817  55.020  17.856  0.00  0.00      A
ATOM     40 HD12 LEU     3      34.752  53.480  17.292  0.00  0.00      A
ATOM     41 HD13 LEU     3      35.475  55.083  17.745  0.00  0.00      A
ATOM     42  CD2 LEU     3      34.253  54.861  20.360  0.00  0.00      A
ATOM     43 HD21 LEU     3      35.023  55.629  20.434  0.00  0.00      A
ATOM     44 HD22 LEU     3      33.969  54.530  21.359  0.00  0.00      A
ATOM     45 HD23 LEU     3      33.354  55.354  19.992  0.00  0.00      A
ATOM     46  C   LEU     3      34.734  51.714  21.481  0.00  0.00      A
ATOM     47  O   LEU     3      34.912  52.329  22.519  0.00  0.00      A
ATOM     48  N   SER     4      35.735  50.938  21.037  0.00  0.00      A
ATOM     49  H   SER     4      35.465  50.367  20.248  0.00  0.00      A
ATOM     50  CA  SER     4      37.011  50.578  21.634  0.00  0.00      A
ATOM     51  HA  SER     4      36.805  50.515  22.702  0.00  0.00      A
ATOM     52  CB  SER     4      37.365  49.148  21.217  0.00  0.00      A
ATOM     53  HB3 SER     4      38.318  48.925  21.697  0.00  0.00      A
ATOM     54  HB2 SER     4      36.599  48.463  21.579  0.00  0.00      A
ATOM     55  OG  SER     4      37.589  49.038  19.810  0.00  0.00      A
ATOM     56  HG  SER     4      36.727  49.147  19.402  0.00  0.00      A
ATOM     57  C   SER     4      38.111  51.560  21.381  0.00  0.00      A
ATOM     58  O   SER     4      37.932  52.341  20.462  0.00  0.00      A
ATOM     59  N   ALA     5      39.279  51.422  21.993  0.00  0.00      A
ATOM     60  H   ALA     5      39.381  50.696  22.688  0.00  0.00      A
ATOM     61  CA  ALA     5      40.435  52.341  21.766  0.00  0.00      A
ATOM     62  HA  ALA     5      40.187  53.401  21.816  0.00  0.00      A
ATOM     63  CB  ALA     5      41.385  52.040  22.938  0.00  0.00      A
ATOM     64  HB1 ALA     5      40.898  52.267  23.886  0.00  0.00      A
ATOM     65  HB2 ALA     5      41.695  50.995  22.921  0.00  0.00      A
ATOM     66  HB3 ALA     5      42.220  52.697  22.694  0.00  0.00      A
ATOM     67  C   ALA     5      41.230  52.195  20.424  0.00  0.00      A
ATOM     68  O   ALA     5      41.654  53.218  19.918  0.00  0.00      A
ATOM     69  N   ILE     6      41.180  50.972  19.866  0.00  0.00      A
ATOM     70  H   ILE     6      40.892  50.210  20.463  0.00  0.00      A
ATOM     71  CA  ILE     6      41.607  50.869  18.500  0.00  0.00      A
ATOM     72  HA  ILE     6      42.534  51.428  18.368  0.00  0.00      A
ATOM     73  CB  ILE     6      41.852  49.389  18.208  0.00  0.00      A
ATOM     74  HB  ILE     6      40.975  48.795  18.465  0.00  0.00      A
ATOM     75  CG2 ILE     6      42.171  49.154  16.674  0.00  0.00      A
ATOM     76 HG21 ILE     6      42.406  48.110  16.466  0.00  0.00      A
ATOM     77 HG22 ILE     6      42.913  49.864  16.308  0.00  0.00      A
ATOM     78 HG23 ILE     6      41.240  49.417  16.171  0.00  0.00      A
ATOM     79  CG1 ILE     6      43.072  48.863  19.059  0.00  0.00      A
ATOM     80 HG13 ILE     6      42.980  49.147  20.107  0.00  0.00      A
ATOM     81 HG12 ILE     6      43.950  49.408  18.712  0.00  0.00      A
ATOM     82  CD1 ILE     6      43.407  47.390  18.956  0.00  0.00      A
ATOM     83 HD11 ILE     6      42.564  46.720  19.122  0.00  0.00      A
ATOM     84 HD12 ILE     6      43.819  47.213  17.962  0.00  0.00      A
ATOM     85 HD13 ILE     6      44.125  47.332  19.775  0.00  0.00      A
ATOM     86  C   ILE     6      40.599  51.504  17.546  0.00  0.00      A
ATOM     87  O   ILE     6      40.979  52.174  16.649  0.00  0.00      A
ATOM     88  N   GLU     7      39.343  51.345  17.821  0.00  0.00      A
ATOM     89  H   GLU     7      39.076  50.961  18.716  0.00  0.00      A
ATOM     90  CA  GLU     7      38.316  51.956  16.954  0.00  0.00      A
ATOM     91  HA  GLU     7      38.508  51.720  15.908  0.00  0.00      A
ATOM     92  CB  GLU     7      36.987  51.326  17.252  0.00  0.00      A
ATOM     93  HB3 GLU     7      36.187  51.849  16.728  0.00  0.00      A
ATOM     94  HB2 GLU     7      36.659  51.501  18.277  0.00  0.00      A
ATOM     95  CG  GLU     7      36.823  49.881  16.810  0.00  0.00      A
ATOM     96  HG3 GLU     7      37.631  49.271  17.214  0.00  0.00      A
ATOM     97  HG2 GLU     7      36.770  49.885  15.722  0.00  0.00      A
ATOM     98  CD  GLU     7      35.491  49.363  17.427  0.00  0.00      A
ATOM     99  OE1 GLU     7      34.519  49.020  16.718  0.00  0.00      A
ATOM    100  OE2 GLU     7      35.412  49.294  18.668  0.00  0.00      A
ATOM    101  C   GLU     7      38.147  53.499  17.119  0.00  0.00      A
ATOM    102  O   GLU     7      37.961  54.102  16.047  0.00  0.00      A
ATOM    103  N   THR     8      38.466  54.122  18.263  0.00  0.00      A
ATOM    104  H   THR     8      38.866  53.443  18.895  0.00  0.00      A
ATOM    105  CA  THR     8      38.604  55.570  18.588  0.00  0.00      A
ATOM    106  HA  THR     8      37.731  56.100  18.207  0.00  0.00      A
ATOM    107  CB  THR     8      38.772  55.798  20.152  0.00  0.00      A
ATOM    108  HB  THR     8      39.773  55.588  20.529  0.00  0.00      A
ATOM    109  CG2 THR     8      38.505  57.316  20.391  0.00  0.00      A
ATOM    110 HG21 THR     8      39.285  57.921  19.928  0.00  0.00      A
ATOM    111 HG22 THR     8      38.655  57.450  21.463  0.00  0.00      A
ATOM    112 HG23 THR     8      37.533  57.493  19.931  0.00  0.00      A
ATOM    113  OG1 THR     8      37.817  55.125  20.834  0.00  0.00      A
ATOM    114  HG1 THR     8      38.020  54.197  20.700  0.00  0.00      A
ATOM    115  C   THR     8      39.840  56.185  17.889  0.00  0.00      A
ATOM    116  O   THR     8      39.687  57.101  17.148  0.00  0.00      A
ATOM    117  N   ALA     9      40.967  55.467  18.021  0.00  0.00      A
ATOM    118  H   ALA     9      41.055  54.828  18.799  0.00  0.00      A
ATOM    119  CA  ALA     9      42.146  55.859  17.175  0.00  0.00      A
ATOM    120  HA  ALA     9      42.400  56.912  17.296  0.00  0.00      A
ATOM    121  CB  ALA     9      43.357  54.989  17.655  0.00  0.00      A
ATOM    122  HB1 ALA     9      43.365  53.990  17.221  0.00  0.00      A
ATOM    123  HB2 ALA     9      44.301  55.503  17.469  0.00  0.00      A
ATOM    124  HB3 ALA     9      43.238  54.869  18.732  0.00  0.00      A
ATOM    125  C   ALA     9      41.801  55.741  15.687  0.00  0.00      A
ATOM    126  O   ALA     9      42.280  56.607  14.961  0.00  0.00      A
ATOM    127  N   ALA    10      41.000  54.700  15.237  0.00  0.00      A
ATOM    128  H   ALA    10      40.676  54.017  15.906  0.00  0.00      A
ATOM    129  CA  ALA    10      40.581  54.554  13.874  0.00  0.00      A
ATOM    130  HA  ALA    10      41.505  54.613  13.298  0.00  0.00      A
ATOM    131  CB  ALA    10      39.993  53.151  13.688  0.00  0.00      A
ATOM    132  HB1 ALA    10      39.016  53.117  14.170  0.00  0.00      A
ATOM    133  HB2 ALA    10      40.051  53.041  12.605  0.00  0.00      A
ATOM    134  HB3 ALA    10      40.642  52.453  14.218  0.00  0.00      A
ATOM    135  C   ALA    10      39.605  55.559  13.336  0.00  0.00      A
ATOM    136  O   ALA    10      39.729  56.151  12.213  0.00  0.00      A
ATOM    137  N   ALA    11      38.582  55.944  14.149  0.00  0.00      A
ATOM    138  H   ALA    11      38.505  55.514  15.060  0.00  0.00      A
ATOM    139  CA  ALA    11      37.668  57.030  13.828  0.00  0.00      A
ATOM    140  HA  ALA    11      37.235  56.775  12.860  0.00  0.00      A
ATOM    141  CB  ALA    11      36.578  57.049  14.953  0.00  0.00      A
ATOM    142  HB1 ALA    11      35.746  57.741  14.822  0.00  0.00      A
ATOM    143  HB2 ALA    11      36.121  56.069  15.093  0.00  0.00      A
ATOM    144  HB3 ALA    11      37.060  57.292  15.900  0.00  0.00      A
ATOM    145  C   ALA    11      38.275  58.425  13.783  0.00  0.00      A
ATOM    146  O   ALA    11      37.777  59.313  13.067  0.00  0.00      A
ATOM    147  N   ILE    12      39.452  58.615  14.413  0.00  0.00      A
ATOM    148  H   ILE    12      39.816  57.934  15.063  0.00  0.00      A
ATOM    149  CA  ILE    12      40.105  59.892  14.190  0.00  0.00      A
ATOM    150  HA  ILE    12      39.317  60.627  14.025  0.00  0.00      A
ATOM    151  CB  ILE    12      40.811  60.378  15.420  0.00  0.00      A
ATOM    152  HB  ILE    12      41.550  59.620  15.681  0.00  0.00      A
ATOM    153  CG2 ILE    12      41.505  61.727  15.131  0.00  0.00      A
ATOM    154 HG21 ILE    12      42.310  61.523  14.425  0.00  0.00      A
ATOM    155 HG22 ILE    12      40.762  62.457  14.810  0.00  0.00      A
ATOM    156 HG23 ILE    12      41.961  62.010  16.079  0.00  0.00      A
ATOM    157  CG1 ILE    12      39.934  60.744  16.594  0.00  0.00      A
ATOM    158 HG13 ILE    12      39.014  60.161  16.572  0.00  0.00      A
ATOM    159 HG12 ILE    12      39.512  61.745  16.502  0.00  0.00      A
ATOM    160  CD1 ILE    12      40.629  60.480  17.987  0.00  0.00      A
ATOM    161 HD11 ILE    12      39.843  60.088  18.632  0.00  0.00      A
ATOM    162 HD12 ILE    12      41.383  59.712  17.817  0.00  0.00      A
ATOM    163 HD13 ILE    12      41.053  61.439  18.286  0.00  0.00      A
ATOM    164  C   ILE    12      40.972  59.828  12.908  0.00  0.00      A
ATOM    165  O   ILE    12      40.967  60.744  12.065  0.00  0.00      A
ATOM    166  N   ALA    13      41.775  58.769  12.726  0.00  0.00      A
ATOM    167  H   ALA    13      41.771  58.016  13.399  0.00  0.00      A
ATOM    168  CA  ALA    13      42.566  58.695  11.497  0.00  0.00      A
ATOM    169  HA  ALA    13      43.090  59.647  11.403  0.00  0.00      A
ATOM    170  CB  ALA    13      43.623  57.568  11.765  0.00  0.00      A
ATOM    171  HB1 ALA    13      44.054  57.164  10.849  0.00  0.00      A
ATOM    172  HB2 ALA    13      44.442  57.852  12.427  0.00  0.00      A
ATOM    173  HB3 ALA    13      43.103  56.700  12.171  0.00  0.00      A
ATOM    174  C   ALA    13      41.861  58.465  10.180  0.00  0.00      A
ATOM    175  O   ALA    13      42.279  58.928   9.134  0.00  0.00      A
ATOM    176  N   GLY    14      40.699  57.873  10.309  0.00  0.00      A
ATOM    177  H   GLY    14      40.438  57.378  11.149  0.00  0.00      A
ATOM    178  CA  GLY    14      39.705  57.798   9.209  0.00  0.00      A
ATOM    179  HA3 GLY    14      40.273  57.460   8.342  0.00  0.00      A
ATOM    180  HA2 GLY    14      38.989  57.020   9.473  0.00  0.00      A
ATOM    181  C   GLY    14      38.968  59.052   8.812  0.00  0.00      A
ATOM    182  O   GLY    14      38.383  59.021   7.708  0.00  0.00      A
ATOM    183  N   GLY    15      38.972  60.068   9.667  0.00  0.00      A
ATOM    184  H   GLY    15      39.496  59.912  10.516  0.00  0.00      A
ATOM    185  CA  GLY    15      38.175  61.360   9.559  0.00  0.00      A
ATOM    186  HA3 GLY    15      38.684  62.201  10.030  0.00  0.00      A
ATOM    187  HA2 GLY    15      38.059  61.716   8.535  0.00  0.00      A
ATOM    188  C   GLY    15      36.706  61.340  10.071  0.00  0.00      A
ATOM    189  O   GLY    15      35.970  62.282  10.003  0.00  0.00      A
ATOM    190  N   SER    16      36.293  60.278  10.755  0.00  0.00      A
ATOM    191  H   SER    16      36.863  59.454  10.887  0.00  0.00      A
ATOM    192  CA  SER    16      34.986  60.186  11.338  0.00  0.00      A
ATOM    193  HA  SER    16      34.288  60.523  10.571  0.00  0.00      A
ATOM    194  CB  SER    16      34.596  58.744  11.597  0.00  0.00      A
ATOM    195  HB3 SER    16      33.530  58.622  11.789  0.00  0.00      A
ATOM    196  HB2 SER    16      35.250  58.300  12.347  0.00  0.00      A
ATOM    197  OG  SER    16      34.877  58.041  10.419  0.00  0.00      A
ATOM    198  HG  SER    16      34.840  57.098  10.592  0.00  0.00      A
ATOM    199  C   SER    16      34.625  60.989  12.581  0.00  0.00      A
ATOM    200  O   SER    16      33.410  61.151  12.873  0.00  0.00      A
ATOM    201  N   MET    17      35.567  61.592  13.302  0.00  0.00      A
ATOM    202  H   MET    17      36.541  61.407  13.112  0.00  0.00      A
ATOM    203  CA  MET    17      35.441  62.473  14.548  0.00  0.00      A
ATOM    204  HA  MET    17      34.713  63.253  14.329  0.00  0.00      A
ATOM    205  CB  MET    17      34.907  61.686  15.700  0.00  0.00      A
ATOM    206  HB3 MET    17      33.891  61.298  15.629  0.00  0.00      A
ATOM    207  HB2 MET    17      34.854  62.394  16.527  0.00  0.00      A
ATOM    208  CG  MET    17      35.684  60.456  16.188  0.00  0.00      A
ATOM    209  HG3 MET    17      35.584  59.701  15.409  0.00  0.00      A
ATOM    210  HG2 MET    17      36.727  60.664  16.428  0.00  0.00      A
ATOM    211  SD  MET    17      34.889  59.857  17.749  0.00  0.00      A
ATOM    212  CE  MET    17      35.566  58.187  17.839  0.00  0.00      A
ATOM    213  HE1 MET    17      35.096  57.468  17.167  0.00  0.00      A
ATOM    214  HE2 MET    17      36.643  58.303  17.719  0.00  0.00      A
ATOM    215  HE3 MET    17      35.497  57.875  18.881  0.00  0.00      A
ATOM    216  C   MET    17      36.784  63.040  14.841  0.00  0.00      A
ATOM    217  O   MET    17      37.754  62.541  14.341  0.00  0.00      A
ATOM    218  N   THR    18      36.900  64.120  15.653  0.00  0.00      A
ATOM    219  H   THR    18      36.022  64.542  15.922  0.00  0.00      A
ATOM    220  CA  THR    18      38.145  64.644  16.287  0.00  0.00      A
ATOM    221  HA  THR    18      38.986  64.583  15.596  0.00  0.00      A
ATOM    222  CB  THR    18      37.848  66.177  16.585  0.00  0.00      A
ATOM    223  HB  THR    18      38.694  66.542  17.168  0.00  0.00      A
ATOM    224  CG2 THR    18      37.769  67.091  15.325  0.00  0.00      A
ATOM    225 HG21 THR    18      38.163  68.077  15.569  0.00  0.00      A
ATOM    226 HG22 THR    18      38.279  66.614  14.488  0.00  0.00      A
ATOM    227 HG23 THR    18      36.735  67.326  15.071  0.00  0.00      A
ATOM    228  OG1 THR    18      36.741  66.498  17.441  0.00  0.00      A
ATOM    229  HG1 THR    18      35.913  66.305  16.995  0.00  0.00      A
ATOM    230  C   THR    18      38.499  64.036  17.649  0.00  0.00      A
ATOM    231  O   THR    18      37.614  63.330  18.154  0.00  0.00      A
ATOM    232  N   ALA    19      39.790  64.172  18.110  0.00  0.00      A
ATOM    233  H   ALA    19      40.541  64.377  17.467  0.00  0.00      A
ATOM    234  CA  ALA    19      40.169  63.688  19.483  0.00  0.00      A
ATOM    235  HA  ALA    19      39.857  62.658  19.655  0.00  0.00      A
ATOM    236  CB  ALA    19      41.689  63.778  19.743  0.00  0.00      A
ATOM    237  HB1 ALA    19      41.830  63.531  20.796  0.00  0.00      A
ATOM    238  HB2 ALA    19      41.888  64.849  19.784  0.00  0.00      A
ATOM    239  HB3 ALA    19      42.365  63.241  19.078  0.00  0.00      A
ATOM    240  C   ALA    19      39.374  64.376  20.591  0.00  0.00      A
ATOM    241  O   ALA    19      38.981  63.653  21.559  0.00  0.00      A
ATOM    242  N   LEU    20      39.202  65.724  20.381  0.00  0.00      A
ATOM    243  H   LEU    20      39.573  66.118  19.529  0.00  0.00      A
ATOM    244  CA  LEU    20      38.512  66.685  21.157  0.00  0.00      A
ATOM    245  HA  LEU    20      39.251  66.903  21.928  0.00  0.00      A
ATOM    246  CB  LEU    20      38.388  67.963  20.284  0.00  0.00      A
ATOM    247  HB3 LEU    20      39.305  68.342  19.833  0.00  0.00      A
ATOM    248  HB2 LEU    20      37.733  67.713  19.449  0.00  0.00      A
ATOM    249  CG  LEU    20      37.835  69.110  21.143  0.00  0.00      A
ATOM    250  HG  LEU    20      36.781  68.895  21.321  0.00  0.00      A
ATOM    251  CD1 LEU    20      38.598  69.342  22.440  0.00  0.00      A
ATOM    252 HD11 LEU    20      38.165  68.602  23.114  0.00  0.00      A
ATOM    253 HD12 LEU    20      39.661  69.186  22.255  0.00  0.00      A
ATOM    254 HD13 LEU    20      38.446  70.349  22.829  0.00  0.00      A
ATOM    255  CD2 LEU    20      37.876  70.361  20.255  0.00  0.00      A
ATOM    256 HD21 LEU    20      37.522  71.154  20.913  0.00  0.00      A
ATOM    257 HD22 LEU    20      38.928  70.400  19.971  0.00  0.00      A
ATOM    258 HD23 LEU    20      37.248  70.193  19.380  0.00  0.00      A
ATOM    259  C   LEU    20      37.180  66.078  21.628  0.00  0.00      A
ATOM    260  O   LEU    20      37.035  65.703  22.785  0.00  0.00      A
ATOM    261  N   GLU    21      36.269  65.862  20.643  0.00  0.00      A
ATOM    262  H   GLU    21      36.538  66.241  19.746  0.00  0.00      A
ATOM    263  CA  GLU    21      34.902  65.285  20.897  0.00  0.00      A
ATOM    264  HA  GLU    21      34.404  65.870  21.671  0.00  0.00      A
ATOM    265  CB  GLU    21      34.039  65.525  19.666  0.00  0.00      A
ATOM    266  HB3 GLU    21      34.179  66.556  19.342  0.00  0.00      A
ATOM    267  HB2 GLU    21      32.977  65.415  19.885  0.00  0.00      A
ATOM    268  CG  GLU    21      34.398  64.649  18.448  0.00  0.00      A
ATOM    269  HG3 GLU    21      35.467  64.451  18.368  0.00  0.00      A
ATOM    270  HG2 GLU    21      33.978  63.667  18.664  0.00  0.00      A
ATOM    271  CD  GLU    21      33.727  65.248  17.247  0.00  0.00      A
ATOM    272  OE1 GLU    21      32.469  65.202  17.071  0.00  0.00      A
ATOM    273  OE2 GLU    21      34.514  65.710  16.335  0.00  0.00      A
ATOM    274  C   GLU    21      34.787  63.765  21.287  0.00  0.00      A
ATOM    275  O   GLU    21      33.844  63.417  21.963  0.00  0.00      A
ATOM    276  N   ALA    22      35.734  62.879  21.003  0.00  0.00      A
ATOM    277  H   ALA    22      36.521  63.284  20.516  0.00  0.00      A
ATOM    278  CA  ALA    22      35.843  61.494  21.406  0.00  0.00      A
ATOM    279  HA  ALA    22      34.911  60.953  21.241  0.00  0.00      A
ATOM    280  CB  ALA    22      37.009  60.762  20.668  0.00  0.00      A
ATOM    281  HB1 ALA    22      36.925  61.017  19.611  0.00  0.00      A
ATOM    282  HB2 ALA    22      38.002  61.163  20.872  0.00  0.00      A
ATOM    283  HB3 ALA    22      36.955  59.679  20.772  0.00  0.00      A
ATOM    284  C   ALA    22      35.998  61.394  22.912  0.00  0.00      A
ATOM    285  O   ALA    22      35.356  60.588  23.594  0.00  0.00      A
ATOM    286  N   CYS    23      36.919  62.271  23.410  0.00  0.00      A
ATOM    287  H   CYS    23      37.358  62.869  22.724  0.00  0.00      A
ATOM    288  CA  CYS    23      37.128  62.456  24.806  0.00  0.00      A
ATOM    289  HA  CYS    23      37.236  61.477  25.271  0.00  0.00      A
ATOM    290  CB  CYS    23      38.344  63.185  25.051  0.00  0.00      A
ATOM    291  HB3 CYS    23      38.436  64.177  24.609  0.00  0.00      A
ATOM    292  HB2 CYS    23      38.456  63.294  26.129  0.00  0.00      A
ATOM    293  SG  CYS    23      39.673  62.069  24.386  0.00  0.00      A
ATOM    294  HG  CYS    23      39.306  62.020  23.103  0.00  0.00      A
ATOM    295  C   CYS    23      35.880  63.109  25.545  0.00  0.00      A
ATOM    296  O   CYS    23      35.553  62.663  26.645  0.00  0.00      A
ATOM    297  N   ASP    24      35.211  64.121  24.956  0.00  0.00      A
ATOM    298  H   ASP    24      35.516  64.440  24.048  0.00  0.00      A
ATOM    299  CA  ASP    24      34.045  64.741  25.508  0.00  0.00      A
ATOM    300  HA  ASP    24      34.279  65.183  26.476  0.00  0.00      A
ATOM    301  CB  ASP    24      33.654  65.792  24.379  0.00  0.00      A
ATOM    302  HB3 ASP    24      33.529  65.257  23.438  0.00  0.00      A
ATOM    303  HB2 ASP    24      34.542  66.381  24.149  0.00  0.00      A
ATOM    304  CG  ASP    24      32.459  66.622  24.778  0.00  0.00      A
ATOM    305  OD1 ASP    24      31.388  66.488  24.151  0.00  0.00      A
ATOM    306  OD2 ASP    24      32.653  67.486  25.668  0.00  0.00      A
ATOM    307  C   ASP    24      32.861  63.728  25.578  0.00  0.00      A
ATOM    308  O   ASP    24      32.263  63.776  26.668  0.00  0.00      A
ATOM    309  N   ALA    25      32.674  62.836  24.619  0.00  0.00      A
ATOM    310  H   ALA    25      33.323  62.894  23.847  0.00  0.00      A
ATOM    311  CA  ALA    25      31.719  61.841  24.608  0.00  0.00      A
ATOM    312  HA  ALA    25      30.693  62.176  24.764  0.00  0.00      A
ATOM    313  CB  ALA    25      31.884  61.162  23.203  0.00  0.00      A
ATOM    314  HB1 ALA    25      32.937  60.907  23.084  0.00  0.00      A
ATOM    315  HB2 ALA    25      31.398  61.789  22.456  0.00  0.00      A
ATOM    316  HB3 ALA    25      31.335  60.220  23.204  0.00  0.00      A
ATOM    317  C   ALA    25      31.964  60.779  25.741  0.00  0.00      A
ATOM    318  O   ALA    25      31.044  60.233  26.323  0.00  0.00      A
ATOM    319  N   ALA    26      33.257  60.643  26.182  0.00  0.00      A
ATOM    320  H   ALA    26      34.004  61.079  25.660  0.00  0.00      A
ATOM    321  CA  ALA    26      33.586  59.862  27.362  0.00  0.00      A
ATOM    322  HA  ALA    26      32.882  59.034  27.444  0.00  0.00      A
ATOM    323  CB  ALA    26      34.950  59.338  27.094  0.00  0.00      A
ATOM    324  HB1 ALA    26      35.696  60.107  26.895  0.00  0.00      A
ATOM    325  HB2 ALA    26      34.916  58.593  26.299  0.00  0.00      A
ATOM    326  HB3 ALA    26      35.309  58.858  28.005  0.00  0.00      A
ATOM    327  C   ALA    26      33.414  60.580  28.755  0.00  0.00      A
ATOM    328  O   ALA    26      32.854  60.033  29.649  0.00  0.00      A
ATOM    329  N   ILE    27      33.854  61.873  28.880  0.00  0.00      A
ATOM    330  H   ILE    27      34.341  62.316  28.114  0.00  0.00      A
ATOM    331  CA  ILE    27      33.484  62.715  29.963  0.00  0.00      A
ATOM    332  HA  ILE    27      34.007  62.305  30.827  0.00  0.00      A
ATOM    333  CB  ILE    27      34.058  64.162  29.748  0.00  0.00      A
ATOM    334  HB  ILE    27      33.729  64.332  28.723  0.00  0.00      A
ATOM    335  CG2 ILE    27      33.484  65.291  30.686  0.00  0.00      A
ATOM    336 HG21 ILE    27      33.483  66.219  30.113  0.00  0.00      A
ATOM    337 HG22 ILE    27      34.039  65.571  31.581  0.00  0.00      A
ATOM    338 HG23 ILE    27      32.510  64.944  31.032  0.00  0.00      A
ATOM    339  CG1 ILE    27      35.609  64.119  29.723  0.00  0.00      A
ATOM    340 HG13 ILE    27      35.858  63.371  28.971  0.00  0.00      A
ATOM    341 HG12 ILE    27      35.994  63.894  30.718  0.00  0.00      A
ATOM    342  CD1 ILE    27      36.132  65.531  29.345  0.00  0.00      A
ATOM    343 HD11 ILE    27      37.222  65.522  29.319  0.00  0.00      A
ATOM    344 HD12 ILE    27      35.891  65.837  28.326  0.00  0.00      A
ATOM    345 HD13 ILE    27      35.761  66.274  30.051  0.00  0.00      A
ATOM    346  C   ILE    27      31.934  62.679  30.254  0.00  0.00      A
ATOM    347  O   ILE    27      31.549  62.368  31.337  0.00  0.00      A
ATOM    348  N   ALA    28      31.105  62.743  29.179  0.00  0.00      A
ATOM    349  H   ALA    28      31.603  62.794  28.302  0.00  0.00      A
ATOM    350  CA  ALA    28      29.643  62.589  29.243  0.00  0.00      A
ATOM    351  HA  ALA    28      29.328  63.307  30.000  0.00  0.00      A
ATOM    352  CB  ALA    28      29.009  62.766  27.896  0.00  0.00      A
ATOM    353  HB1 ALA    28      27.985  62.402  27.972  0.00  0.00      A
ATOM    354  HB2 ALA    28      29.134  63.825  27.669  0.00  0.00      A
ATOM    355  HB3 ALA    28      29.548  62.188  27.146  0.00  0.00      A
ATOM    356  C   ALA    28      29.245  61.221  29.809  0.00  0.00      A
ATOM    357  O   ALA    28      28.473  61.188  30.779  0.00  0.00      A
ATOM    358  N   ARG    29      29.863  60.073  29.443  0.00  0.00      A
ATOM    359  H   ARG    29      30.450  60.052  28.621  0.00  0.00      A
ATOM    360  CA  ARG    29      29.419  58.757  30.015  0.00  0.00      A
ATOM    361  HA  ARG    29      28.345  58.820  30.187  0.00  0.00      A
ATOM    362  CB  ARG    29      29.569  57.572  29.049  0.00  0.00      A
ATOM    363  HB3 ARG    29      29.237  56.599  29.411  0.00  0.00      A
ATOM    364  HB2 ARG    29      30.607  57.468  28.732  0.00  0.00      A
ATOM    365  CG  ARG    29      28.729  57.817  27.817  0.00  0.00      A
ATOM    366  HG3 ARG    29      29.010  58.779  27.389  0.00  0.00      A
ATOM    367  HG2 ARG    29      27.677  57.788  28.102  0.00  0.00      A
ATOM    368  CD  ARG    29      29.017  56.709  26.785  0.00  0.00      A
ATOM    369  HD3 ARG    29      29.362  55.819  27.311  0.00  0.00      A
ATOM    370  HD2 ARG    29      28.039  56.449  26.381  0.00  0.00      A
ATOM    371  NE  ARG    29      30.052  57.089  25.831  0.00  0.00      A
ATOM    372  HE  ARG    29      30.968  56.894  26.210  0.00  0.00      A
ATOM    373  CZ  ARG    29      29.925  57.358  24.542  0.00  0.00      A
ATOM    374  NH1 ARG    29      28.725  57.340  23.935  0.00  0.00      A
ATOM    375 HH11 ARG    29      28.719  57.473  22.934  0.00  0.00      A
ATOM    376 HH12 ARG    29      27.907  57.241  24.520  0.00  0.00      A
ATOM    377  NH2 ARG    29      31.028  57.549  23.853  0.00  0.00      A
ATOM    378 HH21 ARG    29      30.990  57.706  22.855  0.00  0.00      A
ATOM    379 HH22 ARG    29      31.829  57.550  24.468  0.00  0.00      A
ATOM    380  C   ARG    29      29.945  58.617  31.437  0.00  0.00      A
ATOM    381  O   ARG    29      29.284  57.980  32.171  0.00  0.00      A
ATOM    382  N   ILE    30      31.076  59.223  31.814  0.00  0.00      A
ATOM    383  H   ILE    30      31.614  59.721  31.112  0.00  0.00      A
ATOM    384  CA  ILE    30      31.495  59.283  33.222  0.00  0.00      A
ATOM    385  HA  ILE    30      31.519  58.274  33.619  0.00  0.00      A
ATOM    386  CB  ILE    30      32.916  59.881  33.388  0.00  0.00      A
ATOM    387  HB  ILE    30      32.939  60.873  32.938  0.00  0.00      A
ATOM    388  CG2 ILE    30      33.244  60.014  34.887  0.00  0.00      A
ATOM    389 HG21 ILE    30      34.268  60.351  35.029  0.00  0.00      A
ATOM    390 HG22 ILE    30      32.588  60.747  35.349  0.00  0.00      A
ATOM    391 HG23 ILE    30      33.122  59.051  35.386  0.00  0.00      A
ATOM    392  CG1 ILE    30      33.995  59.004  32.709  0.00  0.00      A
ATOM    393 HG13 ILE    30      33.661  58.719  31.713  0.00  0.00      A
ATOM    394 HG12 ILE    30      34.135  58.091  33.288  0.00  0.00      A
ATOM    395  CD1 ILE    30      35.358  59.691  32.546  0.00  0.00      A
ATOM    396 HD11 ILE    30      35.239  60.632  32.008  0.00  0.00      A
ATOM    397 HD12 ILE    30      35.818  59.880  33.515  0.00  0.00      A
ATOM    398 HD13 ILE    30      36.020  59.039  31.974  0.00  0.00      A
ATOM    399  C   ILE    30      30.443  60.057  34.027  0.00  0.00      A
ATOM    400  O   ILE    30      29.782  59.496  34.901  0.00  0.00      A
ATOM    401  N   GLU    31      30.082  61.255  33.567  0.00  0.00      A
ATOM    402  H   GLU    31      30.508  61.564  32.705  0.00  0.00      A
ATOM    403  CA  GLU    31      29.166  62.128  34.289  0.00  0.00      A
ATOM    404  HA  GLU    31      29.554  62.294  35.295  0.00  0.00      A
ATOM    405  CB  GLU    31      29.335  63.542  33.710  0.00  0.00      A
ATOM    406  HB3 GLU    31      29.310  63.598  32.621  0.00  0.00      A
ATOM    407  HB2 GLU    31      28.529  64.116  34.165  0.00  0.00      A
ATOM    408  CG  GLU    31      30.614  64.223  34.183  0.00  0.00      A
ATOM    409  HG3 GLU    31      31.459  63.534  34.178  0.00  0.00      A
ATOM    410  HG2 GLU    31      30.839  64.977  33.428  0.00  0.00      A
ATOM    411  CD  GLU    31      30.541  64.814  35.604  0.00  0.00      A
ATOM    412  OE1 GLU    31      29.810  65.859  35.760  0.00  0.00      A
ATOM    413  OE2 GLU    31      31.231  64.215  36.472  0.00  0.00      A
ATOM    414  C   GLU    31      27.703  61.671  34.315  0.00  0.00      A
ATOM    415  O   GLU    31      26.943  62.204  35.128  0.00  0.00      A
ATOM    416  N   GLN    32      27.382  60.683  33.489  0.00  0.00      A
ATOM    417  H   GLN    32      28.085  60.360  32.839  0.00  0.00      A
ATOM    418  CA  GLN    32      26.036  60.169  33.417  0.00  0.00      A
ATOM    419  HA  GLN    32      25.354  60.788  34.001  0.00  0.00      A
ATOM    420  CB  GLN    32      25.558  60.263  31.962  0.00  0.00      A
ATOM    421  HB3 GLN    32      24.534  59.902  31.868  0.00  0.00      A
ATOM    422  HB2 GLN    32      26.004  59.632  31.193  0.00  0.00      A
ATOM    423  CG  GLN    32      25.518  61.766  31.513  0.00  0.00      A
ATOM    424  HG3 GLN    32      24.912  62.409  32.151  0.00  0.00      A
ATOM    425  HG2 GLN    32      26.489  62.262  31.517  0.00  0.00      A
ATOM    426  CD  GLN    32      25.043  61.876  29.978  0.00  0.00      A
ATOM    427  OE1 GLN    32      24.733  60.868  29.324  0.00  0.00      A
ATOM    428  NE2 GLN    32      24.735  63.019  29.412  0.00  0.00      A
ATOM    429 HE21 GLN    32      24.850  63.853  29.971  0.00  0.00      A
ATOM    430 HE22 GLN    32      24.497  63.082  28.433  0.00  0.00      A
ATOM    431  C   GLN    32      25.917  58.727  33.841  0.00  0.00      A
ATOM    432  O   GLN    32      24.804  58.192  33.813  0.00  0.00      A
ATOM    433  N   ARG    33      26.990  58.092  34.347  0.00  0.00      A
ATOM    434  H   ARG    33      27.885  58.569  34.301  0.00  0.00      A
ATOM    435  CA  ARG    33      26.962  56.691  34.829  0.00  0.00      A
ATOM    436  HA  ARG    33      25.929  56.418  35.049  0.00  0.00      A
ATOM    437  CB  ARG    33      27.461  55.751  33.710  0.00  0.00      A
ATOM    438  HB3 ARG    33      28.502  55.967  33.494  0.00  0.00      A
ATOM    439  HB2 ARG    33      27.397  54.719  34.055  0.00  0.00      A
ATOM    440  CG  ARG    33      26.642  55.888  32.414  0.00  0.00      A
ATOM    441  HG3 ARG    33      26.717  56.905  32.032  0.00  0.00      A
ATOM    442  HG2 ARG    33      25.600  55.670  32.646  0.00  0.00      A
ATOM    443  CD  ARG    33      27.110  54.953  31.299  0.00  0.00      A
ATOM    444  HD3 ARG    33      26.981  53.924  31.638  0.00  0.00      A
ATOM    445  HD2 ARG    33      28.169  55.135  31.103  0.00  0.00      A
ATOM    446  NE  ARG    33      26.327  55.169  30.065  0.00  0.00      A
ATOM    447  HE  ARG    33      25.616  55.889  30.093  0.00  0.00      A
ATOM    448  CZ  ARG    33      26.425  54.493  28.934  0.00  0.00      A
ATOM    449  NH1 ARG    33      27.317  53.565  28.753  0.00  0.00      A
ATOM    450 HH11 ARG    33      27.334  53.063  27.867  0.00  0.00      A
ATOM    451 HH12 ARG    33      27.923  53.298  29.520  0.00  0.00      A
ATOM    452  NH2 ARG    33      25.611  54.739  27.947  0.00  0.00      A
ATOM    453 HH21 ARG    33      25.709  54.237  27.074  0.00  0.00      A
ATOM    454 HH22 ARG    33      24.854  55.402  28.051  0.00  0.00      A
ATOM    455  C   ARG    33      27.708  56.449  36.151  0.00  0.00      A
ATOM    456  O   ARG    33      27.312  55.558  36.899  0.00  0.00      A
ATOM    457  N   ASP    34      28.629  57.331  36.543  0.00  0.00      A
ATOM    458  H   ASP    34      28.904  58.042  35.876  0.00  0.00      A
ATOM    459  CA  ASP    34      29.469  57.219  37.751  0.00  0.00      A
ATOM    460  HA  ASP    34      29.838  56.198  37.829  0.00  0.00      A
ATOM    461  CB  ASP    34      30.683  58.132  37.517  0.00  0.00      A
ATOM    462  HB3 ASP    34      30.323  59.155  37.395  0.00  0.00      A
ATOM    463  HB2 ASP    34      31.185  57.836  36.596  0.00  0.00      A
ATOM    464  CG  ASP    34      31.715  58.120  38.638  0.00  0.00      A
ATOM    465  OD1 ASP    34      32.081  59.243  39.061  0.00  0.00      A
ATOM    466  OD2 ASP    34      32.122  57.032  39.095  0.00  0.00      A
ATOM    467  C   ASP    34      28.766  57.569  39.090  0.00  0.00      A
ATOM    468  O   ASP    34      29.297  57.307  40.170  0.00  0.00      A
ATOM    469  N   GLY    35      27.596  58.209  39.067  0.00  0.00      A
ATOM    470  H   GLY    35      27.205  58.416  38.159  0.00  0.00      A
ATOM    471  CA  GLY    35      26.970  58.829  40.249  0.00  0.00      A
ATOM    472  HA3 GLY    35      26.078  59.366  39.928  0.00  0.00      A
ATOM    473  HA2 GLY    35      27.661  59.561  40.668  0.00  0.00      A
ATOM    474  C   GLY    35      26.563  57.863  41.377  0.00  0.00      A
ATOM    475  O   GLY    35      27.061  58.003  42.501  0.00  0.00      A
ATOM    476  N   PRO    36      25.704  56.858  41.107  0.00  0.00      A
ATOM    477  CD  PRO    36      24.964  56.644  39.870  0.00  0.00      A
ATOM    478  HD3 PRO    36      25.637  56.478  39.029  0.00  0.00      A
ATOM    479  HD2 PRO    36      24.316  57.501  39.679  0.00  0.00      A
ATOM    480  CG  PRO    36      24.109  55.395  40.087  0.00  0.00      A
ATOM    481  HG3 PRO    36      23.141  55.485  39.595  0.00  0.00      A
ATOM    482  HG2 PRO    36      24.643  54.513  39.730  0.00  0.00      A
ATOM    483  CB  PRO    36      23.951  55.326  41.601  0.00  0.00      A
ATOM    484  HB3 PRO    36      23.139  55.985  41.907  0.00  0.00      A
ATOM    485  HB2 PRO    36      23.761  54.307  41.943  0.00  0.00      A
ATOM    486  CA  PRO    36      25.283  55.882  42.109  0.00  0.00      A
ATOM    487  HA  PRO    36      25.115  56.375  43.067  0.00  0.00      A
ATOM    488  C   PRO    36      26.302  54.755  42.326  0.00  0.00      A
ATOM    489  O   PRO    36      26.198  54.070  43.342  0.00  0.00      A
ATOM    490  N   ILE    37      27.307  54.595  41.452  0.00  0.00      A
ATOM    491  H   ILE    37      27.330  55.186  40.635  0.00  0.00      A
ATOM    492  CA  ILE    37      28.363  53.572  41.600  0.00  0.00      A
ATOM    493  HA  ILE    37      27.983  52.781  42.246  0.00  0.00      A
ATOM    494  CB  ILE    37      28.709  52.884  40.260  0.00  0.00      A
ATOM    495  HB  ILE    37      29.478  52.137  40.467  0.00  0.00      A
ATOM    496  CG2 ILE    37      27.474  52.133  39.731  0.00  0.00      A
ATOM    497 HG21 ILE    37      27.749  51.526  38.872  0.00  0.00      A
ATOM    498 HG22 ILE    37      27.095  51.467  40.509  0.00  0.00      A
ATOM    499 HG23 ILE    37      26.691  52.833  39.439  0.00  0.00      A
ATOM    500  CG1 ILE    37      29.277  53.870  39.217  0.00  0.00      A
ATOM    501 HG13 ILE    37      28.513  54.603  38.969  0.00  0.00      A
ATOM    502 HG12 ILE    37      30.127  54.399  39.648  0.00  0.00      A
ATOM    503  CD1 ILE    37      29.765  53.205  37.923  0.00  0.00      A
ATOM    504 HD11 ILE    37      30.231  53.956  37.286  0.00  0.00      A
ATOM    505 HD12 ILE    37      30.500  52.434  38.155  0.00  0.00      A
ATOM    506 HD13 ILE    37      28.930  52.767  37.377  0.00  0.00      A
ATOM    507  C   ILE    37      29.633  54.091  42.291  0.00  0.00      A
ATOM    508  O   ILE    37      30.265  53.306  42.991  0.00  0.00      A
ATOM    509  N   ASN    38      29.898  55.408  42.262  0.00  0.00      A
ATOM    510  H   ASN    38      29.330  55.985  41.652  0.00  0.00      A
ATOM    511  CA  ASN    38      31.050  56.081  42.884  0.00  0.00      A
ATOM    512  HA  ASN    38      31.131  57.064  42.417  0.00  0.00      A
ATOM    513  CB  ASN    38      30.751  56.308  44.384  0.00  0.00      A
ATOM    514  HB3 ASN    38      30.673  55.337  44.875  0.00  0.00      A
ATOM    515  HB2 ASN    38      29.794  56.815  44.492  0.00  0.00      A
ATOM    516  CG  ASN    38      31.804  57.143  45.101  0.00  0.00      A
ATOM    517  OD1 ASN    38      32.181  58.223  44.651  0.00  0.00      A
ATOM    518  ND2 ASN    38      32.128  56.783  46.321  0.00  0.00      A
ATOM    519 HD21 ASN    38      31.760  55.923  46.694  0.00  0.00      A
ATOM    520 HD22 ASN    38      32.793  57.351  46.841  0.00  0.00      A
ATOM    521  C   ASN    38      32.392  55.372  42.596  0.00  0.00      A
ATOM    522  O   ASN    38      32.992  54.785  43.498  0.00  0.00      A
ATOM    523  N   ALA    39      32.797  55.327  41.319  0.00  0.00      A
ATOM    524  H   ALA    39      32.289  55.873  40.625  0.00  0.00      A
ATOM    525  CA  ALA    39      33.880  54.469  40.818  0.00  0.00      A
ATOM    526  HA  ALA    39      34.268  53.852  41.630  0.00  0.00      A
ATOM    527  CB  ALA    39      33.282  53.529  39.763  0.00  0.00      A
ATOM    528  HB1 ALA    39      34.058  52.864  39.388  0.00  0.00      A
ATOM    529  HB2 ALA    39      32.881  54.111  38.931  0.00  0.00      A
ATOM    530  HB3 ALA    39      32.481  52.933  40.200  0.00  0.00      A
ATOM    531  C   ALA    39      35.080  55.246  40.237  0.00  0.00      A
ATOM    532  O   ALA    39      36.222  54.915  40.563  0.00  0.00      A
ATOM    533  N   VAL    40      34.833  56.358  39.539  0.00  0.00      A
ATOM    534  H   VAL    40      33.859  56.607  39.376  0.00  0.00      A
ATOM    535  CA  VAL    40      35.851  57.318  39.075  0.00  0.00      A
ATOM    536  HA  VAL    40      36.802  56.802  38.946  0.00  0.00      A
ATOM    537  CB  VAL    40      35.446  57.920  37.710  0.00  0.00      A
ATOM    538  HB  VAL    40      34.454  58.362  37.793  0.00  0.00      A
ATOM    539  CG1 VAL    40      36.406  59.010  37.208  0.00  0.00      A
ATOM    540 HG11 VAL    40      36.394  59.867  37.879  0.00  0.00      A
ATOM    541 HG12 VAL    40      37.419  58.613  37.144  0.00  0.00      A
ATOM    542 HG13 VAL    40      36.101  59.347  36.218  0.00  0.00      A
ATOM    543  CG2 VAL    40      35.403  56.821  36.637  0.00  0.00      A
ATOM    544 HG21 VAL    40      35.110  57.245  35.677  0.00  0.00      A
ATOM    545 HG22 VAL    40      34.678  56.058  36.913  0.00  0.00      A
ATOM    546 HG23 VAL    40      36.387  56.357  36.539  0.00  0.00      A
ATOM    547  C   VAL    40      36.035  58.411  40.133  0.00  0.00      A
ATOM    548  O   VAL    40      35.074  58.856  40.764  0.00  0.00      A
ATOM    549  N   VAL    41      37.276  58.833  40.354  0.00  0.00      A
ATOM    550  H   VAL    41      38.007  58.454  39.755  0.00  0.00      A
ATOM    551  CA  VAL    41      37.706  59.818  41.362  0.00  0.00      A
ATOM    552  HA  VAL    41      36.867  60.460  41.631  0.00  0.00      A
ATOM    553  CB  VAL    41      38.213  59.122  42.648  0.00  0.00      A
ATOM    554  HB  VAL    41      38.550  59.894  43.338  0.00  0.00      A
ATOM    555  CG1 VAL    41      37.099  58.336  43.351  0.00  0.00      A
ATOM    556 HG11 VAL    41      37.485  57.894  44.268  0.00  0.00      A
ATOM    557 HG12 VAL    41      36.278  59.008  43.599  0.00  0.00      A
ATOM    558 HG13 VAL    41      36.729  57.538  42.708  0.00  0.00      A
ATOM    559  CG2 VAL    41      39.390  58.167  42.403  0.00  0.00      A
ATOM    560 HG21 VAL    41      40.226  58.706  41.960  0.00  0.00      A
ATOM    561 HG22 VAL    41      39.718  57.743  43.351  0.00  0.00      A
ATOM    562 HG23 VAL    41      39.090  57.359  41.737  0.00  0.00      A
ATOM    563  C   VAL    41      38.802  60.710  40.768  0.00  0.00      A
ATOM    564  O   VAL    41      39.383  60.362  39.743  0.00  0.00      A
ATOM    565  N   VAL    42      39.144  61.828  41.419  0.00  0.00      A
ATOM    566  H   VAL    42      38.631  62.068  42.265  0.00  0.00      A
ATOM    567  CA  VAL    42      40.211  62.753  40.966  0.00  0.00      A
ATOM    568  HA  VAL    42      40.081  63.680  41.524  0.00  0.00      A
ATOM    569  CB  VAL    42      41.617  62.215  41.322  0.00  0.00      A
ATOM    570  HB  VAL    42      41.837  61.339  40.714  0.00  0.00      A
ATOM    571  CG1 VAL    42      42.713  63.263  41.094  0.00  0.00      A
ATOM    572 HG11 VAL    42      42.751  63.538  40.043  0.00  0.00      A
ATOM    573 HG12 VAL    42      42.517  64.151  41.695  0.00  0.00      A
ATOM    574 HG13 VAL    42      43.681  62.843  41.366  0.00  0.00      A
ATOM    575  CG2 VAL    42      41.713  61.809  42.796  0.00  0.00      A
ATOM    576 HG21 VAL    42      41.034  60.982  43.000  0.00  0.00      A
ATOM    577 HG22 VAL    42      41.458  62.653  43.438  0.00  0.00      A
ATOM    578 HG23 VAL    42      42.724  61.471  43.021  0.00  0.00      A
ATOM    579  C   VAL    42      40.057  63.122  39.477  0.00  0.00      A
ATOM    580  O   VAL    42      40.863  62.761  38.618  0.00  0.00      A
ATOM    581  N   ARG    43      38.887  63.678  39.144  0.00  0.00      A
ATOM    582  H   ARG    43      38.304  63.994  39.909  0.00  0.00      A
ATOM    583  CA  ARG    43      38.519  64.100  37.782  0.00  0.00      A
ATOM    584  HA  ARG    43      38.583  63.242  37.109  0.00  0.00      A
ATOM    585  CB  ARG    43      37.077  64.647  37.801  0.00  0.00      A
ATOM    586  HB3 ARG    43      37.023  65.462  38.525  0.00  0.00      A
ATOM    587  HB2 ARG    43      36.842  65.062  36.820  0.00  0.00      A
ATOM    588  CG  ARG    43      36.008  63.590  38.150  0.00  0.00      A
ATOM    589  HG3 ARG    43      36.316  63.007  39.019  0.00  0.00      A
ATOM    590  HG2 ARG    43      35.905  62.910  37.306  0.00  0.00      A
ATOM    591  CD  ARG    43      34.656  64.258  38.473  0.00  0.00      A
ATOM    592  HD3 ARG    43      34.594  64.443  39.548  0.00  0.00      A
ATOM    593  HD2 ARG    43      34.619  65.229  37.973  0.00  0.00      A
ATOM    594  NE  ARG    43      33.482  63.480  38.023  0.00  0.00      A
ATOM    595  HE  ARG    43      32.874  63.913  37.328  0.00  0.00      A
ATOM    596  CZ  ARG    43      33.106  62.255  38.344  0.00  0.00      A
ATOM    597  NH1 ARG    43      33.687  61.491  39.218  0.00  0.00      A
ATOM    598 HH11 ARG    43      33.306  60.552  39.353  0.00  0.00      A
ATOM    599 HH12 ARG    43      34.268  61.896  39.937  0.00  0.00      A
ATOM    600  NH2 ARG    43      32.063  61.761  37.761  0.00  0.00      A
ATOM    601 HH21 ARG    43      31.514  62.362  37.156  0.00  0.00      A
ATOM    602 HH22 ARG    43      31.787  60.820  38.026  0.00  0.00      A
ATOM    603  C   ARG    43      39.509  65.161  37.287  0.00  0.00      A
ATOM    604  O   ARG    43      39.910  66.034  38.056  0.00  0.00      A
ATOM    605  N   ASP    44      39.810  65.179  35.991  0.00  0.00      A
ATOM    606  H   ASP    44      39.517  64.390  35.423  0.00  0.00      A
ATOM    607  CA  ASP    44      40.781  66.118  35.397  0.00  0.00      A
ATOM    608  HA  ASP    44      40.893  66.971  36.064  0.00  0.00      A
ATOM    609  CB  ASP    44      42.149  65.422  35.333  0.00  0.00      A
ATOM    610  HB3 ASP    44      42.108  64.640  34.573  0.00  0.00      A
ATOM    611  HB2 ASP    44      42.348  64.943  36.293  0.00  0.00      A
ATOM    612  CG  ASP    44      43.312  66.376  35.040  0.00  0.00      A
ATOM    613  OD1 ASP    44      44.080  66.066  34.095  0.00  0.00      A
ATOM    614  OD2 ASP    44      43.501  67.379  35.778  0.00  0.00      A
ATOM    615  C   ASP    44      40.299  66.687  34.041  0.00  0.00      A
ATOM    616  O   ASP    44      41.096  67.104  33.198  0.00  0.00      A
ATOM    617  N   PHE    45      38.972  66.701  33.834  0.00  0.00      A
ATOM    618  H   PHE    45      38.415  66.329  34.589  0.00  0.00      A
ATOM    619  CA  PHE    45      38.312  67.035  32.591  0.00  0.00      A
ATOM    620  HA  PHE    45      38.550  66.199  31.934  0.00  0.00      A
ATOM    621  CB  PHE    45      36.837  67.013  32.846  0.00  0.00      A
ATOM    622  HB3 PHE    45      36.593  67.851  33.498  0.00  0.00      A
ATOM    623  HB2 PHE    45      36.249  67.233  31.955  0.00  0.00      A
ATOM    624  CG  PHE    45      36.328  65.728  33.593  0.00  0.00      A
ATOM    625  CD1 PHE    45      36.893  64.419  33.483  0.00  0.00      A
ATOM    626  HD1 PHE    45      37.728  64.303  32.808  0.00  0.00      A
ATOM    627  CE1 PHE    45      36.289  63.325  34.142  0.00  0.00      A
ATOM    628  HE1 PHE    45      36.805  62.377  34.177  0.00  0.00      A
ATOM    629  CZ  PHE    45      35.074  63.482  34.778  0.00  0.00      A
ATOM    630  HZ  PHE    45      34.544  62.608  35.126  0.00  0.00      A
ATOM    631  CE2 PHE    45      34.383  64.698  34.807  0.00  0.00      A
ATOM    632  HE2 PHE    45      33.474  64.882  35.361  0.00  0.00      A
ATOM    633  CD2 PHE    45      35.028  65.818  34.184  0.00  0.00      A
ATOM    634  HD2 PHE    45      34.545  66.775  34.315  0.00  0.00      A
ATOM    635  C   PHE    45      38.667  68.351  31.870  0.00  0.00      A
ATOM    636  O   PHE    45      38.554  68.499  30.673  0.00  0.00      A
ATOM    637  N   ASP    46      39.123  69.307  32.641  0.00  0.00      A
ATOM    638  H   ASP    46      39.289  68.939  33.567  0.00  0.00      A
ATOM    639  CA  ASP    46      39.530  70.698  32.289  0.00  0.00      A
ATOM    640  HA  ASP    46      38.892  70.919  31.433  0.00  0.00      A
ATOM    641  CB  ASP    46      39.231  71.592  33.489  0.00  0.00      A
ATOM    642  HB3 ASP    46      38.259  71.405  33.946  0.00  0.00      A
ATOM    643  HB2 ASP    46      39.853  71.337  34.347  0.00  0.00      A
ATOM    644  CG  ASP    46      39.341  73.083  33.120  0.00  0.00      A
ATOM    645  OD1 ASP    46      38.348  73.689  32.680  0.00  0.00      A
ATOM    646  OD2 ASP    46      40.518  73.588  33.119  0.00  0.00      A
ATOM    647  C   ASP    46      41.035  70.689  31.749  0.00  0.00      A
ATOM    648  O   ASP    46      41.215  71.101  30.598  0.00  0.00      A
ATOM    649  N   ARG    47      42.063  69.952  32.340  0.00  0.00      A
ATOM    650  H   ARG    47      41.796  69.393  33.138  0.00  0.00      A
ATOM    651  CA  ARG    47      43.437  69.794  31.728  0.00  0.00      A
ATOM    652  HA  ARG    47      43.744  70.720  31.242  0.00  0.00      A
ATOM    653  CB  ARG    47      44.386  69.435  32.840  0.00  0.00      A
ATOM    654  HB3 ARG    47      44.429  70.282  33.526  0.00  0.00      A
ATOM    655  HB2 ARG    47      44.084  68.556  33.408  0.00  0.00      A
ATOM    656  CG  ARG    47      45.841  69.123  32.251  0.00  0.00      A
ATOM    657  HG3 ARG    47      45.708  68.156  31.765  0.00  0.00      A
ATOM    658  HG2 ARG    47      46.515  68.994  33.098  0.00  0.00      A
ATOM    659  CD  ARG    47      46.400  70.175  31.289  0.00  0.00      A
ATOM    660  HD3 ARG    47      45.642  70.781  30.794  0.00  0.00      A
ATOM    661  HD2 ARG    47      47.086  70.819  31.840  0.00  0.00      A
ATOM    662  NE  ARG    47      47.112  69.357  30.192  0.00  0.00      A
ATOM    663  HE  ARG    47      47.265  68.378  30.391  0.00  0.00      A
ATOM    664  CZ  ARG    47      47.619  69.868  29.096  0.00  0.00      A
ATOM    665  NH1 ARG    47      47.491  71.154  28.738  0.00  0.00      A
ATOM    666 HH11 ARG    47      46.994  71.838  29.292  0.00  0.00      A
ATOM    667 HH12 ARG    47      47.994  71.517  27.941  0.00  0.00      A
ATOM    668  NH2 ARG    47      48.391  69.135  28.318  0.00  0.00      A
ATOM    669 HH21 ARG    47      48.533  68.159  28.535  0.00  0.00      A
ATOM    670 HH22 ARG    47      48.868  69.504  27.507  0.00  0.00      A
ATOM    671  C   ARG    47      43.380  68.815  30.553  0.00  0.00      A
ATOM    672  O   ARG    47      43.972  69.068  29.470  0.00  0.00      A
ATOM    673  N   ALA    48      42.613  67.680  30.660  0.00  0.00      A
ATOM    674  H   ALA    48      42.221  67.423  31.555  0.00  0.00      A
ATOM    675  CA  ALA    48      42.503  66.696  29.534  0.00  0.00      A
ATOM    676  HA  ALA    48      43.530  66.538  29.206  0.00  0.00      A
ATOM    677  CB  ALA    48      41.965  65.446  30.158  0.00  0.00      A
ATOM    678  HB1 ALA    48      41.669  64.817  29.319  0.00  0.00      A
ATOM    679  HB2 ALA    48      42.786  64.944  30.670  0.00  0.00      A
ATOM    680  HB3 ALA    48      41.183  65.569  30.908  0.00  0.00      A
ATOM    681  C   ALA    48      41.695  67.102  28.249  0.00  0.00      A
ATOM    682  O   ALA    48      41.890  66.562  27.173  0.00  0.00      A
ATOM    683  N   ARG    49      40.878  68.165  28.445  0.00  0.00      A
ATOM    684  H   ARG    49      40.775  68.557  29.370  0.00  0.00      A
ATOM    685  CA  ARG    49      40.223  68.773  27.275  0.00  0.00      A
ATOM    686  HA  ARG    49      39.819  67.992  26.630  0.00  0.00      A
ATOM    687  CB  ARG    49      39.122  69.677  27.748  0.00  0.00      A
ATOM    688  HB3 ARG    49      39.408  70.579  28.288  0.00  0.00      A
ATOM    689  HB2 ARG    49      38.399  69.039  28.257  0.00  0.00      A
ATOM    690  CG  ARG    49      38.305  70.408  26.682  0.00  0.00      A
ATOM    691  HG3 ARG    49      39.017  71.001  26.108  0.00  0.00      A
ATOM    692  HG2 ARG    49      37.929  69.792  25.864  0.00  0.00      A
ATOM    693  CD  ARG    49      37.230  71.421  27.085  0.00  0.00      A
ATOM    694  HD3 ARG    49      36.856  71.992  26.235  0.00  0.00      A
ATOM    695  HD2 ARG    49      37.731  72.162  27.707  0.00  0.00      A
ATOM    696  NE  ARG    49      36.046  70.827  27.820  0.00  0.00      A
ATOM    697  HE  ARG    49      35.388  70.262  27.302  0.00  0.00      A
ATOM    698  CZ  ARG    49      35.859  70.663  29.159  0.00  0.00      A
ATOM    699  NH1 ARG    49      36.431  71.412  30.086  0.00  0.00      A
ATOM    700 HH11 ARG    49      37.164  72.024  29.757  0.00  0.00      A
ATOM    701 HH12 ARG    49      36.463  71.049  31.028  0.00  0.00      A
ATOM    702  NH2 ARG    49      34.923  69.793  29.513  0.00  0.00      A
ATOM    703 HH21 ARG    49      34.686  69.688  30.489  0.00  0.00      A
ATOM    704 HH22 ARG    49      34.350  69.454  28.754  0.00  0.00      A
ATOM    705  C   ARG    49      41.255  69.569  26.433  0.00  0.00      A
ATOM    706  O   ARG    49      41.149  69.628  25.171  0.00  0.00      A
ATOM    707  N   ASP    50      42.339  70.011  27.038  0.00  0.00      A
ATOM    708  H   ASP    50      42.553  69.848  28.012  0.00  0.00      A
ATOM    709  CA  ASP    50      43.423  70.616  26.194  0.00  0.00      A
ATOM    710  HA  ASP    50      43.059  71.142  25.311  0.00  0.00      A
ATOM    711  CB  ASP    50      44.209  71.524  27.186  0.00  0.00      A
ATOM    712  HB3 ASP    50      43.576  72.095  27.866  0.00  0.00      A
ATOM    713  HB2 ASP    50      44.922  70.947  27.775  0.00  0.00      A
ATOM    714  CG  ASP    50      45.121  72.506  26.440  0.00  0.00      A
ATOM    715  OD1 ASP    50      44.502  73.293  25.679  0.00  0.00      A
ATOM    716  OD2 ASP    50      46.307  72.369  26.330  0.00  0.00      A
ATOM    717  C   ASP    50      44.351  69.493  25.735  0.00  0.00      A
ATOM    718  O   ASP    50      44.856  69.665  24.636  0.00  0.00      A
ATOM    719  N   ALA    51      44.418  68.311  26.441  0.00  0.00      A
ATOM    720  H   ALA    51      43.977  68.245  27.347  0.00  0.00      A
ATOM    721  CA  ALA    51      45.208  67.183  25.951  0.00  0.00      A
ATOM    722  HA  ALA    51      46.133  67.663  25.632  0.00  0.00      A
ATOM    723  CB  ALA    51      45.460  66.119  27.070  0.00  0.00      A
ATOM    724  HB1 ALA    51      46.091  65.325  26.672  0.00  0.00      A
ATOM    725  HB2 ALA    51      44.546  65.768  27.549  0.00  0.00      A
ATOM    726  HB3 ALA    51      46.045  66.706  27.778  0.00  0.00      A
ATOM    727  C   ALA    51      44.511  66.516  24.683  0.00  0.00      A
ATOM    728  O   ALA    51      45.220  66.160  23.755  0.00  0.00      A
ATOM    729  N   ALA    52      43.190  66.378  24.666  0.00  0.00      A
ATOM    730  H   ALA    52      42.670  66.400  25.532  0.00  0.00      A
ATOM    731  CA  ALA    52      42.399  66.154  23.496  0.00  0.00      A
ATOM    732  HA  ALA    52      42.600  65.152  23.114  0.00  0.00      A
ATOM    733  CB  ALA    52      40.968  66.168  24.038  0.00  0.00      A
ATOM    734  HB1 ALA    52      40.642  67.164  24.336  0.00  0.00      A
ATOM    735  HB2 ALA    52      41.010  65.498  24.897  0.00  0.00      A
ATOM    736  HB3 ALA    52      40.287  65.675  23.344  0.00  0.00      A
ATOM    737  C   ALA    52      42.509  67.113  22.328  0.00  0.00      A
ATOM    738  O   ALA    52      42.691  66.580  21.264  0.00  0.00      A
ATOM    739  N   LYS    53      42.395  68.386  22.567  0.00  0.00      A
ATOM    740  H   LYS    53      41.996  68.735  23.427  0.00  0.00      A
ATOM    741  CA  LYS    53      42.576  69.374  21.494  0.00  0.00      A
ATOM    742  HA  LYS    53      41.784  69.294  20.749  0.00  0.00      A
ATOM    743  CB  LYS    53      42.419  70.773  22.129  0.00  0.00      A
ATOM    744  HB3 LYS    53      43.282  71.080  22.720  0.00  0.00      A
ATOM    745  HB2 LYS    53      41.593  70.880  22.832  0.00  0.00      A
ATOM    746  CG  LYS    53      41.921  71.738  21.068  0.00  0.00      A
ATOM    747  HG3 LYS    53      40.955  71.498  20.624  0.00  0.00      A
ATOM    748  HG2 LYS    53      42.631  71.712  20.242  0.00  0.00      A
ATOM    749  CD  LYS    53      41.872  73.159  21.696  0.00  0.00      A
ATOM    750  HD3 LYS    53      41.637  73.900  20.931  0.00  0.00      A
ATOM    751  HD2 LYS    53      41.060  73.262  22.416  0.00  0.00      A
ATOM    752  CE  LYS    53      43.177  73.684  22.410  0.00  0.00      A
ATOM    753  HE3 LYS    53      44.066  73.173  22.041  0.00  0.00      A
ATOM    754  HE2 LYS    53      42.935  73.290  23.397  0.00  0.00      A
ATOM    755  NZ  LYS    53      43.197  75.184  22.486  0.00  0.00      A
ATOM    756  HZ1 LYS    53      43.109  75.577  21.560  0.00  0.00      A
ATOM    757  HZ2 LYS    53      42.549  75.626  23.122  0.00  0.00      A
ATOM    758  HZ3 LYS    53      44.058  75.538  22.875  0.00  0.00      A
ATOM    759  C   LYS    53      43.961  69.128  20.871  0.00  0.00      A
ATOM    760  O   LYS    53      44.049  69.181  19.627  0.00  0.00      A
ATOM    761  N   ALA    54      45.077  69.063  21.652  0.00  0.00      A
ATOM    762  H   ALA    54      44.941  69.294  22.626  0.00  0.00      A
ATOM    763  CA  ALA    54      46.438  68.815  21.170  0.00  0.00      A
ATOM    764  HA  ALA    54      46.737  69.524  20.398  0.00  0.00      A
ATOM    765  CB  ALA    54      47.399  68.978  22.294  0.00  0.00      A
ATOM    766  HB1 ALA    54      46.903  68.603  23.189  0.00  0.00      A
ATOM    767  HB2 ALA    54      47.694  70.014  22.461  0.00  0.00      A
ATOM    768  HB3 ALA    54      48.395  68.557  22.155  0.00  0.00      A
ATOM    769  C   ALA    54      46.715  67.471  20.554  0.00  0.00      A
ATOM    770  O   ALA    54      47.304  67.523  19.477  0.00  0.00      A
ATOM    771  N   ALA    55      46.113  66.344  20.990  0.00  0.00      A
ATOM    772  H   ALA    55      45.576  66.426  21.841  0.00  0.00      A
ATOM    773  CA  ALA    55      46.146  65.097  20.288  0.00  0.00      A
ATOM    774  HA  ALA    55      47.141  64.654  20.249  0.00  0.00      A
ATOM    775  CB  ALA    55      45.352  63.955  21.012  0.00  0.00      A
ATOM    776  HB1 ALA    55      44.326  64.306  21.121  0.00  0.00      A
ATOM    777  HB2 ALA    55      45.831  63.741  21.967  0.00  0.00      A
ATOM    778  HB3 ALA    55      45.277  63.054  20.402  0.00  0.00      A
ATOM    779  C   ALA    55      45.699  65.186  18.858  0.00  0.00      A
ATOM    780  O   ALA    55      46.415  64.711  17.935  0.00  0.00      A
ATOM    781  N   ASP    56      44.575  65.873  18.654  0.00  0.00      A
ATOM    782  H   ASP    56      44.139  66.216  19.498  0.00  0.00      A
ATOM    783  CA  ASP    56      44.061  66.252  17.272  0.00  0.00      A
ATOM    784  HA  ASP    56      43.906  65.282  16.799  0.00  0.00      A
ATOM    785  CB  ASP    56      42.713  66.947  17.484  0.00  0.00      A
ATOM    786  HB3 ASP    56      42.106  66.499  18.272  0.00  0.00      A
ATOM    787  HB2 ASP    56      42.957  67.981  17.726  0.00  0.00      A
ATOM    788  CG  ASP    56      41.950  66.969  16.118  0.00  0.00      A
ATOM    789  OD1 ASP    56      41.197  65.946  15.794  0.00  0.00      A
ATOM    790  OD2 ASP    56      42.102  67.933  15.384  0.00  0.00      A
ATOM    791  C   ASP    56      44.928  67.148  16.385  0.00  0.00      A
ATOM    792  O   ASP    56      44.854  67.058  15.127  0.00  0.00      A
ATOM    793  N   ALA    57      45.728  67.989  17.006  0.00  0.00      A
ATOM    794  H   ALA    57      45.729  68.020  18.015  0.00  0.00      A
ATOM    795  CA  ALA    57      46.758  68.759  16.396  0.00  0.00      A
ATOM    796  HA  ALA    57      46.300  69.262  15.544  0.00  0.00      A
ATOM    797  CB  ALA    57      47.184  69.877  17.345  0.00  0.00      A
ATOM    798  HB1 ALA    57      47.795  70.514  16.706  0.00  0.00      A
ATOM    799  HB2 ALA    57      46.296  70.332  17.783  0.00  0.00      A
ATOM    800  HB3 ALA    57      47.764  69.493  18.184  0.00  0.00      A
ATOM    801  C   ALA    57      47.857  67.870  15.832  0.00  0.00      A
ATOM    802  O   ALA    57      48.524  68.345  14.900  0.00  0.00      A
ATOM    803  N   GLU    58      48.108  66.642  16.308  0.00  0.00      A
ATOM    804  H   GLU    58      47.571  66.305  17.094  0.00  0.00      A
ATOM    805  CA  GLU    58      49.120  65.769  15.827  0.00  0.00      A
ATOM    806  HA  GLU    58      49.941  66.347  15.403  0.00  0.00      A
ATOM    807  CB  GLU    58      49.702  64.856  16.957  0.00  0.00      A
ATOM    808  HB3 GLU    58      50.375  64.130  16.500  0.00  0.00      A
ATOM    809  HB2 GLU    58      48.914  64.261  17.417  0.00  0.00      A
ATOM    810  CG  GLU    58      50.503  65.626  17.978  0.00  0.00      A
ATOM    811  HG3 GLU    58      49.887  66.434  18.374  0.00  0.00      A
ATOM    812  HG2 GLU    58      51.350  66.057  17.444  0.00  0.00      A
ATOM    813  CD  GLU    58      51.127  64.836  19.095  0.00  0.00      A
ATOM    814  OE1 GLU    58      52.367  64.674  19.076  0.00  0.00      A
ATOM    815  OE2 GLU    58      50.488  64.265  19.973  0.00  0.00      A
ATOM    816  C   GLU    58      48.602  64.941  14.616  0.00  0.00      A
ATOM    817  O   GLU    58      49.327  64.689  13.629  0.00  0.00      A
ATOM    818  N   ILE    59      47.313  64.589  14.585  0.00  0.00      A
ATOM    819  H   ILE    59      46.655  64.944  15.264  0.00  0.00      A
ATOM    820  CA  ILE    59      46.746  64.000  13.354  0.00  0.00      A
ATOM    821  HA  ILE    59      47.514  63.344  12.945  0.00  0.00      A
ATOM    822  CB  ILE    59      45.439  63.225  13.614  0.00  0.00      A
ATOM    823  HB  ILE    59      45.711  62.443  14.323  0.00  0.00      A
ATOM    824  CG2 ILE    59      44.366  64.055  14.301  0.00  0.00      A
ATOM    825 HG21 ILE    59      43.618  63.401  14.750  0.00  0.00      A
ATOM    826 HG22 ILE    59      43.893  64.782  13.640  0.00  0.00      A
ATOM    827 HG23 ILE    59      44.792  64.634  15.120  0.00  0.00      A
ATOM    828  CG1 ILE    59      44.684  62.629  12.411  0.00  0.00      A
ATOM    829 HG13 ILE    59      43.842  62.002  12.706  0.00  0.00      A
ATOM    830 HG12 ILE    59      44.402  63.429  11.728  0.00  0.00      A
ATOM    831  CD1 ILE    59      45.643  61.627  11.848  0.00  0.00      A
ATOM    832 HD11 ILE    59      45.134  61.130  11.022  0.00  0.00      A
ATOM    833 HD12 ILE    59      45.947  60.946  12.643  0.00  0.00      A
ATOM    834 HD13 ILE    59      46.549  62.137  11.521  0.00  0.00      A
ATOM    835  C   ILE    59      46.610  65.061  12.243  0.00  0.00      A
ATOM    836  O   ILE    59      46.603  64.713  11.089  0.00  0.00      A
ATOM    837  N   ALA    60      46.479  66.373  12.623  0.00  0.00      A
ATOM    838  H   ALA    60      46.406  66.541  13.616  0.00  0.00      A
ATOM    839  CA  ALA    60      46.567  67.473  11.658  0.00  0.00      A
ATOM    840  HA  ALA    60      45.700  67.297  11.023  0.00  0.00      A
ATOM    841  CB  ALA    60      46.358  68.784  12.371  0.00  0.00      A
ATOM    842  HB1 ALA    60      46.300  69.565  11.612  0.00  0.00      A
ATOM    843  HB2 ALA    60      45.476  68.674  13.002  0.00  0.00      A
ATOM    844  HB3 ALA    60      47.218  68.938  13.022  0.00  0.00      A
ATOM    845  C   ALA    60      47.934  67.533  10.987  0.00  0.00      A
ATOM    846  O   ALA    60      47.954  68.090   9.858  0.00  0.00      A
ATOM    847  N   ALA    61      48.993  66.985  11.550  0.00  0.00      A
ATOM    848  H   ALA    61      48.925  66.616  12.488  0.00  0.00      A
ATOM    849  CA  ALA    61      50.217  66.601  10.884  0.00  0.00      A
ATOM    850  HA  ALA    61      50.348  67.306  10.064  0.00  0.00      A
ATOM    851  CB  ALA    61      51.284  66.842  11.822  0.00  0.00      A
ATOM    852  HB1 ALA    61      51.191  66.203  12.700  0.00  0.00      A
ATOM    853  HB2 ALA    61      52.248  66.811  11.314  0.00  0.00      A
ATOM    854  HB3 ALA    61      51.236  67.895  12.099  0.00  0.00      A
ATOM    855  C   ALA    61      50.296  65.208  10.215  0.00  0.00      A
ATOM    856  O   ALA    61      51.320  64.744   9.713  0.00  0.00      A
ATOM    857  N   ALA    62      49.190  64.519  10.065  0.00  0.00      A
ATOM    858  H   ALA    62      48.368  65.027  10.359  0.00  0.00      A
ATOM    859  CA  ALA    62      49.059  63.124   9.620  0.00  0.00      A
ATOM    860  HA  ALA    62      47.988  62.920   9.638  0.00  0.00      A
ATOM    861  CB  ALA    62      49.523  62.964   8.113  0.00  0.00      A
ATOM    862  HB1 ALA    62      50.405  63.525   7.804  0.00  0.00      A
ATOM    863  HB2 ALA    62      49.667  61.898   7.942  0.00  0.00      A
ATOM    864  HB3 ALA    62      48.796  63.335   7.390  0.00  0.00      A
ATOM    865  C   ALA    62      49.641  62.068  10.590  0.00  0.00      A
ATOM    866  O   ALA    62      49.543  60.881  10.202  0.00  0.00      A
ATOM    867  N   VAL    63      50.369  62.368  11.691  0.00  0.00      A
ATOM    868  H   VAL    63      50.315  63.333  11.985  0.00  0.00      A
ATOM    869  CA  VAL    63      50.888  61.351  12.525  0.00  0.00      A
ATOM    870  HA  VAL    63      51.584  60.764  11.926  0.00  0.00      A
ATOM    871  CB  VAL    63      51.773  61.866  13.677  0.00  0.00      A
ATOM    872  HB  VAL    63      51.108  62.172  14.484  0.00  0.00      A
ATOM    873  CG1 VAL    63      52.791  60.797  14.036  0.00  0.00      A
ATOM    874 HG11 VAL    63      53.322  60.392  13.175  0.00  0.00      A
ATOM    875 HG12 VAL    63      52.292  59.960  14.525  0.00  0.00      A
ATOM    876 HG13 VAL    63      53.534  61.245  14.696  0.00  0.00      A
ATOM    877  CG2 VAL    63      52.681  63.028  13.192  0.00  0.00      A
ATOM    878 HG21 VAL    63      53.489  62.760  12.512  0.00  0.00      A
ATOM    879 HG22 VAL    63      52.032  63.794  12.767  0.00  0.00      A
ATOM    880 HG23 VAL    63      53.220  63.487  14.021  0.00  0.00      A
ATOM    881  C   VAL    63      49.793  60.519  13.138  0.00  0.00      A
ATOM    882  O   VAL    63      49.100  60.804  14.123  0.00  0.00      A
ATOM    883  N   ARG    64      49.692  59.285  12.576  0.00  0.00      A
ATOM    884  H   ARG    64      50.294  59.089  11.789  0.00  0.00      A
ATOM    885  CA  ARG    64      48.885  58.182  13.134  0.00  0.00      A
ATOM    886  HA  ARG    64      47.939  58.604  13.473  0.00  0.00      A
ATOM    887  CB  ARG    64      48.465  57.161  12.032  0.00  0.00      A
ATOM    888  HB3 ARG    64      49.306  56.550  11.703  0.00  0.00      A
ATOM    889  HB2 ARG    64      48.022  57.777  11.249  0.00  0.00      A
ATOM    890  CG  ARG    64      47.394  56.283  12.711  0.00  0.00      A
ATOM    891  HG3 ARG    64      47.925  55.706  13.467  0.00  0.00      A
ATOM    892  HG2 ARG    64      46.641  56.885  13.220  0.00  0.00      A
ATOM    893  CD  ARG    64      46.848  55.374  11.617  0.00  0.00      A
ATOM    894  HD3 ARG    64      46.573  56.030  10.790  0.00  0.00      A
ATOM    895  HD2 ARG    64      47.741  54.861  11.259  0.00  0.00      A
ATOM    896  NE  ARG    64      45.811  54.478  12.197  0.00  0.00      A
ATOM    897  HE  ARG    64      45.970  54.008  13.077  0.00  0.00      A
ATOM    898  CZ  ARG    64      44.771  53.937  11.507  0.00  0.00      A
ATOM    899  NH1 ARG    64      44.519  54.269  10.253  0.00  0.00      A
ATOM    900 HH11 ARG    64      43.799  53.705   9.824  0.00  0.00      A
ATOM    901 HH12 ARG    64      45.095  54.889   9.702  0.00  0.00      A
ATOM    902  NH2 ARG    64      43.966  53.106  12.084  0.00  0.00      A
ATOM    903 HH21 ARG    64      44.223  52.827  13.021  0.00  0.00      A
ATOM    904 HH22 ARG    64      43.165  52.810  11.545  0.00  0.00      A
ATOM    905  C   ARG    64      49.705  57.581  14.230  0.00  0.00      A
ATOM    906  O   ARG    64      50.739  56.941  13.930  0.00  0.00      A
ATOM    907  N   LYS    65      49.238  57.666  15.461  0.00  0.00      A
ATOM    908  H   LYS    65      48.322  58.091  15.493  0.00  0.00      A
ATOM    909  CA  LYS    65      49.796  57.115  16.755  0.00  0.00      A
ATOM    910  HA  LYS    65      50.840  56.886  16.543  0.00  0.00      A
ATOM    911  CB  LYS    65      49.818  58.352  17.775  0.00  0.00      A
ATOM    912  HB3 LYS    65      50.291  58.138  18.734  0.00  0.00      A
ATOM    913  HB2 LYS    65      48.785  58.616  17.998  0.00  0.00      A
ATOM    914  CG  LYS    65      50.745  59.542  17.135  0.00  0.00      A
ATOM    915  HG3 LYS    65      51.742  59.112  17.038  0.00  0.00      A
ATOM    916  HG2 LYS    65      50.355  59.815  16.154  0.00  0.00      A
ATOM    917  CD  LYS    65      50.844  60.853  17.983  0.00  0.00      A
ATOM    918  HD3 LYS    65      51.683  61.465  17.652  0.00  0.00      A
ATOM    919  HD2 LYS    65      49.925  61.400  17.773  0.00  0.00      A
ATOM    920  CE  LYS    65      50.970  60.661  19.439  0.00  0.00      A
ATOM    921  HE3 LYS    65      50.740  61.586  19.968  0.00  0.00      A
ATOM    922  HE2 LYS    65      50.194  59.944  19.707  0.00  0.00      A
ATOM    923  NZ  LYS    65      52.386  60.182  19.687  0.00  0.00      A
ATOM    924  HZ1 LYS    65      52.461  59.953  20.668  0.00  0.00      A
ATOM    925  HZ2 LYS    65      52.399  59.332  19.142  0.00  0.00      A
ATOM    926  HZ3 LYS    65      53.183  60.723  19.383  0.00  0.00      A
ATOM    927  C   LYS    65      48.898  55.994  17.325  0.00  0.00      A
ATOM    928  O   LYS    65      47.677  56.046  17.162  0.00  0.00      A
ATOM    929  N   PRO    66      49.557  55.030  18.007  0.00  0.00      A
ATOM    930  CD  PRO    66      50.975  54.944  18.183  0.00  0.00      A
ATOM    931  HD3 PRO    66      51.286  55.678  18.927  0.00  0.00      A
ATOM    932  HD2 PRO    66      51.493  55.048  17.230  0.00  0.00      A
ATOM    933  CG  PRO    66      51.169  53.522  18.630  0.00  0.00      A
ATOM    934  HG3 PRO    66      52.068  53.474  19.243  0.00  0.00      A
ATOM    935  HG2 PRO    66      51.388  52.894  17.766  0.00  0.00      A
ATOM    936  CB  PRO    66      49.936  53.040  19.398  0.00  0.00      A
ATOM    937  HB3 PRO    66      49.923  53.534  20.369  0.00  0.00      A
ATOM    938  HB2 PRO    66      49.868  51.952  19.435  0.00  0.00      A
ATOM    939  CA  PRO    66      48.873  53.790  18.518  0.00  0.00      A
ATOM    940  HA  PRO    66      48.524  53.198  17.672  0.00  0.00      A
ATOM    941  C   PRO    66      47.583  53.943  19.347  0.00  0.00      A
ATOM    942  O   PRO    66      46.645  53.186  19.193  0.00  0.00      A
ATOM    943  N   LEU    67      47.448  54.981  20.171  0.00  0.00      A
ATOM    944  H   LEU    67      48.206  55.651  20.227  0.00  0.00      A
ATOM    945  CA  LEU    67      46.256  55.260  21.000  0.00  0.00      A
ATOM    946  HA  LEU    67      45.446  54.593  20.707  0.00  0.00      A
ATOM    947  CB  LEU    67      46.559  55.023  22.497  0.00  0.00      A
ATOM    948  HB3 LEU    67      45.711  55.366  23.089  0.00  0.00      A
ATOM    949  HB2 LEU    67      47.411  55.638  22.782  0.00  0.00      A
ATOM    950  CG  LEU    67      46.817  53.559  22.893  0.00  0.00      A
ATOM    951  HG  LEU    67      47.601  53.139  22.264  0.00  0.00      A
ATOM    952  CD1 LEU    67      47.279  53.495  24.350  0.00  0.00      A
ATOM    953 HD11 LEU    67      47.499  52.463  24.622  0.00  0.00      A
ATOM    954 HD12 LEU    67      46.500  53.878  25.011  0.00  0.00      A
ATOM    955 HD13 LEU    67      48.182  54.091  24.482  0.00  0.00      A
ATOM    956  CD2 LEU    67      45.558  52.695  22.776  0.00  0.00      A
ATOM    957 HD21 LEU    67      44.762  53.106  23.397  0.00  0.00      A
ATOM    958 HD22 LEU    67      45.226  52.653  21.739  0.00  0.00      A
ATOM    959 HD23 LEU    67      45.777  51.681  23.109  0.00  0.00      A
ATOM    960  C   LEU    67      45.708  56.670  20.733  0.00  0.00      A
ATOM    961  O   LEU    67      45.104  57.280  21.611  0.00  0.00      A
ATOM    962  N   LEU    68      45.936  57.191  19.522  0.00  0.00      A
ATOM    963  H   LEU    68      46.472  56.644  18.864  0.00  0.00      A
ATOM    964  CA  LEU    68      45.433  58.472  19.014  0.00  0.00      A
ATOM    965  HA  LEU    68      46.127  59.233  19.373  0.00  0.00      A
ATOM    966  CB  LEU    68      45.512  58.479  17.487  0.00  0.00      A
ATOM    967  HB3 LEU    68      45.108  57.502  17.223  0.00  0.00      A
ATOM    968  HB2 LEU    68      46.551  58.642  17.202  0.00  0.00      A
ATOM    969  CG  LEU    68      44.675  59.574  16.738  0.00  0.00      A
ATOM    970  HG  LEU    68      43.644  59.548  17.089  0.00  0.00      A
ATOM    971  CD1 LEU    68      45.094  60.985  17.047  0.00  0.00      A
ATOM    972 HD11 LEU    68      44.978  61.195  18.110  0.00  0.00      A
ATOM    973 HD12 LEU    68      46.136  61.158  16.779  0.00  0.00      A
ATOM    974 HD13 LEU    68      44.439  61.570  16.401  0.00  0.00      A
ATOM    975  CD2 LEU    68      44.800  59.359  15.226  0.00  0.00      A
ATOM    976 HD21 LEU    68      44.117  60.047  14.728  0.00  0.00      A
ATOM    977 HD22 LEU    68      45.827  59.437  14.871  0.00  0.00      A
ATOM    978 HD23 LEU    68      44.423  58.379  14.933  0.00  0.00      A
ATOM    979  C   LEU    68      44.040  58.882  19.597  0.00  0.00      A
ATOM    980  O   LEU    68      43.056  58.306  19.127  0.00  0.00      A
ATOM    981  N   GLY    69      44.027  59.782  20.518  0.00  0.00      A
ATOM    982  H   GLY    69      44.901  59.995  20.976  0.00  0.00      A
ATOM    983  CA  GLY    69      42.850  60.465  21.031  0.00  0.00      A
ATOM    984  HA3 GLY    69      43.171  61.359  21.564  0.00  0.00      A
ATOM    985  HA2 GLY    69      42.156  60.721  20.230  0.00  0.00      A
ATOM    986  C   GLY    69      42.039  59.683  22.076  0.00  0.00      A
ATOM    987  O   GLY    69      40.976  60.098  22.399  0.00  0.00      A
ATOM    988  N   VAL    70      42.475  58.486  22.528  0.00  0.00      A
ATOM    989  H   VAL    70      43.370  58.156  22.195  0.00  0.00      A
ATOM    990  CA  VAL    70      41.780  57.526  23.422  0.00  0.00      A
ATOM    991  HA  VAL    70      40.816  57.284  22.976  0.00  0.00      A
ATOM    992  CB  VAL    70      42.557  56.237  23.443  0.00  0.00      A
ATOM    993  HB  VAL    70      43.631  56.426  23.451  0.00  0.00      A
ATOM    994  CG1 VAL    70      42.202  55.302  24.698  0.00  0.00      A
ATOM    995 HG11 VAL    70      42.465  55.898  25.571  0.00  0.00      A
ATOM    996 HG12 VAL    70      42.677  54.325  24.611  0.00  0.00      A
ATOM    997 HG13 VAL    70      41.139  55.120  24.535  0.00  0.00      A
ATOM    998  CG2 VAL    70      42.363  55.457  22.139  0.00  0.00      A
ATOM    999 HG21 VAL    70      43.070  54.628  22.185  0.00  0.00      A
ATOM   1000 HG22 VAL    70      41.397  54.955  22.192  0.00  0.00      A
ATOM   1001 HG23 VAL    70      42.505  56.169  21.326  0.00  0.00      A
ATOM   1002  C   VAL    70      41.463  58.077  24.776  0.00  0.00      A
ATOM   1003  O   VAL    70      42.336  58.510  25.555  0.00  0.00      A
ATOM   1004  N   PRO    71      40.207  57.980  25.262  0.00  0.00      A
ATOM   1005  CD  PRO    71      38.984  57.661  24.539  0.00  0.00      A
ATOM   1006  HD3 PRO    71      39.060  56.692  24.047  0.00  0.00      A
ATOM   1007  HD2 PRO    71      38.784  58.449  23.810  0.00  0.00      A
ATOM   1008  CG  PRO    71      37.862  57.624  25.577  0.00  0.00      A
ATOM   1009  HG3 PRO    71      37.713  56.600  25.921  0.00  0.00      A
ATOM   1010  HG2 PRO    71      36.934  58.029  25.173  0.00  0.00      A
ATOM   1011  CB  PRO    71      38.400  58.480  26.720  0.00  0.00      A
ATOM   1012  HB3 PRO    71      38.199  59.530  26.504  0.00  0.00      A
ATOM   1013  HB2 PRO    71      37.965  58.198  27.680  0.00  0.00      A
ATOM   1014  CA  PRO    71      39.911  58.243  26.674  0.00  0.00      A
ATOM   1015  HA  PRO    71      40.420  59.148  27.009  0.00  0.00      A
ATOM   1016  C   PRO    71      40.345  57.059  27.560  0.00  0.00      A
ATOM   1017  O   PRO    71      40.010  55.912  27.262  0.00  0.00      A
ATOM   1018  N   MET    72      40.926  57.350  28.728  0.00  0.00      A
ATOM   1019  H   MET    72      41.227  58.306  28.870  0.00  0.00      A
ATOM   1020  CA  MET    72      41.258  56.374  29.784  0.00  0.00      A
ATOM   1021  HA  MET    72      40.619  55.494  29.686  0.00  0.00      A
ATOM   1022  CB  MET    72      42.730  55.925  29.657  0.00  0.00      A
ATOM   1023  HB3 MET    72      43.043  55.467  30.593  0.00  0.00      A
ATOM   1024  HB2 MET    72      43.372  56.791  29.482  0.00  0.00      A
ATOM   1025  CG  MET    72      42.946  54.892  28.548  0.00  0.00      A
ATOM   1026  HG3 MET    72      42.823  55.396  27.594  0.00  0.00      A
ATOM   1027  HG2 MET    72      42.175  54.125  28.624  0.00  0.00      A
ATOM   1028  SD  MET    72      44.569  54.071  28.557  0.00  0.00      A
ATOM   1029  CE  MET    72      44.435  53.102  30.089  0.00  0.00      A
ATOM   1030  HE1 MET    72      45.274  52.412  30.163  0.00  0.00      A
ATOM   1031  HE2 MET    72      44.438  53.763  30.955  0.00  0.00      A
ATOM   1032  HE3 MET    72      43.506  52.537  30.083  0.00  0.00      A
ATOM   1033  C   MET    72      41.031  56.937  31.199  0.00  0.00      A
ATOM   1034  O   MET    72      41.057  58.150  31.411  0.00  0.00      A
ATOM   1035  N   THR    73      41.069  56.043  32.185  0.00  0.00      A
ATOM   1036  H   THR    73      41.090  55.063  31.932  0.00  0.00      A
ATOM   1037  CA  THR    73      41.298  56.312  33.619  0.00  0.00      A
ATOM   1038  HA  THR    73      41.732  57.304  33.739  0.00  0.00      A
ATOM   1039  CB  THR    73      39.980  56.278  34.423  0.00  0.00      A
ATOM   1040  HB  THR    73      40.200  56.270  35.490  0.00  0.00      A
ATOM   1041  CG2 THR    73      39.107  57.499  34.131  0.00  0.00      A
ATOM   1042 HG21 THR    73      38.223  57.465  34.767  0.00  0.00      A
ATOM   1043 HG22 THR    73      39.662  58.409  34.344  0.00  0.00      A
ATOM   1044 HG23 THR    73      38.795  57.498  33.087  0.00  0.00      A
ATOM   1045  OG1 THR    73      39.195  55.158  34.092  0.00  0.00      A
ATOM   1046  HG1 THR    73      39.540  54.391  34.607  0.00  0.00      A
ATOM   1047  C   THR    73      42.338  55.312  34.158  0.00  0.00      A
ATOM   1048  O   THR    73      42.961  54.603  33.360  0.00  0.00      A
ATOM   1049  N   ILE    74      42.719  55.410  35.438  0.00  0.00      A
ATOM   1050  H   ILE    74      42.232  56.044  36.051  0.00  0.00      A
ATOM   1051  CA  ILE    74      43.695  54.495  36.051  0.00  0.00      A
ATOM   1052  HA  ILE    74      43.540  53.516  35.604  0.00  0.00      A
ATOM   1053  CB  ILE    74      45.140  54.935  35.708  0.00  0.00      A
ATOM   1054  HB  ILE    74      45.124  55.387  34.717  0.00  0.00      A
ATOM   1055  CG2 ILE    74      45.689  55.999  36.672  0.00  0.00      A
ATOM   1056 HG21 ILE    74      46.608  56.423  36.272  0.00  0.00      A
ATOM   1057 HG22 ILE    74      44.949  56.792  36.778  0.00  0.00      A
ATOM   1058 HG23 ILE    74      45.890  55.564  37.651  0.00  0.00      A
ATOM   1059  CG1 ILE    74      46.048  53.694  35.604  0.00  0.00      A
ATOM   1060 HG13 ILE    74      46.106  53.205  36.573  0.00  0.00      A
ATOM   1061 HG12 ILE    74      45.589  52.998  34.903  0.00  0.00      A
ATOM   1062  CD1 ILE    74      47.468  53.989  35.105  0.00  0.00      A
ATOM   1063 HD11 ILE    74      47.997  54.614  35.823  0.00  0.00      A
ATOM   1064 HD12 ILE    74      48.016  53.053  34.993  0.00  0.00      A
ATOM   1065 HD13 ILE    74      47.424  54.491  34.139  0.00  0.00      A
ATOM   1066  C   ILE    74      43.468  54.334  37.559  0.00  0.00      A
ATOM   1067  O   ILE    74      43.095  55.284  38.251  0.00  0.00      A
ATOM   1068  N   LYN    75      43.814  53.163  38.096  0.00  0.00      A
ATOM   1069  H   LYN    75      44.085  52.421  37.461  0.00  0.00      A
ATOM   1070  CA  LYN    75      43.799  52.839  39.528  0.00  0.00      A
ATOM   1071  HA  LYN    75      42.770  52.837  39.878  0.00  0.00      A
ATOM   1072  CB  LYN    75      44.345  51.415  39.692  0.00  0.00      A
ATOM   1073  HB3 LYN    75      45.401  51.423  39.404  0.00  0.00      A
ATOM   1074  HB2 LYN    75      43.832  50.790  38.951  0.00  0.00      A
ATOM   1075  CG  LYN    75      44.181  50.767  41.072  0.00  0.00      A
ATOM   1076  HG3 LYN    75      44.686  51.354  41.847  0.00  0.00      A
ATOM   1077  HG2 LYN    75      43.117  50.734  41.339  0.00  0.00      A
ATOM   1078  CD  LYN    75      44.732  49.339  41.103  0.00  0.00      A
ATOM   1079  HD3 LYN    75      44.210  48.743  40.345  0.00  0.00      A
ATOM   1080  HD2 LYN    75      45.796  49.347  40.827  0.00  0.00      A
ATOM   1081  CE  LYN    75      44.572  48.661  42.469  0.00  0.00      A
ATOM   1082  HE3 LYN    75      43.536  48.768  42.808  0.00  0.00      A
ATOM   1083  HE2 LYN    75      45.209  49.177  43.196  0.00  0.00      A
ATOM   1084  NZ  LYN    75      44.900  47.227  42.505  0.00  0.00      A
ATOM   1085  HZ3 LYN    75      45.883  47.067  42.270  0.00  0.00      A
ATOM   1086  HZ2 LYN    75      44.358  46.753  41.778  0.00  0.00      A
ATOM   1087  C   LYN    75      44.578  53.868  40.394  0.00  0.00      A
ATOM   1088  O   LYN    75      45.728  54.199  40.101  0.00  0.00      A
ATOM   1089  N   GLU    76      43.981  54.355  41.498  0.00  0.00      A
ATOM   1090  H   GLU    76      43.020  54.076  41.667  0.00  0.00      A
ATOM   1091  CA  GLU    76      44.532  55.419  42.381  0.00  0.00      A
ATOM   1092  HA  GLU    76      44.720  56.288  41.752  0.00  0.00      A
ATOM   1093  CB  GLU    76      43.492  55.823  43.454  0.00  0.00      A
ATOM   1094  HB3 GLU    76      43.879  55.629  44.455  0.00  0.00      A
ATOM   1095  HB2 GLU    76      42.599  55.209  43.343  0.00  0.00      A
ATOM   1096  CG  GLU    76      43.060  57.295  43.376  0.00  0.00      A
ATOM   1097  HG3 GLU    76      42.845  57.557  42.338  0.00  0.00      A
ATOM   1098  HG2 GLU    76      42.129  57.400  43.935  0.00  0.00      A
ATOM   1099  CD  GLU    76      44.091  58.268  43.964  0.00  0.00      A
ATOM   1100  OE1 GLU    76      43.931  58.682  45.141  0.00  0.00      A
ATOM   1101  OE2 GLU    76      45.001  58.721  43.240  0.00  0.00      A
ATOM   1102  C   GLU    76      45.886  55.110  43.056  0.00  0.00      A
ATOM   1103  O   GLU    76      46.472  55.993  43.684  0.00  0.00      A
ATOM   1104  N   SER    77      46.400  53.884  42.928  0.00  0.00      A
ATOM   1105  H   SER    77      45.891  53.208  42.377  0.00  0.00      A
ATOM   1106  CA  SER    77      47.750  53.505  43.356  0.00  0.00      A
ATOM   1107  HA  SER    77      47.983  54.047  44.270  0.00  0.00      A
ATOM   1108  CB  SER    77      47.794  52.012  43.684  0.00  0.00      A
ATOM   1109  HB3 SER    77      48.823  51.710  43.874  0.00  0.00      A
ATOM   1110  HB2 SER    77      47.204  51.827  44.582  0.00  0.00      A
ATOM   1111  OG  SER    77      47.274  51.238  42.622  0.00  0.00      A
ATOM   1112  HG  SER    77      47.950  50.568  42.405  0.00  0.00      A
ATOM   1113  C   SER    77      48.853  53.850  42.344  0.00  0.00      A
ATOM   1114  O   SER    77      50.015  53.924  42.744  0.00  0.00      A
ATOM   1115  N   PHE    78      48.532  54.183  41.088  0.00  0.00      A
ATOM   1116  H   PHE    78      47.556  54.149  40.812  0.00  0.00      A
ATOM   1117  CA  PHE    78      49.492  54.751  40.132  0.00  0.00      A
ATOM   1118  HA  PHE    78      50.465  54.278  40.271  0.00  0.00      A
ATOM   1119  CB  PHE    78      49.030  54.491  38.693  0.00  0.00      A
ATOM   1120  HB3 PHE    78      49.538  55.195  38.031  0.00  0.00      A
ATOM   1121  HB2 PHE    78      47.962  54.697  38.609  0.00  0.00      A
ATOM   1122  CG  PHE    78      49.332  53.102  38.174  0.00  0.00      A
ATOM   1123  CD1 PHE    78      50.651  52.767  37.815  0.00  0.00      A
ATOM   1124  HD1 PHE    78      51.448  53.486  37.947  0.00  0.00      A
ATOM   1125  CE1 PHE    78      50.932  51.508  37.258  0.00  0.00      A
ATOM   1126  HE1 PHE    78      51.947  51.261  36.976  0.00  0.00      A
ATOM   1127  CZ  PHE    78      49.889  50.591  37.039  0.00  0.00      A
ATOM   1128  HZ  PHE    78      50.100  49.639  36.577  0.00  0.00      A
ATOM   1129  CE2 PHE    78      48.574  50.912  37.421  0.00  0.00      A
ATOM   1130  HE2 PHE    78      47.771  50.204  37.263  0.00  0.00      A
ATOM   1131  CD2 PHE    78      48.299  52.162  38.003  0.00  0.00      A
ATOM   1132  HD2 PHE    78      47.288  52.413  38.295  0.00  0.00      A
ATOM   1133  C   PHE    78      49.663  56.262  40.330  0.00  0.00      A
ATOM   1134  O   PHE    78      48.685  57.012  40.370  0.00  0.00      A
ATOM   1135  N   ASP    79      50.910  56.736  40.274  0.00  0.00      A
ATOM   1136  H   ASP    79      51.680  56.074  40.241  0.00  0.00      A
ATOM   1137  CA  ASP    79      51.216  58.167  40.188  0.00  0.00      A
ATOM   1138  HA  ASP    79      50.569  58.702  40.883  0.00  0.00      A
ATOM   1139  CB  ASP    79      52.672  58.421  40.604  0.00  0.00      A
ATOM   1140  HB3 ASP    79      52.918  59.464  40.403  0.00  0.00      A
ATOM   1141  HB2 ASP    79      53.337  57.803  39.997  0.00  0.00      A
ATOM   1142  CG  ASP    79      52.921  58.147  42.089  0.00  0.00      A
ATOM   1143  OD1 ASP    79      52.490  58.946  42.955  0.00  0.00      A
ATOM   1144  OD2 ASP    79      53.604  57.145  42.408  0.00  0.00      A
ATOM   1145  C   ASP    79      50.959  58.735  38.777  0.00  0.00      A
ATOM   1146  O   ASP    79      51.366  58.148  37.765  0.00  0.00      A
ATOM   1147  N   ILE    80      50.479  59.982  38.744  0.00  0.00      A
ATOM   1148  H   ILE    80      50.155  60.383  39.617  0.00  0.00      A
ATOM   1149  CA  ILE    80      50.297  60.827  37.559  0.00  0.00      A
ATOM   1150  HA  ILE    80      50.875  60.417  36.731  0.00  0.00      A
ATOM   1151  CB  ILE    80      48.808  60.910  37.138  0.00  0.00      A
ATOM   1152  HB  ILE    80      48.277  61.505  37.880  0.00  0.00      A
ATOM   1153  CG2 ILE    80      48.721  61.636  35.784  0.00  0.00      A
ATOM   1154 HG21 ILE    80      47.685  61.816  35.502  0.00  0.00      A
ATOM   1155 HG22 ILE    80      49.209  61.045  35.012  0.00  0.00      A
ATOM   1156 HG23 ILE    80      49.203  62.607  35.853  0.00  0.00      A
ATOM   1157  CG1 ILE    80      48.097  59.543  37.059  0.00  0.00      A
ATOM   1158 HG13 ILE    80      48.139  59.058  38.034  0.00  0.00      A
ATOM   1159 HG12 ILE    80      48.608  58.908  36.338  0.00  0.00      A
ATOM   1160  CD1 ILE    80      46.619  59.657  36.664  0.00  0.00      A
ATOM   1161 HD11 ILE    80      46.520  59.897  35.605  0.00  0.00      A
ATOM   1162 HD12 ILE    80      46.128  60.423  37.264  0.00  0.00      A
ATOM   1163 HD13 ILE    80      46.127  58.707  36.843  0.00  0.00      A
ATOM   1164  C   ILE    80      50.811  62.238  37.889  0.00  0.00      A
ATOM   1165  O   ILE    80      50.386  62.851  38.871  0.00  0.00      A
ATOM   1166  N   ALA    81      51.625  62.801  36.998  0.00  0.00      A
ATOM   1167  H   ALA    81      51.831  62.273  36.154  0.00  0.00      A
ATOM   1168  CA  ALA    81      52.158  64.155  37.096  0.00  0.00      A
ATOM   1169  HA  ALA    81      52.803  64.207  37.972  0.00  0.00      A
ATOM   1170  CB  ALA    81      53.009  64.417  35.855  0.00  0.00      A
ATOM   1171  HB1 ALA    81      52.399  64.317  34.956  0.00  0.00      A
ATOM   1172  HB2 ALA    81      53.396  65.429  35.914  0.00  0.00      A
ATOM   1173  HB3 ALA    81      53.839  63.720  35.800  0.00  0.00      A
ATOM   1174  C   ALA    81      51.053  65.222  37.226  0.00  0.00      A
ATOM   1175  O   ALA    81      50.203  65.352  36.340  0.00  0.00      A
ATOM   1176  N   GLY    82      51.102  66.030  38.290  0.00  0.00      A
ATOM   1177  H   GLY    82      51.815  65.844  38.991  0.00  0.00      A
ATOM   1178  CA  GLY    82      50.174  67.150  38.504  0.00  0.00      A
ATOM   1179  HA3 GLY    82      50.666  67.900  39.122  0.00  0.00      A
ATOM   1180  HA2 GLY    82      49.938  67.609  37.544  0.00  0.00      A
ATOM   1181  C   GLY    82      48.846  66.782  39.183  0.00  0.00      A
ATOM   1182  O   GLY    82      48.049  67.681  39.462  0.00  0.00      A
ATOM   1183  N   LEU    83      48.665  65.515  39.576  0.00  0.00      A
ATOM   1184  H   LEU    83      49.400  64.845  39.377  0.00  0.00      A
ATOM   1185  CA  LEU    83      47.486  65.008  40.289  0.00  0.00      A
ATOM   1186  HA  LEU    83      46.842  65.842  40.558  0.00  0.00      A
ATOM   1187  CB  LEU    83      46.711  64.039  39.369  0.00  0.00      A
ATOM   1188  HB3 LEU    83      45.980  63.494  39.968  0.00  0.00      A
ATOM   1189  HB2 LEU    83      47.416  63.306  38.979  0.00  0.00      A
ATOM   1190  CG  LEU    83      45.968  64.693  38.187  0.00  0.00      A
ATOM   1191  HG  LEU    83      46.674  65.254  37.575  0.00  0.00      A
ATOM   1192  CD1 LEU    83      45.320  63.613  37.320  0.00  0.00      A
ATOM   1193 HD11 LEU    83      44.834  64.074  36.460  0.00  0.00      A
ATOM   1194 HD12 LEU    83      44.578  63.056  37.894  0.00  0.00      A
ATOM   1195 HD13 LEU    83      46.084  62.929  36.956  0.00  0.00      A
ATOM   1196  CD2 LEU    83      44.861  65.631  38.669  0.00  0.00      A
ATOM   1197 HD21 LEU    83      44.291  65.997  37.818  0.00  0.00      A
ATOM   1198 HD22 LEU    83      45.296  66.483  39.179  0.00  0.00      A
ATOM   1199 HD23 LEU    83      44.189  65.113  39.348  0.00  0.00      A
ATOM   1200  C   LEU    83      47.902  64.302  41.594  0.00  0.00      A
ATOM   1201  O   LEU    83      49.004  63.748  41.669  0.00  0.00      A
ATOM   1202  N   PRO    84      47.045  64.289  42.630  0.00  0.00      A
ATOM   1203  CD  PRO    84      45.731  64.915  42.688  0.00  0.00      A
ATOM   1204  HD3 PRO    84      45.839  65.998  42.761  0.00  0.00      A
ATOM   1205  HD2 PRO    84      45.124  64.663  41.820  0.00  0.00      A
ATOM   1206  CG  PRO    84      45.080  64.380  43.959  0.00  0.00      A
ATOM   1207  HG3 PRO    84      44.551  63.457  43.724  0.00  0.00      A
ATOM   1208  HG2 PRO    84      44.395  65.101  44.397  0.00  0.00      A
ATOM   1209  CB  PRO    84      46.277  64.093  44.869  0.00  0.00      A
ATOM   1210  HB3 PRO    84      46.050  63.355  45.638  0.00  0.00      A
ATOM   1211  HB2 PRO    84      46.601  65.023  45.338  0.00  0.00      A
ATOM   1212  CA  PRO    84      47.356  63.616  43.889  0.00  0.00      A
ATOM   1213  HA  PRO    84      48.324  63.950  44.244  0.00  0.00      A
ATOM   1214  C   PRO    84      47.393  62.086  43.719  0.00  0.00      A
ATOM   1215  O   PRO    84      46.615  61.531  42.939  0.00  0.00      A
ATOM   1216  N   THR    85      48.111  61.389  44.606  0.00  0.00      A
ATOM   1217  H   THR    85      48.719  61.907  45.229  0.00  0.00      A
ATOM   1218  CA  THR    85      48.159  59.909  44.650  0.00  0.00      A
ATOM   1219  HA  THR    85      47.366  59.516  44.014  0.00  0.00      A
ATOM   1220  CB  THR    85      49.488  59.335  44.116  0.00  0.00      A
ATOM   1221  HB  THR    85      50.236  59.369  44.899  0.00  0.00      A
ATOM   1222  CG2 THR    85      49.301  57.888  43.662  0.00  0.00      A
ATOM   1223 HG21 THR    85      48.479  57.814  42.956  0.00  0.00      A
ATOM   1224 HG22 THR    85      49.085  57.253  44.519  0.00  0.00      A
ATOM   1225 HG23 THR    85      50.208  57.530  43.182  0.00  0.00      A
ATOM   1226  OG1 THR    85      50.032  60.047  43.028  0.00  0.00      A
ATOM   1227  HG1 THR    85      50.971  59.757  42.982  0.00  0.00      A
ATOM   1228  C   THR    85      47.866  59.382  46.060  0.00  0.00      A
ATOM   1229  O   THR    85      48.777  59.083  46.835  0.00  0.00      A
ATOM   1230  N   SER    86      46.606  59.488  46.489  0.00  0.00      A
ATOM   1231  H   SER    86      45.902  59.787  45.823  0.00  0.00      A
ATOM   1232  CA  SER    86      46.224  59.380  47.903  0.00  0.00      A
ATOM   1233  HA  SER    86      46.904  60.022  48.452  0.00  0.00      A
ATOM   1234  CB  SER    86      44.806  59.921  48.135  0.00  0.00      A
ATOM   1235  HB3 SER    86      44.690  60.877  47.622  0.00  0.00      A
ATOM   1236  HB2 SER    86      44.671  60.093  49.202  0.00  0.00      A
ATOM   1237  OG  SER    86      43.807  59.012  47.698  0.00  0.00      A
ATOM   1238  HG  SER    86      43.902  58.902  46.717  0.00  0.00      A
ATOM   1239  C   SER    86      46.336  57.977  48.512  0.00  0.00      A
ATOM   1240  O   SER    86      46.319  57.850  49.736  0.00  0.00      A
ATOM   1241  N   TRP    87      46.284  56.915  47.694  0.00  0.00      A
ATOM   1242  H   TRP    87      46.288  57.097  46.699  0.00  0.00      A
ATOM   1243  CA  TRP    87      46.048  55.522  48.131  0.00  0.00      A
ATOM   1244  HA  TRP    87      45.799  54.951  47.239  0.00  0.00      A
ATOM   1245  CB  TRP    87      47.351  54.904  48.670  0.00  0.00      A
ATOM   1246  HB3 TRP    87      47.805  55.583  49.389  0.00  0.00      A
ATOM   1247  HB2 TRP    87      47.113  53.989  49.210  0.00  0.00      A
ATOM   1248  CG  TRP    87      48.367  54.527  47.633  0.00  0.00      A
ATOM   1249  CD1 TRP    87      49.013  55.373  46.797  0.00  0.00      A
ATOM   1250  HD1 TRP    87      48.869  56.446  46.772  0.00  0.00      A
ATOM   1251  NE1 TRP    87      49.895  54.664  46.004  0.00  0.00      A
ATOM   1252  HE1 TRP    87      50.515  55.085  45.312  0.00  0.00      A
ATOM   1253  CE2 TRP    87      49.854  53.317  46.285  0.00  0.00      A
ATOM   1254  CZ2 TRP    87      50.520  52.210  45.748  0.00  0.00      A
ATOM   1255  HZ2 TRP    87      51.191  52.348  44.920  0.00  0.00      A
ATOM   1256  CH2 TRP    87      50.305  50.936  46.298  0.00  0.00      A
ATOM   1257  HH2 TRP    87      50.825  50.076  45.897  0.00  0.00      A
ATOM   1258  CZ3 TRP    87      49.418  50.791  47.379  0.00  0.00      A
ATOM   1259  HZ3 TRP    87      49.260  49.814  47.815  0.00  0.00      A
ATOM   1260  CE3 TRP    87      48.725  51.908  47.887  0.00  0.00      A
ATOM   1261  HE3 TRP    87      48.036  51.777  48.704  0.00  0.00      A
ATOM   1262  CD2 TRP    87      48.909  53.199  47.344  0.00  0.00      A
ATOM   1263  C   TRP    87      44.835  55.345  49.083  0.00  0.00      A
ATOM   1264  O   TRP    87      44.781  54.407  49.881  0.00  0.00      A
ATOM   1265  N   GLY    88      43.873  56.276  49.051  0.00  0.00      A
ATOM   1266  H   GLY    88      43.992  57.057  48.416  0.00  0.00      A
ATOM   1267  CA  GLY    88      42.672  56.288  49.892  0.00  0.00      A
ATOM   1268  HA3 GLY    88      41.855  56.733  49.324  0.00  0.00      A
ATOM   1269  HA2 GLY    88      42.397  55.262  50.134  0.00  0.00      A
ATOM   1270  C   GLY    88      42.808  57.071  51.208  0.00  0.00      A
ATOM   1271  O   GLY    88      41.800  57.273  51.883  0.00  0.00      A
ATOM   1272  N   PHE    89      44.014  57.520  51.568  0.00  0.00      A
ATOM   1273  H   PHE    89      44.793  57.362  50.939  0.00  0.00      A
ATOM   1274  CA  PHE    89      44.291  58.309  52.773  0.00  0.00      A
ATOM   1275  HA  PHE    89      43.644  57.978  53.587  0.00  0.00      A
ATOM   1276  CB  PHE    89      45.751  58.099  53.198  0.00  0.00      A
ATOM   1277  HB3 PHE    89      45.971  58.764  54.035  0.00  0.00      A
ATOM   1278  HB2 PHE    89      46.390  58.405  52.375  0.00  0.00      A
ATOM   1279  CG  PHE    89      46.115  56.684  53.606  0.00  0.00      A
ATOM   1280  CD1 PHE    89      45.963  56.280  54.945  0.00  0.00      A
ATOM   1281  HD1 PHE    89      45.593  56.981  55.682  0.00  0.00      A
ATOM   1282  CE1 PHE    89      46.287  54.967  55.329  0.00  0.00      A
ATOM   1283  HE1 PHE    89      46.154  54.656  56.357  0.00  0.00      A
ATOM   1284  CZ  PHE    89      46.778  54.057  54.377  0.00  0.00      A
ATOM   1285  HZ  PHE    89      47.011  53.043  54.674  0.00  0.00      A
ATOM   1286  CE2 PHE    89      46.955  54.462  53.043  0.00  0.00      A
ATOM   1287  HE2 PHE    89      47.336  53.762  52.312  0.00  0.00      A
ATOM   1288  CD2 PHE    89      46.620  55.772  52.657  0.00  0.00      A
ATOM   1289  HD2 PHE    89      46.743  56.075  51.627  0.00  0.00      A
ATOM   1290  C   PHE    89      44.048  59.802  52.514  0.00  0.00      A
ATOM   1291  O   PHE    89      44.725  60.429  51.693  0.00  0.00      A
ATOM   1292  N   ALA    90      43.148  60.421  53.279  0.00  0.00      A
ATOM   1293  H   ALA    90      42.654  59.891  53.989  0.00  0.00      A
ATOM   1294  CA  ALA    90      42.862  61.850  53.162  0.00  0.00      A
ATOM   1295  HA  ALA    90      42.613  62.047  52.119  0.00  0.00      A
ATOM   1296  CB  ALA    90      41.616  62.162  53.995  0.00  0.00      A
ATOM   1297  HB1 ALA    90      41.870  62.188  55.054  0.00  0.00      A
ATOM   1298  HB2 ALA    90      40.849  61.405  53.821  0.00  0.00      A
ATOM   1299  HB3 ALA    90      41.203  63.125  53.705  0.00  0.00      A
ATOM   1300  C   ALA    90      44.061  62.762  53.527  0.00  0.00      A
ATOM   1301  O   ALA    90      44.188  63.850  52.959  0.00  0.00      A
ATOM   1302  N   GLU    91      45.030  62.307  54.330  0.00  0.00      A
ATOM   1303  H   GLU    91      44.881  61.420  54.807  0.00  0.00      A
ATOM   1304  CA  GLU    91      46.304  63.017  54.575  0.00  0.00      A
ATOM   1305  HA  GLU    91      46.062  64.071  54.701  0.00  0.00      A
ATOM   1306  CB  GLU    91      46.948  62.578  55.898  0.00  0.00      A
ATOM   1307  HB3 GLU    91      47.625  63.374  56.209  0.00  0.00      A
ATOM   1308  HB2 GLU    91      46.174  62.496  56.660  0.00  0.00      A
ATOM   1309  CG  GLU    91      47.748  61.271  55.852  0.00  0.00      A
ATOM   1310  HG3 GLU    91      47.083  60.427  55.666  0.00  0.00      A
ATOM   1311  HG2 GLU    91      48.484  61.309  55.050  0.00  0.00      A
ATOM   1312  CD  GLU    91      48.489  61.087  57.173  0.00  0.00      A
ATOM   1313  OE1 GLU    91      47.937  60.479  58.122  0.00  0.00      A
ATOM   1314  OE2 GLU    91      49.631  61.588  57.321  0.00  0.00      A
ATOM   1315  C   GLU    91      47.303  62.951  53.402  0.00  0.00      A
ATOM   1316  O   GLU    91      48.391  63.523  53.480  0.00  0.00      A
ATOM   1317  N   HID    92      46.901  62.312  52.300  0.00  0.00      A
ATOM   1318  H   HID    92      46.041  61.779  52.357  0.00  0.00      A
ATOM   1319  CA  HID    92      47.592  62.287  51.014  0.00  0.00      A
ATOM   1320  HA  HID    92      48.470  62.927  51.068  0.00  0.00      A
ATOM   1321  CB  HID    92      48.058  60.856  50.708  0.00  0.00      A
ATOM   1322  HB3 HID    92      47.171  60.239  50.580  0.00  0.00      A
ATOM   1323  HB2 HID    92      48.618  60.858  49.773  0.00  0.00      A
ATOM   1324  CG  HID    92      48.911  60.192  51.755  0.00  0.00      A
ATOM   1325  ND1 HID    92      49.784  60.793  52.631  0.00  0.00      A
ATOM   1326  HD1 HID    92      49.984  61.787  52.691  0.00  0.00      A
ATOM   1327  CE1 HID    92      50.334  59.832  53.390  0.00  0.00      A
ATOM   1328  HE1 HID    92      51.061  60.007  54.170  0.00  0.00      A
ATOM   1329  NE2 HID    92      49.855  58.624  53.049  0.00  0.00      A
ATOM   1330  CD2 HID    92      48.961  58.848  51.999  0.00  0.00      A
ATOM   1331  HD2 HID    92      48.398  58.093  51.470  0.00  0.00      A
ATOM   1332  C   HID    92      46.708  62.829  49.872  0.00  0.00      A
ATOM   1333  O   HID    92      47.179  62.941  48.741  0.00  0.00      A
ATOM   1334  N   ALA    93      45.488  63.306  50.157  0.00  0.00      A
ATOM   1335  H   ALA    93      45.154  63.226  51.108  0.00  0.00      A
ATOM   1336  CA  ALA    93      44.625  63.997  49.188  0.00  0.00      A
ATOM   1337  HA  ALA    93      44.503  63.344  48.323  0.00  0.00      A
ATOM   1338  CB  ALA    93      43.244  64.204  49.822  0.00  0.00      A
ATOM   1339  HB1 ALA    93      42.848  63.252  50.173  0.00  0.00      A
ATOM   1340  HB2 ALA    93      43.313  64.901  50.658  0.00  0.00      A
ATOM   1341  HB3 ALA    93      42.555  64.610  49.081  0.00  0.00      A
ATOM   1342  C   ALA    93      45.210  65.329  48.656  0.00  0.00      A
ATOM   1343  O   ALA    93      44.592  65.993  47.827  0.00  0.00      A
ATOM   1344  N   ASP    94      46.375  65.759  49.141  0.00  0.00      A
ATOM   1345  H   ASP    94      46.758  65.248  49.925  0.00  0.00      A
ATOM   1346  CA  ASP    94      47.149  66.917  48.675  0.00  0.00      A
ATOM   1347  HA  ASP    94      46.571  67.479  47.940  0.00  0.00      A
ATOM   1348  CB  ASP    94      47.415  67.831  49.880  0.00  0.00      A
ATOM   1349  HB3 ASP    94      47.897  68.749  49.543  0.00  0.00      A
ATOM   1350  HB2 ASP    94      46.466  68.099  50.341  0.00  0.00      A
ATOM   1351  CG  ASP    94      48.302  67.134  50.913  0.00  0.00      A
ATOM   1352  OD1 ASP    94      49.544  67.293  50.868  0.00  0.00      A
ATOM   1353  OD2 ASP    94      47.761  66.334  51.711  0.00  0.00      A
ATOM   1354  C   ASP    94      48.489  66.532  48.012  0.00  0.00      A
ATOM   1355  O   ASP    94      49.147  67.405  47.448  0.00  0.00      A
ATOM   1356  N   HID    95      48.903  65.259  48.101  0.00  0.00      A
ATOM   1357  H   HID    95      48.250  64.579  48.471  0.00  0.00      A
ATOM   1358  CA  HID    95      50.216  64.746  47.687  0.00  0.00      A
ATOM   1359  HA  HID    95      50.973  65.458  48.003  0.00  0.00      A
ATOM   1360  CB  HID    95      50.543  63.432  48.424  0.00  0.00      A
ATOM   1361  HB3 HID    95      51.434  63.004  47.962  0.00  0.00      A
ATOM   1362  HB2 HID    95      49.733  62.718  48.282  0.00  0.00      A
ATOM   1363  CG  HID    95      50.847  63.556  49.903  0.00  0.00      A
ATOM   1364  ND1 HID    95      50.468  64.560  50.771  0.00  0.00      A
ATOM   1365  HD1 HID    95      49.956  65.414  50.552  0.00  0.00      A
ATOM   1366  CE1 HID    95      50.943  64.271  51.991  0.00  0.00      A
ATOM   1367  HE1 HID    95      50.800  64.891  52.866  0.00  0.00      A
ATOM   1368  NE2 HID    95      51.664  63.136  51.959  0.00  0.00      A
ATOM   1369  CD2 HID    95      51.585  62.665  50.638  0.00  0.00      A
ATOM   1370  HD2 HID    95      52.037  61.759  50.256  0.00  0.00      A
ATOM   1371  C   HID    95      50.337  64.607  46.153  0.00  0.00      A
ATOM   1372  O   HID    95      50.218  63.507  45.603  0.00  0.00      A
ATOM   1373  N   ILE    96      50.491  65.737  45.452  0.00  0.00      A
ATOM   1374  H   ILE    96      50.532  66.593  45.994  0.00  0.00      A
ATOM   1375  CA  ILE    96      50.719  65.834  43.999  0.00  0.00      A
ATOM   1376  HA  ILE    96      49.904  65.331  43.482  0.00  0.00      A
ATOM   1377  CB  ILE    96      50.753  67.317  43.543  0.00  0.00      A
ATOM   1378  HB  ILE    96      51.564  67.822  44.073  0.00  0.00      A
ATOM   1379  CG2 ILE    96      51.054  67.423  42.035  0.00  0.00      A
ATOM   1380 HG21 ILE    96      52.088  67.142  41.834  0.00  0.00      A
ATOM   1381 HG22 ILE    96      50.399  66.757  41.477  0.00  0.00      A
ATOM   1382 HG23 ILE    96      50.916  68.449  41.694  0.00  0.00      A
ATOM   1383  CG1 ILE    96      49.464  68.103  43.863  0.00  0.00      A
ATOM   1384 HG13 ILE    96      49.563  69.113  43.466  0.00  0.00      A
ATOM   1385 HG12 ILE    96      49.363  68.195  44.943  0.00  0.00      A
ATOM   1386  CD1 ILE    96      48.174  67.497  43.305  0.00  0.00      A
ATOM   1387 HD11 ILE    96      47.363  68.213  43.417  0.00  0.00      A
ATOM   1388 HD12 ILE    96      47.929  66.596  43.862  0.00  0.00      A
ATOM   1389 HD13 ILE    96      48.279  67.267  42.247  0.00  0.00      A
ATOM   1390  C   ILE    96      52.029  65.139  43.610  0.00  0.00      A
ATOM   1391  O   ILE    96      53.109  65.666  43.898  0.00  0.00      A
ATOM   1392  N   ALA    97      51.961  64.073  42.813  0.00  0.00      A
ATOM   1393  H   ALA    97      51.054  63.717  42.540  0.00  0.00      A
ATOM   1394  CA  ALA    97      53.149  63.494  42.189  0.00  0.00      A
ATOM   1395  HA  ALA    97      53.881  63.282  42.971  0.00  0.00      A
ATOM   1396  CB  ALA    97      52.766  62.166  41.533  0.00  0.00      A
ATOM   1397  HB1 ALA    97      53.650  61.709  41.088  0.00  0.00      A
ATOM   1398  HB2 ALA    97      52.019  62.333  40.759  0.00  0.00      A
ATOM   1399  HB3 ALA    97      52.359  61.495  42.288  0.00  0.00      A
ATOM   1400  C   ALA    97      53.779  64.480  41.182  0.00  0.00      A
ATOM   1401  O   ALA    97      53.106  64.984  40.278  0.00  0.00      A
ATOM   1402  N   THR    98      55.081  64.749  41.317  0.00  0.00      A
ATOM   1403  H   THR    98      55.577  64.340  42.103  0.00  0.00      A
ATOM   1404  CA  THR    98      55.837  65.643  40.409  0.00  0.00      A
ATOM   1405  HA  THR    98      55.271  66.565  40.271  0.00  0.00      A
ATOM   1406  CB  THR    98      57.202  66.010  41.013  0.00  0.00      A
ATOM   1407  HB  THR    98      57.738  66.657  40.317  0.00  0.00      A
ATOM   1408  CG2 THR    98      57.046  66.748  42.342  0.00  0.00      A
ATOM   1409 HG21 THR    98      58.009  67.142  42.663  0.00  0.00      A
ATOM   1410 HG22 THR    98      56.665  66.074  43.109  0.00  0.00      A
ATOM   1411 HG23 THR    98      56.348  67.575  42.220  0.00  0.00      A
ATOM   1412  OG1 THR    98      57.972  64.853  41.259  0.00  0.00      A
ATOM   1413  HG1 THR    98      58.806  65.162  41.659  0.00  0.00      A
ATOM   1414  C   THR    98      56.073  65.056  39.011  0.00  0.00      A
ATOM   1415  O   THR    98      56.404  65.783  38.069  0.00  0.00      A
ATOM   1416  N   ALA    99      55.906  63.742  38.857  0.00  0.00      A
ATOM   1417  H   ALA    99      55.608  63.213  39.664  0.00  0.00      A
ATOM   1418  CA  ALA    99      56.210  62.986  37.645  0.00  0.00      A
ATOM   1419  HA  ALA    99      56.178  63.644  36.776  0.00  0.00      A
ATOM   1420  CB  ALA    99      57.624  62.410  37.786  0.00  0.00      A
ATOM   1421  HB1 ALA    99      57.646  61.700  38.612  0.00  0.00      A
ATOM   1422  HB2 ALA    99      57.908  61.897  36.867  0.00  0.00      A
ATOM   1423  HB3 ALA    99      58.344  63.202  37.989  0.00  0.00      A
ATOM   1424  C   ALA    99      55.193  61.855  37.435  0.00  0.00      A
ATOM   1425  O   ALA    99      54.623  61.337  38.400  0.00  0.00      A
ATOM   1426  N   ASP   100      55.062  61.385  36.196  0.00  0.00      A
ATOM   1427  H   ASP   100      55.662  61.763  35.469  0.00  0.00      A
ATOM   1428  CA  ASP   100      54.249  60.213  35.871  0.00  0.00      A
ATOM   1429  HA  ASP   100      53.295  60.282  36.398  0.00  0.00      A
ATOM   1430  CB  ASP   100      53.965  60.179  34.353  0.00  0.00      A
ATOM   1431  HB3 ASP   100      54.897  60.347  33.811  0.00  0.00      A
ATOM   1432  HB2 ASP   100      53.600  59.187  34.089  0.00  0.00      A
ATOM   1433  CG  ASP   100      52.910  61.191  33.880  0.00  0.00      A
ATOM   1434  OD1 ASP   100      51.892  61.397  34.570  0.00  0.00      A
ATOM   1435  OD2 ASP   100      53.029  61.750  32.765  0.00  0.00      A
ATOM   1436  C   ASP   100      54.945  58.918  36.346  0.00  0.00      A
ATOM   1437  O   ASP   100      56.175  58.771  36.287  0.00  0.00      A
ATOM   1438  N   SER   101      54.142  57.920  36.720  0.00  0.00      A
ATOM   1439  H   SER   101      53.147  58.103  36.795  0.00  0.00      A
ATOM   1440  CA  SER   101      54.566  56.513  36.737  0.00  0.00      A
ATOM   1441  HA  SER   101      55.442  56.414  37.379  0.00  0.00      A
ATOM   1442  CB  SER   101      53.446  55.649  37.327  0.00  0.00      A
ATOM   1443  HB3 SER   101      53.276  55.942  38.364  0.00  0.00      A
ATOM   1444  HB2 SER   101      53.740  54.602  37.311  0.00  0.00      A
ATOM   1445  OG  SER   101      52.243  55.811  36.606  0.00  0.00      A
ATOM   1446  HG  SER   101      51.773  56.580  36.984  0.00  0.00      A
ATOM   1447  C   SER   101      54.958  56.039  35.325  0.00  0.00      A
ATOM   1448  O   SER   101      54.552  56.632  34.319  0.00  0.00      A
ATOM   1449  N   LEU   102      55.786  54.997  35.212  0.00  0.00      A
ATOM   1450  H   LEU   102      56.069  54.506  36.051  0.00  0.00      A
ATOM   1451  CA  LEU   102      56.278  54.488  33.920  0.00  0.00      A
ATOM   1452  HA  LEU   102      56.685  55.325  33.352  0.00  0.00      A
ATOM   1453  CB  LEU   102      57.424  53.479  34.143  0.00  0.00      A
ATOM   1454  HB3 LEU   102      57.217  52.875  35.027  0.00  0.00      A
ATOM   1455  HB2 LEU   102      57.456  52.809  33.282  0.00  0.00      A
ATOM   1456  CG  LEU   102      58.822  54.121  34.267  0.00  0.00      A
ATOM   1457  HG  LEU   102      59.013  54.725  33.380  0.00  0.00      A
ATOM   1458  CD1 LEU   102      58.977  55.010  35.504  0.00  0.00      A
ATOM   1459 HD11 LEU   102      58.721  54.450  36.405  0.00  0.00      A
ATOM   1460 HD12 LEU   102      60.007  55.358  35.583  0.00  0.00      A
ATOM   1461 HD13 LEU   102      58.333  55.883  35.420  0.00  0.00      A
ATOM   1462  CD2 LEU   102      59.896  53.034  34.341  0.00  0.00      A
ATOM   1463 HD21 LEU   102      59.844  52.397  33.458  0.00  0.00      A
ATOM   1464 HD22 LEU   102      59.752  52.422  35.232  0.00  0.00      A
ATOM   1465 HD23 LEU   102      60.885  53.488  34.387  0.00  0.00      A
ATOM   1466  C   LEU   102      55.162  53.884  33.042  0.00  0.00      A
ATOM   1467  O   LEU   102      55.154  54.115  31.833  0.00  0.00      A
ATOM   1468  N   VAL   103      54.137  53.258  33.635  0.00  0.00      A
ATOM   1469  H   VAL   103      54.204  53.082  34.635  0.00  0.00      A
ATOM   1470  CA  VAL   103      52.931  52.809  32.904  0.00  0.00      A
ATOM   1471  HA  VAL   103      53.240  52.151  32.091  0.00  0.00      A
ATOM   1472  CB  VAL   103      51.995  52.010  33.835  0.00  0.00      A
ATOM   1473  HB  VAL   103      51.850  52.574  34.757  0.00  0.00      A
ATOM   1474  CG1 VAL   103      50.615  51.723  33.228  0.00  0.00      A
ATOM   1475 HG11 VAL   103      50.037  51.105  33.914  0.00  0.00      A
ATOM   1476 HG12 VAL   103      50.718  51.200  32.278  0.00  0.00      A
ATOM   1477 HG13 VAL   103      50.061  52.649  33.079  0.00  0.00      A
ATOM   1478  CG2 VAL   103      52.631  50.656  34.169  0.00  0.00      A
ATOM   1479 HG21 VAL   103      51.974  50.090  34.827  0.00  0.00      A
ATOM   1480 HG22 VAL   103      52.785  50.086  33.253  0.00  0.00      A
ATOM   1481 HG23 VAL   103      53.588  50.796  34.671  0.00  0.00      A
ATOM   1482  C   VAL   103      52.189  53.983  32.254  0.00  0.00      A
ATOM   1483  O   VAL   103      51.971  53.975  31.039  0.00  0.00      A
ATOM   1484  N   VAL   104      51.924  55.053  33.015  0.00  0.00      A
ATOM   1485  H   VAL   104      52.167  55.016  33.999  0.00  0.00      A
ATOM   1486  CA  VAL   104      51.272  56.275  32.507  0.00  0.00      A
ATOM   1487  HA  VAL   104      50.344  55.997  32.007  0.00  0.00      A
ATOM   1488  CB  VAL   104      50.921  57.218  33.677  0.00  0.00      A
ATOM   1489  HB  VAL   104      51.816  57.400  34.272  0.00  0.00      A
ATOM   1490  CG1 VAL   104      50.369  58.569  33.212  0.00  0.00      A
ATOM   1491 HG11 VAL   104      51.131  59.119  32.663  0.00  0.00      A
ATOM   1492 HG12 VAL   104      49.495  58.417  32.579  0.00  0.00      A
ATOM   1493 HG13 VAL   104      50.089  59.160  34.083  0.00  0.00      A
ATOM   1494  CG2 VAL   104      49.849  56.585  34.572  0.00  0.00      A
ATOM   1495 HG21 VAL   104      49.710  57.192  35.464  0.00  0.00      A
ATOM   1496 HG22 VAL   104      50.153  55.590  34.894  0.00  0.00      A
ATOM   1497 HG23 VAL   104      48.904  56.507  34.033  0.00  0.00      A
ATOM   1498  C   VAL   104      52.143  56.991  31.470  0.00  0.00      A
ATOM   1499  O   VAL   104      51.662  57.301  30.380  0.00  0.00      A
ATOM   1500  N   SER   105      53.455  57.070  31.717  0.00  0.00      A
ATOM   1501  H   SER   105      53.782  56.713  32.609  0.00  0.00      A
ATOM   1502  CA  SER   105      54.449  57.661  30.805  0.00  0.00      A
ATOM   1503  HA  SER   105      54.232  58.722  30.677  0.00  0.00      A
ATOM   1504  CB  SER   105      55.858  57.519  31.389  0.00  0.00      A
ATOM   1505  HB3 SER   105      56.059  56.461  31.545  0.00  0.00      A
ATOM   1506  HB2 SER   105      56.576  57.901  30.663  0.00  0.00      A
ATOM   1507  OG  SER   105      56.051  58.201  32.620  0.00  0.00      A
ATOM   1508  HG  SER   105      55.471  57.775  33.283  0.00  0.00      A
ATOM   1509  C   SER   105      54.460  57.010  29.414  0.00  0.00      A
ATOM   1510  O   SER   105      54.627  57.706  28.412  0.00  0.00      A
ATOM   1511  N   ARG   106      54.257  55.687  29.334  0.00  0.00      A
ATOM   1512  H   ARG   106      54.169  55.171  30.205  0.00  0.00      A
ATOM   1513  CA  ARG   106      54.235  54.934  28.069  0.00  0.00      A
ATOM   1514  HA  ARG   106      54.984  55.350  27.390  0.00  0.00      A
ATOM   1515  CB  ARG   106      54.590  53.465  28.352  0.00  0.00      A
ATOM   1516  HB3 ARG   106      53.975  53.088  29.171  0.00  0.00      A
ATOM   1517  HB2 ARG   106      54.388  52.875  27.461  0.00  0.00      A
ATOM   1518  CG  ARG   106      56.077  53.323  28.707  0.00  0.00      A
ATOM   1519  HG3 ARG   106      56.675  53.583  27.833  0.00  0.00      A
ATOM   1520  HG2 ARG   106      56.323  54.022  29.506  0.00  0.00      A
ATOM   1521  CD  ARG   106      56.457  51.913  29.172  0.00  0.00      A
ATOM   1522  HD3 ARG   106      55.770  51.602  29.961  0.00  0.00      A
ATOM   1523  HD2 ARG   106      56.385  51.220  28.330  0.00  0.00      A
ATOM   1524  NE  ARG   106      57.829  51.922  29.700  0.00  0.00      A
ATOM   1525  HE  ARG   106      58.376  52.757  29.538  0.00  0.00      A
ATOM   1526  CZ  ARG   106      58.446  50.987  30.393  0.00  0.00      A
ATOM   1527  NH1 ARG   106      57.962  49.801  30.631  0.00  0.00      A
ATOM   1528 HH11 ARG   106      57.091  49.495  30.214  0.00  0.00      A
ATOM   1529 HH12 ARG   106      58.506  49.188  31.208  0.00  0.00      A
ATOM   1530  NH2 ARG   106      59.608  51.256  30.890  0.00  0.00      A
ATOM   1531 HH21 ARG   106      60.041  52.153  30.698  0.00  0.00      A
ATOM   1532 HH22 ARG   106      60.195  50.498  31.225  0.00  0.00      A
ATOM   1533  C   ARG   106      52.894  55.042  27.340  0.00  0.00      A
ATOM   1534  O   ARG   106      52.888  55.297  26.135  0.00  0.00      A
ATOM   1535  N   LEU   107      51.773  54.956  28.064  0.00  0.00      A
ATOM   1536  H   LEU   107      51.864  54.775  29.059  0.00  0.00      A
ATOM   1537  CA  LEU   107      50.420  55.035  27.488  0.00  0.00      A
ATOM   1538  HA  LEU   107      50.376  54.389  26.611  0.00  0.00      A
ATOM   1539  CB  LEU   107      49.397  54.532  28.524  0.00  0.00      A
ATOM   1540  HB3 LEU   107      48.388  54.768  28.177  0.00  0.00      A
ATOM   1541  HB2 LEU   107      49.564  55.069  29.460  0.00  0.00      A
ATOM   1542  CG  LEU   107      49.479  53.015  28.786  0.00  0.00      A
ATOM   1543  HG  LEU   107      50.515  52.737  28.968  0.00  0.00      A
ATOM   1544  CD1 LEU   107      48.665  52.660  30.028  0.00  0.00      A
ATOM   1545 HD11 LEU   107      49.052  53.207  30.887  0.00  0.00      A
ATOM   1546 HD12 LEU   107      47.617  52.918  29.877  0.00  0.00      A
ATOM   1547 HD13 LEU   107      48.751  51.594  30.234  0.00  0.00      A
ATOM   1548  CD2 LEU   107      48.940  52.180  27.619  0.00  0.00      A
ATOM   1549 HD21 LEU   107      49.005  51.122  27.869  0.00  0.00      A
ATOM   1550 HD22 LEU   107      49.524  52.359  26.720  0.00  0.00      A
ATOM   1551 HD23 LEU   107      47.898  52.439  27.427  0.00  0.00      A
ATOM   1552  C   LEU   107      50.049  56.444  26.995  0.00  0.00      A
ATOM   1553  O   LEU   107      49.555  56.579  25.873  0.00  0.00      A
ATOM   1554  N   LYS   108      50.457  57.498  27.718  0.00  0.00      A
ATOM   1555  H   LYS   108      50.905  57.325  28.615  0.00  0.00      A
ATOM   1556  CA  LYS   108      50.341  58.894  27.258  0.00  0.00      A
ATOM   1557  HA  LYS   108      49.293  59.124  27.056  0.00  0.00      A
ATOM   1558  CB  LYS   108      50.860  59.855  28.341  0.00  0.00      A
ATOM   1559  HB3 LYS   108      51.776  59.443  28.764  0.00  0.00      A
ATOM   1560  HB2 LYS   108      51.101  60.808  27.867  0.00  0.00      A
ATOM   1561  CG  LYS   108      49.886  60.138  29.491  0.00  0.00      A
ATOM   1562  HG3 LYS   108      48.943  60.513  29.093  0.00  0.00      A
ATOM   1563  HG2 LYS   108      49.702  59.221  30.050  0.00  0.00      A
ATOM   1564  CD  LYS   108      50.506  61.188  30.424  0.00  0.00      A
ATOM   1565  HD3 LYS   108      51.438  60.790  30.828  0.00  0.00      A
ATOM   1566  HD2 LYS   108      50.725  62.094  29.855  0.00  0.00      A
ATOM   1567  CE  LYS   108      49.564  61.544  31.576  0.00  0.00      A
ATOM   1568  HE3 LYS   108      48.664  62.012  31.165  0.00  0.00      A
ATOM   1569  HE2 LYS   108      49.265  60.627  32.088  0.00  0.00      A
ATOM   1570  NZ  LYS   108      50.209  62.466  32.537  0.00  0.00      A
ATOM   1571  HZ1 LYS   108      49.577  62.697  33.292  0.00  0.00      A
ATOM   1572  HZ2 LYS   108      50.463  63.347  32.095  0.00  0.00      A
ATOM   1573  HZ3 LYS   108      51.056  62.065  32.950  0.00  0.00      A
ATOM   1574  C   LYS   108      51.093  59.147  25.944  0.00  0.00      A
ATOM   1575  O   LYS   108      50.523  59.724  25.020  0.00  0.00      A
ATOM   1576  N   ALA   109      52.276  58.556  25.759  0.00  0.00      A
ATOM   1577  H   ALA   109      52.703  58.015  26.498  0.00  0.00      A
ATOM   1578  CA  ALA   109      53.088  58.725  24.528  0.00  0.00      A
ATOM   1579  HA  ALA   109      53.191  59.778  24.268  0.00  0.00      A
ATOM   1580  CB  ALA   109      54.530  58.325  24.890  0.00  0.00      A
ATOM   1581  HB1 ALA   109      54.501  57.330  25.335  0.00  0.00      A
ATOM   1582  HB2 ALA   109      55.086  58.384  23.954  0.00  0.00      A
ATOM   1583  HB3 ALA   109      55.042  58.961  25.612  0.00  0.00      A
ATOM   1584  C   ALA   109      52.489  58.126  23.259  0.00  0.00      A
ATOM   1585  O   ALA   109      52.783  58.554  22.141  0.00  0.00      A
ATOM   1586  N   ALA   110      51.609  57.178  23.260  0.00  0.00      A
ATOM   1587  H   ALA   110      51.546  56.795  24.193  0.00  0.00      A
ATOM   1588  CA  ALA   110      50.801  56.628  22.217  0.00  0.00      A
ATOM   1589  HA  ALA   110      51.420  56.476  21.332  0.00  0.00      A
ATOM   1590  CB  ALA   110      50.408  55.244  22.700  0.00  0.00      A
ATOM   1591  HB1 ALA   110      49.476  54.877  22.272  0.00  0.00      A
ATOM   1592  HB2 ALA   110      51.221  54.619  22.333  0.00  0.00      A
ATOM   1593  HB3 ALA   110      50.390  55.122  23.784  0.00  0.00      A
ATOM   1594  C   ALA   110      49.591  57.493  21.807  0.00  0.00      A
ATOM   1595  O   ALA   110      48.914  57.231  20.791  0.00  0.00      A
ATOM   1596  N   GLY   111      49.422  58.642  22.442  0.00  0.00      A
ATOM   1597  H   GLY   111      50.117  58.833  23.150  0.00  0.00      A
ATOM   1598  CA  GLY   111      48.363  59.583  22.162  0.00  0.00      A
ATOM   1599  HA3 GLY   111      48.615  60.599  22.467  0.00  0.00      A
ATOM   1600  HA2 GLY   111      48.187  59.645  21.088  0.00  0.00      A
ATOM   1601  C   GLY   111      47.072  59.323  23.004  0.00  0.00      A
ATOM   1602  O   GLY   111      46.094  59.985  22.683  0.00  0.00      A
ATOM   1603  N   ALA   112      47.015  58.434  24.027  0.00  0.00      A
ATOM   1604  H   ALA   112      47.877  58.002  24.327  0.00  0.00      A
ATOM   1605  CA  ALA   112      45.923  58.429  25.012  0.00  0.00      A
ATOM   1606  HA  ALA   112      45.018  58.363  24.408  0.00  0.00      A
ATOM   1607  CB  ALA   112      46.028  57.224  25.914  0.00  0.00      A
ATOM   1608  HB1 ALA   112      46.768  57.509  26.662  0.00  0.00      A
ATOM   1609  HB2 ALA   112      45.039  57.082  26.348  0.00  0.00      A
ATOM   1610  HB3 ALA   112      46.305  56.346  25.330  0.00  0.00      A
ATOM   1611  C   ALA   112      46.014  59.690  25.860  0.00  0.00      A
ATOM   1612  O   ALA   112      47.087  60.245  26.159  0.00  0.00      A
ATOM   1613  N   VAL   113      44.750  60.014  26.293  0.00  0.00      A
ATOM   1614  H   VAL   113      44.004  59.350  26.146  0.00  0.00      A
ATOM   1615  CA  VAL   113      44.334  61.068  27.175  0.00  0.00      A
ATOM   1616  HA  VAL   113      45.308  61.510  27.385  0.00  0.00      A
ATOM   1617  CB  VAL   113      43.333  62.010  26.477  0.00  0.00      A
ATOM   1618  HB  VAL   113      42.439  61.395  26.377  0.00  0.00      A
ATOM   1619  CG1 VAL   113      43.088  63.207  27.398  0.00  0.00      A
ATOM   1620 HG11 VAL   113      42.535  63.924  26.792  0.00  0.00      A
ATOM   1621 HG12 VAL   113      42.422  62.859  28.188  0.00  0.00      A
ATOM   1622 HG13 VAL   113      44.016  63.611  27.800  0.00  0.00      A
ATOM   1623  CG2 VAL   113      43.872  62.498  25.123  0.00  0.00      A
ATOM   1624 HG21 VAL   113      43.907  61.705  24.376  0.00  0.00      A
ATOM   1625 HG22 VAL   113      43.124  63.166  24.696  0.00  0.00      A
ATOM   1626 HG23 VAL   113      44.865  62.911  25.300  0.00  0.00      A
ATOM   1627  C   VAL   113      43.754  60.395  28.324  0.00  0.00      A
ATOM   1628  O   VAL   113      42.697  59.842  28.151  0.00  0.00      A
ATOM   1629  N   PHE   114      44.326  60.526  29.520  0.00  0.00      A
ATOM   1630  H   PHE   114      45.159  61.097  29.592  0.00  0.00      A
ATOM   1631  CA  PHE   114      43.657  60.154  30.770  0.00  0.00      A
ATOM   1632  HA  PHE   114      43.075  59.249  30.602  0.00  0.00      A
ATOM   1633  CB  PHE   114      44.702  59.849  31.855  0.00  0.00      A
ATOM   1634  HB3 PHE   114      45.390  60.690  31.942  0.00  0.00      A
ATOM   1635  HB2 PHE   114      44.189  59.755  32.813  0.00  0.00      A
ATOM   1636  CG  PHE   114      45.497  58.577  31.616  0.00  0.00      A
ATOM   1637  CD1 PHE   114      46.655  58.593  30.812  0.00  0.00      A
ATOM   1638  HD1 PHE   114      46.982  59.517  30.359  0.00  0.00      A
ATOM   1639  CE1 PHE   114      47.376  57.406  30.581  0.00  0.00      A
ATOM   1640  HE1 PHE   114      48.251  57.415  29.948  0.00  0.00      A
ATOM   1641  CZ  PHE   114      46.946  56.200  31.163  0.00  0.00      A
ATOM   1642  HZ  PHE   114      47.488  55.284  30.984  0.00  0.00      A
ATOM   1643  CE2 PHE   114      45.794  56.182  31.967  0.00  0.00      A
ATOM   1644  HE2 PHE   114      45.451  55.253  32.402  0.00  0.00      A
ATOM   1645  CD2 PHE   114      45.069  57.365  32.191  0.00  0.00      A
ATOM   1646  HD2 PHE   114      44.177  57.336  32.800  0.00  0.00      A
ATOM   1647  C   PHE   114      42.703  61.275  31.222  0.00  0.00      A
ATOM   1648  O   PHE   114      43.072  62.454  31.220  0.00  0.00      A
ATOM   1649  N   LEU   115      41.523  60.906  31.728  0.00  0.00      A
ATOM   1650  H   LEU   115      41.296  59.916  31.697  0.00  0.00      A
ATOM   1651  CA  LEU   115      40.454  61.830  32.144  0.00  0.00      A
ATOM   1652  HA  LEU   115      40.654  62.825  31.747  0.00  0.00      A
ATOM   1653  CB  LEU   115      39.114  61.323  31.568  0.00  0.00      A
ATOM   1654  HB3 LEU   115      38.322  61.993  31.904  0.00  0.00      A
ATOM   1655  HB2 LEU   115      38.911  60.337  31.992  0.00  0.00      A
ATOM   1656  CG  LEU   115      39.033  61.215  30.032  0.00  0.00      A
ATOM   1657  HG  LEU   115      39.782  60.510  29.670  0.00  0.00      A
ATOM   1658  CD1 LEU   115      37.651  60.692  29.637  0.00  0.00      A
ATOM   1659 HD11 LEU   115      37.559  60.668  28.553  0.00  0.00      A
ATOM   1660 HD12 LEU   115      36.871  61.337  30.041  0.00  0.00      A
ATOM   1661 HD13 LEU   115      37.517  59.681  30.025  0.00  0.00      A
ATOM   1662  CD2 LEU   115      39.250  62.563  29.343  0.00  0.00      A
ATOM   1663 HD21 LEU   115      38.526  63.294  29.702  0.00  0.00      A
ATOM   1664 HD22 LEU   115      39.141  62.443  28.265  0.00  0.00      A
ATOM   1665 HD23 LEU   115      40.259  62.916  29.541  0.00  0.00      A
ATOM   1666  C   LEU   115      40.332  61.984  33.673  0.00  0.00      A
ATOM   1667  O   LEU   115      39.644  62.891  34.145  0.00  0.00      A
ATOM   1668  N   GLY   116      40.946  61.086  34.440  0.00  0.00      A
ATOM   1669  H   GLY   116      41.492  60.365  33.990  0.00  0.00      A
ATOM   1670  CA  GLY   116      40.807  60.976  35.891  0.00  0.00      A
ATOM   1671  HA3 GLY   116      41.337  61.799  36.368  0.00  0.00      A
ATOM   1672  HA2 GLY   116      39.754  61.031  36.168  0.00  0.00      A
ATOM   1673  C   GLY   116      41.388  59.659  36.406  0.00  0.00      A
ATOM   1674  O   GLY   116      42.111  58.970  35.677  0.00  0.00      A
ATOM   1675  N   LYS   117      41.043  59.289  37.641  0.00  0.00      A
ATOM   1676  H   LYS   117      40.404  59.882  38.168  0.00  0.00      A
ATOM   1677  CA  LYS   117      41.540  58.089  38.331  0.00  0.00      A
ATOM   1678  HA  LYS   117      42.089  57.470  37.622  0.00  0.00      A
ATOM   1679  CB  LYS   117      42.521  58.502  39.449  0.00  0.00      A
ATOM   1680  HB3 LYS   117      41.961  58.959  40.266  0.00  0.00      A
ATOM   1681  HB2 LYS   117      43.012  57.605  39.829  0.00  0.00      A
ATOM   1682  CG  LYS   117      43.593  59.500  38.963  0.00  0.00      A
ATOM   1683  HG3 LYS   117      43.114  60.454  38.742  0.00  0.00      A
ATOM   1684  HG2 LYS   117      44.044  59.126  38.044  0.00  0.00      A
ATOM   1685  CD  LYS   117      44.694  59.768  39.996  0.00  0.00      A
ATOM   1686  HD3 LYS   117      44.241  59.919  40.977  0.00  0.00      A
ATOM   1687  HD2 LYS   117      45.220  60.683  39.716  0.00  0.00      A
ATOM   1688  CE  LYS   117      45.703  58.618  40.042  0.00  0.00      A
ATOM   1689  HE3 LYS   117      45.173  57.681  40.228  0.00  0.00      A
ATOM   1690  HE2 LYS   117      46.201  58.536  39.074  0.00  0.00      A
ATOM   1691  NZ  LYS   117      46.704  58.839  41.105  0.00  0.00      A
ATOM   1692  HZ1 LYS   117      47.188  59.728  40.993  0.00  0.00      A
ATOM   1693  HZ2 LYS   117      47.403  58.099  41.082  0.00  0.00      A
ATOM   1694  HZ3 LYS   117      46.232  58.840  42.013  0.00  0.00      A
ATOM   1695  C   LYS   117      40.373  57.229  38.840  0.00  0.00      A
ATOM   1696  O   LYS   117      39.210  57.601  38.690  0.00  0.00      A
ATOM   1697  N   SER   118      40.673  56.091  39.464  0.00  0.00      A
ATOM   1698  H   SER   118      41.647  55.816  39.466  0.00  0.00      A
ATOM   1699  CA  SER   118      39.679  55.040  39.738  0.00  0.00      A
ATOM   1700  HA  SER   118      38.674  55.454  39.656  0.00  0.00      A
ATOM   1701  CB  SER   118      39.807  53.955  38.667  0.00  0.00      A
ATOM   1702  HB3 SER   118      40.812  53.533  38.682  0.00  0.00      A
ATOM   1703  HB2 SER   118      39.078  53.171  38.860  0.00  0.00      A
ATOM   1704  OG  SER   118      39.546  54.534  37.407  0.00  0.00      A
ATOM   1705  HG  SER   118      39.827  53.916  36.680  0.00  0.00      A
ATOM   1706  C   SER   118      39.825  54.444  41.142  0.00  0.00      A
ATOM   1707  O   SER   118      40.940  54.203  41.610  0.00  0.00      A
ATOM   1708  N   ASN   119      38.697  54.324  41.854  0.00  0.00      A
ATOM   1709  H   ASN   119      37.825  54.545  41.382  0.00  0.00      A
ATOM   1710  CA  ASN   119      38.627  54.059  43.296  0.00  0.00      A
ATOM   1711  HA  ASN   119      39.262  54.802  43.783  0.00  0.00      A
ATOM   1712  CB  ASN   119      37.173  54.281  43.763  0.00  0.00      A
ATOM   1713  HB3 ASN   119      36.578  53.415  43.479  0.00  0.00      A
ATOM   1714  HB2 ASN   119      36.751  55.155  43.269  0.00  0.00      A
ATOM   1715  CG  ASN   119      37.059  54.526  45.260  0.00  0.00      A
ATOM   1716  OD1 ASN   119      37.925  55.138  45.861  0.00  0.00      A
ATOM   1717  ND2 ASN   119      36.082  53.961  45.927  0.00  0.00      A
ATOM   1718 HD21 ASN   119      35.962  54.170  46.908  0.00  0.00      A
ATOM   1719 HD22 ASN   119      35.402  53.399  45.428  0.00  0.00      A
ATOM   1720  C   ASN   119      39.154  52.666  43.710  0.00  0.00      A
ATOM   1721  O   ASN   119      39.135  51.716  42.924  0.00  0.00      A
ATOM   1722  N   ILE   120      39.521  52.539  44.992  0.00  0.00      A
ATOM   1723  H   ILE   120      39.365  53.334  45.598  0.00  0.00      A
ATOM   1724  CA  ILE   120      40.284  51.418  45.573  0.00  0.00      A
ATOM   1725  HA  ILE   120      40.043  50.505  45.025  0.00  0.00      A
ATOM   1726  CB  ILE   120      41.805  51.701  45.437  0.00  0.00      A
ATOM   1727  HB  ILE   120      42.335  50.919  45.977  0.00  0.00      A
ATOM   1728  CG2 ILE   120      42.267  51.624  43.971  0.00  0.00      A
ATOM   1729 HG21 ILE   120      43.351  51.531  43.925  0.00  0.00      A
ATOM   1730 HG22 ILE   120      41.958  52.515  43.425  0.00  0.00      A
ATOM   1731 HG23 ILE   120      41.827  50.755  43.487  0.00  0.00      A
ATOM   1732  CG1 ILE   120      42.205  53.063  46.056  0.00  0.00      A
ATOM   1733 HG13 ILE   120      41.785  53.873  45.459  0.00  0.00      A
ATOM   1734 HG12 ILE   120      41.796  53.143  47.062  0.00  0.00      A
ATOM   1735  CD1 ILE   120      43.714  53.285  46.168  0.00  0.00      A
ATOM   1736 HD11 ILE   120      44.153  52.549  46.841  0.00  0.00      A
ATOM   1737 HD12 ILE   120      43.875  54.281  46.573  0.00  0.00      A
ATOM   1738 HD13 ILE   120      44.194  53.226  45.191  0.00  0.00      A
ATOM   1739  C   ILE   120      39.945  51.197  47.069  0.00  0.00      A
ATOM   1740  O   ILE   120      39.457  52.122  47.724  0.00  0.00      A
ATOM   1741  N   PRO   121      40.294  50.043  47.676  0.00  0.00      A
ATOM   1742  CD  PRO   121      40.662  48.812  47.009  0.00  0.00      A
ATOM   1743  HD3 PRO   121      41.693  48.880  46.660  0.00  0.00      A
ATOM   1744  HD2 PRO   121      39.990  48.594  46.178  0.00  0.00      A
ATOM   1745  CG  PRO   121      40.552  47.721  48.068  0.00  0.00      A
ATOM   1746  HG3 PRO   121      39.548  47.296  48.052  0.00  0.00      A
ATOM   1747  HG2 PRO   121      41.300  46.949  47.903  0.00  0.00      A
ATOM   1748  CB  PRO   121      40.787  48.440  49.396  0.00  0.00      A
ATOM   1749  HB3 PRO   121      41.831  48.335  49.681  0.00  0.00      A
ATOM   1750  HB2 PRO   121      40.150  48.031  50.181  0.00  0.00      A
ATOM   1751  CA  PRO   121      40.453  49.912  49.130  0.00  0.00      A
ATOM   1752  HA  PRO   121      39.509  50.154  49.612  0.00  0.00      A
ATOM   1753  C   PRO   121      41.564  50.831  49.677  0.00  0.00      A
ATOM   1754  O   PRO   121      42.547  51.100  48.978  0.00  0.00      A
ATOM   1755  N   VAL   122      41.504  51.201  50.962  0.00  0.00      A
ATOM   1756  H   VAL   122      40.761  50.821  51.542  0.00  0.00      A
ATOM   1757  CA  VAL   122      42.530  52.053  51.602  0.00  0.00      A
ATOM   1758  HA  VAL   122      42.717  52.886  50.924  0.00  0.00      A
ATOM   1759  CB  VAL   122      42.037  52.655  52.934  0.00  0.00      A
ATOM   1760  HB  VAL   122      41.034  53.047  52.769  0.00  0.00      A
ATOM   1761  CG1 VAL   122      41.962  51.681  54.115  0.00  0.00      A
ATOM   1762 HG11 VAL   122      42.962  51.391  54.438  0.00  0.00      A
ATOM   1763 HG12 VAL   122      41.419  50.784  53.827  0.00  0.00      A
ATOM   1764 HG13 VAL   122      41.445  52.152  54.952  0.00  0.00      A
ATOM   1765  CG2 VAL   122      42.927  53.835  53.340  0.00  0.00      A
ATOM   1766 HG21 VAL   122      42.527  54.309  54.236  0.00  0.00      A
ATOM   1767 HG22 VAL   122      43.941  53.494  53.552  0.00  0.00      A
ATOM   1768 HG23 VAL   122      42.960  54.573  52.541  0.00  0.00      A
ATOM   1769  C   VAL   122      43.851  51.300  51.777  0.00  0.00      A
ATOM   1770  O   VAL   122      43.865  50.147  52.205  0.00  0.00      A
ATOM   1771  N   GLY   123      44.938  51.840  51.220  0.00  0.00      A
ATOM   1772  H   GLY   123      44.861  52.764  50.804  0.00  0.00      A
ATOM   1773  CA  GLY   123      46.219  51.130  51.122  0.00  0.00      A
ATOM   1774  HA3 GLY   123      46.946  51.783  50.643  0.00  0.00      A
ATOM   1775  HA2 GLY   123      46.565  50.911  52.132  0.00  0.00      A
ATOM   1776  C   GLY   123      46.161  49.803  50.343  0.00  0.00      A
ATOM   1777  O   GLY   123      47.041  48.960  50.518  0.00  0.00      A
ATOM   1778  N   LEU   124      45.099  49.580  49.551  0.00  0.00      A
ATOM   1779  H   LEU   124      44.423  50.334  49.485  0.00  0.00      A
ATOM   1780  CA  LEU   124      44.722  48.317  48.889  0.00  0.00      A
ATOM   1781  HA  LEU   124      43.790  48.522  48.363  0.00  0.00      A
ATOM   1782  CB  LEU   124      45.761  47.932  47.808  0.00  0.00      A
ATOM   1783  HB3 LEU   124      45.341  47.127  47.207  0.00  0.00      A
ATOM   1784  HB2 LEU   124      46.647  47.534  48.306  0.00  0.00      A
ATOM   1785  CG  LEU   124      46.213  49.061  46.859  0.00  0.00      A
ATOM   1786  HG  LEU   124      46.728  49.824  47.437  0.00  0.00      A
ATOM   1787  CD1 LEU   124      47.190  48.513  45.819  0.00  0.00      A
ATOM   1788 HD11 LEU   124      47.539  49.323  45.177  0.00  0.00      A
ATOM   1789 HD12 LEU   124      48.051  48.074  46.322  0.00  0.00      A
ATOM   1790 HD13 LEU   124      46.702  47.755  45.208  0.00  0.00      A
ATOM   1791  CD2 LEU   124      45.054  49.728  46.119  0.00  0.00      A
ATOM   1792 HD21 LEU   124      44.546  49.008  45.487  0.00  0.00      A
ATOM   1793 HD22 LEU   124      45.435  50.533  45.492  0.00  0.00      A
ATOM   1794 HD23 LEU   124      44.353  50.153  46.835  0.00  0.00      A
ATOM   1795  C   LEU   124      44.387  47.146  49.852  0.00  0.00      A
ATOM   1796  O   LEU   124      44.406  45.988  49.430  0.00  0.00      A
ATOM   1797  N   ALA   125      44.065  47.421  51.123  0.00  0.00      A
ATOM   1798  H   ALA   125      44.019  48.397  51.409  0.00  0.00      A
ATOM   1799  CA  ALA   125      43.970  46.431  52.207  0.00  0.00      A
ATOM   1800  HA  ALA   125      44.787  45.721  52.071  0.00  0.00      A
ATOM   1801  CB  ALA   125      44.234  47.182  53.525  0.00  0.00      A
ATOM   1802  HB1 ALA   125      44.322  46.475  54.351  0.00  0.00      A
ATOM   1803  HB2 ALA   125      43.414  47.871  53.736  0.00  0.00      A
ATOM   1804  HB3 ALA   125      45.166  47.745  53.457  0.00  0.00      A
ATOM   1805  C   ALA   125      42.665  45.584  52.274  0.00  0.00      A
ATOM   1806  O   ALA   125      42.297  45.122  53.359  0.00  0.00      A
ATOM   1807  N   ASP   126      41.898  45.431  51.186  0.00  0.00      A
ATOM   1808  H   ASP   126      42.273  45.723  50.295  0.00  0.00      A
ATOM   1809  CA  ASP   126      40.619  44.686  51.175  0.00  0.00      A
ATOM   1810  HA  ASP   126      40.735  43.802  51.806  0.00  0.00      A
ATOM   1811  CB  ASP   126      39.499  45.572  51.780  0.00  0.00      A
ATOM   1812  HB3 ASP   126      39.941  46.355  52.399  0.00  0.00      A
ATOM   1813  HB2 ASP   126      38.949  46.067  50.978  0.00  0.00      A
ATOM   1814  CG  ASP   126      38.512  44.786  52.653  0.00  0.00      A
ATOM   1815  OD1 ASP   126      38.041  43.709  52.227  0.00  0.00      A
ATOM   1816  OD2 ASP   126      38.191  45.245  53.778  0.00  0.00      A
ATOM   1817  C   ASP   126      40.231  44.189  49.758  0.00  0.00      A
ATOM   1818  O   ASP   126      40.808  44.629  48.759  0.00  0.00      A
ATOM   1819  N   TRP   127      39.122  43.449  49.645  0.00  0.00      A
ATOM   1820  H   TRP   127      38.647  43.209  50.516  0.00  0.00      A
ATOM   1821  CA  TRP   127      38.511  42.982  48.381  0.00  0.00      A
ATOM   1822  HA  TRP   127      39.195  43.205  47.562  0.00  0.00      A
ATOM   1823  CB  TRP   127      38.341  41.456  48.416  0.00  0.00      A
ATOM   1824  HB3 TRP   127      37.829  41.172  49.337  0.00  0.00      A
ATOM   1825  HB2 TRP   127      37.710  41.146  47.583  0.00  0.00      A
ATOM   1826  CG  TRP   127      39.611  40.676  48.290  0.00  0.00      A
ATOM   1827  CD1 TRP   127      40.375  40.616  47.175  0.00  0.00      A
ATOM   1828  HD1 TRP   127      40.175  41.151  46.253  0.00  0.00      A
ATOM   1829  NE1 TRP   127      41.419  39.738  47.379  0.00  0.00      A
ATOM   1830  HE1 TRP   127      42.070  39.451  46.650  0.00  0.00      A
ATOM   1831  CE2 TRP   127      41.374  39.174  48.634  0.00  0.00      A
ATOM   1832  CZ2 TRP   127      42.187  38.232  49.283  0.00  0.00      A
ATOM   1833  HZ2 TRP   127      43.058  37.834  48.786  0.00  0.00      A
ATOM   1834  CH2 TRP   127      41.855  37.832  50.587  0.00  0.00      A
ATOM   1835  HH2 TRP   127      42.467  37.111  51.109  0.00  0.00      A
ATOM   1836  CZ3 TRP   127      40.703  38.354  51.202  0.00  0.00      A
ATOM   1837  HZ3 TRP   127      40.414  38.002  52.179  0.00  0.00      A
ATOM   1838  CE3 TRP   127      39.905  39.312  50.548  0.00  0.00      A
ATOM   1839  HE3 TRP   127      39.013  39.683  51.030  0.00  0.00      A
ATOM   1840  CD2 TRP   127      40.231  39.764  49.251  0.00  0.00      A
ATOM   1841  C   TRP   127      37.195  43.715  48.045  0.00  0.00      A
ATOM   1842  O   TRP   127      36.313  43.196  47.356  0.00  0.00      A
ATOM   1843  N   GLN   128      37.060  44.948  48.534  0.00  0.00      A
ATOM   1844  H   GLN   128      37.828  45.319  49.078  0.00  0.00      A
ATOM   1845  CA  GLN   128      35.915  45.836  48.317  0.00  0.00      A
ATOM   1846  HA  GLN   128      35.483  45.631  47.336  0.00  0.00      A
ATOM   1847  CB  GLN   128      34.815  45.585  49.369  0.00  0.00      A
ATOM   1848  HB3 GLN   128      34.262  44.690  49.081  0.00  0.00      A
ATOM   1849  HB2 GLN   128      34.115  46.422  49.345  0.00  0.00      A
ATOM   1850  CG  GLN   128      35.323  45.394  50.811  0.00  0.00      A
ATOM   1851  HG3 GLN   128      36.003  46.207  51.068  0.00  0.00      A
ATOM   1852  HG2 GLN   128      35.867  44.454  50.888  0.00  0.00      A
ATOM   1853  CD  GLN   128      34.187  45.361  51.828  0.00  0.00      A
ATOM   1854  OE1 GLN   128      33.188  44.671  51.683  0.00  0.00      A
ATOM   1855  NE2 GLN   128      34.276  46.121  52.893  0.00  0.00      A
ATOM   1856 HE21 GLN   128      33.507  46.134  53.537  0.00  0.00      A
ATOM   1857 HE22 GLN   128      35.128  46.637  53.097  0.00  0.00      A
ATOM   1858  C   GLN   128      36.392  47.295  48.327  0.00  0.00      A
ATOM   1859  O   GLN   128      37.138  47.708  49.214  0.00  0.00      A
ATOM   1860  N   SER   129      36.121  48.021  47.243  0.00  0.00      A
ATOM   1861  H   SER   129      35.555  47.594  46.520  0.00  0.00      A
ATOM   1862  CA  SER   129      36.698  49.346  46.977  0.00  0.00      A
ATOM   1863  HA  SER   129      37.754  49.312  47.235  0.00  0.00      A
ATOM   1864  CB  SER   129      36.618  49.664  45.483  0.00  0.00      A
ATOM   1865  HB3 SER   129      36.968  50.682  45.301  0.00  0.00      A
ATOM   1866  HB2 SER   129      35.588  49.570  45.142  0.00  0.00      A
ATOM   1867  OG  SER   129      37.435  48.747  44.777  0.00  0.00      A
ATOM   1868  HG  SER   129      37.084  47.851  44.922  0.00  0.00      A
ATOM   1869  C   SER   129      36.067  50.453  47.834  0.00  0.00      A
ATOM   1870  O   SER   129      35.104  51.099  47.424  0.00  0.00      A
ATOM   1871  N   VAL   130      36.579  50.630  49.055  0.00  0.00      A
ATOM   1872  H   VAL   130      37.299  49.984  49.354  0.00  0.00      A
ATOM   1873  CA  VAL   130      36.150  51.654  50.022  0.00  0.00      A
ATOM   1874  HA  VAL   130      35.677  52.463  49.471  0.00  0.00      A
ATOM   1875  CB  VAL   130      35.103  51.077  50.996  0.00  0.00      A
ATOM   1876  HB  VAL   130      34.245  50.756  50.404  0.00  0.00      A
ATOM   1877  CG1 VAL   130      35.581  49.860  51.802  0.00  0.00      A
ATOM   1878 HG11 VAL   130      35.916  49.067  51.135  0.00  0.00      A
ATOM   1879 HG12 VAL   130      36.398  50.135  52.468  0.00  0.00      A
ATOM   1880 HG13 VAL   130      34.759  49.473  52.404  0.00  0.00      A
ATOM   1881  CG2 VAL   130      34.612  52.135  51.986  0.00  0.00      A
ATOM   1882 HG21 VAL   130      33.802  51.716  52.575  0.00  0.00      A
ATOM   1883 HG22 VAL   130      35.410  52.428  52.670  0.00  0.00      A
ATOM   1884 HG23 VAL   130      34.247  53.013  51.455  0.00  0.00      A
ATOM   1885  C   VAL   130      37.342  52.251  50.772  0.00  0.00      A
ATOM   1886  O   VAL   130      38.240  51.526  51.202  0.00  0.00      A
ATOM   1887  N   ASN   131      37.336  53.570  50.973  0.00  0.00      A
ATOM   1888  H   ASN   131      36.569  54.118  50.605  0.00  0.00      A
ATOM   1889  CA  ASN   131      38.381  54.289  51.702  0.00  0.00      A
ATOM   1890  HA  ASN   131      38.714  53.646  52.516  0.00  0.00      A
ATOM   1891  CB  ASN   131      39.560  54.526  50.740  0.00  0.00      A
ATOM   1892  HB3 ASN   131      40.361  55.038  51.267  0.00  0.00      A
ATOM   1893  HB2 ASN   131      39.946  53.571  50.386  0.00  0.00      A
ATOM   1894  CG  ASN   131      39.155  55.372  49.551  0.00  0.00      A
ATOM   1895  OD1 ASN   131      39.034  56.581  49.641  0.00  0.00      A
ATOM   1896  ND2 ASN   131      38.897  54.753  48.429  0.00  0.00      A
ATOM   1897 HD21 ASN   131      38.532  55.260  47.630  0.00  0.00      A
ATOM   1898 HD22 ASN   131      39.009  53.747  48.365  0.00  0.00      A
ATOM   1899  C   ASN   131      37.871  55.623  52.303  0.00  0.00      A
ATOM   1900  O   ASN   131      36.929  56.211  51.760  0.00  0.00      A
ATOM   1901  N   PRO   132      38.561  56.170  53.328  0.00  0.00      A
ATOM   1902  CD  PRO   132      39.621  55.512  54.086  0.00  0.00      A
ATOM   1903  HD3 PRO   132      39.392  54.466  54.293  0.00  0.00      A
ATOM   1904  HD2 PRO   132      40.562  55.594  53.542  0.00  0.00      A
ATOM   1905  CG  PRO   132      39.732  56.265  55.407  0.00  0.00      A
ATOM   1906  HG3 PRO   132      40.747  56.230  55.803  0.00  0.00      A
ATOM   1907  HG2 PRO   132      39.020  55.857  56.126  0.00  0.00      A
ATOM   1908  CB  PRO   132      39.319  57.678  55.017  0.00  0.00      A
ATOM   1909  HB3 PRO   132      38.936  58.239  55.871  0.00  0.00      A
ATOM   1910  HB2 PRO   132      40.179  58.188  54.580  0.00  0.00      A
ATOM   1911  CA  PRO   132      38.244  57.462  53.947  0.00  0.00      A
ATOM   1912  HA  PRO   132      37.273  57.370  54.437  0.00  0.00      A
ATOM   1913  C   PRO   132      38.198  58.683  53.017  0.00  0.00      A
ATOM   1914  O   PRO   132      37.523  59.659  53.351  0.00  0.00      A
ATOM   1915  N   ASN   133      38.959  58.703  51.915  0.00  0.00      A
ATOM   1916  H   ASN   133      39.526  57.895  51.693  0.00  0.00      A
ATOM   1917  CA  ASN   133      39.009  59.856  51.009  0.00  0.00      A
ATOM   1918  HA  ASN   133      39.069  60.760  51.617  0.00  0.00      A
ATOM   1919  CB  ASN   133      40.298  59.778  50.163  0.00  0.00      A
ATOM   1920  HB3 ASN   133      40.233  58.942  49.467  0.00  0.00      A
ATOM   1921  HB2 ASN   133      41.146  59.612  50.824  0.00  0.00      A
ATOM   1922  CG  ASN   133      40.590  61.043  49.367  0.00  0.00      A
ATOM   1923  OD1 ASN   133      39.943  62.071  49.503  0.00  0.00      A
ATOM   1924  ND2 ASN   133      41.693  61.069  48.656  0.00  0.00      A
ATOM   1925 HD21 ASN   133      42.248  60.234  48.524  0.00  0.00      A
ATOM   1926 HD22 ASN   133      41.898  61.917  48.151  0.00  0.00      A
ATOM   1927  C   ASN   133      37.744  59.980  50.131  0.00  0.00      A
ATOM   1928  O   ASN   133      37.145  61.058  50.083  0.00  0.00      A
ATOM   1929  N   TYR   134      37.256  58.865  49.569  0.00  0.00      A
ATOM   1930  H   TYR   134      37.796  58.015  49.705  0.00  0.00      A
ATOM   1931  CA  TYR   134      36.267  58.861  48.475  0.00  0.00      A
ATOM   1932  HA  TYR   134      35.971  59.885  48.249  0.00  0.00      A
ATOM   1933  CB  TYR   134      36.908  58.259  47.215  0.00  0.00      A
ATOM   1934  HB3 TYR   134      37.023  57.187  47.375  0.00  0.00      A
ATOM   1935  HB2 TYR   134      36.215  58.384  46.382  0.00  0.00      A
ATOM   1936  CG  TYR   134      38.246  58.832  46.794  0.00  0.00      A
ATOM   1937  CD1 TYR   134      38.347  60.175  46.388  0.00  0.00      A
ATOM   1938  HD1 TYR   134      37.477  60.814  46.396  0.00  0.00      A
ATOM   1939  CE1 TYR   134      39.582  60.678  45.944  0.00  0.00      A
ATOM   1940  HE1 TYR   134      39.671  61.703  45.619  0.00  0.00      A
ATOM   1941  CZ  TYR   134      40.703  59.840  45.901  0.00  0.00      A
ATOM   1942  OH  TYR   134      41.888  60.336  45.483  0.00  0.00      A
ATOM   1943  HH  TYR   134      42.561  59.637  45.370  0.00  0.00      A
ATOM   1944  CE2 TYR   134      40.615  58.506  46.310  0.00  0.00      A
ATOM   1945  HE2 TYR   134      41.485  57.869  46.278  0.00  0.00      A
ATOM   1946  CD2 TYR   134      39.382  58.001  46.751  0.00  0.00      A
ATOM   1947  HD2 TYR   134      39.307  56.968  47.042  0.00  0.00      A
ATOM   1948  C   TYR   134      34.978  58.070  48.751  0.00  0.00      A
ATOM   1949  O   TYR   134      34.013  58.210  47.993  0.00  0.00      A
ATOM   1950  N   GLY   135      34.977  57.183  49.752  0.00  0.00      A
ATOM   1951  H   GLY   135      35.819  57.080  50.309  0.00  0.00      A
ATOM   1952  CA  GLY   135      33.839  56.321  50.076  0.00  0.00      A
ATOM   1953  HA3 GLY   135      32.913  56.869  49.903  0.00  0.00      A
ATOM   1954  HA2 GLY   135      33.884  56.063  51.133  0.00  0.00      A
ATOM   1955  C   GLY   135      33.784  55.014  49.280  0.00  0.00      A
ATOM   1956  O   GLY   135      34.775  54.583  48.683  0.00  0.00      A
ATOM   1957  N   ARG   136      32.662  54.293  49.425  0.00  0.00      A
ATOM   1958  H   ARG   136      31.897  54.724  49.937  0.00  0.00      A
ATOM   1959  CA  ARG   136      32.444  52.946  48.868  0.00  0.00      A
ATOM   1960  HA  ARG   136      33.393  52.410  48.884  0.00  0.00      A
ATOM   1961  CB  ARG   136      31.437  52.182  49.762  0.00  0.00      A
ATOM   1962  HB3 ARG   136      31.822  52.197  50.781  0.00  0.00      A
ATOM   1963  HB2 ARG   136      30.471  52.691  49.760  0.00  0.00      A
ATOM   1964  CG  ARG   136      31.236  50.712  49.335  0.00  0.00      A
ATOM   1965  HG3 ARG   136      32.198  50.321  49.001  0.00  0.00      A
ATOM   1966  HG2 ARG   136      30.543  50.658  48.495  0.00  0.00      A
ATOM   1967  CD  ARG   136      30.752  49.791  50.472  0.00  0.00      A
ATOM   1968  HD3 ARG   136      31.021  48.767  50.204  0.00  0.00      A
ATOM   1969  HD2 ARG   136      31.295  50.043  51.385  0.00  0.00      A
ATOM   1970  NE  ARG   136      29.292  49.821  50.723  0.00  0.00      A
ATOM   1971  HE  ARG   136      28.690  50.238  50.020  0.00  0.00      A
ATOM   1972  CZ  ARG   136      28.696  49.173  51.716  0.00  0.00      A
ATOM   1973  NH1 ARG   136      29.352  48.616  52.690  0.00  0.00      A
ATOM   1974 HH11 ARG   136      28.839  48.108  53.397  0.00  0.00      A
ATOM   1975 HH12 ARG   136      30.331  48.809  52.853  0.00  0.00      A
ATOM   1976  NH2 ARG   136      27.408  49.034  51.808  0.00  0.00      A
ATOM   1977 HH21 ARG   136      27.050  48.514  52.605  0.00  0.00      A
ATOM   1978 HH22 ARG   136      26.756  49.399  51.122  0.00  0.00      A
ATOM   1979  C   ARG   136      31.983  53.013  47.411  0.00  0.00      A
ATOM   1980  O   ARG   136      30.938  53.594  47.118  0.00  0.00      A
ATOM   1981  N   THR   137      32.653  52.252  46.548  0.00  0.00      A
ATOM   1982  H   THR   137      33.523  51.837  46.864  0.00  0.00      A
ATOM   1983  CA  THR   137      32.166  51.850  45.218  0.00  0.00      A
ATOM   1984  HA  THR   137      31.602  52.672  44.789  0.00  0.00      A
ATOM   1985  CB  THR   137      33.347  51.514  44.289  0.00  0.00      A
ATOM   1986  HB  THR   137      33.862  50.641  44.684  0.00  0.00      A
ATOM   1987  CG2 THR   137      32.980  51.242  42.832  0.00  0.00      A
ATOM   1988 HG21 THR   137      33.889  51.092  42.251  0.00  0.00      A
ATOM   1989 HG22 THR   137      32.374  50.343  42.751  0.00  0.00      A
ATOM   1990 HG23 THR   137      32.429  52.085  42.421  0.00  0.00      A
ATOM   1991  OG1 THR   137      34.251  52.588  44.252  0.00  0.00      A
ATOM   1992  HG1 THR   137      33.741  53.375  43.962  0.00  0.00      A
ATOM   1993  C   THR   137      31.266  50.616  45.334  0.00  0.00      A
ATOM   1994  O   THR   137      31.580  49.693  46.094  0.00  0.00      A
ATOM   1995  N   ASN   138      30.288  50.486  44.437  0.00  0.00      A
ATOM   1996  H   ASN   138      30.148  51.241  43.770  0.00  0.00      A
ATOM   1997  CA  ASN   138      29.449  49.290  44.282  0.00  0.00      A
ATOM   1998  HA  ASN   138      29.917  48.451  44.796  0.00  0.00      A
ATOM   1999  CB  ASN   138      28.085  49.541  44.944  0.00  0.00      A
ATOM   2000  HB3 ASN   138      28.229  49.884  45.967  0.00  0.00      A
ATOM   2001  HB2 ASN   138      27.520  48.610  44.975  0.00  0.00      A
ATOM   2002  CG  ASN   138      27.265  50.555  44.171  0.00  0.00      A
ATOM   2003  OD1 ASN   138      26.752  50.279  43.102  0.00  0.00      A
ATOM   2004  ND2 ASN   138      27.206  51.778  44.632  0.00  0.00      A
ATOM   2005 HD21 ASN   138      26.745  52.469  44.055  0.00  0.00      A
ATOM   2006 HD22 ASN   138      27.681  52.049  45.485  0.00  0.00      A
ATOM   2007  C   ASN   138      29.312  48.872  42.807  0.00  0.00      A
ATOM   2008  O   ASN   138      29.746  49.585  41.901  0.00  0.00      A
ATOM   2009  N   ASN   139      28.850  47.643  42.585  0.00  0.00      A
ATOM   2010  H   ASN   139      28.518  47.098  43.373  0.00  0.00      A
ATOM   2011  CA  ASN   139      28.831  47.014  41.270  0.00  0.00      A
ATOM   2012  HA  ASN   139      29.838  47.083  40.861  0.00  0.00      A
ATOM   2013  CB  ASN   139      28.516  45.529  41.488  0.00  0.00      A
ATOM   2014  HB3 ASN   139      27.454  45.386  41.659  0.00  0.00      A
ATOM   2015  HB2 ASN   139      29.044  45.170  42.367  0.00  0.00      A
ATOM   2016  CG  ASN   139      28.917  44.685  40.307  0.00  0.00      A
ATOM   2017  OD1 ASN   139      28.480  44.905  39.189  0.00  0.00      A
ATOM   2018  ND2 ASN   139      29.862  43.800  40.506  0.00  0.00      A
ATOM   2019 HD21 ASN   139      30.126  43.210  39.725  0.00  0.00      A
ATOM   2020 HD22 ASN   139      30.270  43.673  41.427  0.00  0.00      A
ATOM   2021  C   ASN   139      27.821  47.688  40.304  0.00  0.00      A
ATOM   2022  O   ASN   139      26.629  47.732  40.623  0.00  0.00      A
ATOM   2023  N   PRO   140      28.221  48.060  39.068  0.00  0.00      A
ATOM   2024  CD  PRO   140      29.599  48.149  38.602  0.00  0.00      A
ATOM   2025  HD3 PRO   140      29.958  47.154  38.330  0.00  0.00      A
ATOM   2026  HD2 PRO   140      30.251  48.594  39.355  0.00  0.00      A
ATOM   2027  CG  PRO   140      29.562  49.042  37.364  0.00  0.00      A
ATOM   2028  HG3 PRO   140      29.620  50.088  37.667  0.00  0.00      A
ATOM   2029  HG2 PRO   140      30.359  48.801  36.663  0.00  0.00      A
ATOM   2030  CB  PRO   140      28.184  48.757  36.778  0.00  0.00      A
ATOM   2031  HB3 PRO   140      28.227  47.842  36.185  0.00  0.00      A
ATOM   2032  HB2 PRO   140      27.825  49.589  36.171  0.00  0.00      A
ATOM   2033  CA  PRO   140      27.311  48.544  38.020  0.00  0.00      A
ATOM   2034  HA  PRO   140      26.921  49.509  38.336  0.00  0.00      A
ATOM   2035  C   PRO   140      26.115  47.636  37.687  0.00  0.00      A
ATOM   2036  O   PRO   140      25.069  48.143  37.274  0.00  0.00      A
ATOM   2037  N   HIE   141      26.251  46.316  37.883  0.00  0.00      A
ATOM   2038  H   HIE   141      27.134  45.964  38.238  0.00  0.00      A
ATOM   2039  CA  HIE   141      25.202  45.335  37.577  0.00  0.00      A
ATOM   2040  HA  HIE   141      24.607  45.716  36.750  0.00  0.00      A
ATOM   2041  CB  HIE   141      25.834  44.003  37.128  0.00  0.00      A
ATOM   2042  HB3 HIE   141      26.344  43.549  37.979  0.00  0.00      A
ATOM   2043  HB2 HIE   141      25.037  43.324  36.824  0.00  0.00      A
ATOM   2044  CG  HIE   141      26.816  44.110  35.980  0.00  0.00      A
ATOM   2045  ND1 HIE   141      26.496  44.264  34.624  0.00  0.00      A
ATOM   2046  CE1 HIE   141      27.667  44.270  33.965  0.00  0.00      A
ATOM   2047  HE1 HIE   141      27.775  44.363  32.891  0.00  0.00      A
ATOM   2048  NE2 HIE   141      28.688  44.144  34.826  0.00  0.00      A
ATOM   2049  HE2 HIE   141      29.678  44.115  34.582  0.00  0.00      A
ATOM   2050  CD2 HIE   141      28.173  44.032  36.096  0.00  0.00      A
ATOM   2051  HD2 HIE   141      28.727  43.890  37.012  0.00  0.00      A
ATOM   2052  C   HIE   141      24.221  45.092  38.738  0.00  0.00      A
ATOM   2053  O   HIE   141      23.101  44.658  38.482  0.00  0.00      A
ATOM   2054  N   ASP   142      24.599  45.396  39.987  0.00  0.00      A
ATOM   2055  H   ASP   142      25.508  45.826  40.106  0.00  0.00      A
ATOM   2056  CA  ASP   142      23.742  45.306  41.183  0.00  0.00      A
ATOM   2057  HA  ASP   142      22.753  45.690  40.930  0.00  0.00      A
ATOM   2058  CB  ASP   142      23.588  43.842  41.642  0.00  0.00      A
ATOM   2059  HB3 ASP   142      23.221  43.251  40.805  0.00  0.00      A
ATOM   2060  HB2 ASP   142      24.562  43.441  41.923  0.00  0.00      A
ATOM   2061  CG  ASP   142      22.620  43.686  42.825  0.00  0.00      A
ATOM   2062  OD1 ASP   142      22.842  44.290  43.896  0.00  0.00      A
ATOM   2063  OD2 ASP   142      21.615  42.940  42.729  0.00  0.00      A
ATOM   2064  C   ASP   142      24.329  46.161  42.320  0.00  0.00      A
ATOM   2065  O   ASP   142      25.389  45.853  42.866  0.00  0.00      A
ATOM   2066  N   HID   143      23.613  47.201  42.744  0.00  0.00      A
ATOM   2067  H   HID   143      22.692  47.357  42.346  0.00  0.00      A
ATOM   2068  CA  HID   143      24.161  48.214  43.651  0.00  0.00      A
ATOM   2069  HA  HID   143      25.200  48.369  43.362  0.00  0.00      A
ATOM   2070  CB  HID   143      23.427  49.544  43.405  0.00  0.00      A
ATOM   2071  HB3 HID   143      23.832  50.303  44.075  0.00  0.00      A
ATOM   2072  HB2 HID   143      22.367  49.417  43.630  0.00  0.00      A
ATOM   2073  CG  HID   143      23.584  50.045  41.982  0.00  0.00      A
ATOM   2074  ND1 HID   143      24.608  49.735  41.114  0.00  0.00      A
ATOM   2075  HD1 HID   143      25.416  49.147  41.323  0.00  0.00      A
ATOM   2076  CE1 HID   143      24.400  50.374  39.958  0.00  0.00      A
ATOM   2077  HE1 HID   143      25.055  50.314  39.099  0.00  0.00      A
ATOM   2078  NE2 HID   143      23.267  51.098  40.018  0.00  0.00      A
ATOM   2079  CD2 HID   143      22.748  50.894  41.309  0.00  0.00      A
ATOM   2080  HD2 HID   143      21.844  51.331  41.709  0.00  0.00      A
ATOM   2081  C   HID   143      24.231  47.792  45.135  0.00  0.00      A
ATOM   2082  O   HID   143      24.753  48.553  45.959  0.00  0.00      A
ATOM   2083  N   SER   144      23.911  46.533  45.464  0.00  0.00      A
ATOM   2084  H   SER   144      23.518  45.943  44.735  0.00  0.00      A
ATOM   2085  CA  SER   144      24.270  45.890  46.744  0.00  0.00      A
ATOM   2086  HA  SER   144      24.399  46.658  47.506  0.00  0.00      A
ATOM   2087  CB  SER   144      23.142  44.967  47.221  0.00  0.00      A
ATOM   2088  HB3 SER   144      23.364  44.640  48.238  0.00  0.00      A
ATOM   2089  HB2 SER   144      22.204  45.519  47.244  0.00  0.00      A
ATOM   2090  OG  SER   144      22.998  43.819  46.396  0.00  0.00      A
ATOM   2091  HG  SER   144      22.901  44.130  45.456  0.00  0.00      A
ATOM   2092  C   SER   144      25.579  45.088  46.687  0.00  0.00      A
ATOM   2093  O   SER   144      26.130  44.738  47.735  0.00  0.00      A
ATOM   2094  N   ARG   145      26.071  44.754  45.484  0.00  0.00      A
ATOM   2095  H   ARG   145      25.614  45.125  44.653  0.00  0.00      A
ATOM   2096  CA  ARG   145      27.250  43.898  45.291  0.00  0.00      A
ATOM   2097  HA  ARG   145      27.322  43.212  46.127  0.00  0.00      A
ATOM   2098  CB  ARG   145      27.105  43.054  44.009  0.00  0.00      A
ATOM   2099  HB3 ARG   145      26.552  43.605  43.251  0.00  0.00      A
ATOM   2100  HB2 ARG   145      28.095  42.850  43.599  0.00  0.00      A
ATOM   2101  CG  ARG   145      26.432  41.693  44.253  0.00  0.00      A
ATOM   2102  HG3 ARG   145      26.400  41.164  43.301  0.00  0.00      A
ATOM   2103  HG2 ARG   145      27.049  41.115  44.939  0.00  0.00      A
ATOM   2104  CD  ARG   145      25.010  41.771  44.820  0.00  0.00      A
ATOM   2105  HD3 ARG   145      24.405  42.368  44.145  0.00  0.00      A
ATOM   2106  HD2 ARG   145      25.034  42.252  45.798  0.00  0.00      A
ATOM   2107  NE  ARG   145      24.419  40.430  44.953  0.00  0.00      A
ATOM   2108  HE  ARG   145      25.045  39.635  44.884  0.00  0.00      A
ATOM   2109  CZ  ARG   145      23.154  40.103  45.135  0.00  0.00      A
ATOM   2110  NH1 ARG   145      22.193  40.965  45.289  0.00  0.00      A
ATOM   2111 HH11 ARG   145      21.255  40.630  45.476  0.00  0.00      A
ATOM   2112 HH12 ARG   145      22.407  41.948  45.265  0.00  0.00      A
ATOM   2113  NH2 ARG   145      22.828  38.849  45.154  0.00  0.00      A
ATOM   2114 HH21 ARG   145      23.557  38.158  45.041  0.00  0.00      A
ATOM   2115 HH22 ARG   145      21.853  38.564  45.187  0.00  0.00      A
ATOM   2116  C   ARG   145      28.558  44.685  45.305  0.00  0.00      A
ATOM   2117  O   ARG   145      28.628  45.842  44.885  0.00  0.00      A
ATOM   2118  N   SER   146      29.636  43.976  45.636  0.00  0.00      A
ATOM   2119  H   SER   146      29.484  43.029  45.968  0.00  0.00      A
ATOM   2120  CA  SER   146      31.014  44.435  45.456  0.00  0.00      A
ATOM   2121  HA  SER   146      31.127  45.386  45.967  0.00  0.00      A
ATOM   2122  CB  SER   146      31.984  43.438  46.105  0.00  0.00      A
ATOM   2123  HB3 SER   146      31.701  43.300  47.149  0.00  0.00      A
ATOM   2124  HB2 SER   146      31.922  42.476  45.594  0.00  0.00      A
ATOM   2125  OG  SER   146      33.315  43.925  46.050  0.00  0.00      A
ATOM   2126  HG  SER   146      33.871  43.366  46.610  0.00  0.00      A
ATOM   2127  C   SER   146      31.335  44.642  43.972  0.00  0.00      A
ATOM   2128  O   SER   146      31.088  43.765  43.140  0.00  0.00      A
ATOM   2129  N   ALA   147      31.921  45.793  43.629  0.00  0.00      A
ATOM   2130  H   ALA   147      32.133  46.453  44.371  0.00  0.00      A
ATOM   2131  CA  ALA   147      32.591  45.981  42.336  0.00  0.00      A
ATOM   2132  HA  ALA   147      31.946  45.626  41.530  0.00  0.00      A
ATOM   2133  CB  ALA   147      32.852  47.478  42.131  0.00  0.00      A
ATOM   2134  HB1 ALA   147      33.385  47.631  41.192  0.00  0.00      A
ATOM   2135  HB2 ALA   147      33.457  47.870  42.950  0.00  0.00      A
ATOM   2136  HB3 ALA   147      31.908  48.017  42.088  0.00  0.00      A
ATOM   2137  C   ALA   147      33.917  45.194  42.273  0.00  0.00      A
ATOM   2138  O   ALA   147      34.372  44.796  41.201  0.00  0.00      A
ATOM   2139  N   GLY   148      34.507  44.939  43.447  0.00  0.00      A
ATOM   2140  H   GLY   148      34.035  45.276  44.278  0.00  0.00      A
ATOM   2141  CA  GLY   148      35.753  44.208  43.661  0.00  0.00      A
ATOM   2142  HA3 GLY   148      35.526  43.237  44.099  0.00  0.00      A
ATOM   2143  HA2 GLY   148      36.256  44.048  42.708  0.00  0.00      A
ATOM   2144  C   GLY   148      36.712  44.950  44.598  0.00  0.00      A
ATOM   2145  O   GLY   148      36.507  46.125  44.923  0.00  0.00      A
ATOM   2146  N   GLY   149      37.889  44.361  44.797  0.00  0.00      A
ATOM   2147  H   GLY   149      38.056  43.405  44.518  0.00  0.00      A
ATOM   2148  CA  GLY   149      39.077  45.069  45.184  0.00  0.00      A
ATOM   2149  HA3 GLY   149      39.075  46.042  44.688  0.00  0.00      A
ATOM   2150  HA2 GLY   149      39.103  45.214  46.266  0.00  0.00      A
ATOM   2151  C   GLY   149      40.260  44.209  44.743  0.00  0.00      A
ATOM   2152  O   GLY   149      40.088  42.992  44.556  0.00  0.00      A
ATOM   2153  N   SER   150      41.424  44.837  44.574  0.00  0.00      A
ATOM   2154  H   SER   150      42.215  44.235  44.361  0.00  0.00      A
ATOM   2155  CA  SER   150      41.657  46.271  44.797  0.00  0.00      A
ATOM   2156  HA  SER   150      40.892  46.597  45.511  0.00  0.00      A
ATOM   2157  CB  SER   150      42.992  46.436  45.517  0.00  0.00      A
ATOM   2158  HB3 SER   150      43.128  47.502  45.721  0.00  0.00      A
ATOM   2159  HB2 SER   150      42.952  45.898  46.472  0.00  0.00      A
ATOM   2160  OG  SER   150      44.099  45.902  44.819  0.00  0.00      A
ATOM   2161  HG  SER   150      44.348  46.439  44.007  0.00  0.00      A
ATOM   2162  C   SER   150      41.535  47.177  43.587  0.00  0.00      A
ATOM   2163  O   SER   150      41.186  48.332  43.762  0.00  0.00      A
ATOM   2164  N   SER   151      41.576  46.627  42.369  0.00  0.00      A
ATOM   2165  H   SER   151      41.795  45.644  42.285  0.00  0.00      A
ATOM   2166  CA  SER   151      41.356  47.426  41.150  0.00  0.00      A
ATOM   2167  HA  SER   151      41.838  48.391  41.296  0.00  0.00      A
ATOM   2168  CB  SER   151      42.011  46.774  39.922  0.00  0.00      A
ATOM   2169  HB3 SER   151      42.025  47.494  39.106  0.00  0.00      A
ATOM   2170  HB2 SER   151      41.430  45.905  39.619  0.00  0.00      A
ATOM   2171  OG  SER   151      43.339  46.351  40.173  0.00  0.00      A
ATOM   2172  HG  SER   151      43.258  45.432  40.493  0.00  0.00      A
ATOM   2173  C   SER   151      39.863  47.711  40.893  0.00  0.00      A
ATOM   2174  O   SER   151      39.479  47.979  39.760  0.00  0.00      A
ATOM   2175  N   GLY   152      38.988  47.472  41.880  0.00  0.00      A
ATOM   2176  H   GLY   152      39.368  47.313  42.801  0.00  0.00      A
ATOM   2177  CA  GLY   152      37.528  47.416  41.733  0.00  0.00      A
ATOM   2178  HA3 GLY   152      37.257  46.524  41.175  0.00  0.00      A
ATOM   2179  HA2 GLY   152      37.083  47.325  42.720  0.00  0.00      A
ATOM   2180  C   GLY   152      36.872  48.618  41.045  0.00  0.00      A
ATOM   2181  O   GLY   152      36.062  48.418  40.140  0.00  0.00      A
ATOM   2182  N   GLY   153      37.295  49.850  41.352  0.00  0.00      A
ATOM   2183  H   GLY   153      37.988  49.976  42.083  0.00  0.00      A
ATOM   2184  CA  GLY   153      36.748  51.057  40.713  0.00  0.00      A
ATOM   2185  HA3 GLY   153      35.666  51.069  40.830  0.00  0.00      A
ATOM   2186  HA2 GLY   153      37.156  51.936  41.211  0.00  0.00      A
ATOM   2187  C   GLY   153      37.069  51.170  39.217  0.00  0.00      A
ATOM   2188  O   GLY   153      36.184  51.485  38.424  0.00  0.00      A
ATOM   2189  N   ALA   154      38.248  50.690  38.811  0.00  0.00      A
ATOM   2190  H   ALA   154      38.872  50.306  39.505  0.00  0.00      A
ATOM   2191  CA  ALA   154      38.662  50.620  37.407  0.00  0.00      A
ATOM   2192  HA  ALA   154      38.466  51.580  36.923  0.00  0.00      A
ATOM   2193  CB  ALA   154      40.177  50.374  37.383  0.00  0.00      A
ATOM   2194  HB1 ALA   154      40.704  51.267  37.720  0.00  0.00      A
ATOM   2195  HB2 ALA   154      40.449  49.540  38.024  0.00  0.00      A
ATOM   2196  HB3 ALA   154      40.496  50.148  36.367  0.00  0.00      A
ATOM   2197  C   ALA   154      37.897  49.542  36.612  0.00  0.00      A
ATOM   2198  O   ALA   154      37.446  49.789  35.493  0.00  0.00      A
ATOM   2199  N   ALA   155      37.600  48.392  37.229  0.00  0.00      A
ATOM   2200  H   ALA   155      37.942  48.244  38.170  0.00  0.00      A
ATOM   2201  CA  ALA   155      36.774  47.356  36.601  0.00  0.00      A
ATOM   2202  HA  ALA   155      37.191  47.137  35.618  0.00  0.00      A
ATOM   2203  CB  ALA   155      36.871  46.083  37.447  0.00  0.00      A
ATOM   2204  HB1 ALA   155      36.377  45.265  36.925  0.00  0.00      A
ATOM   2205  HB2 ALA   155      37.918  45.817  37.589  0.00  0.00      A
ATOM   2206  HB3 ALA   155      36.394  46.235  38.417  0.00  0.00      A
ATOM   2207  C   ALA   155      35.310  47.806  36.384  0.00  0.00      A
ATOM   2208  O   ALA   155      34.727  47.543  35.327  0.00  0.00      A
ATOM   2209  N   ALA   156      34.776  48.628  37.296  0.00  0.00      A
ATOM   2210  H   ALA   156      35.297  48.809  38.147  0.00  0.00      A
ATOM   2211  CA  ALA   156      33.469  49.268  37.138  0.00  0.00      A
ATOM   2212  HA  ALA   156      32.748  48.503  36.848  0.00  0.00      A
ATOM   2213  CB  ALA   156      33.042  49.830  38.499  0.00  0.00      A
ATOM   2214  HB1 ALA   156      32.078  50.329  38.408  0.00  0.00      A
ATOM   2215  HB2 ALA   156      33.779  50.546  38.860  0.00  0.00      A
ATOM   2216  HB3 ALA   156      32.955  49.018  39.221  0.00  0.00      A
ATOM   2217  C   ALA   156      33.446  50.355  36.040  0.00  0.00      A
ATOM   2218  O   ALA   156      32.481  50.417  35.274  0.00  0.00      A
ATOM   2219  N   ALA   157      34.523  51.138  35.889  0.00  0.00      A
ATOM   2220  H   ALA   157      35.284  51.050  36.555  0.00  0.00      A
ATOM   2221  CA  ALA   157      34.645  52.170  34.851  0.00  0.00      A
ATOM   2222  HA  ALA   157      33.815  52.856  34.971  0.00  0.00      A
ATOM   2223  CB  ALA   157      35.943  52.956  35.083  0.00  0.00      A
ATOM   2224  HB1 ALA   157      36.811  52.316  34.917  0.00  0.00      A
ATOM   2225  HB2 ALA   157      35.994  53.799  34.393  0.00  0.00      A
ATOM   2226  HB3 ALA   157      35.973  53.338  36.104  0.00  0.00      A
ATOM   2227  C   ALA   157      34.552  51.623  33.410  0.00  0.00      A
ATOM   2228  O   ALA   157      33.870  52.215  32.564  0.00  0.00      A
ATOM   2229  N   LEU   158      35.068  50.406  33.206  0.00  0.00      A
ATOM   2230  H   LEU   158      35.613  50.006  33.960  0.00  0.00      A
ATOM   2231  CA  LEU   158      34.894  49.619  31.986  0.00  0.00      A
ATOM   2232  HA  LEU   158      35.132  50.232  31.115  0.00  0.00      A
ATOM   2233  CB  LEU   158      35.845  48.411  32.048  0.00  0.00      A
ATOM   2234  HB3 LEU   158      35.632  47.853  32.958  0.00  0.00      A
ATOM   2235  HB2 LEU   158      35.639  47.752  31.206  0.00  0.00      A
ATOM   2236  CG  LEU   158      37.340  48.758  32.043  0.00  0.00      A
ATOM   2237  HG  LEU   158      37.562  49.501  32.806  0.00  0.00      A
ATOM   2238  CD1 LEU   158      38.119  47.489  32.363  0.00  0.00      A
ATOM   2239 HD11 LEU   158      39.181  47.705  32.303  0.00  0.00      A
ATOM   2240 HD12 LEU   158      37.861  46.693  31.668  0.00  0.00      A
ATOM   2241 HD13 LEU   158      37.892  47.170  33.379  0.00  0.00      A
ATOM   2242  CD2 LEU   158      37.789  49.289  30.686  0.00  0.00      A
ATOM   2243 HD21 LEU   158      37.333  50.260  30.504  0.00  0.00      A
ATOM   2244 HD22 LEU   158      37.500  48.600  29.899  0.00  0.00      A
ATOM   2245 HD23 LEU   158      38.869  49.414  30.678  0.00  0.00      A
ATOM   2246  C   LEU   158      33.450  49.124  31.824  0.00  0.00      A
ATOM   2247  O   LEU   158      32.818  49.372  30.801  0.00  0.00      A
ATOM   2248  N   ALA   159      32.911  48.427  32.829  0.00  0.00      A
ATOM   2249  H   ALA   159      33.476  48.264  33.654  0.00  0.00      A
ATOM   2250  CA  ALA   159      31.607  47.762  32.736  0.00  0.00      A
ATOM   2251  HA  ALA   159      31.651  47.041  31.920  0.00  0.00      A
ATOM   2252  CB  ALA   159      31.377  46.994  34.037  0.00  0.00      A
ATOM   2253  HB1 ALA   159      32.173  46.263  34.158  0.00  0.00      A
ATOM   2254  HB2 ALA   159      30.420  46.474  33.996  0.00  0.00      A
ATOM   2255  HB3 ALA   159      31.383  47.677  34.886  0.00  0.00      A
ATOM   2256  C   ALA   159      30.436  48.719  32.442  0.00  0.00      A
ATOM   2257  O   ALA   159      29.591  48.426  31.587  0.00  0.00      A
ATOM   2258  N   ALA   160      30.475  49.917  33.035  0.00  0.00      A
ATOM   2259  H   ALA   160      31.215  50.078  33.713  0.00  0.00      A
ATOM   2260  CA  ALA   160      29.553  51.027  32.783  0.00  0.00      A
ATOM   2261  HA  ALA   160      28.533  50.649  32.826  0.00  0.00      A
ATOM   2262  CB  ALA   160      29.720  52.023  33.938  0.00  0.00      A
ATOM   2263  HB1 ALA   160      29.088  52.897  33.775  0.00  0.00      A
ATOM   2264  HB2 ALA   160      30.762  52.333  34.016  0.00  0.00      A
ATOM   2265  HB3 ALA   160      29.426  51.550  34.876  0.00  0.00      A
ATOM   2266  C   ALA   160      29.716  51.701  31.396  0.00  0.00      A
ATOM   2267  O   ALA   160      28.926  52.576  31.035  0.00  0.00      A
ATOM   2268  N   GLY   161      30.708  51.306  30.591  0.00  0.00      A
ATOM   2269  H   GLY   161      31.331  50.568  30.902  0.00  0.00      A
ATOM   2270  CA  GLY   161      30.980  51.904  29.282  0.00  0.00      A
ATOM   2271  HA3 GLY   161      30.109  51.793  28.636  0.00  0.00      A
ATOM   2272  HA2 GLY   161      31.823  51.378  28.836  0.00  0.00      A
ATOM   2273  C   GLY   161      31.360  53.382  29.354  0.00  0.00      A
ATOM   2274  O   GLY   161      30.842  54.186  28.580  0.00  0.00      A
ATOM   2275  N   MET   162      32.105  53.766  30.394  0.00  0.00      A
ATOM   2276  H   MET   162      32.446  53.049  31.025  0.00  0.00      A
ATOM   2277  CA  MET   162      32.575  55.144  30.584  0.00  0.00      A
ATOM   2278  HA  MET   162      31.859  55.833  30.135  0.00  0.00      A
ATOM   2279  CB  MET   162      32.650  55.468  32.088  0.00  0.00      A
ATOM   2280  HB3 MET   162      33.442  54.886  32.560  0.00  0.00      A
ATOM   2281  HB2 MET   162      32.879  56.523  32.195  0.00  0.00      A
ATOM   2282  CG  MET   162      31.315  55.186  32.794  0.00  0.00      A
ATOM   2283  HG3 MET   162      31.163  54.110  32.827  0.00  0.00      A
ATOM   2284  HG2 MET   162      30.519  55.608  32.181  0.00  0.00      A
ATOM   2285  SD  MET   162      31.107  55.848  34.474  0.00  0.00      A
ATOM   2286  CE  MET   162      32.313  54.920  35.444  0.00  0.00      A
ATOM   2287  HE1 MET   162      32.034  53.867  35.451  0.00  0.00      A
ATOM   2288  HE2 MET   162      33.307  55.046  35.016  0.00  0.00      A
ATOM   2289  HE3 MET   162      32.315  55.294  36.469  0.00  0.00      A
ATOM   2290  C   MET   162      33.925  55.365  29.879  0.00  0.00      A
ATOM   2291  O   MET   162      34.044  56.288  29.069  0.00  0.00      A
ATOM   2292  N   VAL   163      34.791  54.343  29.925  0.00  0.00      A
ATOM   2293  H   VAL   163      34.567  53.563  30.530  0.00  0.00      A
ATOM   2294  CA  VAL   163      36.042  54.224  29.153  0.00  0.00      A
ATOM   2295  HA  VAL   163      36.000  54.923  28.320  0.00  0.00      A
ATOM   2296  CB  VAL   163      37.276  54.581  30.014  0.00  0.00      A
ATOM   2297  HB  VAL   163      38.171  54.404  29.417  0.00  0.00      A
ATOM   2298  CG1 VAL   163      37.274  56.065  30.399  0.00  0.00      A
ATOM   2299 HG11 VAL   163      36.429  56.290  31.049  0.00  0.00      A
ATOM   2300 HG12 VAL   163      38.194  56.306  30.930  0.00  0.00      A
ATOM   2301 HG13 VAL   163      37.212  56.681  29.502  0.00  0.00      A
ATOM   2302  CG2 VAL   163      37.397  53.740  31.292  0.00  0.00      A
ATOM   2303 HG21 VAL   163      38.312  54.013  31.818  0.00  0.00      A
ATOM   2304 HG22 VAL   163      36.549  53.915  31.953  0.00  0.00      A
ATOM   2305 HG23 VAL   163      37.458  52.680  31.050  0.00  0.00      A
ATOM   2306  C   VAL   163      36.198  52.802  28.582  0.00  0.00      A
ATOM   2307  O   VAL   163      35.714  51.847  29.190  0.00  0.00      A
ATOM   2308  N   PRO   164      36.912  52.619  27.452  0.00  0.00      A
ATOM   2309  CD  PRO   164      37.434  53.665  26.582  0.00  0.00      A
ATOM   2310  HD3 PRO   164      36.604  54.227  26.154  0.00  0.00      A
ATOM   2311  HD2 PRO   164      38.100  54.334  27.123  0.00  0.00      A
ATOM   2312  CG  PRO   164      38.198  52.953  25.466  0.00  0.00      A
ATOM   2313  HG3 PRO   164      38.130  53.493  24.521  0.00  0.00      A
ATOM   2314  HG2 PRO   164      39.241  52.823  25.759  0.00  0.00      A
ATOM   2315  CB  PRO   164      37.503  51.594  25.397  0.00  0.00      A
ATOM   2316  HB3 PRO   164      36.585  51.691  24.816  0.00  0.00      A
ATOM   2317  HB2 PRO   164      38.146  50.830  24.959  0.00  0.00      A
ATOM   2318  CA  PRO   164      37.150  51.299  26.860  0.00  0.00      A
ATOM   2319  HA  PRO   164      36.241  50.699  26.894  0.00  0.00      A
ATOM   2320  C   PRO   164      38.284  50.506  27.535  0.00  0.00      A
ATOM   2321  O   PRO   164      38.364  49.288  27.344  0.00  0.00      A
ATOM   2322  N   LEU   165      39.206  51.188  28.226  0.00  0.00      A
ATOM   2323  H   LEU   165      39.043  52.170  28.392  0.00  0.00      A
ATOM   2324  CA  LEU   165      40.532  50.685  28.603  0.00  0.00      A
ATOM   2325  HA  LEU   165      40.488  49.602  28.725  0.00  0.00      A
ATOM   2326  CB  LEU   165      41.484  51.035  27.440  0.00  0.00      A
ATOM   2327  HB3 LEU   165      41.517  52.122  27.345  0.00  0.00      A
ATOM   2328  HB2 LEU   165      41.062  50.637  26.515  0.00  0.00      A
ATOM   2329  CG  LEU   165      42.929  50.518  27.561  0.00  0.00      A
ATOM   2330  HG  LEU   165      43.386  50.908  28.468  0.00  0.00      A
ATOM   2331  CD1 LEU   165      42.998  48.991  27.594  0.00  0.00      A
ATOM   2332 HD11 LEU   165      42.446  48.568  26.757  0.00  0.00      A
ATOM   2333 HD12 LEU   165      42.573  48.625  28.524  0.00  0.00      A
ATOM   2334 HD13 LEU   165      44.034  48.663  27.545  0.00  0.00      A
ATOM   2335  CD2 LEU   165      43.738  51.025  26.364  0.00  0.00      A
ATOM   2336 HD21 LEU   165      43.338  50.616  25.438  0.00  0.00      A
ATOM   2337 HD22 LEU   165      44.778  50.727  26.470  0.00  0.00      A
ATOM   2338 HD23 LEU   165      43.694  52.114  26.327  0.00  0.00      A
ATOM   2339  C   LEU   165      40.998  51.309  29.933  0.00  0.00      A
ATOM   2340  O   LEU   165      40.772  52.494  30.179  0.00  0.00      A
ATOM   2341  N   GLU   166      41.695  50.514  30.746  0.00  0.00      A
ATOM   2342  H   GLU   166      41.850  49.556  30.450  0.00  0.00      A
ATOM   2343  CA  GLU   166      42.069  50.788  32.144  0.00  0.00      A
ATOM   2344  HA  GLU   166      42.253  51.855  32.281  0.00  0.00      A
ATOM   2345  CB  GLU   166      40.889  50.353  33.045  0.00  0.00      A
ATOM   2346  HB3 GLU   166      41.236  49.739  33.877  0.00  0.00      A
ATOM   2347  HB2 GLU   166      40.208  49.724  32.477  0.00  0.00      A
ATOM   2348  CG  GLU   166      40.094  51.548  33.595  0.00  0.00      A
ATOM   2349  HG3 GLU   166      39.139  51.177  33.970  0.00  0.00      A
ATOM   2350  HG2 GLU   166      39.882  52.251  32.788  0.00  0.00      A
ATOM   2351  CD  GLU   166      40.822  52.264  34.738  0.00  0.00      A
ATOM   2352  OE1 GLU   166      40.206  53.152  35.373  0.00  0.00      A
ATOM   2353  OE2 GLU   166      41.981  51.902  35.033  0.00  0.00      A
ATOM   2354  C   GLU   166      43.365  50.040  32.545  0.00  0.00      A
ATOM   2355  O   GLU   166      43.868  49.192  31.797  0.00  0.00      A
ATOM   2356  N   TYR   167      43.897  50.303  33.745  0.00  0.00      A
ATOM   2357  H   TYR   167      43.403  50.968  34.347  0.00  0.00      A
ATOM   2358  CA  TYR   167      45.107  49.653  34.272  0.00  0.00      A
ATOM   2359  HA  TYR   167      45.154  48.644  33.866  0.00  0.00      A
ATOM   2360  CB  TYR   167      46.357  50.422  33.795  0.00  0.00      A
ATOM   2361  HB3 TYR   167      46.764  50.997  34.627  0.00  0.00      A
ATOM   2362  HB2 TYR   167      46.076  51.143  33.025  0.00  0.00      A
ATOM   2363  CG  TYR   167      47.468  49.550  33.237  0.00  0.00      A
ATOM   2364  CD1 TYR   167      48.346  48.885  34.112  0.00  0.00      A
ATOM   2365  HD1 TYR   167      48.214  48.972  35.180  0.00  0.00      A
ATOM   2366  CE1 TYR   167      49.390  48.099  33.593  0.00  0.00      A
ATOM   2367  HE1 TYR   167      50.064  47.583  34.253  0.00  0.00      A
ATOM   2368  CZ  TYR   167      49.561  47.970  32.209  0.00  0.00      A
ATOM   2369  OH  TYR   167      50.549  47.166  31.737  0.00  0.00      A
ATOM   2370  HH  TYR   167      50.847  47.404  30.845  0.00  0.00      A
ATOM   2371  CE2 TYR   167      48.696  48.637  31.330  0.00  0.00      A
ATOM   2372  HE2 TYR   167      48.827  48.528  30.265  0.00  0.00      A
ATOM   2373  CD2 TYR   167      47.642  49.421  31.844  0.00  0.00      A
ATOM   2374  HD2 TYR   167      46.957  49.921  31.170  0.00  0.00      A
ATOM   2375  C   TYR   167      45.081  49.528  35.808  0.00  0.00      A
ATOM   2376  O   TYR   167      44.732  50.468  36.520  0.00  0.00      A
ATOM   2377  N   GLY   168      45.601  48.409  36.325  0.00  0.00      A
ATOM   2378  H   GLY   168      45.957  47.712  35.676  0.00  0.00      A
ATOM   2379  CA  GLY   168      45.598  48.047  37.748  0.00  0.00      A
ATOM   2380  HA3 GLY   168      45.639  48.951  38.353  0.00  0.00      A
ATOM   2381  HA2 GLY   168      44.664  47.531  37.974  0.00  0.00      A
ATOM   2382  C   GLY   168      46.772  47.148  38.160  0.00  0.00      A
ATOM   2383  O   GLY   168      47.868  47.258  37.607  0.00  0.00      A
ATOM   2384  N   SER   169      46.579  46.332  39.202  0.00  0.00      A
ATOM   2385  H   SER   169      45.656  46.286  39.612  0.00  0.00      A
ATOM   2386  CA  SER   169      47.595  45.419  39.767  0.00  0.00      A
ATOM   2387  HA  SER   169      48.155  44.968  38.950  0.00  0.00      A
ATOM   2388  CB  SER   169      48.570  46.200  40.659  0.00  0.00      A
ATOM   2389  HB3 SER   169      49.153  46.882  40.042  0.00  0.00      A
ATOM   2390  HB2 SER   169      49.255  45.506  41.143  0.00  0.00      A
ATOM   2391  OG  SER   169      47.878  46.945  41.645  0.00  0.00      A
ATOM   2392  HG  SER   169      48.429  47.729  41.852  0.00  0.00      A
ATOM   2393  C   SER   169      46.975  44.264  40.568  0.00  0.00      A
ATOM   2394  O   SER   169      45.855  44.386  41.077  0.00  0.00      A
ATOM   2395  N   ASP   170      47.680  43.128  40.661  0.00  0.00      A
ATOM   2396  H   ASP   170      48.617  43.109  40.261  0.00  0.00      A
ATOM   2397  CA  ASP   170      47.157  41.843  41.159  0.00  0.00      A
ATOM   2398  HA  ASP   170      46.317  42.026  41.809  0.00  0.00      A
ATOM   2399  CB  ASP   170      46.632  41.020  39.970  0.00  0.00      A
ATOM   2400  HB3 ASP   170      47.470  40.721  39.343  0.00  0.00      A
ATOM   2401  HB2 ASP   170      46.004  41.677  39.376  0.00  0.00      A
ATOM   2402  CG  ASP   170      45.801  39.783  40.361  0.00  0.00      A
ATOM   2403  OD1 ASP   170      46.172  39.041  41.295  0.00  0.00      A
ATOM   2404  OD2 ASP   170      44.727  39.556  39.755  0.00  0.00      A
ATOM   2405  C   ASP   170      48.222  41.056  41.945  0.00  0.00      A
ATOM   2406  O   ASP   170      49.293  40.767  41.419  0.00  0.00      A
ATOM   2407  N   ILE   171      47.911  40.688  43.193  0.00  0.00      A
ATOM   2408  H   ILE   171      47.037  41.021  43.560  0.00  0.00      A
ATOM   2409  CA  ILE   171      48.744  39.831  44.067  0.00  0.00      A
ATOM   2410  HA  ILE   171      49.309  39.154  43.425  0.00  0.00      A
ATOM   2411  CB  ILE   171      49.756  40.718  44.833  0.00  0.00      A
ATOM   2412  HB  ILE   171      50.263  41.343  44.096  0.00  0.00      A
ATOM   2413  CG2 ILE   171      49.041  41.669  45.803  0.00  0.00      A
ATOM   2414 HG21 ILE   171      49.735  42.425  46.168  0.00  0.00      A
ATOM   2415 HG22 ILE   171      48.626  41.125  46.653  0.00  0.00      A
ATOM   2416 HG23 ILE   171      48.241  42.193  45.283  0.00  0.00      A
ATOM   2417  CG1 ILE   171      50.839  39.880  45.539  0.00  0.00      A
ATOM   2418 HG13 ILE   171      51.380  39.325  44.775  0.00  0.00      A
ATOM   2419 HG12 ILE   171      50.375  39.175  46.227  0.00  0.00      A
ATOM   2420  CD1 ILE   171      51.861  40.702  46.330  0.00  0.00      A
ATOM   2421 HD11 ILE   171      52.258  41.496  45.702  0.00  0.00      A
ATOM   2422 HD12 ILE   171      52.675  40.052  46.646  0.00  0.00      A
ATOM   2423 HD13 ILE   171      51.397  41.135  47.216  0.00  0.00      A
ATOM   2424  C   ILE   171      47.897  38.952  45.018  0.00  0.00      A
ATOM   2425  O   ILE   171      48.280  37.836  45.373  0.00  0.00      A
ATOM   2426  N   GLY   172      46.638  39.350  45.236  0.00  0.00      A
ATOM   2427  H   GLY   172      46.418  40.303  45.012  0.00  0.00      A
ATOM   2428  CA  GLY   172      45.590  38.584  45.908  0.00  0.00      A
ATOM   2429  HA3 GLY   172      45.369  39.069  46.861  0.00  0.00      A
ATOM   2430  HA2 GLY   172      45.933  37.569  46.129  0.00  0.00      A
ATOM   2431  C   GLY   172      44.295  38.510  45.077  0.00  0.00      A
ATOM   2432  O   GLY   172      43.224  38.457  45.666  0.00  0.00      A
ATOM   2433  N   GLY   173      44.364  38.640  43.746  0.00  0.00      A
ATOM   2434  H   GLY   173      45.270  38.672  43.300  0.00  0.00      A
ATOM   2435  CA  GLY   173      43.212  38.549  42.856  0.00  0.00      A
ATOM   2436  HA3 GLY   173      42.377  38.066  43.365  0.00  0.00      A
ATOM   2437  HA2 GLY   173      43.497  37.956  41.984  0.00  0.00      A
ATOM   2438  C   GLY   173      42.777  39.937  42.381  0.00  0.00      A
ATOM   2439  O   GLY   173      41.756  40.048  41.704  0.00  0.00      A
ATOM   2440  N   SER   174      43.535  40.989  42.737  0.00  0.00      A
ATOM   2441  H   SER   174      44.256  40.782  43.413  0.00  0.00      A
ATOM   2442  CA  SER   174      43.147  42.415  42.620  0.00  0.00      A
ATOM   2443  HA  SER   174      42.164  42.506  43.101  0.00  0.00      A
ATOM   2444  CB  SER   174      44.151  43.238  43.392  0.00  0.00      A
ATOM   2445  HB3 SER   174      44.069  44.280  43.076  0.00  0.00      A
ATOM   2446  HB2 SER   174      45.178  42.928  43.150  0.00  0.00      A
ATOM   2447  OG  SER   174      43.935  43.114  44.789  0.00  0.00      A
ATOM   2448  HG  SER   174      44.146  43.981  45.174  0.00  0.00      A
ATOM   2449  C   SER   174      43.020  43.004  41.236  0.00  0.00      A
ATOM   2450  O   SER   174      42.512  44.102  41.130  0.00  0.00      A
ATOM   2451  N   ILE   175      43.261  42.194  40.196  0.00  0.00      A
ATOM   2452  H   ILE   175      43.645  41.287  40.426  0.00  0.00      A
ATOM   2453  CA  ILE   175      42.687  42.413  38.857  0.00  0.00      A
ATOM   2454  HA  ILE   175      42.155  43.362  38.844  0.00  0.00      A
ATOM   2455  CB  ILE   175      43.766  42.445  37.745  0.00  0.00      A
ATOM   2456  HB  ILE   175      44.446  41.607  37.893  0.00  0.00      A
ATOM   2457  CG2 ILE   175      43.136  42.269  36.350  0.00  0.00      A
ATOM   2458 HG21 ILE   175      42.312  42.969  36.224  0.00  0.00      A
ATOM   2459 HG22 ILE   175      42.765  41.253  36.219  0.00  0.00      A
ATOM   2460 HG23 ILE   175      43.869  42.440  35.568  0.00  0.00      A
ATOM   2461  CG1 ILE   175      44.566  43.764  37.784  0.00  0.00      A
ATOM   2462 HG13 ILE   175      44.861  43.962  38.808  0.00  0.00      A
ATOM   2463 HG12 ILE   175      43.928  44.587  37.459  0.00  0.00      A
ATOM   2464  CD1 ILE   175      45.838  43.737  36.920  0.00  0.00      A
ATOM   2465 HD11 ILE   175      46.468  42.894  37.203  0.00  0.00      A
ATOM   2466 HD12 ILE   175      46.398  44.657  37.064  0.00  0.00      A
ATOM   2467 HD13 ILE   175      45.595  43.670  35.861  0.00  0.00      A
ATOM   2468  C   ILE   175      41.660  41.327  38.557  0.00  0.00      A
ATOM   2469  O   ILE   175      40.548  41.642  38.139  0.00  0.00      A
ATOM   2470  N   ARG   176      42.039  40.052  38.699  0.00  0.00      A
ATOM   2471  H   ARG   176      42.966  39.867  39.085  0.00  0.00      A
ATOM   2472  CA  ARG   176      41.246  38.923  38.185  0.00  0.00      A
ATOM   2473  HA  ARG   176      41.090  39.082  37.120  0.00  0.00      A
ATOM   2474  CB  ARG   176      42.035  37.626  38.389  0.00  0.00      A
ATOM   2475  HB3 ARG   176      42.331  37.563  39.438  0.00  0.00      A
ATOM   2476  HB2 ARG   176      41.395  36.774  38.162  0.00  0.00      A
ATOM   2477  CG  ARG   176      43.271  37.553  37.475  0.00  0.00      A
ATOM   2478  HG3 ARG   176      43.830  38.489  37.494  0.00  0.00      A
ATOM   2479  HG2 ARG   176      42.949  37.373  36.449  0.00  0.00      A
ATOM   2480  CD  ARG   176      44.198  36.419  37.911  0.00  0.00      A
ATOM   2481  HD3 ARG   176      43.621  35.496  37.959  0.00  0.00      A
ATOM   2482  HD2 ARG   176      44.974  36.313  37.156  0.00  0.00      A
ATOM   2483  NE  ARG   176      44.826  36.716  39.211  0.00  0.00      A
ATOM   2484  HE  ARG   176      44.894  37.701  39.468  0.00  0.00      A
ATOM   2485  CZ  ARG   176      45.262  35.854  40.109  0.00  0.00      A
ATOM   2486  NH1 ARG   176      45.184  34.563  39.960  0.00  0.00      A
ATOM   2487 HH11 ARG   176      44.737  34.156  39.140  0.00  0.00      A
ATOM   2488 HH12 ARG   176      45.579  33.963  40.670  0.00  0.00      A
ATOM   2489  NH2 ARG   176      45.787  36.312  41.205  0.00  0.00      A
ATOM   2490 HH21 ARG   176      46.093  35.709  41.958  0.00  0.00      A
ATOM   2491 HH22 ARG   176      45.966  37.317  41.279  0.00  0.00      A
ATOM   2492  C   ARG   176      39.853  38.816  38.810  0.00  0.00      A
ATOM   2493  O   ARG   176      38.902  38.491  38.095  0.00  0.00      A
ATOM   2494  N   VAL   177      39.724  39.181  40.086  0.00  0.00      A
ATOM   2495  H   VAL   177      40.568  39.496  40.561  0.00  0.00      A
ATOM   2496  CA  VAL   177      38.483  39.194  40.872  0.00  0.00      A
ATOM   2497  HA  VAL   177      37.897  38.325  40.574  0.00  0.00      A
ATOM   2498  CB  VAL   177      38.766  39.034  42.386  0.00  0.00      A
ATOM   2499  HB  VAL   177      39.445  39.806  42.730  0.00  0.00      A
ATOM   2500  CG1 VAL   177      37.489  39.118  43.228  0.00  0.00      A
ATOM   2501 HG11 VAL   177      37.727  38.946  44.279  0.00  0.00      A
ATOM   2502 HG12 VAL   177      37.039  40.107  43.144  0.00  0.00      A
ATOM   2503 HG13 VAL   177      36.773  38.368  42.894  0.00  0.00      A
ATOM   2504  CG2 VAL   177      39.418  37.676  42.680  0.00  0.00      A
ATOM   2505 HG21 VAL   177      38.729  36.870  42.435  0.00  0.00      A
ATOM   2506 HG22 VAL   177      39.677  37.616  43.738  0.00  0.00      A
ATOM   2507 HG23 VAL   177      40.331  37.560  42.098  0.00  0.00      A
ATOM   2508  C   VAL   177      37.614  40.420  40.552  0.00  0.00      A
ATOM   2509  O   VAL   177      36.514  40.185  40.060  0.00  0.00      A
ATOM   2510  N   PRO   178      38.114  41.680  40.540  0.00  0.00      A
ATOM   2511  CD  PRO   178      39.287  42.172  41.254  0.00  0.00      A
ATOM   2512  HD3 PRO   178      39.308  41.829  42.285  0.00  0.00      A
ATOM   2513  HD2 PRO   178      40.195  41.870  40.736  0.00  0.00      A
ATOM   2514  CG  PRO   178      39.168  43.696  41.245  0.00  0.00      A
ATOM   2515  HG3 PRO   178      38.563  44.024  42.088  0.00  0.00      A
ATOM   2516  HG2 PRO   178      40.130  44.192  41.266  0.00  0.00      A
ATOM   2517  CB  PRO   178      38.430  43.967  39.946  0.00  0.00      A
ATOM   2518  HB3 PRO   178      37.938  44.935  39.949  0.00  0.00      A
ATOM   2519  HB2 PRO   178      39.129  43.897  39.111  0.00  0.00      A
ATOM   2520  CA  PRO   178      37.424  42.816  39.910  0.00  0.00      A
ATOM   2521  HA  PRO   178      36.564  43.083  40.525  0.00  0.00      A
ATOM   2522  C   PRO   178      36.929  42.572  38.478  0.00  0.00      A
ATOM   2523  O   PRO   178      35.763  42.833  38.184  0.00  0.00      A
ATOM   2524  N   ALA   179      37.744  41.933  37.635  0.00  0.00      A
ATOM   2525  H   ALA   179      38.702  41.762  37.923  0.00  0.00      A
ATOM   2526  CA  ALA   179      37.356  41.537  36.284  0.00  0.00      A
ATOM   2527  HA  ALA   179      37.007  42.426  35.758  0.00  0.00      A
ATOM   2528  CB  ALA   179      38.606  41.023  35.559  0.00  0.00      A
ATOM   2529  HB1 ALA   179      39.044  40.195  36.111  0.00  0.00      A
ATOM   2530  HB2 ALA   179      39.342  41.826  35.481  0.00  0.00      A
ATOM   2531  HB3 ALA   179      38.348  40.686  34.557  0.00  0.00      A
ATOM   2532  C   ALA   179      36.194  40.521  36.264  0.00  0.00      A
ATOM   2533  O   ALA   179      35.231  40.730  35.529  0.00  0.00      A
ATOM   2534  N   HID   180      36.162  39.552  37.190  0.00  0.00      A
ATOM   2535  H   HID   180      36.939  39.479  37.835  0.00  0.00      A
ATOM   2536  CA  HID   180      35.016  38.650  37.381  0.00  0.00      A
ATOM   2537  HA  HID   180      34.729  38.243  36.414  0.00  0.00      A
ATOM   2538  CB  HID   180      35.427  37.481  38.297  0.00  0.00      A
ATOM   2539  HB3 HID   180      35.512  37.835  39.325  0.00  0.00      A
ATOM   2540  HB2 HID   180      36.415  37.138  37.992  0.00  0.00      A
ATOM   2541  CG  HID   180      34.498  36.284  38.274  0.00  0.00      A
ATOM   2542  ND1 HID   180      33.201  36.209  38.739  0.00  0.00      A
ATOM   2543  HD1 HID   180      32.630  36.973  39.094  0.00  0.00      A
ATOM   2544  CE1 HID   180      32.760  34.951  38.580  0.00  0.00      A
ATOM   2545  HE1 HID   180      31.769  34.602  38.850  0.00  0.00      A
ATOM   2546  NE2 HID   180      33.714  34.190  38.016  0.00  0.00      A
ATOM   2547  CD2 HID   180      34.818  35.029  37.830  0.00  0.00      A
ATOM   2548  HD2 HID   180      35.767  34.732  37.409  0.00  0.00      A
ATOM   2549  C   HID   180      33.783  39.374  37.943  0.00  0.00      A
ATOM   2550  O   HID   180      32.658  39.050  37.573  0.00  0.00      A
ATOM   2551  N   PHE   181      33.957  40.313  38.874  0.00  0.00      A
ATOM   2552  H   PHE   181      34.905  40.513  39.183  0.00  0.00      A
ATOM   2553  CA  PHE   181      32.851  40.983  39.566  0.00  0.00      A
ATOM   2554  HA  PHE   181      32.087  40.253  39.830  0.00  0.00      A
ATOM   2555  CB  PHE   181      33.361  41.604  40.874  0.00  0.00      A
ATOM   2556  HB3 PHE   181      34.295  42.132  40.676  0.00  0.00      A
ATOM   2557  HB2 PHE   181      32.632  42.352  41.190  0.00  0.00      A
ATOM   2558  CG  PHE   181      33.579  40.661  42.056  0.00  0.00      A
ATOM   2559  CD1 PHE   181      33.711  39.261  41.911  0.00  0.00      A
ATOM   2560  HD1 PHE   181      33.654  38.794  40.942  0.00  0.00      A
ATOM   2561  CE1 PHE   181      33.918  38.443  43.036  0.00  0.00      A
ATOM   2562  HE1 PHE   181      34.013  37.372  42.916  0.00  0.00      A
ATOM   2563  CZ  PHE   181      34.008  39.014  44.317  0.00  0.00      A
ATOM   2564  HZ  PHE   181      34.181  38.383  45.178  0.00  0.00      A
ATOM   2565  CE2 PHE   181      33.866  40.404  44.471  0.00  0.00      A
ATOM   2566  HE2 PHE   181      33.930  40.852  45.451  0.00  0.00      A
ATOM   2567  CD2 PHE   181      33.642  41.218  43.347  0.00  0.00      A
ATOM   2568  HD2 PHE   181      33.513  42.282  43.474  0.00  0.00      A
ATOM   2569  C   PHE   181      32.153  42.023  38.678  0.00  0.00      A
ATOM   2570  O   PHE   181      30.926  42.025  38.608  0.00  0.00      A
ATOM   2571  N   CYS   182      32.895  42.764  37.854  0.00  0.00      A
ATOM   2572  H   CYS   182      33.905  42.726  37.953  0.00  0.00      A
ATOM   2573  CA  CYS   182      32.328  43.721  36.898  0.00  0.00      A
ATOM   2574  HA  CYS   182      31.333  44.017  37.235  0.00  0.00      A
ATOM   2575  CB  CYS   182      33.195  44.984  36.908  0.00  0.00      A
ATOM   2576  HB3 CYS   182      32.881  45.646  36.103  0.00  0.00      A
ATOM   2577  HB2 CYS   182      34.242  44.725  36.757  0.00  0.00      A
ATOM   2578  SG  CYS   182      32.976  45.860  38.487  0.00  0.00      A
ATOM   2579  HG  CYS   182      33.744  45.075  39.263  0.00  0.00      A
ATOM   2580  C   CYS   182      32.125  43.142  35.479  0.00  0.00      A
ATOM   2581  O   CYS   182      31.483  43.779  34.645  0.00  0.00      A
ATOM   2582  N   GLY   183      32.510  41.883  35.236  0.00  0.00      A
ATOM   2583  H   GLY   183      33.036  41.396  35.949  0.00  0.00      A
ATOM   2584  CA  GLY   183      32.216  41.157  33.995  0.00  0.00      A
ATOM   2585  HA3 GLY   183      32.462  40.108  34.151  0.00  0.00      A
ATOM   2586  HA2 GLY   183      31.152  41.234  33.766  0.00  0.00      A
ATOM   2587  C   GLY   183      33.013  41.653  32.784  0.00  0.00      A
ATOM   2588  O   GLY   183      32.429  41.964  31.745  0.00  0.00      A
ATOM   2589  N   VAL   184      34.312  41.896  32.966  0.00  0.00      A
ATOM   2590  H   VAL   184      34.715  41.597  33.850  0.00  0.00      A
ATOM   2591  CA  VAL   184      35.222  42.549  31.996  0.00  0.00      A
ATOM   2592  HA  VAL   184      34.773  42.509  31.004  0.00  0.00      A
ATOM   2593  CB  VAL   184      35.437  44.043  32.344  0.00  0.00      A
ATOM   2594  HB  VAL   184      36.147  44.464  31.635  0.00  0.00      A
ATOM   2595  CG1 VAL   184      34.136  44.838  32.194  0.00  0.00      A
ATOM   2596 HG11 VAL   184      33.400  44.509  32.925  0.00  0.00      A
ATOM   2597 HG12 VAL   184      33.735  44.701  31.190  0.00  0.00      A
ATOM   2598 HG13 VAL   184      34.333  45.897  32.349  0.00  0.00      A
ATOM   2599  CG2 VAL   184      35.993  44.273  33.756  0.00  0.00      A
ATOM   2600 HG21 VAL   184      36.125  45.341  33.927  0.00  0.00      A
ATOM   2601 HG22 VAL   184      35.310  43.878  34.508  0.00  0.00      A
ATOM   2602 HG23 VAL   184      36.964  43.788  33.851  0.00  0.00      A
ATOM   2603  C   VAL   184      36.559  41.798  31.896  0.00  0.00      A
ATOM   2604  O   VAL   184      36.758  40.801  32.592  0.00  0.00      A
ATOM   2605  N   TRP   185      37.437  42.183  30.963  0.00  0.00      A
ATOM   2606  H   TRP   185      37.268  43.040  30.446  0.00  0.00      A
ATOM   2607  CA  TRP   185      38.755  41.557  30.785  0.00  0.00      A
ATOM   2608  HA  TRP   185      38.688  40.491  30.998  0.00  0.00      A
ATOM   2609  CB  TRP   185      39.246  41.738  29.336  0.00  0.00      A
ATOM   2610  HB3 TRP   185      40.225  41.267  29.258  0.00  0.00      A
ATOM   2611  HB2 TRP   185      39.390  42.800  29.137  0.00  0.00      A
ATOM   2612  CG  TRP   185      38.390  41.169  28.243  0.00  0.00      A
ATOM   2613  CD1 TRP   185      37.244  41.715  27.777  0.00  0.00      A
ATOM   2614  HD1 TRP   185      36.804  42.633  28.147  0.00  0.00      A
ATOM   2615  NE1 TRP   185      36.715  40.917  26.782  0.00  0.00      A
ATOM   2616  HE1 TRP   185      35.817  41.108  26.342  0.00  0.00      A
ATOM   2617  CE2 TRP   185      37.515  39.821  26.533  0.00  0.00      A
ATOM   2618  CZ2 TRP   185      37.412  38.739  25.647  0.00  0.00      A
ATOM   2619  HZ2 TRP   185      36.568  38.660  24.977  0.00  0.00      A
ATOM   2620  CH2 TRP   185      38.432  37.772  25.628  0.00  0.00      A
ATOM   2621  HH2 TRP   185      38.378  36.939  24.941  0.00  0.00      A
ATOM   2622  CZ3 TRP   185      39.534  37.899  26.492  0.00  0.00      A
ATOM   2623  HZ3 TRP   185      40.319  37.158  26.467  0.00  0.00      A
ATOM   2624  CE3 TRP   185      39.623  38.987  27.384  0.00  0.00      A
ATOM   2625  HE3 TRP   185      40.472  39.073  28.045  0.00  0.00      A
ATOM   2626  CD2 TRP   185      38.609  39.968  27.439  0.00  0.00      A
ATOM   2627  C   TRP   185      39.780  42.184  31.741  0.00  0.00      A
ATOM   2628  O   TRP   185      39.819  43.407  31.880  0.00  0.00      A
ATOM   2629  N   GLY   186      40.760  41.402  32.197  0.00  0.00      A
ATOM   2630  H   GLY   186      40.691  40.398  32.052  0.00  0.00      A
ATOM   2631  CA  GLY   186      41.935  41.915  32.909  0.00  0.00      A
ATOM   2632  HA3 GLY   186      42.337  42.768  32.367  0.00  0.00      A
ATOM   2633  HA2 GLY   186      41.637  42.247  33.903  0.00  0.00      A
ATOM   2634  C   GLY   186      43.045  40.879  33.057  0.00  0.00      A
ATOM   2635  O   GLY   186      42.763  39.688  33.175  0.00  0.00      A
ATOM   2636  N   LEU   187      44.306  41.320  33.090  0.00  0.00      A
ATOM   2637  H   LEU   187      44.463  42.323  33.025  0.00  0.00      A
ATOM   2638  CA  LEU   187      45.480  40.442  32.997  0.00  0.00      A
ATOM   2639  HA  LEU   187      45.175  39.404  33.127  0.00  0.00      A
ATOM   2640  CB  LEU   187      46.071  40.598  31.581  0.00  0.00      A
ATOM   2641  HB3 LEU   187      46.299  41.654  31.431  0.00  0.00      A
ATOM   2642  HB2 LEU   187      45.306  40.313  30.860  0.00  0.00      A
ATOM   2643  CG  LEU   187      47.351  39.792  31.279  0.00  0.00      A
ATOM   2644  HG  LEU   187      48.132  40.059  31.988  0.00  0.00      A
ATOM   2645  CD1 LEU   187      47.114  38.284  31.336  0.00  0.00      A
ATOM   2646 HD11 LEU   187      46.328  37.999  30.640  0.00  0.00      A
ATOM   2647 HD12 LEU   187      48.035  37.760  31.078  0.00  0.00      A
ATOM   2648 HD13 LEU   187      46.838  38.000  32.347  0.00  0.00      A
ATOM   2649  CD2 LEU   187      47.846  40.134  29.874  0.00  0.00      A
ATOM   2650 HD21 LEU   187      48.062  41.200  29.811  0.00  0.00      A
ATOM   2651 HD22 LEU   187      48.761  39.580  29.661  0.00  0.00      A
ATOM   2652 HD23 LEU   187      47.092  39.872  29.132  0.00  0.00      A
ATOM   2653  C   LEU   187      46.510  40.759  34.087  0.00  0.00      A
ATOM   2654  O   LEU   187      47.197  41.774  34.018  0.00  0.00      A
ATOM   2655  N   LYN   188      46.717  39.820  35.012  0.00  0.00      A
ATOM   2656  H   LYN   188      46.159  38.974  34.957  0.00  0.00      A
ATOM   2657  CA  LYN   188      47.938  39.756  35.819  0.00  0.00      A
ATOM   2658  HA  LYN   188      48.105  40.718  36.306  0.00  0.00      A
ATOM   2659  CB  LYN   188      47.752  38.661  36.886  0.00  0.00      A
ATOM   2660  HB3 LYN   188      47.569  37.709  36.389  0.00  0.00      A
ATOM   2661  HB2 LYN   188      46.882  38.900  37.499  0.00  0.00      A
ATOM   2662  CG  LYN   188      48.979  38.515  37.794  0.00  0.00      A
ATOM   2663  HG3 LYN   188      49.867  38.358  37.181  0.00  0.00      A
ATOM   2664  HG2 LYN   188      49.109  39.429  38.372  0.00  0.00      A
ATOM   2665  CD  LYN   188      48.847  37.318  38.741  0.00  0.00      A
ATOM   2666  HD3 LYN   188      47.963  37.418  39.372  0.00  0.00      A
ATOM   2667  HD2 LYN   188      48.760  36.408  38.146  0.00  0.00      A
ATOM   2668  CE  LYN   188      50.109  37.219  39.600  0.00  0.00      A
ATOM   2669  HE3 LYN   188      50.957  37.612  39.049  0.00  0.00      A
ATOM   2670  HE2 LYN   188      50.301  36.175  39.832  0.00  0.00      A
ATOM   2671  NZ  LYN   188      49.983  37.960  40.865  0.00  0.00      A
ATOM   2672  HZ3 LYN   188      50.922  38.173  41.187  0.00  0.00      A
ATOM   2673  HZ2 LYN   188      49.587  38.887  40.688  0.00  0.00      A
ATOM   2674  C   LYN   188      49.125  39.445  34.890  0.00  0.00      A
ATOM   2675  O   LYN   188      49.036  38.503  34.103  0.00  0.00      A
ATOM   2676  N   THR   189      50.258  40.132  35.051  0.00  0.00      A
ATOM   2677  H   THR   189      50.297  40.858  35.751  0.00  0.00      A
ATOM   2678  CA  THR   189      51.465  39.922  34.222  0.00  0.00      A
ATOM   2679  HA  THR   189      51.237  39.228  33.414  0.00  0.00      A
ATOM   2680  CB  THR   189      51.930  41.227  33.550  0.00  0.00      A
ATOM   2681  HB  THR   189      52.755  40.983  32.880  0.00  0.00      A
ATOM   2682  CG2 THR   189      50.844  41.908  32.717  0.00  0.00      A
ATOM   2683 HG21 THR   189      50.488  41.217  31.953  0.00  0.00      A
ATOM   2684 HG22 THR   189      50.006  42.209  33.347  0.00  0.00      A
ATOM   2685 HG23 THR   189      51.260  42.790  32.232  0.00  0.00      A
ATOM   2686  OG1 THR   189      52.400  42.161  34.497  0.00  0.00      A
ATOM   2687  HG1 THR   189      51.644  42.677  34.836  0.00  0.00      A
ATOM   2688  C   THR   189      52.614  39.296  35.023  0.00  0.00      A
ATOM   2689  O   THR   189      52.553  39.194  36.248  0.00  0.00      A
ATOM   2690  N   THR   190      53.642  38.795  34.336  0.00  0.00      A
ATOM   2691  H   THR   190      53.582  38.823  33.319  0.00  0.00      A
ATOM   2692  CA  THR   190      54.842  38.170  34.930  0.00  0.00      A
ATOM   2693  HA  THR   190      54.527  37.302  35.510  0.00  0.00      A
ATOM   2694  CB  THR   190      55.782  37.680  33.813  0.00  0.00      A
ATOM   2695  HB  THR   190      56.170  38.530  33.257  0.00  0.00      A
ATOM   2696  CG2 THR   190      56.963  36.847  34.312  0.00  0.00      A
ATOM   2697 HG21 THR   190      56.608  36.037  34.948  0.00  0.00      A
ATOM   2698 HG22 THR   190      57.663  37.474  34.861  0.00  0.00      A
ATOM   2699 HG23 THR   190      57.504  36.433  33.463  0.00  0.00      A
ATOM   2700  OG1 THR   190      55.072  36.846  32.931  0.00  0.00      A
ATOM   2701  HG1 THR   190      54.495  37.420  32.377  0.00  0.00      A
ATOM   2702  C   THR   190      55.584  39.133  35.869  0.00  0.00      A
ATOM   2703  O   THR   190      55.601  40.340  35.633  0.00  0.00      A
ATOM   2704  N   PHE   191      56.309  38.593  36.854  0.00  0.00      A
ATOM   2705  H   PHE   191      56.237  37.590  36.965  0.00  0.00      A
ATOM   2706  CA  PHE   191      57.081  39.292  37.900  0.00  0.00      A
ATOM   2707  HA  PHE   191      56.372  39.648  38.647  0.00  0.00      A
ATOM   2708  CB  PHE   191      57.957  38.251  38.610  0.00  0.00      A
ATOM   2709  HB3 PHE   191      58.624  38.765  39.299  0.00  0.00      A
ATOM   2710  HB2 PHE   191      57.304  37.622  39.214  0.00  0.00      A
ATOM   2711  CG  PHE   191      58.785  37.352  37.703  0.00  0.00      A
ATOM   2712  CD1 PHE   191      59.990  37.810  37.135  0.00  0.00      A
ATOM   2713  HD1 PHE   191      60.331  38.816  37.327  0.00  0.00      A
ATOM   2714  CE1 PHE   191      60.768  36.954  36.333  0.00  0.00      A
ATOM   2715  HE1 PHE   191      61.695  37.314  35.907  0.00  0.00      A
ATOM   2716  CZ  PHE   191      60.344  35.635  36.091  0.00  0.00      A
ATOM   2717  HZ  PHE   191      60.944  34.972  35.481  0.00  0.00      A
ATOM   2718  CE2 PHE   191      59.141  35.174  36.654  0.00  0.00      A
ATOM   2719  HE2 PHE   191      58.812  34.159  36.478  0.00  0.00      A
ATOM   2720  CD2 PHE   191      58.367  36.030  37.457  0.00  0.00      A
ATOM   2721  HD2 PHE   191      57.456  35.663  37.904  0.00  0.00      A
ATOM   2722  C   PHE   191      57.919  40.535  37.511  0.00  0.00      A
ATOM   2723  O   PHE   191      58.096  41.421  38.347  0.00  0.00      A
ATOM   2724  N   ASP   192      58.382  40.651  36.262  0.00  0.00      A
ATOM   2725  H   ASP   192      58.165  39.906  35.619  0.00  0.00      A
ATOM   2726  CA  ASP   192      59.188  41.780  35.755  0.00  0.00      A
ATOM   2727  HA  ASP   192      59.036  42.641  36.408  0.00  0.00      A
ATOM   2728  CB  ASP   192      60.677  41.382  35.842  0.00  0.00      A
ATOM   2729  HB3 ASP   192      60.885  41.042  36.855  0.00  0.00      A
ATOM   2730  HB2 ASP   192      60.865  40.545  35.169  0.00  0.00      A
ATOM   2731  CG  ASP   192      61.657  42.520  35.537  0.00  0.00      A
ATOM   2732  OD1 ASP   192      62.535  42.361  34.660  0.00  0.00      A
ATOM   2733  OD2 ASP   192      61.612  43.574  36.216  0.00  0.00      A
ATOM   2734  C   ASP   192      58.752  42.232  34.339  0.00  0.00      A
ATOM   2735  O   ASP   192      59.542  42.814  33.595  0.00  0.00      A
ATOM   2736  N   ALA   193      57.525  41.896  33.918  0.00  0.00      A
ATOM   2737  H   ALA   193      56.899  41.434  34.567  0.00  0.00      A
ATOM   2738  CA  ALA   193      57.006  42.251  32.594  0.00  0.00      A
ATOM   2739  HA  ALA   193      57.758  41.983  31.854  0.00  0.00      A
ATOM   2740  CB  ALA   193      55.751  41.422  32.299  0.00  0.00      A
ATOM   2741  HB1 ALA   193      55.012  41.556  33.088  0.00  0.00      A
ATOM   2742  HB2 ALA   193      56.017  40.371  32.218  0.00  0.00      A
ATOM   2743  HB3 ALA   193      55.319  41.734  31.348  0.00  0.00      A
ATOM   2744  C   ALA   193      56.716  43.755  32.416  0.00  0.00      A
ATOM   2745  O   ALA   193      56.967  44.295  31.336  0.00  0.00      A
ATOM   2746  N   VAL   194      56.237  44.457  33.446  0.00  0.00      A
ATOM   2747  H   VAL   194      56.029  43.957  34.309  0.00  0.00      A
ATOM   2748  CA  VAL   194      55.818  45.868  33.368  0.00  0.00      A
ATOM   2749  HA  VAL   194      56.294  46.339  32.512  0.00  0.00      A
ATOM   2750  CB  VAL   194      54.294  45.990  33.158  0.00  0.00      A
ATOM   2751  HB  VAL   194      53.788  45.574  34.025  0.00  0.00      A
ATOM   2752  CG1 VAL   194      53.895  47.462  32.985  0.00  0.00      A
ATOM   2753 HG11 VAL   194      52.826  47.533  32.803  0.00  0.00      A
ATOM   2754 HG12 VAL   194      54.107  48.026  33.891  0.00  0.00      A
ATOM   2755 HG13 VAL   194      54.432  47.903  32.147  0.00  0.00      A
ATOM   2756  CG2 VAL   194      53.787  45.246  31.915  0.00  0.00      A
ATOM   2757 HG21 VAL   194      54.289  45.615  31.022  0.00  0.00      A
ATOM   2758 HG22 VAL   194      53.965  44.176  32.017  0.00  0.00      A
ATOM   2759 HG23 VAL   194      52.712  45.391  31.808  0.00  0.00      A
ATOM   2760  C   VAL   194      56.253  46.613  34.633  0.00  0.00      A
ATOM   2761  O   VAL   194      56.190  46.083  35.739  0.00  0.00      A
ATOM   2762  N   SER   195      56.716  47.853  34.466  0.00  0.00      A
ATOM   2763  H   SER   195      56.749  48.227  33.531  0.00  0.00      A
ATOM   2764  CA  SER   195      57.289  48.694  35.525  0.00  0.00      A
ATOM   2765  HA  SER   195      58.136  48.167  35.961  0.00  0.00      A
ATOM   2766  CB  SER   195      57.826  49.985  34.900  0.00  0.00      A
ATOM   2767  HB3 SER   195      57.006  50.521  34.420  0.00  0.00      A
ATOM   2768  HB2 SER   195      58.256  50.615  35.680  0.00  0.00      A
ATOM   2769  OG  SER   195      58.815  49.682  33.931  0.00  0.00      A
ATOM   2770  HG  SER   195      59.658  49.544  34.420  0.00  0.00      A
ATOM   2771  C   SER   195      56.311  49.019  36.665  0.00  0.00      A
ATOM   2772  O   SER   195      55.524  49.960  36.561  0.00  0.00      A
ATOM   2773  N   LEU   196      56.492  48.362  37.815  0.00  0.00      A
ATOM   2774  H   LEU   196      57.134  47.582  37.799  0.00  0.00      A
ATOM   2775  CA  LEU   196      55.866  48.686  39.111  0.00  0.00      A
ATOM   2776  HA  LEU   196      54.785  48.729  38.973  0.00  0.00      A
ATOM   2777  CB  LEU   196      56.216  47.531  40.072  0.00  0.00      A
ATOM   2778  HB3 LEU   196      56.037  46.583  39.565  0.00  0.00      A
ATOM   2779  HB2 LEU   196      57.284  47.593  40.271  0.00  0.00      A
ATOM   2780  CG  LEU   196      55.476  47.485  41.423  0.00  0.00      A
ATOM   2781  HG  LEU   196      55.565  48.440  41.936  0.00  0.00      A
ATOM   2782  CD1 LEU   196      53.997  47.132  41.261  0.00  0.00      A
ATOM   2783 HD11 LEU   196      53.521  47.070  42.239  0.00  0.00      A
ATOM   2784 HD12 LEU   196      53.494  47.905  40.688  0.00  0.00      A
ATOM   2785 HD13 LEU   196      53.891  46.177  40.745  0.00  0.00      A
ATOM   2786  CD2 LEU   196      56.111  46.408  42.304  0.00  0.00      A
ATOM   2787 HD21 LEU   196      57.168  46.623  42.449  0.00  0.00      A
ATOM   2788 HD22 LEU   196      55.620  46.401  43.278  0.00  0.00      A
ATOM   2789 HD23 LEU   196      56.009  45.430  41.833  0.00  0.00      A
ATOM   2790  C   LEU   196      56.328  50.047  39.688  0.00  0.00      A
ATOM   2791  O   LEU   196      55.689  50.614  40.570  0.00  0.00      A
ATOM   2792  N   GLU   197      57.456  50.570  39.208  0.00  0.00      A
ATOM   2793  H   GLU   197      57.963  50.014  38.526  0.00  0.00      A
ATOM   2794  CA  GLU   197      58.038  51.869  39.567  0.00  0.00      A
ATOM   2795  HA  GLU   197      58.294  51.853  40.624  0.00  0.00      A
ATOM   2796  CB  GLU   197      59.339  52.080  38.769  0.00  0.00      A
ATOM   2797  HB3 GLU   197      59.662  53.111  38.926  0.00  0.00      A
ATOM   2798  HB2 GLU   197      59.140  51.959  37.703  0.00  0.00      A
ATOM   2799  CG  GLU   197      60.511  51.167  39.183  0.00  0.00      A
ATOM   2800  HG3 GLU   197      61.398  51.514  38.652  0.00  0.00      A
ATOM   2801  HG2 GLU   197      60.705  51.307  40.247  0.00  0.00      A
ATOM   2802  CD  GLU   197      60.338  49.669  38.874  0.00  0.00      A
ATOM   2803  OE1 GLU   197      60.985  48.820  39.536  0.00  0.00      A
ATOM   2804  OE2 GLU   197      59.618  49.302  37.917  0.00  0.00      A
ATOM   2805  C   GLU   197      57.051  53.037  39.347  0.00  0.00      A
ATOM   2806  O   GLU   197      56.719  53.381  38.209  0.00  0.00      A
ATOM   2807  N   GLY   198      56.482  53.577  40.433  0.00  0.00      A
ATOM   2808  H   GLY   198      56.763  53.227  41.340  0.00  0.00      A
ATOM   2809  CA  GLY   198      55.390  54.568  40.396  0.00  0.00      A
ATOM   2810  HA3 GLY   198      55.269  54.963  39.390  0.00  0.00      A
ATOM   2811  HA2 GLY   198      55.656  55.396  41.052  0.00  0.00      A
ATOM   2812  C   GLY   198      54.031  54.023  40.867  0.00  0.00      A
ATOM   2813  O   GLY   198      52.997  54.663  40.660  0.00  0.00      A
ATOM   2814  N   HID   199      54.030  52.822  41.450  0.00  0.00      A
ATOM   2815  H   HID   199      54.897  52.299  41.425  0.00  0.00      A
ATOM   2816  CA  HID   199      52.884  52.102  42.009  0.00  0.00      A
ATOM   2817  HA  HID   199      52.049  52.793  42.094  0.00  0.00      A
ATOM   2818  CB  HID   199      52.479  50.976  41.036  0.00  0.00      A
ATOM   2819  HB3 HID   199      53.173  50.145  41.143  0.00  0.00      A
ATOM   2820  HB2 HID   199      52.584  51.350  40.016  0.00  0.00      A
ATOM   2821  CG  HID   199      51.066  50.451  41.175  0.00  0.00      A
ATOM   2822  ND1 HID   199      50.101  50.516  40.198  0.00  0.00      A
ATOM   2823  HD1 HID   199      50.191  50.967  39.292  0.00  0.00      A
ATOM   2824  CE1 HID   199      49.020  49.846  40.613  0.00  0.00      A
ATOM   2825  HE1 HID   199      48.109  49.727  40.037  0.00  0.00      A
ATOM   2826  NE2 HID   199      49.220  49.356  41.850  0.00  0.00      A
ATOM   2827  CD2 HID   199      50.526  49.723  42.206  0.00  0.00      A
ATOM   2828  HD2 HID   199      51.023  49.437  43.120  0.00  0.00      A
ATOM   2829  C   HID   199      53.233  51.609  43.432  0.00  0.00      A
ATOM   2830  O   HID   199      53.071  50.433  43.766  0.00  0.00      A
ATOM   2831  N   TYR   200      53.810  52.485  44.265  0.00  0.00      A
ATOM   2832  H   TYR   200      53.973  53.434  43.943  0.00  0.00      A
ATOM   2833  CA  TYR   200      54.297  52.146  45.610  0.00  0.00      A
ATOM   2834  HA  TYR   200      54.193  51.076  45.779  0.00  0.00      A
ATOM   2835  CB  TYR   200      55.786  52.500  45.719  0.00  0.00      A
ATOM   2836  HB3 TYR   200      56.135  52.196  46.708  0.00  0.00      A
ATOM   2837  HB2 TYR   200      55.885  53.585  45.670  0.00  0.00      A
ATOM   2838  CG  TYR   200      56.721  51.876  44.694  0.00  0.00      A
ATOM   2839  CD1 TYR   200      57.739  52.660  44.116  0.00  0.00      A
ATOM   2840  HD1 TYR   200      57.797  53.719  44.338  0.00  0.00      A
ATOM   2841  CE1 TYR   200      58.716  52.060  43.299  0.00  0.00      A
ATOM   2842  HE1 TYR   200      59.521  52.651  42.889  0.00  0.00      A
ATOM   2843  CZ  TYR   200      58.678  50.678  43.059  0.00  0.00      A
ATOM   2844  OH  TYR   200      59.675  50.094  42.345  0.00  0.00      A
ATOM   2845  HH  TYR   200      59.489  49.161  42.163  0.00  0.00      A
ATOM   2846  CE2 TYR   200      57.634  49.903  43.581  0.00  0.00      A
ATOM   2847  HE2 TYR   200      57.608  48.841  43.397  0.00  0.00      A
ATOM   2848  CD2 TYR   200      56.651  50.499  44.394  0.00  0.00      A
ATOM   2849  HD2 TYR   200      55.875  49.882  44.824  0.00  0.00      A
ATOM   2850  C   TYR   200      53.508  52.867  46.714  0.00  0.00      A
ATOM   2851  O   TYR   200      53.242  54.068  46.613  0.00  0.00      A
ATOM   2852  N   PHE   201      53.237  52.155  47.815  0.00  0.00      A
ATOM   2853  H   PHE   201      53.521  51.182  47.835  0.00  0.00      A
ATOM   2854  CA  PHE   201      52.537  52.671  48.998  0.00  0.00      A
ATOM   2855  HA  PHE   201      51.513  52.883  48.694  0.00  0.00      A
ATOM   2856  CB  PHE   201      52.499  51.560  50.060  0.00  0.00      A
ATOM   2857  HB3 PHE   201      52.222  50.625  49.570  0.00  0.00      A
ATOM   2858  HB2 PHE   201      53.500  51.428  50.460  0.00  0.00      A
ATOM   2859  CG  PHE   201      51.558  51.776  51.232  0.00  0.00      A
ATOM   2860  CD1 PHE   201      51.864  52.724  52.229  0.00  0.00      A
ATOM   2861  HD1 PHE   201      52.755  53.330  52.155  0.00  0.00      A
ATOM   2862  CE1 PHE   201      51.017  52.881  53.339  0.00  0.00      A
ATOM   2863  HE1 PHE   201      51.258  53.610  54.101  0.00  0.00      A
ATOM   2864  CZ  PHE   201      49.877  52.073  53.475  0.00  0.00      A
ATOM   2865  HZ  PHE   201      49.250  52.174  54.351  0.00  0.00      A
ATOM   2866  CE2 PHE   201      49.574  51.116  52.491  0.00  0.00      A
ATOM   2867  HE2 PHE   201      48.718  50.470  52.610  0.00  0.00      A
ATOM   2868  CD2 PHE   201      50.407  50.975  51.367  0.00  0.00      A
ATOM   2869  HD2 PHE   201      50.179  50.223  50.624  0.00  0.00      A
ATOM   2870  C   PHE   201      53.209  53.965  49.519  0.00  0.00      A
ATOM   2871  O   PHE   201      54.443  54.021  49.577  0.00  0.00      A
ATOM   2872  N   PRO   202      52.446  55.044  49.776  0.00  0.00      A
ATOM   2873  CD  PRO   202      50.995  55.079  49.805  0.00  0.00      A
ATOM   2874  HD3 PRO   202      50.575  54.301  50.441  0.00  0.00      A
ATOM   2875  HD2 PRO   202      50.635  54.972  48.787  0.00  0.00      A
ATOM   2876  CG  PRO   202      50.623  56.457  50.334  0.00  0.00      A
ATOM   2877  HG3 PRO   202      49.656  56.789  49.959  0.00  0.00      A
ATOM   2878  HG2 PRO   202      50.640  56.444  51.424  0.00  0.00      A
ATOM   2879  CB  PRO   202      51.757  57.326  49.804  0.00  0.00      A
ATOM   2880  HB3 PRO   202      51.881  58.235  50.394  0.00  0.00      A
ATOM   2881  HB2 PRO   202      51.553  57.572  48.762  0.00  0.00      A
ATOM   2882  CA  PRO   202      52.978  56.403  49.871  0.00  0.00      A
ATOM   2883  HA  PRO   202      53.614  56.601  49.009  0.00  0.00      A
ATOM   2884  C   PRO   202      53.795  56.650  51.141  0.00  0.00      A
ATOM   2885  O   PRO   202      53.386  56.286  52.247  0.00  0.00      A
ATOM   2886  N   ARG   203      54.842  57.476  50.998  0.00  0.00      A
ATOM   2887  H   ARG   203      55.052  57.747  50.044  0.00  0.00      A
ATOM   2888  CA  ARG   203      55.719  58.042  52.051  0.00  0.00      A
ATOM   2889  HA  ARG   203      56.506  58.597  51.541  0.00  0.00      A
ATOM   2890  CB  ARG   203      54.922  59.051  52.913  0.00  0.00      A
ATOM   2891  HB3 ARG   203      55.592  59.510  53.641  0.00  0.00      A
ATOM   2892  HB2 ARG   203      54.179  58.493  53.481  0.00  0.00      A
ATOM   2893  CG  ARG   203      54.180  60.167  52.139  0.00  0.00      A
ATOM   2894  HG3 ARG   203      53.872  59.823  51.152  0.00  0.00      A
ATOM   2895  HG2 ARG   203      53.270  60.408  52.689  0.00  0.00      A
ATOM   2896  CD  ARG   203      54.973  61.471  51.987  0.00  0.00      A
ATOM   2897  HD3 ARG   203      54.405  62.154  51.354  0.00  0.00      A
ATOM   2898  HD2 ARG   203      55.056  61.927  52.966  0.00  0.00      A
ATOM   2899  NE  ARG   203      56.306  61.266  51.397  0.00  0.00      A
ATOM   2900  HE  ARG   203      56.338  60.875  50.459  0.00  0.00      A
ATOM   2901  CZ  ARG   203      57.480  61.461  51.968  0.00  0.00      A
ATOM   2902  NH1 ARG   203      57.653  61.971  53.155  0.00  0.00      A
ATOM   2903 HH11 ARG   203      56.872  62.335  53.696  0.00  0.00      A
ATOM   2904 HH12 ARG   203      58.597  62.030  53.533  0.00  0.00      A
ATOM   2905  NH2 ARG   203      58.542  61.102  51.313  0.00  0.00      A
ATOM   2906 HH21 ARG   203      59.441  61.095  51.777  0.00  0.00      A
ATOM   2907 HH22 ARG   203      58.421  60.688  50.395  0.00  0.00      A
ATOM   2908  C   ARG   203      56.484  57.026  52.928  0.00  0.00      A
ATOM   2909  O   ARG   203      57.518  57.395  53.490  0.00  0.00      A
ATOM   2910  N   THR   204      56.079  55.756  52.968  0.00  0.00      A
ATOM   2911  H   THR   204      55.206  55.542  52.502  0.00  0.00      A
ATOM   2912  CA  THR   204      56.796  54.614  53.570  0.00  0.00      A
ATOM   2913  HA  THR   204      57.193  54.914  54.539  0.00  0.00      A
ATOM   2914  CB  THR   204      55.827  53.433  53.796  0.00  0.00      A
ATOM   2915  HB  THR   204      56.361  52.632  54.299  0.00  0.00      A
ATOM   2916  CG2 THR   204      54.614  53.799  54.655  0.00  0.00      A
ATOM   2917 HG21 THR   204      54.946  54.126  55.640  0.00  0.00      A
ATOM   2918 HG22 THR   204      53.962  52.934  54.766  0.00  0.00      A
ATOM   2919 HG23 THR   204      54.037  54.596  54.189  0.00  0.00      A
ATOM   2920  OG1 THR   204      55.365  52.947  52.559  0.00  0.00      A
ATOM   2921  HG1 THR   204      55.210  51.992  52.643  0.00  0.00      A
ATOM   2922  C   THR   204      57.984  54.152  52.703  0.00  0.00      A
ATOM   2923  O   THR   204      58.235  54.699  51.629  0.00  0.00      A
ATOM   2924  N   ASP   205      58.692  53.093  53.113  0.00  0.00      A
ATOM   2925  H   ASP   205      58.448  52.654  53.993  0.00  0.00      A
ATOM   2926  CA  ASP   205      59.832  52.517  52.373  0.00  0.00      A
ATOM   2927  HA  ASP   205      60.266  53.300  51.748  0.00  0.00      A
ATOM   2928  CB  ASP   205      60.894  52.098  53.412  0.00  0.00      A
ATOM   2929  HB3 ASP   205      60.944  52.860  54.193  0.00  0.00      A
ATOM   2930  HB2 ASP   205      60.583  51.166  53.886  0.00  0.00      A
ATOM   2931  CG  ASP   205      62.309  51.946  52.842  0.00  0.00      A
ATOM   2932  OD1 ASP   205      62.922  50.869  53.019  0.00  0.00      A
ATOM   2933  OD2 ASP   205      62.855  52.922  52.276  0.00  0.00      A
ATOM   2934  C   ASP   205      59.403  51.358  51.429  0.00  0.00      A
ATOM   2935  O   ASP   205      60.201  50.488  51.082  0.00  0.00      A
ATOM   2936  N   SER   206      58.096  51.197  51.183  0.00  0.00      A
ATOM   2937  H   SER   206      57.481  51.928  51.518  0.00  0.00      A
ATOM   2938  CA  SER   206      57.442  49.983  50.648  0.00  0.00      A
ATOM   2939  HA  SER   206      57.821  49.130  51.206  0.00  0.00      A
ATOM   2940  CB  SER   206      55.941  50.078  50.933  0.00  0.00      A
ATOM   2941  HB3 SER   206      55.563  50.996  50.482  0.00  0.00      A
ATOM   2942  HB2 SER   206      55.413  49.224  50.506  0.00  0.00      A
ATOM   2943  OG  SER   206      55.719  50.095  52.332  0.00  0.00      A
ATOM   2944  HG  SER   206      55.811  49.168  52.631  0.00  0.00      A
ATOM   2945  C   SER   206      57.673  49.653  49.155  0.00  0.00      A
ATOM   2946  O   SER   206      56.976  48.793  48.604  0.00  0.00      A
ATOM   2947  N   ALA   207      58.628  50.304  48.483  0.00  0.00      A
ATOM   2948  H   ALA   207      59.157  51.011  48.977  0.00  0.00      A
ATOM   2949  CA  ALA   207      58.945  50.086  47.063  0.00  0.00      A
ATOM   2950  HA  ALA   207      58.015  50.113  46.500  0.00  0.00      A
ATOM   2951  CB  ALA   207      59.827  51.250  46.600  0.00  0.00      A
ATOM   2952  HB1 ALA   207      60.728  51.311  47.212  0.00  0.00      A
ATOM   2953  HB2 ALA   207      60.118  51.099  45.562  0.00  0.00      A
ATOM   2954  HB3 ALA   207      59.270  52.184  46.675  0.00  0.00      A
ATOM   2955  C   ALA   207      59.630  48.740  46.734  0.00  0.00      A
ATOM   2956  O   ALA   207      59.565  48.256  45.600  0.00  0.00      A
ATOM   2957  N   LYS   208      60.342  48.150  47.702  0.00  0.00      A
ATOM   2958  H   LYS   208      60.360  48.614  48.598  0.00  0.00      A
ATOM   2959  CA  LYS   208      61.134  46.918  47.539  0.00  0.00      A
ATOM   2960  HA  LYS   208      61.645  46.939  46.575  0.00  0.00      A
ATOM   2961  CB  LYS   208      62.203  46.862  48.647  0.00  0.00      A
ATOM   2962  HB3 LYS   208      61.740  47.040  49.617  0.00  0.00      A
ATOM   2963  HB2 LYS   208      62.658  45.869  48.657  0.00  0.00      A
ATOM   2964  CG  LYS   208      63.308  47.899  48.390  0.00  0.00      A
ATOM   2965  HG3 LYS   208      63.838  47.605  47.484  0.00  0.00      A
ATOM   2966  HG2 LYS   208      62.877  48.887  48.216  0.00  0.00      A
ATOM   2967  CD  LYS   208      64.333  47.990  49.526  0.00  0.00      A
ATOM   2968  HD3 LYS   208      65.282  48.287  49.083  0.00  0.00      A
ATOM   2969  HD2 LYS   208      64.479  47.012  49.982  0.00  0.00      A
ATOM   2970  CE  LYS   208      63.986  49.045  50.584  0.00  0.00      A
ATOM   2971  HE3 LYS   208      63.324  49.801  50.154  0.00  0.00      A
ATOM   2972  HE2 LYS   208      64.914  49.553  50.861  0.00  0.00      A
ATOM   2973  NZ  LYS   208      63.391  48.478  51.814  0.00  0.00      A
ATOM   2974  HZ1 LYS   208      63.239  49.234  52.483  0.00  0.00      A
ATOM   2975  HZ2 LYS   208      64.016  47.796  52.241  0.00  0.00      A
ATOM   2976  HZ3 LYS   208      62.487  48.051  51.653  0.00  0.00      A
ATOM   2977  C   LYS   208      60.235  45.677  47.546  0.00  0.00      A
ATOM   2978  O   LYS   208      59.781  45.269  48.616  0.00  0.00      A
ATOM   2979  N   ALA   209      59.910  45.121  46.379  0.00  0.00      A
ATOM   2980  H   ALA   209      60.316  45.518  45.540  0.00  0.00      A
ATOM   2981  CA  ALA   209      58.846  44.124  46.187  0.00  0.00      A
ATOM   2982  HA  ALA   209      58.467  43.792  47.155  0.00  0.00      A
ATOM   2983  CB  ALA   209      57.688  44.822  45.458  0.00  0.00      A
ATOM   2984  HB1 ALA   209      56.836  44.150  45.377  0.00  0.00      A
ATOM   2985  HB2 ALA   209      57.999  45.115  44.455  0.00  0.00      A
ATOM   2986  HB3 ALA   209      57.379  45.710  46.012  0.00  0.00      A
ATOM   2987  C   ALA   209      59.332  42.864  45.434  0.00  0.00      A
ATOM   2988  O   ALA   209      60.468  42.814  44.951  0.00  0.00      A
ATOM   2989  N   ASP   210      58.485  41.833  45.343  0.00  0.00      A
ATOM   2990  H   ASP   210      57.567  41.941  45.767  0.00  0.00      A
ATOM   2991  CA  ASP   210      58.800  40.541  44.711  0.00  0.00      A
ATOM   2992  HA  ASP   210      59.639  40.659  44.023  0.00  0.00      A
ATOM   2993  CB  ASP   210      59.198  39.517  45.783  0.00  0.00      A
ATOM   2994  HB3 ASP   210      58.396  39.418  46.518  0.00  0.00      A
ATOM   2995  HB2 ASP   210      59.346  38.545  45.310  0.00  0.00      A
ATOM   2996  CG  ASP   210      60.483  39.913  46.487  0.00  0.00      A
ATOM   2997  OD1 ASP   210      60.408  40.393  47.637  0.00  0.00      A
ATOM   2998  OD2 ASP   210      61.569  39.779  45.886  0.00  0.00      A
ATOM   2999  C   ASP   210      57.629  39.969  43.903  0.00  0.00      A
ATOM   3000  O   ASP   210      57.740  39.849  42.683  0.00  0.00      A
ATOM   3001  N   LEU   211      56.485  39.713  44.545  0.00  0.00      A
ATOM   3002  H   LEU   211      56.429  39.954  45.527  0.00  0.00      A
ATOM   3003  CA  LEU   211      55.316  39.066  43.924  0.00  0.00      A
ATOM   3004  HA  LEU   211      55.649  38.430  43.101  0.00  0.00      A
ATOM   3005  CB  LEU   211      54.616  38.177  44.978  0.00  0.00      A
ATOM   3006  HB3 LEU   211      54.678  38.655  45.956  0.00  0.00      A
ATOM   3007  HB2 LEU   211      53.559  38.109  44.720  0.00  0.00      A
ATOM   3008  CG  LEU   211      55.146  36.730  45.073  0.00  0.00      A
ATOM   3009  HG  LEU   211      54.919  36.217  44.139  0.00  0.00      A
ATOM   3010  CD1 LEU   211      56.654  36.626  45.322  0.00  0.00      A
ATOM   3011 HD11 LEU   211      57.195  37.032  44.468  0.00  0.00      A
ATOM   3012 HD12 LEU   211      56.923  37.173  46.225  0.00  0.00      A
ATOM   3013 HD13 LEU   211      56.934  35.579  45.433  0.00  0.00      A
ATOM   3014  CD2 LEU   211      54.446  35.989  46.217  0.00  0.00      A
ATOM   3015 HD21 LEU   211      53.365  36.042  46.091  0.00  0.00      A
ATOM   3016 HD22 LEU   211      54.744  34.942  46.215  0.00  0.00      A
ATOM   3017 HD23 LEU   211      54.708  36.441  47.174  0.00  0.00      A
ATOM   3018  C   LEU   211      54.340  40.088  43.310  0.00  0.00      A
ATOM   3019  O   LEU   211      53.550  39.740  42.431  0.00  0.00      A
ATOM   3020  N   SER   212      54.448  41.352  43.725  0.00  0.00      A
ATOM   3021  H   SER   212      55.093  41.540  44.480  0.00  0.00      A
ATOM   3022  CA  SER   212      53.657  42.485  43.237  0.00  0.00      A
ATOM   3023  HA  SER   212      52.601  42.273  43.409  0.00  0.00      A
ATOM   3024  CB  SER   212      54.025  43.747  44.024  0.00  0.00      A
ATOM   3025  HB3 SER   212      55.034  44.063  43.761  0.00  0.00      A
ATOM   3026  HB2 SER   212      53.330  44.546  43.777  0.00  0.00      A
ATOM   3027  OG  SER   212      53.968  43.464  45.411  0.00  0.00      A
ATOM   3028  HG  SER   212      54.069  44.306  45.918  0.00  0.00      A
ATOM   3029  C   SER   212      53.875  42.728  41.743  0.00  0.00      A
ATOM   3030  O   SER   212      55.014  42.920  41.298  0.00  0.00      A
ATOM   3031  N   VAL   213      52.774  42.794  40.988  0.00  0.00      A
ATOM   3032  H   VAL   213      51.878  42.615  41.422  0.00  0.00      A
ATOM   3033  CA  VAL   213      52.753  43.020  39.534  0.00  0.00      A
ATOM   3034  HA  VAL   213      53.651  43.565  39.260  0.00  0.00      A
ATOM   3035  CB  VAL   213      52.745  41.697  38.738  0.00  0.00      A
ATOM   3036  HB  VAL   213      52.562  41.930  37.688  0.00  0.00      A
ATOM   3037  CG1 VAL   213      54.104  40.999  38.812  0.00  0.00      A
ATOM   3038 HG11 VAL   213      54.340  40.718  39.837  0.00  0.00      A
ATOM   3039 HG12 VAL   213      54.874  41.663  38.422  0.00  0.00      A
ATOM   3040 HG13 VAL   213      54.082  40.103  38.197  0.00  0.00      A
ATOM   3041  CG2 VAL   213      51.665  40.709  39.197  0.00  0.00      A
ATOM   3042 HG21 VAL   213      51.694  39.819  38.575  0.00  0.00      A
ATOM   3043 HG22 VAL   213      51.831  40.415  40.234  0.00  0.00      A
ATOM   3044 HG23 VAL   213      50.680  41.164  39.107  0.00  0.00      A
ATOM   3045  C   VAL   213      51.554  43.870  39.107  0.00  0.00      A
ATOM   3046  O   VAL   213      50.449  43.730  39.640  0.00  0.00      A
ATOM   3047  N   VAL   214      51.758  44.703  38.086  0.00  0.00      A
ATOM   3048  H   VAL   214      52.705  44.779  37.720  0.00  0.00      A
ATOM   3049  CA  VAL   214      50.701  45.494  37.432  0.00  0.00      A
ATOM   3050  HA  VAL   214      49.908  45.666  38.150  0.00  0.00      A
ATOM   3051  CB  VAL   214      51.208  46.891  37.018  0.00  0.00      A
ATOM   3052  HB  VAL   214      50.354  47.454  36.650  0.00  0.00      A
ATOM   3053  CG1 VAL   214      51.792  47.668  38.205  0.00  0.00      A
ATOM   3054 HG11 VAL   214      51.065  47.720  39.014  0.00  0.00      A
ATOM   3055 HG12 VAL   214      52.050  48.681  37.898  0.00  0.00      A
ATOM   3056 HG13 VAL   214      52.696  47.175  38.563  0.00  0.00      A
ATOM   3057  CG2 VAL   214      52.251  46.865  35.903  0.00  0.00      A
ATOM   3058 HG21 VAL   214      53.144  46.341  36.230  0.00  0.00      A
ATOM   3059 HG22 VAL   214      52.520  47.886  35.638  0.00  0.00      A
ATOM   3060 HG23 VAL   214      51.849  46.366  35.023  0.00  0.00      A
ATOM   3061  C   VAL   214      50.076  44.747  36.240  0.00  0.00      A
ATOM   3062  O   VAL   214      50.624  43.751  35.758  0.00  0.00      A
ATOM   3063  N   GLY   215      49.002  45.296  35.666  0.00  0.00      A
ATOM   3064  H   GLY   215      48.546  46.085  36.115  0.00  0.00      A
ATOM   3065  CA  GLY   215      48.517  44.880  34.348  0.00  0.00      A
ATOM   3066  HA3 GLY   215      48.310  43.815  34.371  0.00  0.00      A
ATOM   3067  HA2 GLY   215      49.317  45.046  33.627  0.00  0.00      A
ATOM   3068  C   GLY   215      47.254  45.605  33.860  0.00  0.00      A
ATOM   3069  O   GLY   215      46.595  46.290  34.648  0.00  0.00      A
ATOM   3070  N   PRO   216      46.937  45.515  32.555  0.00  0.00      A
ATOM   3071  CD  PRO   216      47.695  44.778  31.552  0.00  0.00      A
ATOM   3072  HD3 PRO   216      47.828  43.735  31.845  0.00  0.00      A
ATOM   3073  HD2 PRO   216      48.664  45.254  31.402  0.00  0.00      A
ATOM   3074  CG  PRO   216      46.880  44.866  30.267  0.00  0.00      A
ATOM   3075  HG3 PRO   216      46.192  44.024  30.235  0.00  0.00      A
ATOM   3076  HG2 PRO   216      47.515  44.883  29.380  0.00  0.00      A
ATOM   3077  CB  PRO   216      46.094  46.166  30.435  0.00  0.00      A
ATOM   3078  HB3 PRO   216      45.185  46.176  29.832  0.00  0.00      A
ATOM   3079  HB2 PRO   216      46.728  47.009  30.162  0.00  0.00      A
ATOM   3080  CA  PRO   216      45.804  46.209  31.940  0.00  0.00      A
ATOM   3081  HA  PRO   216      45.780  47.248  32.266  0.00  0.00      A
ATOM   3082  C   PRO   216      44.448  45.558  32.267  0.00  0.00      A
ATOM   3083  O   PRO   216      44.353  44.342  32.468  0.00  0.00      A
ATOM   3084  N   MET   217      43.371  46.322  32.062  0.00  0.00      A
ATOM   3085  H   MET   217      43.520  47.304  31.839  0.00  0.00      A
ATOM   3086  CA  MET   217      41.980  45.847  32.025  0.00  0.00      A
ATOM   3087  HA  MET   217      41.969  44.776  31.835  0.00  0.00      A
ATOM   3088  CB  MET   217      41.274  46.120  33.363  0.00  0.00      A
ATOM   3089  HB3 MET   217      40.247  45.765  33.283  0.00  0.00      A
ATOM   3090  HB2 MET   217      41.257  47.195  33.545  0.00  0.00      A
ATOM   3091  CG  MET   217      41.917  45.419  34.563  0.00  0.00      A
ATOM   3092  HG3 MET   217      42.864  45.904  34.799  0.00  0.00      A
ATOM   3093  HG2 MET   217      42.129  44.389  34.284  0.00  0.00      A
ATOM   3094  SD  MET   217      40.878  45.392  36.055  0.00  0.00      A
ATOM   3095  CE  MET   217      40.816  47.159  36.437  0.00  0.00      A
ATOM   3096  HE1 MET   217      41.827  47.546  36.562  0.00  0.00      A
ATOM   3097  HE2 MET   217      40.316  47.701  35.634  0.00  0.00      A
ATOM   3098  HE3 MET   217      40.257  47.302  37.361  0.00  0.00      A
ATOM   3099  C   MET   217      41.207  46.524  30.884  0.00  0.00      A
ATOM   3100  O   MET   217      41.481  47.674  30.549  0.00  0.00      A
ATOM   3101  N   ALA   218      40.222  45.843  30.291  0.00  0.00      A
ATOM   3102  H   ALA   218      39.956  44.939  30.668  0.00  0.00      A
ATOM   3103  CA  ALA   218      39.524  46.347  29.103  0.00  0.00      A
ATOM   3104  HA  ALA   218      39.474  47.436  29.149  0.00  0.00      A
ATOM   3105  CB  ALA   218      40.355  45.957  27.875  0.00  0.00      A
ATOM   3106  HB1 ALA   218      39.921  46.383  26.971  0.00  0.00      A
ATOM   3107  HB2 ALA   218      41.374  46.332  27.975  0.00  0.00      A
ATOM   3108  HB3 ALA   218      40.374  44.872  27.786  0.00  0.00      A
ATOM   3109  C   ALA   218      38.083  45.826  28.956  0.00  0.00      A
ATOM   3110  O   ALA   218      37.716  44.770  29.481  0.00  0.00      A
ATOM   3111  N   ARG   219      37.298  46.496  28.102  0.00  0.00      A
ATOM   3112  H   ARG   219      37.662  47.361  27.710  0.00  0.00      A
ATOM   3113  CA  ARG   219      36.007  45.985  27.599  0.00  0.00      A
ATOM   3114  HA  ARG   219      35.479  45.488  28.413  0.00  0.00      A
ATOM   3115  CB  ARG   219      35.130  47.139  27.089  0.00  0.00      A
ATOM   3116  HB3 ARG   219      35.602  47.609  26.224  0.00  0.00      A
ATOM   3117  HB2 ARG   219      34.175  46.719  26.767  0.00  0.00      A
ATOM   3118  CG  ARG   219      34.865  48.209  28.158  0.00  0.00      A
ATOM   3119  HG3 ARG   219      35.762  48.812  28.292  0.00  0.00      A
ATOM   3120  HG2 ARG   219      34.613  47.737  29.107  0.00  0.00      A
ATOM   3121  CD  ARG   219      33.718  49.127  27.732  0.00  0.00      A
ATOM   3122  HD3 ARG   219      33.787  50.056  28.302  0.00  0.00      A
ATOM   3123  HD2 ARG   219      33.826  49.356  26.672  0.00  0.00      A
ATOM   3124  NE  ARG   219      32.411  48.498  27.995  0.00  0.00      A
ATOM   3125  HE  ARG   219      32.389  47.758  28.689  0.00  0.00      A
ATOM   3126  CZ  ARG   219      31.233  48.907  27.578  0.00  0.00      A
ATOM   3127  NH1 ARG   219      31.126  49.896  26.739  0.00  0.00      A
ATOM   3128 HH11 ARG   219      30.220  50.194  26.380  0.00  0.00      A
ATOM   3129 HH12 ARG   219      31.968  50.334  26.397  0.00  0.00      A
ATOM   3130  NH2 ARG   219      30.157  48.326  28.030  0.00  0.00      A
ATOM   3131 HH21 ARG   219      30.250  47.566  28.692  0.00  0.00      A
ATOM   3132 HH22 ARG   219      29.236  48.681  27.811  0.00  0.00      A
ATOM   3133  C   ARG   219      36.161  44.938  26.490  0.00  0.00      A
ATOM   3134  O   ARG   219      35.243  44.145  26.280  0.00  0.00      A
ATOM   3135  N   THR   220      37.333  44.864  25.856  0.00  0.00      A
ATOM   3136  H   THR   220      38.031  45.559  26.084  0.00  0.00      A
ATOM   3137  CA  THR   220      37.623  44.005  24.694  0.00  0.00      A
ATOM   3138  HA  THR   220      36.871  43.220  24.635  0.00  0.00      A
ATOM   3139  CB  THR   220      37.574  44.819  23.386  0.00  0.00      A
ATOM   3140  HB  THR   220      37.660  44.126  22.555  0.00  0.00      A
ATOM   3141  CG2 THR   220      36.280  45.614  23.202  0.00  0.00      A
ATOM   3142 HG21 THR   220      35.425  44.940  23.251  0.00  0.00      A
ATOM   3143 HG22 THR   220      36.293  46.102  22.231  0.00  0.00      A
ATOM   3144 HG23 THR   220      36.181  46.382  23.968  0.00  0.00      A
ATOM   3145  OG1 THR   220      38.655  45.719  23.292  0.00  0.00      A
ATOM   3146  HG1 THR   220      38.504  46.422  23.954  0.00  0.00      A
ATOM   3147  C   THR   220      39.004  43.339  24.809  0.00  0.00      A
ATOM   3148  O   THR   220      39.907  43.914  25.422  0.00  0.00      A
ATOM   3149  N   PRO   221      39.255  42.201  24.130  0.00  0.00      A
ATOM   3150  CD  PRO   221      38.321  41.407  23.342  0.00  0.00      A
ATOM   3151  HD3 PRO   221      37.586  40.947  24.002  0.00  0.00      A
ATOM   3152  HD2 PRO   221      37.815  42.006  22.587  0.00  0.00      A
ATOM   3153  CG  PRO   221      39.152  40.321  22.659  0.00  0.00      A
ATOM   3154  HG3 PRO   221      38.596  39.387  22.566  0.00  0.00      A
ATOM   3155  HG2 PRO   221      39.474  40.672  21.677  0.00  0.00      A
ATOM   3156  CB  PRO   221      40.367  40.168  23.574  0.00  0.00      A
ATOM   3157  HB3 PRO   221      41.241  39.807  23.029  0.00  0.00      A
ATOM   3158  HB2 PRO   221      40.129  39.483  24.382  0.00  0.00      A
ATOM   3159  CA  PRO   221      40.575  41.571  24.151  0.00  0.00      A
ATOM   3160  HA  PRO   221      40.920  41.493  25.181  0.00  0.00      A
ATOM   3161  C   PRO   221      41.629  42.340  23.341  0.00  0.00      A
ATOM   3162  O   PRO   221      42.826  42.208  23.602  0.00  0.00      A
ATOM   3163  N   ALA   222      41.205  43.120  22.341  0.00  0.00      A
ATOM   3164  H   ALA   222      40.221  43.288  22.189  0.00  0.00      A
ATOM   3165  CA  ALA   222      42.112  43.784  21.382  0.00  0.00      A
ATOM   3166  HA  ALA   222      42.880  43.078  21.066  0.00  0.00      A
ATOM   3167  CB  ALA   222      41.268  44.304  20.132  0.00  0.00      A
ATOM   3168  HB1 ALA   222      40.455  44.873  20.584  0.00  0.00      A
ATOM   3169  HB2 ALA   222      41.893  44.924  19.489  0.00  0.00      A
ATOM   3170  HB3 ALA   222      40.837  43.431  19.642  0.00  0.00      A
ATOM   3171  C   ALA   222      42.860  44.900  22.123  0.00  0.00      A
ATOM   3172  O   ALA   222      44.107  44.928  22.012  0.00  0.00      A
ATOM   3173  N   ASP   223      42.162  45.804  22.819  0.00  0.00      A
ATOM   3174  H   ASP   223      41.151  45.735  22.841  0.00  0.00      A
ATOM   3175  CA  ASP   223      42.799  46.970  23.444  0.00  0.00      A
ATOM   3176  HA  ASP   223      43.391  47.501  22.697  0.00  0.00      A
ATOM   3177  CB  ASP   223      41.739  47.930  23.993  0.00  0.00      A
ATOM   3178  HB3 ASP   223      42.258  48.756  24.476  0.00  0.00      A
ATOM   3179  HB2 ASP   223      41.163  47.407  24.759  0.00  0.00      A
ATOM   3180  CG  ASP   223      40.771  48.545  22.983  0.00  0.00      A
ATOM   3181  OD1 ASP   223      41.020  48.559  21.753  0.00  0.00      A
ATOM   3182  OD2 ASP   223      39.758  49.087  23.481  0.00  0.00      A
ATOM   3183  C   ASP   223      43.730  46.572  24.604  0.00  0.00      A
ATOM   3184  O   ASP   223      44.759  47.210  24.831  0.00  0.00      A
ATOM   3185  N   LEU   224      43.411  45.472  25.298  0.00  0.00      A
ATOM   3186  H   LEU   224      42.549  44.999  25.056  0.00  0.00      A
ATOM   3187  CA  LEU   224      44.231  44.911  26.374  0.00  0.00      A
ATOM   3188  HA  LEU   224      44.386  45.690  27.122  0.00  0.00      A
ATOM   3189  CB  LEU   224      43.431  43.758  27.015  0.00  0.00      A
ATOM   3190  HB3 LEU   224      43.388  42.908  26.333  0.00  0.00      A
ATOM   3191  HB2 LEU   224      42.410  44.108  27.149  0.00  0.00      A
ATOM   3192  CG  LEU   224      43.946  43.298  28.392  0.00  0.00      A
ATOM   3193  HG  LEU   224      44.234  44.170  28.975  0.00  0.00      A
ATOM   3194  CD1 LEU   224      42.841  42.569  29.156  0.00  0.00      A
ATOM   3195 HD11 LEU   224      41.999  43.242  29.311  0.00  0.00      A
ATOM   3196 HD12 LEU   224      43.215  42.254  30.129  0.00  0.00      A
ATOM   3197 HD13 LEU   224      42.513  41.696  28.592  0.00  0.00      A
ATOM   3198  CD2 LEU   224      45.127  42.333  28.285  0.00  0.00      A
ATOM   3199 HD21 LEU   224      44.859  41.472  27.678  0.00  0.00      A
ATOM   3200 HD22 LEU   224      45.994  42.827  27.855  0.00  0.00      A
ATOM   3201 HD23 LEU   224      45.405  41.992  29.276  0.00  0.00      A
ATOM   3202  C   LEU   224      45.617  44.479  25.861  0.00  0.00      A
ATOM   3203  O   LEU   224      46.638  44.889  26.420  0.00  0.00      A
ATOM   3204  N   ALA   225      45.662  43.778  24.721  0.00  0.00      A
ATOM   3205  H   ALA   225      44.788  43.511  24.283  0.00  0.00      A
ATOM   3206  CA  ALA   225      46.910  43.389  24.062  0.00  0.00      A
ATOM   3207  HA  ALA   225      47.533  42.860  24.786  0.00  0.00      A
ATOM   3208  CB  ALA   225      46.577  42.422  22.918  0.00  0.00      A
ATOM   3209  HB1 ALA   225      46.035  41.559  23.306  0.00  0.00      A
ATOM   3210  HB2 ALA   225      47.502  42.077  22.454  0.00  0.00      A
ATOM   3211  HB3 ALA   225      45.964  42.922  22.167  0.00  0.00      A
ATOM   3212  C   ALA   225      47.728  44.594  23.554  0.00  0.00      A
ATOM   3213  O   ALA   225      48.956  44.577  23.633  0.00  0.00      A
ATOM   3214  N   LEU   226      47.064  45.667  23.107  0.00  0.00      A
ATOM   3215  H   LEU   226      46.055  45.616  23.058  0.00  0.00      A
ATOM   3216  CA  LEU   226      47.715  46.920  22.708  0.00  0.00      A
ATOM   3217  HA  LEU   226      48.511  46.677  22.002  0.00  0.00      A
ATOM   3218  CB  LEU   226      46.676  47.809  21.997  0.00  0.00      A
ATOM   3219  HB3 LEU   226      45.858  48.016  22.685  0.00  0.00      A
ATOM   3220  HB2 LEU   226      46.258  47.252  21.159  0.00  0.00      A
ATOM   3221  CG  LEU   226      47.206  49.159  21.482  0.00  0.00      A
ATOM   3222  HG  LEU   226      47.452  49.796  22.331  0.00  0.00      A
ATOM   3223  CD1 LEU   226      48.433  49.032  20.579  0.00  0.00      A
ATOM   3224 HD11 LEU   226      48.674  50.003  20.150  0.00  0.00      A
ATOM   3225 HD12 LEU   226      49.289  48.695  21.163  0.00  0.00      A
ATOM   3226 HD13 LEU   226      48.236  48.325  19.777  0.00  0.00      A
ATOM   3227  CD2 LEU   226      46.113  49.841  20.664  0.00  0.00      A
ATOM   3228 HD21 LEU   226      46.433  50.844  20.386  0.00  0.00      A
ATOM   3229 HD22 LEU   226      45.917  49.264  19.763  0.00  0.00      A
ATOM   3230 HD23 LEU   226      45.199  49.918  21.255  0.00  0.00      A
ATOM   3231  C   LEU   226      48.362  47.643  23.901  0.00  0.00      A
ATOM   3232  O   LEU   226      49.543  47.983  23.844  0.00  0.00      A
ATOM   3233  N   ALA   227      47.648  47.765  25.023  0.00  0.00      A
ATOM   3234  H   ALA   227      46.680  47.457  25.020  0.00  0.00      A
ATOM   3235  CA  ALA   227      48.196  48.335  26.254  0.00  0.00      A
ATOM   3236  HA  ALA   227      48.552  49.343  26.038  0.00  0.00      A
ATOM   3237  CB  ALA   227      47.069  48.431  27.287  0.00  0.00      A
ATOM   3238  HB1 ALA   227      46.262  49.041  26.884  0.00  0.00      A
ATOM   3239  HB2 ALA   227      46.682  47.438  27.517  0.00  0.00      A
ATOM   3240  HB3 ALA   227      47.441  48.896  28.200  0.00  0.00      A
ATOM   3241  C   ALA   227      49.390  47.527  26.797  0.00  0.00      A
ATOM   3242  O   ALA   227      50.413  48.111  27.167  0.00  0.00      A
ATOM   3243  N   LEU   228      49.315  46.191  26.743  0.00  0.00      A
ATOM   3244  H   LEU   228      48.439  45.780  26.431  0.00  0.00      A
ATOM   3245  CA  LEU   228      50.408  45.286  27.116  0.00  0.00      A
ATOM   3246  HA  LEU   228      50.681  45.494  28.151  0.00  0.00      A
ATOM   3247  CB  LEU   228      49.889  43.837  27.020  0.00  0.00      A
ATOM   3248  HB3 LEU   228      48.967  43.747  27.596  0.00  0.00      A
ATOM   3249  HB2 LEU   228      49.648  43.628  25.978  0.00  0.00      A
ATOM   3250  CG  LEU   228      50.881  42.765  27.512  0.00  0.00      A
ATOM   3251  HG  LEU   228      51.841  42.904  27.021  0.00  0.00      A
ATOM   3252  CD1 LEU   228      51.096  42.823  29.025  0.00  0.00      A
ATOM   3253 HD11 LEU   228      51.569  43.765  29.301  0.00  0.00      A
ATOM   3254 HD12 LEU   228      51.755  42.011  29.333  0.00  0.00      A
ATOM   3255 HD13 LEU   228      50.144  42.729  29.545  0.00  0.00      A
ATOM   3256  CD2 LEU   228      50.359  41.376  27.142  0.00  0.00      A
ATOM   3257 HD21 LEU   228      49.387  41.203  27.602  0.00  0.00      A
ATOM   3258 HD22 LEU   228      51.059  40.615  27.482  0.00  0.00      A
ATOM   3259 HD23 LEU   228      50.259  41.296  26.058  0.00  0.00      A
ATOM   3260  C   LEU   228      51.668  45.494  26.252  0.00  0.00      A
ATOM   3261  O   LEU   228      52.761  45.650  26.797  0.00  0.00      A
ATOM   3262  N   ASP   229      51.511  45.605  24.929  0.00  0.00      A
ATOM   3263  H   ASP   229      50.578  45.479  24.549  0.00  0.00      A
ATOM   3264  CA  ASP   229      52.602  45.849  23.969  0.00  0.00      A
ATOM   3265  HA  ASP   229      53.363  45.079  24.102  0.00  0.00      A
ATOM   3266  CB  ASP   229      52.027  45.719  22.545  0.00  0.00      A
ATOM   3267  HB3 ASP   229      51.506  44.764  22.463  0.00  0.00      A
ATOM   3268  HB2 ASP   229      51.294  46.510  22.378  0.00  0.00      A
ATOM   3269  CG  ASP   229      53.088  45.783  21.440  0.00  0.00      A
ATOM   3270  OD1 ASP   229      53.399  46.901  20.959  0.00  0.00      A
ATOM   3271  OD2 ASP   229      53.576  44.710  21.013  0.00  0.00      A
ATOM   3272  C   ASP   229      53.288  47.213  24.173  0.00  0.00      A
ATOM   3273  O   ASP   229      54.518  47.281  24.195  0.00  0.00      A
ATOM   3274  N   ILE   230      52.506  48.256  24.479  0.00  0.00      A
ATOM   3275  H   ILE   230      51.502  48.101  24.446  0.00  0.00      A
ATOM   3276  CA  ILE   230      52.978  49.628  24.760  0.00  0.00      A
ATOM   3277  HA  ILE   230      53.723  49.900  24.012  0.00  0.00      A
ATOM   3278  CB  ILE   230      51.782  50.612  24.630  0.00  0.00      A
ATOM   3279  HB  ILE   230      50.946  50.204  25.201  0.00  0.00      A
ATOM   3280  CG2 ILE   230      52.078  52.023  25.184  0.00  0.00      A
ATOM   3281 HG21 ILE   230      52.968  52.431  24.705  0.00  0.00      A
ATOM   3282 HG22 ILE   230      52.233  51.981  26.262  0.00  0.00      A
ATOM   3283 HG23 ILE   230      51.242  52.696  25.009  0.00  0.00      A
ATOM   3284  CG1 ILE   230      51.358  50.717  23.143  0.00  0.00      A
ATOM   3285 HG13 ILE   230      51.292  49.720  22.708  0.00  0.00      A
ATOM   3286 HG12 ILE   230      52.117  51.268  22.586  0.00  0.00      A
ATOM   3287  CD1 ILE   230      49.995  51.389  22.934  0.00  0.00      A
ATOM   3288 HD11 ILE   230      49.720  51.320  21.883  0.00  0.00      A
ATOM   3289 HD12 ILE   230      50.035  52.441  23.206  0.00  0.00      A
ATOM   3290 HD13 ILE   230      49.238  50.885  23.535  0.00  0.00      A
ATOM   3291  C   ILE   230      53.687  49.755  26.122  0.00  0.00      A
ATOM   3292  O   ILE   230      54.502  50.663  26.309  0.00  0.00      A
ATOM   3293  N   THR   231      53.385  48.881  27.092  0.00  0.00      A
ATOM   3294  H   THR   231      52.712  48.157  26.871  0.00  0.00      A
ATOM   3295  CA  THR   231      53.862  49.012  28.488  0.00  0.00      A
ATOM   3296  HA  THR   231      54.363  49.973  28.588  0.00  0.00      A
ATOM   3297  CB  THR   231      52.709  49.033  29.508  0.00  0.00      A
ATOM   3298  HB  THR   231      53.131  49.029  30.513  0.00  0.00      A
ATOM   3299  CG2 THR   231      51.851  50.288  29.373  0.00  0.00      A
ATOM   3300 HG21 THR   231      51.447  50.368  28.364  0.00  0.00      A
ATOM   3301 HG22 THR   231      51.028  50.247  30.086  0.00  0.00      A
ATOM   3302 HG23 THR   231      52.454  51.170  29.589  0.00  0.00      A
ATOM   3303  OG1 THR   231      51.847  47.924  29.386  0.00  0.00      A
ATOM   3304  HG1 THR   231      51.372  48.026  28.537  0.00  0.00      A
ATOM   3305  C   THR   231      54.911  47.980  28.910  0.00  0.00      A
ATOM   3306  O   THR   231      55.687  48.272  29.825  0.00  0.00      A
ATOM   3307  N   SER   232      55.065  46.877  28.168  0.00  0.00      A
ATOM   3308  H   SER   232      54.412  46.717  27.409  0.00  0.00      A
ATOM   3309  CA  SER   232      56.088  45.845  28.415  0.00  0.00      A
ATOM   3310  HA  SER   232      55.903  45.425  29.401  0.00  0.00      A
ATOM   3311  CB  SER   232      55.959  44.696  27.411  0.00  0.00      A
ATOM   3312  HB3 SER   232      56.006  45.082  26.393  0.00  0.00      A
ATOM   3313  HB2 SER   232      56.778  43.995  27.564  0.00  0.00      A
ATOM   3314  OG  SER   232      54.737  44.014  27.616  0.00  0.00      A
ATOM   3315  HG  SER   232      54.016  44.604  27.323  0.00  0.00      A
ATOM   3316  C   SER   232      57.522  46.395  28.396  0.00  0.00      A
ATOM   3317  O   SER   232      57.945  47.069  27.449  0.00  0.00      A
ATOM   3318  N   LYS   233      58.272  46.123  29.472  0.00  0.00      A
ATOM   3319  H   LYS   233      57.847  45.531  30.180  0.00  0.00      A
ATOM   3320  CA  LYS   233      59.672  46.545  29.690  0.00  0.00      A
ATOM   3321  HA  LYS   233      59.736  47.633  29.650  0.00  0.00      A
ATOM   3322  CB  LYS   233      60.133  46.077  31.078  0.00  0.00      A
ATOM   3323  HB3 LYS   233      59.951  45.006  31.185  0.00  0.00      A
ATOM   3324  HB2 LYS   233      61.206  46.253  31.161  0.00  0.00      A
ATOM   3325  CG  LYS   233      59.412  46.839  32.198  0.00  0.00      A
ATOM   3326  HG3 LYS   233      58.338  46.730  32.076  0.00  0.00      A
ATOM   3327  HG2 LYS   233      59.653  47.897  32.124  0.00  0.00      A
ATOM   3328  CD  LYS   233      59.793  46.338  33.592  0.00  0.00      A
ATOM   3329  HD3 LYS   233      59.539  45.285  33.681  0.00  0.00      A
ATOM   3330  HD2 LYS   233      59.224  46.890  34.336  0.00  0.00      A
ATOM   3331  CE  LYS   233      61.279  46.543  33.868  0.00  0.00      A
ATOM   3332  HE3 LYS   233      61.863  45.951  33.162  0.00  0.00      A
ATOM   3333  HE2 LYS   233      61.528  47.598  33.720  0.00  0.00      A
ATOM   3334  NZ  LYS   233      61.610  46.145  35.245  0.00  0.00      A
ATOM   3335  HZ1 LYS   233      61.453  45.151  35.400  0.00  0.00      A
ATOM   3336  HZ2 LYS   233      62.586  46.333  35.448  0.00  0.00      A
ATOM   3337  HZ3 LYS   233      61.025  46.631  35.922  0.00  0.00      A
ATOM   3338  C   LYS   233      60.647  46.016  28.635  0.00  0.00      A
ATOM   3339  O   LYS   233      61.439  46.792  28.091  0.00  0.00      A
ATOM   3340  N   VAL   234      60.420  44.787  28.179  0.00  0.00      A
ATOM   3341  H   VAL   234      59.692  44.238  28.631  0.00  0.00      A
ATOM   3342  CA  VAL   234      61.096  44.165  27.037  0.00  0.00      A
ATOM   3343  HA  VAL   234      61.627  44.953  26.509  0.00  0.00      A
ATOM   3344  CB  VAL   234      62.137  43.115  27.479  0.00  0.00      A
ATOM   3345  HB  VAL   234      62.635  42.740  26.585  0.00  0.00      A
ATOM   3346  CG1 VAL   234      63.221  43.723  28.380  0.00  0.00      A
ATOM   3347 HG11 VAL   234      62.799  44.011  29.343  0.00  0.00      A
ATOM   3348 HG12 VAL   234      63.650  44.603  27.904  0.00  0.00      A
ATOM   3349 HG13 VAL   234      64.011  42.992  28.552  0.00  0.00      A
ATOM   3350  CG2 VAL   234      61.525  41.915  28.202  0.00  0.00      A
ATOM   3351 HG21 VAL   234      61.072  42.225  29.143  0.00  0.00      A
ATOM   3352 HG22 VAL   234      62.304  41.186  28.411  0.00  0.00      A
ATOM   3353 HG23 VAL   234      60.766  41.439  27.582  0.00  0.00      A
ATOM   3354  C   VAL   234      60.067  43.570  26.060  0.00  0.00      A
ATOM   3355  O   VAL   234      58.918  43.339  26.444  0.00  0.00      A
ATOM   3356  N   PRO   235      60.397  43.496  24.758  0.00  0.00      A
ATOM   3357  CD  PRO   235      61.666  43.754  24.169  0.00  0.00      A
ATOM   3358  HD3 PRO   235      62.162  42.800  23.988  0.00  0.00      A
ATOM   3359  HD2 PRO   235      62.351  44.414  24.701  0.00  0.00      A
ATOM   3360  CG  PRO   235      61.403  44.400  22.793  0.00  0.00      A
ATOM   3361  HG3 PRO   235      61.207  45.472  22.820  0.00  0.00      A
ATOM   3362  HG2 PRO   235      62.227  44.197  22.109  0.00  0.00      A
ATOM   3363  CB  PRO   235      60.070  43.769  22.411  0.00  0.00      A
ATOM   3364  HB3 PRO   235      59.408  44.444  21.870  0.00  0.00      A
ATOM   3365  HB2 PRO   235      60.345  42.852  21.889  0.00  0.00      A
ATOM   3366  CA  PRO   235      59.416  43.362  23.686  0.00  0.00      A
ATOM   3367  HA  PRO   235      58.675  44.099  23.993  0.00  0.00      A
ATOM   3368  C   PRO   235      58.713  41.945  23.749  0.00  0.00      A
ATOM   3369  O   PRO   235      59.292  41.042  24.336  0.00  0.00      A
ATOM   3370  N   LEU   236      57.432  41.796  23.392  0.00  0.00      A
ATOM   3371  H   LEU   236      56.959  42.567  22.940  0.00  0.00      A
ATOM   3372  CA  LEU   236      56.644  40.568  23.654  0.00  0.00      A
ATOM   3373  HA  LEU   236      56.820  40.284  24.689  0.00  0.00      A
ATOM   3374  CB  LEU   236      55.140  40.857  23.456  0.00  0.00      A
ATOM   3375  HB3 LEU   236      54.995  41.281  22.463  0.00  0.00      A
ATOM   3376  HB2 LEU   236      54.587  39.919  23.471  0.00  0.00      A
ATOM   3377  CG  LEU   236      54.517  41.788  24.513  0.00  0.00      A
ATOM   3378  HG  LEU   236      55.121  42.688  24.624  0.00  0.00      A
ATOM   3379  CD1 LEU   236      53.112  42.195  24.073  0.00  0.00      A
ATOM   3380 HD11 LEU   236      53.173  42.758  23.143  0.00  0.00      A
ATOM   3381 HD12 LEU   236      52.482  41.316  23.933  0.00  0.00      A
ATOM   3382 HD13 LEU   236      52.664  42.837  24.829  0.00  0.00      A
ATOM   3383  CD2 LEU   236      54.399  41.086  25.868  0.00  0.00      A
ATOM   3384 HD21 LEU   236      53.931  41.754  26.588  0.00  0.00      A
ATOM   3385 HD22 LEU   236      55.387  40.823  26.238  0.00  0.00      A
ATOM   3386 HD23 LEU   236      53.795  40.186  25.784  0.00  0.00      A
ATOM   3387  C   LEU   236      57.059  39.371  22.764  0.00  0.00      A
ATOM   3388  O   LEU   236      57.555  39.604  21.659  0.00  0.00      A
ATOM   3389  N   PRO   237      56.734  38.114  23.151  0.00  0.00      A
ATOM   3390  CD  PRO   237      56.254  37.733  24.476  0.00  0.00      A
ATOM   3391  HD3 PRO   237      56.838  38.206  25.265  0.00  0.00      A
ATOM   3392  HD2 PRO   237      55.201  37.997  24.576  0.00  0.00      A
ATOM   3393  CG  PRO   237      56.411  36.216  24.567  0.00  0.00      A
ATOM   3394  HG3 PRO   237      57.412  35.975  24.927  0.00  0.00      A
ATOM   3395  HG2 PRO   237      55.652  35.767  25.207  0.00  0.00      A
ATOM   3396  CB  PRO   237      56.266  35.768  23.116  0.00  0.00      A
ATOM   3397  HB3 PRO   237      56.769  34.817  22.938  0.00  0.00      A
ATOM   3398  HB2 PRO   237      55.206  35.692  22.867  0.00  0.00      A
ATOM   3399  CA  PRO   237      56.914  36.909  22.324  0.00  0.00      A
ATOM   3400  HA  PRO   237      57.984  36.728  22.257  0.00  0.00      A
ATOM   3401  C   PRO   237      56.339  36.979  20.894  0.00  0.00      A
ATOM   3402  O   PRO   237      55.380  37.715  20.638  0.00  0.00      A
ATOM   3403  N   GLN   238      56.802  36.092  19.996  0.00  0.00      A
ATOM   3404  H   GLN   238      57.528  35.434  20.241  0.00  0.00      A
ATOM   3405  CA  GLN   238      56.444  36.087  18.630  0.00  0.00      A
ATOM   3406  HA  GLN   238      56.571  37.117  18.299  0.00  0.00      A
ATOM   3407  CB  GLN   238      57.521  35.339  17.816  0.00  0.00      A
ATOM   3408  HB3 GLN   238      58.421  35.867  18.129  0.00  0.00      A
ATOM   3409  HB2 GLN   238      57.315  35.431  16.750  0.00  0.00      A
ATOM   3410  CG  GLN   238      57.617  33.840  18.068  0.00  0.00      A
ATOM   3411  HG3 GLN   238      57.697  33.681  19.143  0.00  0.00      A
ATOM   3412  HG2 GLN   238      56.771  33.349  17.587  0.00  0.00      A
ATOM   3413  CD  GLN   238      58.967  33.270  17.646  0.00  0.00      A
ATOM   3414  OE1 GLN   238      59.854  33.909  17.163  0.00  0.00      A
ATOM   3415  NE2 GLN   238      59.090  31.952  17.807  0.00  0.00      A
ATOM   3416 HE21 GLN   238      58.330  31.428  18.215  0.00  0.00      A
ATOM   3417 HE22 GLN   238      60.004  31.571  18.007  0.00  0.00      A
ATOM   3418  C   GLN   238      55.005  35.608  18.399  0.00  0.00      A
ATOM   3419  O   GLN   238      54.382  34.984  19.262  0.00  0.00      A
ATOM   3420  N   SER   239      54.550  35.789  17.182  0.00  0.00      A
ATOM   3421  H   SER   239      55.048  36.348  16.503  0.00  0.00      A
ATOM   3422  CA  SER   239      53.390  35.153  16.573  0.00  0.00      A
ATOM   3423  HA  SER   239      52.464  35.558  16.980  0.00  0.00      A
ATOM   3424  CB  SER   239      53.365  35.653  15.093  0.00  0.00      A
ATOM   3425  HB3 SER   239      54.288  35.298  14.634  0.00  0.00      A
ATOM   3426  HB2 SER   239      52.609  35.112  14.524  0.00  0.00      A
ATOM   3427  OG  SER   239      53.169  37.046  14.887  0.00  0.00      A
ATOM   3428  HG  SER   239      53.466  37.357  14.029  0.00  0.00      A
ATOM   3429  C   SER   239      53.496  33.563  16.624  0.00  0.00      A
ATOM   3430  O   SER   239      54.247  32.973  15.838  0.00  0.00      A
ATOM   3431  N   ARG   240      52.866  32.898  17.584  0.00  0.00      A
ATOM   3432  H   ARG   240      52.392  33.455  18.281  0.00  0.00      A
ATOM   3433  CA  ARG   240      52.798  31.432  17.746  0.00  0.00      A
ATOM   3434  HA  ARG   240      53.097  30.947  16.817  0.00  0.00      A
ATOM   3435  CB  ARG   240      53.824  31.030  18.871  0.00  0.00      A
ATOM   3436  HB3 ARG   240      54.803  31.318  18.487  0.00  0.00      A
ATOM   3437  HB2 ARG   240      53.911  29.944  18.901  0.00  0.00      A
ATOM   3438  CG  ARG   240      53.504  31.620  20.302  0.00  0.00      A
ATOM   3439  HG3 ARG   240      53.326  32.692  20.374  0.00  0.00      A
ATOM   3440  HG2 ARG   240      52.633  31.087  20.683  0.00  0.00      A
ATOM   3441  CD  ARG   240      54.764  31.349  21.187  0.00  0.00      A
ATOM   3442  HD3 ARG   240      55.092  30.311  21.130  0.00  0.00      A
ATOM   3443  HD2 ARG   240      55.614  31.877  20.755  0.00  0.00      A
ATOM   3444  NE  ARG   240      54.549  31.748  22.597  0.00  0.00      A
ATOM   3445  HE  ARG   240      53.636  31.949  22.981  0.00  0.00      A
ATOM   3446  CZ  ARG   240      55.537  31.985  23.431  0.00  0.00      A
ATOM   3447  NH1 ARG   240      56.745  31.832  23.095  0.00  0.00      A
ATOM   3448 HH11 ARG   240      57.511  31.740  23.747  0.00  0.00      A
ATOM   3449 HH12 ARG   240      56.908  31.413  22.191  0.00  0.00      A
ATOM   3450  NH2 ARG   240      55.278  32.412  24.633  0.00  0.00      A
ATOM   3451 HH21 ARG   240      54.309  32.510  24.904  0.00  0.00      A
ATOM   3452 HH22 ARG   240      56.033  32.552  25.289  0.00  0.00      A
ATOM   3453  C   ARG   240      51.431  30.769  18.039  0.00  0.00      A
ATOM   3454  O   ARG   240      51.367  29.626  18.453  0.00  0.00      A
ATOM   3455  N   ILE   241      50.385  31.557  17.930  0.00  0.00      A
ATOM   3456  H   ILE   241      50.431  32.468  17.497  0.00  0.00      A
ATOM   3457  CA  ILE   241      48.935  31.182  18.278  0.00  0.00      A
ATOM   3458  HA  ILE   241      48.834  30.140  17.972  0.00  0.00      A
ATOM   3459  CB  ILE   241      48.750  31.323  19.796  0.00  0.00      A
ATOM   3460  HB  ILE   241      49.341  30.594  20.350  0.00  0.00      A
ATOM   3461  CG2 ILE   241      49.210  32.726  20.376  0.00  0.00      A
ATOM   3462 HG21 ILE   241      49.109  32.773  21.460  0.00  0.00      A
ATOM   3463 HG22 ILE   241      50.225  32.959  20.056  0.00  0.00      A
ATOM   3464 HG23 ILE   241      48.731  33.624  19.987  0.00  0.00      A
ATOM   3465  CG1 ILE   241      47.310  31.137  20.347  0.00  0.00      A
ATOM   3466 HG13 ILE   241      47.342  31.394  21.406  0.00  0.00      A
ATOM   3467 HG12 ILE   241      46.642  31.782  19.776  0.00  0.00      A
ATOM   3468  CD1 ILE   241      46.756  29.647  20.468  0.00  0.00      A
ATOM   3469 HD11 ILE   241      46.683  29.231  19.463  0.00  0.00      A
ATOM   3470 HD12 ILE   241      45.768  29.571  20.922  0.00  0.00      A
ATOM   3471 HD13 ILE   241      47.407  29.022  21.080  0.00  0.00      A
ATOM   3472  C   ILE   241      48.004  32.005  17.399  0.00  0.00      A
ATOM   3473  O   ILE   241      47.608  33.088  17.754  0.00  0.00      A
ATOM   3474  N   ALA   242      47.600  31.457  16.294  0.00  0.00      A
ATOM   3475  H   ALA   242      47.997  30.565  16.039  0.00  0.00      A
ATOM   3476  CA  ALA   242      46.575  31.930  15.363  0.00  0.00      A
ATOM   3477  HA  ALA   242      46.265  32.957  15.559  0.00  0.00      A
ATOM   3478  CB  ALA   242      47.251  31.764  13.946  0.00  0.00      A
ATOM   3479  HB1 ALA   242      46.559  32.237  13.249  0.00  0.00      A
ATOM   3480  HB2 ALA   242      48.204  32.293  13.923  0.00  0.00      A
ATOM   3481  HB3 ALA   242      47.404  30.710  13.714  0.00  0.00      A
ATOM   3482  C   ALA   242      45.288  31.099  15.338  0.00  0.00      A
ATOM   3483  O   ALA   242      44.357  31.505  14.710  0.00  0.00      A
ATOM   3484  N   ASN   243      45.118  29.965  16.017  0.00  0.00      A
ATOM   3485  H   ASN   243      45.943  29.587  16.460  0.00  0.00      A
ATOM   3486  CA  ASN   243      43.930  29.120  16.142  0.00  0.00      A
ATOM   3487  HA  ASN   243      43.095  29.740  16.469  0.00  0.00      A
ATOM   3488  CB  ASN   243      43.564  28.510  14.807  0.00  0.00      A
ATOM   3489  HB3 ASN   243      42.655  27.933  14.974  0.00  0.00      A
ATOM   3490  HB2 ASN   243      43.427  29.229  13.999  0.00  0.00      A
ATOM   3491  CG  ASN   243      44.614  27.462  14.375  0.00  0.00      A
ATOM   3492  OD1 ASN   243      44.748  26.439  15.042  0.00  0.00      A
ATOM   3493  ND2 ASN   243      45.543  27.906  13.542  0.00  0.00      A
ATOM   3494 HD21 ASN   243      45.477  28.826  13.130  0.00  0.00      A
ATOM   3495 HD22 ASN   243      46.349  27.357  13.278  0.00  0.00      A
ATOM   3496  C   ASN   243      44.200  28.027  17.272  0.00  0.00      A
ATOM   3497  O   ASN   243      45.292  27.947  17.804  0.00  0.00      A
ATOM   3498  N   LEU   244      43.150  27.136  17.629  0.00  0.00      A
ATOM   3499  H   LEU   244      42.336  27.101  17.034  0.00  0.00      A
ATOM   3500  CA  LEU   244      43.208  26.233  18.792  0.00  0.00      A
ATOM   3501  HA  LEU   244      44.008  26.502  19.482  0.00  0.00      A
ATOM   3502  CB  LEU   244      41.786  26.238  19.414  0.00  0.00      A
ATOM   3503  HB3 LEU   244      41.069  25.962  18.641  0.00  0.00      A
ATOM   3504  HB2 LEU   244      41.656  25.402  20.102  0.00  0.00      A
ATOM   3505  CG  LEU   244      41.433  27.662  19.931  0.00  0.00      A
ATOM   3506  HG  LEU   244      41.615  28.276  19.049  0.00  0.00      A
ATOM   3507  CD1 LEU   244      40.044  27.697  20.463  0.00  0.00      A
ATOM   3508 HD11 LEU   244      39.929  27.117  21.379  0.00  0.00      A
ATOM   3509 HD12 LEU   244      39.779  28.749  20.567  0.00  0.00      A
ATOM   3510 HD13 LEU   244      39.391  27.144  19.788  0.00  0.00      A
ATOM   3511  CD2 LEU   244      42.448  28.230  20.935  0.00  0.00      A
ATOM   3512 HD21 LEU   244      43.476  27.933  20.730  0.00  0.00      A
ATOM   3513 HD22 LEU   244      42.188  27.935  21.952  0.00  0.00      A
ATOM   3514 HD23 LEU   244      42.240  29.300  20.895  0.00  0.00      A
ATOM   3515  C   LEU   244      43.635  24.809  18.467  0.00  0.00      A
ATOM   3516  O   LEU   244      43.756  24.039  19.351  0.00  0.00      A
ATOM   3517  N   SER   245      43.844  24.459  17.181  0.00  0.00      A
ATOM   3518  H   SER   245      43.701  25.193  16.503  0.00  0.00      A
ATOM   3519  CA  SER   245      44.164  23.078  16.766  0.00  0.00      A
ATOM   3520  HA  SER   245      43.361  22.464  17.175  0.00  0.00      A
ATOM   3521  CB  SER   245      44.232  22.919  15.264  0.00  0.00      A
ATOM   3522  HB3 SER   245      44.508  21.890  15.033  0.00  0.00      A
ATOM   3523  HB2 SER   245      44.878  23.691  14.847  0.00  0.00      A
ATOM   3524  OG  SER   245      42.882  23.214  14.815  0.00  0.00      A
ATOM   3525  HG  SER   245      42.834  22.779  13.961  0.00  0.00      A
ATOM   3526  C   SER   245      45.544  22.636  17.286  0.00  0.00      A
ATOM   3527  O   SER   245      46.661  23.074  16.926  0.00  0.00      A
ATOM   3528  N   GLY   246      45.482  21.722  18.202  0.00  0.00      A
ATOM   3529  H   GLY   246      44.554  21.370  18.390  0.00  0.00      A
ATOM   3530  CA  GLY   246      46.620  21.067  18.807  0.00  0.00      A
ATOM   3531  HA3 GLY   246      47.515  21.140  18.191  0.00  0.00      A
ATOM   3532  HA2 GLY   246      46.232  20.052  18.887  0.00  0.00      A
ATOM   3533  C   GLY   246      46.939  21.646  20.169  0.00  0.00      A
ATOM   3534  O   GLY   246      47.918  21.128  20.701  0.00  0.00      A
ATOM   3535  N   LEU   247      46.189  22.635  20.722  0.00  0.00      A
ATOM   3536  H   LEU   247      45.523  23.071  20.100  0.00  0.00      A
ATOM   3537  CA  LEU   247      46.646  23.300  21.924  0.00  0.00      A
ATOM   3538  HA  LEU   247      47.724  23.450  21.853  0.00  0.00      A
ATOM   3539  CB  LEU   247      45.769  24.606  21.969  0.00  0.00      A
ATOM   3540  HB3 LEU   247      44.755  24.271  22.188  0.00  0.00      A
ATOM   3541  HB2 LEU   247      45.791  25.122  21.009  0.00  0.00      A
ATOM   3542  CG  LEU   247      46.172  25.738  23.008  0.00  0.00      A
ATOM   3543  HG  LEU   247      46.256  25.359  24.027  0.00  0.00      A
ATOM   3544  CD1 LEU   247      47.428  26.421  22.548  0.00  0.00      A
ATOM   3545 HD11 LEU   247      47.794  27.210  23.204  0.00  0.00      A
ATOM   3546 HD12 LEU   247      48.142  25.598  22.521  0.00  0.00      A
ATOM   3547 HD13 LEU   247      47.203  26.792  21.548  0.00  0.00      A
ATOM   3548  CD2 LEU   247      45.058  26.820  23.256  0.00  0.00      A
ATOM   3549 HD21 LEU   247      45.241  27.369  24.180  0.00  0.00      A
ATOM   3550 HD22 LEU   247      44.932  27.492  22.407  0.00  0.00      A
ATOM   3551 HD23 LEU   247      44.082  26.341  23.328  0.00  0.00      A
ATOM   3552  C   LEU   247      46.345  22.530  23.195  0.00  0.00      A
ATOM   3553  O   LEU   247      45.283  21.917  23.377  0.00  0.00      A
ATOM   3554  N   ARG   248      47.319  22.440  24.089  0.00  0.00      A
ATOM   3555  H   ARG   248      48.188  22.908  23.875  0.00  0.00      A
ATOM   3556  CA  ARG   248      47.274  21.496  25.174  0.00  0.00      A
ATOM   3557  HA  ARG   248      46.538  20.721  24.959  0.00  0.00      A
ATOM   3558  CB  ARG   248      48.670  20.927  25.475  0.00  0.00      A
ATOM   3559  HB3 ARG   248      49.342  21.759  25.682  0.00  0.00      A
ATOM   3560  HB2 ARG   248      48.610  20.140  26.227  0.00  0.00      A
ATOM   3561  CG  ARG   248      49.248  20.195  24.276  0.00  0.00      A
ATOM   3562  HG3 ARG   248      49.203  20.919  23.463  0.00  0.00      A
ATOM   3563  HG2 ARG   248      48.706  19.269  24.086  0.00  0.00      A
ATOM   3564  CD  ARG   248      50.755  19.811  24.506  0.00  0.00      A
ATOM   3565  HD3 ARG   248      51.168  19.139  23.754  0.00  0.00      A
ATOM   3566  HD2 ARG   248      50.859  19.279  25.452  0.00  0.00      A
ATOM   3567  NE  ARG   248      51.589  21.020  24.651  0.00  0.00      A
ATOM   3568  HE  ARG   248      51.326  21.879  24.188  0.00  0.00      A
ATOM   3569  CZ  ARG   248      52.815  21.002  25.168  0.00  0.00      A
ATOM   3570  NH1 ARG   248      53.420  19.882  25.592  0.00  0.00      A
ATOM   3571 HH11 ARG   248      53.040  18.990  25.307  0.00  0.00      A
ATOM   3572 HH12 ARG   248      54.395  20.011  25.823  0.00  0.00      A
ATOM   3573  NH2 ARG   248      53.466  22.105  25.258  0.00  0.00      A
ATOM   3574 HH21 ARG   248      54.428  22.112  25.564  0.00  0.00      A
ATOM   3575 HH22 ARG   248      53.115  22.970  24.873  0.00  0.00      A
ATOM   3576  C   ARG   248      46.778  22.269  26.387  0.00  0.00      A
ATOM   3577  O   ARG   248      47.514  23.164  26.829  0.00  0.00      A
ATOM   3578  N   ILE   249      45.629  21.910  26.975  0.00  0.00      A
ATOM   3579  H   ILE   249      45.044  21.191  26.574  0.00  0.00      A
ATOM   3580  CA  ILE   249      45.055  22.610  28.140  0.00  0.00      A
ATOM   3581  HA  ILE   249      45.771  23.383  28.420  0.00  0.00      A
ATOM   3582  CB  ILE   249      43.686  23.250  27.673  0.00  0.00      A
ATOM   3583  HB  ILE   249      43.176  22.442  27.147  0.00  0.00      A
ATOM   3584  CG2 ILE   249      42.869  23.825  28.825  0.00  0.00      A
ATOM   3585 HG21 ILE   249      42.453  23.051  29.470  0.00  0.00      A
ATOM   3586 HG22 ILE   249      43.388  24.600  29.389  0.00  0.00      A
ATOM   3587 HG23 ILE   249      41.919  24.166  28.413  0.00  0.00      A
ATOM   3588  CG1 ILE   249      43.849  24.359  26.567  0.00  0.00      A
ATOM   3589 HG13 ILE   249      44.548  23.964  25.829  0.00  0.00      A
ATOM   3590 HG12 ILE   249      44.337  25.203  27.056  0.00  0.00      A
ATOM   3591  CD1 ILE   249      42.618  24.803  25.853  0.00  0.00      A
ATOM   3592 HD11 ILE   249      41.789  25.104  26.495  0.00  0.00      A
ATOM   3593 HD12 ILE   249      42.122  23.944  25.400  0.00  0.00      A
ATOM   3594 HD13 ILE   249      42.884  25.533  25.089  0.00  0.00      A
ATOM   3595  C   ILE   249      44.982  21.612  29.315  0.00  0.00      A
ATOM   3596  O   ILE   249      44.607  20.498  29.079  0.00  0.00      A
ATOM   3597  N   LEU   250      45.037  22.182  30.522  0.00  0.00      A
ATOM   3598  H   LEU   250      45.357  23.144  30.551  0.00  0.00      A
ATOM   3599  CA  LEU   250      44.697  21.568  31.805  0.00  0.00      A
ATOM   3600  HA  LEU   250      44.512  20.509  31.649  0.00  0.00      A
ATOM   3601  CB  LEU   250      45.913  21.709  32.741  0.00  0.00      A
ATOM   3602  HB3 LEU   250      46.149  22.769  32.824  0.00  0.00      A
ATOM   3603  HB2 LEU   250      46.768  21.215  32.280  0.00  0.00      A
ATOM   3604  CG  LEU   250      45.722  21.143  34.163  0.00  0.00      A
ATOM   3605  HG  LEU   250      44.836  21.580  34.622  0.00  0.00      A
ATOM   3606  CD1 LEU   250      45.590  19.620  34.176  0.00  0.00      A
ATOM   3607 HD11 LEU   250      46.454  19.160  33.695  0.00  0.00      A
ATOM   3608 HD12 LEU   250      44.688  19.327  33.648  0.00  0.00      A
ATOM   3609 HD13 LEU   250      45.512  19.265  35.202  0.00  0.00      A
ATOM   3610  CD2 LEU   250      46.932  21.503  35.022  0.00  0.00      A
ATOM   3611 HD21 LEU   250      47.025  22.587  35.081  0.00  0.00      A
ATOM   3612 HD22 LEU   250      47.834  21.087  34.576  0.00  0.00      A
ATOM   3613 HD23 LEU   250      46.802  21.108  36.028  0.00  0.00      A
ATOM   3614  C   LEU   250      43.433  22.232  32.390  0.00  0.00      A
ATOM   3615  O   LEU   250      43.466  23.396  32.786  0.00  0.00      A
ATOM   3616  N   LEU   251      42.314  21.509  32.419  0.00  0.00      A
ATOM   3617  H   LEU   251      42.384  20.549  32.099  0.00  0.00      A
ATOM   3618  CA  LEU   251      41.076  21.892  33.105  0.00  0.00      A
ATOM   3619  HA  LEU   251      40.906  22.961  32.966  0.00  0.00      A
ATOM   3620  CB  LEU   251      39.905  21.123  32.464  0.00  0.00      A
ATOM   3621  HB3 LEU   251      40.182  20.070  32.396  0.00  0.00      A
ATOM   3622  HB2 LEU   251      39.768  21.510  31.457  0.00  0.00      A
ATOM   3623  CG  LEU   251      38.551  21.215  33.191  0.00  0.00      A
ATOM   3624  HG  LEU   251      38.653  20.836  34.207  0.00  0.00      A
ATOM   3625  CD1 LEU   251      38.015  22.647  33.238  0.00  0.00      A
ATOM   3626 HD11 LEU   251      37.047  22.649  33.738  0.00  0.00      A
ATOM   3627 HD12 LEU   251      37.898  23.038  32.229  0.00  0.00      A
ATOM   3628 HD13 LEU   251      38.696  23.287  33.796  0.00  0.00      A
ATOM   3629  CD2 LEU   251      37.528  20.346  32.460  0.00  0.00      A
ATOM   3630 HD21 LEU   251      37.277  20.782  31.493  0.00  0.00      A
ATOM   3631 HD22 LEU   251      37.923  19.345  32.302  0.00  0.00      A
ATOM   3632 HD23 LEU   251      36.631  20.260  33.072  0.00  0.00      A
ATOM   3633  C   LEU   251      41.200  21.605  34.609  0.00  0.00      A
ATOM   3634  O   LEU   251      41.226  20.447  35.033  0.00  0.00      A
ATOM   3635  N   LEU   252      41.132  22.651  35.430  0.00  0.00      A
ATOM   3636  H   LEU   252      41.052  23.574  35.011  0.00  0.00      A
ATOM   3637  CA  LEU   252      41.358  22.573  36.873  0.00  0.00      A
ATOM   3638  HA  LEU   252      41.550  21.535  37.149  0.00  0.00      A
ATOM   3639  CB  LEU   252      42.640  23.368  37.203  0.00  0.00      A
ATOM   3640  HB3 LEU   252      42.413  24.431  37.236  0.00  0.00      A
ATOM   3641  HB2 LEU   252      43.350  23.212  36.389  0.00  0.00      A
ATOM   3642  CG  LEU   252      43.352  22.955  38.504  0.00  0.00      A
ATOM   3643  HG  LEU   252      43.568  21.887  38.471  0.00  0.00      A
ATOM   3644  CD1 LEU   252      44.677  23.713  38.606  0.00  0.00      A
ATOM   3645 HD11 LEU   252      45.190  23.436  39.525  0.00  0.00      A
ATOM   3646 HD12 LEU   252      45.315  23.459  37.759  0.00  0.00      A
ATOM   3647 HD13 LEU   252      44.496  24.788  38.611  0.00  0.00      A
ATOM   3648  CD2 LEU   252      42.539  23.255  39.764  0.00  0.00      A
ATOM   3649 HD21 LEU   252      41.650  22.630  39.799  0.00  0.00      A
ATOM   3650 HD22 LEU   252      42.248  24.306  39.780  0.00  0.00      A
ATOM   3651 HD23 LEU   252      43.137  23.040  40.650  0.00  0.00      A
ATOM   3652  C   LEU   252      40.089  23.012  37.622  0.00  0.00      A
ATOM   3653  O   LEU   252      39.887  24.196  37.892  0.00  0.00      A
ATOM   3654  N   THR   253      39.196  22.049  37.888  0.00  0.00      A
ATOM   3655  H   THR   253      39.380  21.125  37.517  0.00  0.00      A
ATOM   3656  CA  THR   253      37.866  22.282  38.492  0.00  0.00      A
ATOM   3657  HA  THR   253      37.885  23.234  39.023  0.00  0.00      A
ATOM   3658  CB  THR   253      36.759  22.379  37.430  0.00  0.00      A
ATOM   3659  HB  THR   253      35.795  22.403  37.937  0.00  0.00      A
ATOM   3660  CG2 THR   253      36.841  23.627  36.559  0.00  0.00      A
ATOM   3661 HG21 THR   253      36.033  23.610  35.828  0.00  0.00      A
ATOM   3662 HG22 THR   253      36.727  24.509  37.185  0.00  0.00      A
ATOM   3663 HG23 THR   253      37.797  23.667  36.040  0.00  0.00      A
ATOM   3664  OG1 THR   253      36.783  21.251  36.594  0.00  0.00      A
ATOM   3665  HG1 THR   253      35.954  20.772  36.768  0.00  0.00      A
ATOM   3666  C   THR   253      37.408  21.231  39.512  0.00  0.00      A
ATOM   3667  O   THR   253      36.673  21.615  40.428  0.00  0.00      A
ATOM   3668  N   ALA   254      37.976  20.011  39.550  0.00  0.00      A
ATOM   3669  H   ALA   254      38.697  19.749  38.894  0.00  0.00      A
ATOM   3670  CA  ALA   254      37.615  19.040  40.564  0.00  0.00      A
ATOM   3671  HA  ALA   254      36.807  19.408  41.198  0.00  0.00      A
ATOM   3672  CB  ALA   254      37.112  17.844  39.688  0.00  0.00      A
ATOM   3673  HB1 ALA   254      37.856  17.320  39.086  0.00  0.00      A
ATOM   3674  HB2 ALA   254      36.678  17.150  40.408  0.00  0.00      A
ATOM   3675  HB3 ALA   254      36.403  18.198  38.939  0.00  0.00      A
ATOM   3676  C   ALA   254      38.707  18.605  41.514  0.00  0.00      A
ATOM   3677  O   ALA   254      38.731  17.449  41.977  0.00  0.00      A
ATOM   3678  N   HID   255      39.700  19.472  41.751  0.00  0.00      A
ATOM   3679  H   HID   255      39.640  20.384  41.329  0.00  0.00      A
ATOM   3680  CA  HID   255      40.831  19.225  42.661  0.00  0.00      A
ATOM   3681  HA  HID   255      41.264  18.260  42.404  0.00  0.00      A
ATOM   3682  CB  HID   255      41.893  20.312  42.392  0.00  0.00      A
ATOM   3683  HB3 HID   255      42.244  20.208  41.364  0.00  0.00      A
ATOM   3684  HB2 HID   255      41.424  21.294  42.477  0.00  0.00      A
ATOM   3685  CG  HID   255      43.095  20.297  43.309  0.00  0.00      A
ATOM   3686  ND1 HID   255      43.134  20.803  44.584  0.00  0.00      A
ATOM   3687  HD1 HID   255      42.347  21.193  45.106  0.00  0.00      A
ATOM   3688  CE1 HID   255      44.350  20.583  45.096  0.00  0.00      A
ATOM   3689  HE1 HID   255      44.636  20.829  46.113  0.00  0.00      A
ATOM   3690  NE2 HID   255      45.146  19.992  44.186  0.00  0.00      A
ATOM   3691  CD2 HID   255      44.347  19.802  43.044  0.00  0.00      A
ATOM   3692  HD2 HID   255      44.656  19.332  42.119  0.00  0.00      A
ATOM   3693  C   HID   255      40.367  19.199  44.144  0.00  0.00      A
ATOM   3694  O   HID   255      39.453  19.958  44.486  0.00  0.00      A
ATOM   3695  N   PRO   256      40.958  18.364  45.028  0.00  0.00      A
ATOM   3696  CD  PRO   256      41.919  17.319  44.694  0.00  0.00      A
ATOM   3697  HD3 PRO   256      42.888  17.767  44.472  0.00  0.00      A
ATOM   3698  HD2 PRO   256      41.581  16.713  43.853  0.00  0.00      A
ATOM   3699  CG  PRO   256      42.039  16.441  45.936  0.00  0.00      A
ATOM   3700  HG3 PRO   256      41.265  15.674  45.929  0.00  0.00      A
ATOM   3701  HG2 PRO   256      43.027  15.987  46.015  0.00  0.00      A
ATOM   3702  CB  PRO   256      41.760  17.425  47.063  0.00  0.00      A
ATOM   3703  HB3 PRO   256      41.419  16.921  47.966  0.00  0.00      A
ATOM   3704  HB2 PRO   256      42.661  18.006  47.267  0.00  0.00      A
ATOM   3705  CA  PRO   256      40.679  18.335  46.474  0.00  0.00      A
ATOM   3706  HA  PRO   256      39.704  17.869  46.622  0.00  0.00      A
ATOM   3707  C   PRO   256      40.699  19.698  47.184  0.00  0.00      A
ATOM   3708  O   PRO   256      41.506  20.561  46.847  0.00  0.00      A
ATOM   3709  N   GLU   257      39.930  19.836  48.272  0.00  0.00      A
ATOM   3710  H   GLU   257      39.309  19.061  48.478  0.00  0.00      A
ATOM   3711  CA  GLU   257      39.801  21.013  49.165  0.00  0.00      A
ATOM   3712  HA  GLU   257      39.011  20.757  49.868  0.00  0.00      A
ATOM   3713  CB  GLU   257      41.098  21.195  49.984  0.00  0.00      A
ATOM   3714  HB3 GLU   257      41.442  20.220  50.335  0.00  0.00      A
ATOM   3715  HB2 GLU   257      41.865  21.597  49.321  0.00  0.00      A
ATOM   3716  CG  GLU   257      40.991  22.132  51.201  0.00  0.00      A
ATOM   3717  HG3 GLU   257      42.007  22.402  51.498  0.00  0.00      A
ATOM   3718  HG2 GLU   257      40.486  23.056  50.922  0.00  0.00      A
ATOM   3719  CD  GLU   257      40.286  21.498  52.410  0.00  0.00      A
ATOM   3720  OE1 GLU   257      40.791  21.640  53.553  0.00  0.00      A
ATOM   3721  OE2 GLU   257      39.238  20.832  52.255  0.00  0.00      A
ATOM   3722  C   GLU   257      39.343  22.340  48.508  0.00  0.00      A
ATOM   3723  O   GLU   257      38.569  23.089  49.110  0.00  0.00      A
ATOM   3724  N   THR   258      39.659  22.570  47.236  0.00  0.00      A
ATOM   3725  H   THR   258      40.322  21.933  46.805  0.00  0.00      A
ATOM   3726  CA  THR   258      39.089  23.606  46.365  0.00  0.00      A
ATOM   3727  HA  THR   258      39.085  24.552  46.904  0.00  0.00      A
ATOM   3728  CB  THR   258      39.945  23.779  45.098  0.00  0.00      A
ATOM   3729  HB  THR   258      39.328  24.164  44.292  0.00  0.00      A
ATOM   3730  CG2 THR   258      41.088  24.764  45.342  0.00  0.00      A
ATOM   3731 HG21 THR   258      40.681  25.729  45.645  0.00  0.00      A
ATOM   3732 HG22 THR   258      41.751  24.384  46.119  0.00  0.00      A
ATOM   3733 HG23 THR   258      41.646  24.896  44.417  0.00  0.00      A
ATOM   3734  OG1 THR   258      40.534  22.559  44.690  0.00  0.00      A
ATOM   3735  HG1 THR   258      39.834  21.889  44.630  0.00  0.00      A
ATOM   3736  C   THR   258      37.641  23.283  45.978  0.00  0.00      A
ATOM   3737  O   THR   258      37.351  22.226  45.404  0.00  0.00      A
ATOM   3738  N   VAL   259      36.735  24.219  46.263  0.00  0.00      A
ATOM   3739  H   VAL   259      37.081  25.082  46.675  0.00  0.00      A
ATOM   3740  CA  VAL   259      35.265  24.101  46.182  0.00  0.00      A
ATOM   3741  HA  VAL   259      34.996  23.270  45.530  0.00  0.00      A
ATOM   3742  CB  VAL   259      34.662  23.833  47.580  0.00  0.00      A
ATOM   3743  HB  VAL   259      33.581  23.943  47.522  0.00  0.00      A
ATOM   3744  CG1 VAL   259      34.956  22.396  48.028  0.00  0.00      A
ATOM   3745 HG11 VAL   259      36.028  22.254  48.164  0.00  0.00      A
ATOM   3746 HG12 VAL   259      34.590  21.702  47.272  0.00  0.00      A
ATOM   3747 HG13 VAL   259      34.447  22.196  48.972  0.00  0.00      A
ATOM   3748  CG2 VAL   259      35.142  24.797  48.673  0.00  0.00      A
ATOM   3749 HG21 VAL   259      34.951  25.826  48.372  0.00  0.00      A
ATOM   3750 HG22 VAL   259      34.599  24.601  49.598  0.00  0.00      A
ATOM   3751 HG23 VAL   259      36.208  24.667  48.860  0.00  0.00      A
ATOM   3752  C   VAL   259      34.646  25.367  45.574  0.00  0.00      A
ATOM   3753  O   VAL   259      35.299  26.413  45.531  0.00  0.00      A
ATOM   3754  N   ALA   260      33.434  25.280  45.016  0.00  0.00      A
ATOM   3755  H   ALA   260      32.911  24.411  45.103  0.00  0.00      A
ATOM   3756  CA  ALA   260      32.897  26.349  44.169  0.00  0.00      A
ATOM   3757  HA  ALA   260      33.204  27.313  44.578  0.00  0.00      A
ATOM   3758  CB  ALA   260      33.528  26.196  42.777  0.00  0.00      A
ATOM   3759  HB1 ALA   260      34.612  26.294  42.841  0.00  0.00      A
ATOM   3760  HB2 ALA   260      33.149  26.966  42.104  0.00  0.00      A
ATOM   3761  HB3 ALA   260      33.280  25.214  42.375  0.00  0.00      A
ATOM   3762  C   ALA   260      31.362  26.387  44.042  0.00  0.00      A
ATOM   3763  O   ALA   260      30.652  25.392  44.202  0.00  0.00      A
ATOM   3764  N   ASP   261      30.884  27.543  43.586  0.00  0.00      A
ATOM   3765  H   ASP   261      31.553  28.303  43.510  0.00  0.00      A
ATOM   3766  CA  ASP   261      29.612  27.771  42.908  0.00  0.00      A
ATOM   3767  HA  ASP   261      28.783  27.524  43.571  0.00  0.00      A
ATOM   3768  CB  ASP   261      29.536  29.265  42.575  0.00  0.00      A
ATOM   3769  HB3 ASP   261      29.440  29.839  43.497  0.00  0.00      A
ATOM   3770  HB2 ASP   261      30.456  29.569  42.073  0.00  0.00      A
ATOM   3771  CG  ASP   261      28.363  29.580  41.660  0.00  0.00      A
ATOM   3772  OD1 ASP   261      28.592  30.207  40.602  0.00  0.00      A
ATOM   3773  OD2 ASP   261      27.216  29.232  42.013  0.00  0.00      A
ATOM   3774  C   ASP   261      29.488  26.928  41.628  0.00  0.00      A
ATOM   3775  O   ASP   261      30.290  27.050  40.698  0.00  0.00      A
ATOM   3776  N   SER   262      28.423  26.135  41.541  0.00  0.00      A
ATOM   3777  H   SER   262      27.733  26.138  42.277  0.00  0.00      A
ATOM   3778  CA  SER   262      28.185  25.223  40.426  0.00  0.00      A
ATOM   3779  HA  SER   262      29.097  24.650  40.257  0.00  0.00      A
ATOM   3780  CB  SER   262      27.094  24.218  40.806  0.00  0.00      A
ATOM   3781  HB3 SER   262      26.824  23.610  39.944  0.00  0.00      A
ATOM   3782  HB2 SER   262      27.476  23.562  41.588  0.00  0.00      A
ATOM   3783  OG  SER   262      25.948  24.883  41.292  0.00  0.00      A
ATOM   3784  HG  SER   262      25.300  24.196  41.553  0.00  0.00      A
ATOM   3785  C   SER   262      27.859  25.936  39.108  0.00  0.00      A
ATOM   3786  O   SER   262      28.371  25.505  38.079  0.00  0.00      A
ATOM   3787  N   ALA   263      27.207  27.106  39.109  0.00  0.00      A
ATOM   3788  H   ALA   263      26.847  27.462  39.986  0.00  0.00      A
ATOM   3789  CA  ALA   263      27.006  27.898  37.882  0.00  0.00      A
ATOM   3790  HA  ALA   263      26.553  27.258  37.124  0.00  0.00      A
ATOM   3791  CB  ALA   263      26.026  29.035  38.179  0.00  0.00      A
ATOM   3792  HB1 ALA   263      25.069  28.606  38.472  0.00  0.00      A
ATOM   3793  HB2 ALA   263      25.877  29.634  37.280  0.00  0.00      A
ATOM   3794  HB3 ALA   263      26.409  29.671  38.979  0.00  0.00      A
ATOM   3795  C   ALA   263      28.320  28.444  37.282  0.00  0.00      A
ATOM   3796  O   ALA   263      28.523  28.403  36.063  0.00  0.00      A
ATOM   3797  N   THR   264      29.274  28.824  38.138  0.00  0.00      A
ATOM   3798  H   THR   264      29.026  28.891  39.121  0.00  0.00      A
ATOM   3799  CA  THR   264      30.646  29.182  37.741  0.00  0.00      A
ATOM   3800  HA  THR   264      30.598  29.931  36.955  0.00  0.00      A
ATOM   3801  CB  THR   264      31.415  29.795  38.924  0.00  0.00      A
ATOM   3802  HB  THR   264      31.445  29.090  39.753  0.00  0.00      A
ATOM   3803  CG2 THR   264      32.849  30.194  38.572  0.00  0.00      A
ATOM   3804 HG21 THR   264      32.849  30.824  37.684  0.00  0.00      A
ATOM   3805 HG22 THR   264      33.452  29.306  38.384  0.00  0.00      A
ATOM   3806 HG23 THR   264      33.288  30.745  39.403  0.00  0.00      A
ATOM   3807  OG1 THR   264      30.769  30.972  39.351  0.00  0.00      A
ATOM   3808  HG1 THR   264      29.921  30.705  39.772  0.00  0.00      A
ATOM   3809  C   THR   264      31.405  27.981  37.172  0.00  0.00      A
ATOM   3810  O   THR   264      31.969  28.077  36.080  0.00  0.00      A
ATOM   3811  N   ILE   265      31.321  26.812  37.818  0.00  0.00      A
ATOM   3812  H   ILE   265      30.821  26.774  38.702  0.00  0.00      A
ATOM   3813  CA  ILE   265      31.924  25.577  37.288  0.00  0.00      A
ATOM   3814  HA  ILE   265      32.963  25.793  37.042  0.00  0.00      A
ATOM   3815  CB  ILE   265      31.912  24.443  38.336  0.00  0.00      A
ATOM   3816  HB  ILE   265      30.880  24.284  38.653  0.00  0.00      A
ATOM   3817  CG2 ILE   265      32.424  23.124  37.732  0.00  0.00      A
ATOM   3818 HG21 ILE   265      32.551  22.381  38.513  0.00  0.00      A
ATOM   3819 HG22 ILE   265      33.374  23.270  37.215  0.00  0.00      A
ATOM   3820 HG23 ILE   265      31.697  22.725  37.028  0.00  0.00      A
ATOM   3821  CG1 ILE   265      32.739  24.794  39.596  0.00  0.00      A
ATOM   3822 HG13 ILE   265      32.527  24.050  40.364  0.00  0.00      A
ATOM   3823 HG12 ILE   265      32.410  25.756  39.984  0.00  0.00      A
ATOM   3824  CD1 ILE   265      34.261  24.853  39.401  0.00  0.00      A
ATOM   3825 HD11 ILE   265      34.732  25.233  40.307  0.00  0.00      A
ATOM   3826 HD12 ILE   265      34.513  25.510  38.572  0.00  0.00      A
ATOM   3827 HD13 ILE   265      34.653  23.856  39.208  0.00  0.00      A
ATOM   3828  C   ILE   265      31.272  25.132  35.972  0.00  0.00      A
ATOM   3829  O   ILE   265      32.004  24.774  35.047  0.00  0.00      A
ATOM   3830  N   SER   266      29.960  25.322  35.777  0.00  0.00      A
ATOM   3831  H   SER   266      29.327  25.678  36.479  0.00  0.00      A
ATOM   3832  CA  SER   266      29.288  25.105  34.473  0.00  0.00      A
ATOM   3833  HA  SER   266      29.407  24.065  34.169  0.00  0.00      A
ATOM   3834  CB  SER   266      27.766  25.377  34.513  0.00  0.00      A
ATOM   3835  HB3 SER   266      27.373  25.271  33.502  0.00  0.00      A
ATOM   3836  HB2 SER   266      27.635  26.404  34.855  0.00  0.00      A
ATOM   3837  OG  SER   266      27.055  24.503  35.491  0.00  0.00      A
ATOM   3838  HG  SER   266      27.061  23.612  35.135  0.00  0.00      A
ATOM   3839  C   SER   266      29.849  25.934  33.348  0.00  0.00      A
ATOM   3840  O   SER   266      29.883  25.539  32.209  0.00  0.00      A
ATOM   3841  N   ALA   267      30.215  27.185  33.656  0.00  0.00      A
ATOM   3842  H   ALA   267      30.111  27.493  34.615  0.00  0.00      A
ATOM   3843  CA  ALA   267      30.744  28.141  32.686  0.00  0.00      A
ATOM   3844  HA  ALA   267      30.150  28.081  31.772  0.00  0.00      A
ATOM   3845  CB  ALA   267      30.587  29.554  33.264  0.00  0.00      A
ATOM   3846  HB1 ALA   267      30.817  30.292  32.498  0.00  0.00      A
ATOM   3847  HB2 ALA   267      31.262  29.690  34.108  0.00  0.00      A
ATOM   3848  HB3 ALA   267      29.562  29.713  33.597  0.00  0.00      A
ATOM   3849  C   ALA   267      32.210  27.846  32.318  0.00  0.00      A
ATOM   3850  O   ALA   267      32.555  27.838  31.138  0.00  0.00      A
ATOM   3851  N   VAL   268      33.052  27.491  33.298  0.00  0.00      A
ATOM   3852  H   VAL   268      32.703  27.509  34.252  0.00  0.00      A
ATOM   3853  CA  VAL   268      34.458  27.096  33.068  0.00  0.00      A
ATOM   3854  HA  VAL   268      34.947  27.869  32.476  0.00  0.00      A
ATOM   3855  CB  VAL   268      35.211  26.969  34.408  0.00  0.00      A
ATOM   3856  HB  VAL   268      34.655  26.300  35.067  0.00  0.00      A
ATOM   3857  CG1 VAL   268      36.636  26.418  34.254  0.00  0.00      A
ATOM   3858 HG11 VAL   268      36.614  25.403  33.857  0.00  0.00      A
ATOM   3859 HG12 VAL   268      37.217  27.052  33.584  0.00  0.00      A
ATOM   3860 HG13 VAL   268      37.119  26.382  35.228  0.00  0.00      A
ATOM   3861  CG2 VAL   268      35.326  28.341  35.087  0.00  0.00      A
ATOM   3862 HG21 VAL   268      35.772  28.219  36.071  0.00  0.00      A
ATOM   3863 HG22 VAL   268      35.945  29.010  34.488  0.00  0.00      A
ATOM   3864 HG23 VAL   268      34.343  28.790  35.219  0.00  0.00      A
ATOM   3865  C   VAL   268      34.557  25.793  32.268  0.00  0.00      A
ATOM   3866  O   VAL   268      35.274  25.731  31.269  0.00  0.00      A
ATOM   3867  N   GLU   269      33.748  24.787  32.609  0.00  0.00      A
ATOM   3868  H   GLU   269      33.163  24.851  33.430  0.00  0.00      A
ATOM   3869  CA  GLU   269      33.620  23.556  31.866  0.00  0.00      A
ATOM   3870  HA  GLU   269      34.626  23.214  31.624  0.00  0.00      A
ATOM   3871  CB  GLU   269      32.928  22.392  32.627  0.00  0.00      A
ATOM   3872  HB3 GLU   269      32.215  22.869  33.299  0.00  0.00      A
ATOM   3873  HB2 GLU   269      32.535  21.727  31.858  0.00  0.00      A
ATOM   3874  CG  GLU   269      34.067  21.768  33.376  0.00  0.00      A
ATOM   3875  HG3 GLU   269      34.550  22.484  34.041  0.00  0.00      A
ATOM   3876  HG2 GLU   269      34.844  21.576  32.637  0.00  0.00      A
ATOM   3877  CD  GLU   269      33.680  20.464  34.170  0.00  0.00      A
ATOM   3878  OE1 GLU   269      34.094  19.334  33.763  0.00  0.00      A
ATOM   3879  OE2 GLU   269      33.002  20.606  35.210  0.00  0.00      A
ATOM   3880  C   GLU   269      33.030  23.861  30.468  0.00  0.00      A
ATOM   3881  O   GLU   269      33.661  23.380  29.526  0.00  0.00      A
ATOM   3882  N   ARG   270      31.920  24.563  30.242  0.00  0.00      A
ATOM   3883  H   ARG   270      31.407  24.850  31.064  0.00  0.00      A
ATOM   3884  CA  ARG   270      31.460  24.979  28.884  0.00  0.00      A
ATOM   3885  HA  ARG   270      31.182  24.168  28.210  0.00  0.00      A
ATOM   3886  CB  ARG   270      30.224  25.929  29.098  0.00  0.00      A
ATOM   3887  HB3 ARG   270      30.533  26.849  29.595  0.00  0.00      A
ATOM   3888  HB2 ARG   270      29.533  25.408  29.759  0.00  0.00      A
ATOM   3889  CG  ARG   270      29.587  26.147  27.698  0.00  0.00      A
ATOM   3890  HG3 ARG   270      29.589  25.214  27.134  0.00  0.00      A
ATOM   3891  HG2 ARG   270      30.249  26.847  27.188  0.00  0.00      A
ATOM   3892  CD  ARG   270      28.124  26.622  27.648  0.00  0.00      A
ATOM   3893  HD3 ARG   270      27.545  25.897  28.220  0.00  0.00      A
ATOM   3894  HD2 ARG   270      27.709  26.649  26.641  0.00  0.00      A
ATOM   3895  NE  ARG   270      27.924  27.997  28.252  0.00  0.00      A
ATOM   3896  HE  ARG   270      27.645  28.028  29.222  0.00  0.00      A
ATOM   3897  CZ  ARG   270      28.166  29.109  27.610  0.00  0.00      A
ATOM   3898  NH1 ARG   270      28.455  29.177  26.366  0.00  0.00      A
ATOM   3899 HH11 ARG   270      28.329  30.086  25.947  0.00  0.00      A
ATOM   3900 HH12 ARG   270      28.502  28.318  25.836  0.00  0.00      A
ATOM   3901  NH2 ARG   270      28.175  30.218  28.241  0.00  0.00      A
ATOM   3902 HH21 ARG   270      27.849  30.218  29.198  0.00  0.00      A
ATOM   3903 HH22 ARG   270      28.804  30.908  27.855  0.00  0.00      A
ATOM   3904  C   ARG   270      32.588  25.701  28.071  0.00  0.00      A
ATOM   3905  O   ARG   270      32.672  25.369  26.879  0.00  0.00      A
ATOM   3906  N   ALA   271      33.385  26.629  28.677  0.00  0.00      A
ATOM   3907  H   ALA   271      33.153  26.870  29.630  0.00  0.00      A
ATOM   3908  CA  ALA   271      34.427  27.195  27.939  0.00  0.00      A
ATOM   3909  HA  ALA   271      34.024  27.802  27.128  0.00  0.00      A
ATOM   3910  CB  ALA   271      35.090  28.242  28.862  0.00  0.00      A
ATOM   3911  HB1 ALA   271      35.883  28.750  28.313  0.00  0.00      A
ATOM   3912  HB2 ALA   271      35.503  27.704  29.716  0.00  0.00      A
ATOM   3913  HB3 ALA   271      34.408  28.997  29.253  0.00  0.00      A
ATOM   3914  C   ALA   271      35.416  26.171  27.379  0.00  0.00      A
ATOM   3915  O   ALA   271      35.692  26.185  26.219  0.00  0.00      A
ATOM   3916  N   ALA   272      35.809  25.257  28.237  0.00  0.00      A
ATOM   3917  H   ALA   272      35.388  25.276  29.155  0.00  0.00      A
ATOM   3918  CA  ALA   272      36.618  24.062  27.927  0.00  0.00      A
ATOM   3919  HA  ALA   272      37.583  24.430  27.579  0.00  0.00      A
ATOM   3920  CB  ALA   272      36.932  23.298  29.236  0.00  0.00      A
ATOM   3921  HB1 ALA   272      37.372  23.951  29.990  0.00  0.00      A
ATOM   3922  HB2 ALA   272      36.143  22.660  29.635  0.00  0.00      A
ATOM   3923  HB3 ALA   272      37.570  22.461  28.950  0.00  0.00      A
ATOM   3924  C   ALA   272      35.975  23.143  26.908  0.00  0.00      A
ATOM   3925  O   ALA   272      36.637  22.502  26.108  0.00  0.00      A
ATOM   3926  N   ALA   273      34.634  22.984  26.954  0.00  0.00      A
ATOM   3927  H   ALA   273      34.223  23.218  27.847  0.00  0.00      A
ATOM   3928  CA  ALA   273      33.848  22.231  25.982  0.00  0.00      A
ATOM   3929  HA  ALA   273      34.275  21.229  25.954  0.00  0.00      A
ATOM   3930  CB  ALA   273      32.444  22.070  26.538  0.00  0.00      A
ATOM   3931  HB1 ALA   273      32.046  21.160  26.090  0.00  0.00      A
ATOM   3932  HB2 ALA   273      31.855  22.974  26.383  0.00  0.00      A
ATOM   3933  HB3 ALA   273      32.415  22.027  27.627  0.00  0.00      A
ATOM   3934  C   ALA   273      33.971  22.933  24.608  0.00  0.00      A
ATOM   3935  O   ALA   273      34.091  22.178  23.659  0.00  0.00      A
ATOM   3936  N   ALA   274      33.766  24.250  24.574  0.00  0.00      A
ATOM   3937  H   ALA   274      33.673  24.774  25.432  0.00  0.00      A
ATOM   3938  CA  ALA   274      33.949  24.993  23.292  0.00  0.00      A
ATOM   3939  HA  ALA   274      33.242  24.589  22.568  0.00  0.00      A
ATOM   3940  CB  ALA   274      33.441  26.437  23.563  0.00  0.00      A
ATOM   3941  HB1 ALA   274      32.487  26.489  24.088  0.00  0.00      A
ATOM   3942  HB2 ALA   274      34.106  26.992  24.223  0.00  0.00      A
ATOM   3943  HB3 ALA   274      33.306  26.994  22.636  0.00  0.00      A
ATOM   3944  C   ALA   274      35.377  24.861  22.748  0.00  0.00      A
ATOM   3945  O   ALA   274      35.584  24.789  21.542  0.00  0.00      A
ATOM   3946  N   CYS   275      36.377  24.765  23.664  0.00  0.00      A
ATOM   3947  H   CYS   275      36.177  24.984  24.630  0.00  0.00      A
ATOM   3948  CA  CYS   275      37.772  24.358  23.264  0.00  0.00      A
ATOM   3949  HA  CYS   275      38.212  25.104  22.602  0.00  0.00      A
ATOM   3950  CB  CYS   275      38.688  24.385  24.488  0.00  0.00      A
ATOM   3951  HB3 CYS   275      39.639  23.858  24.419  0.00  0.00      A
ATOM   3952  HB2 CYS   275      38.264  23.993  25.413  0.00  0.00      A
ATOM   3953  SG  CYS   275      39.123  26.154  24.587  0.00  0.00      A
ATOM   3954  HG  CYS   275      37.909  26.705  24.503  0.00  0.00      A
ATOM   3955  C   CYS   275      37.904  22.992  22.518  0.00  0.00      A
ATOM   3956  O   CYS   275      38.322  23.028  21.334  0.00  0.00      A
ATOM   3957  N   GLU   276      37.497  21.872  23.159  0.00  0.00      A
ATOM   3958  H   GLU   276      37.234  22.018  24.123  0.00  0.00      A
ATOM   3959  CA  GLU   276      37.392  20.523  22.596  0.00  0.00      A
ATOM   3960  HA  GLU   276      38.389  20.083  22.574  0.00  0.00      A
ATOM   3961  CB  GLU   276      36.603  19.607  23.547  0.00  0.00      A
ATOM   3962  HB3 GLU   276      35.668  20.156  23.662  0.00  0.00      A
ATOM   3963  HB2 GLU   276      36.474  18.666  23.011  0.00  0.00      A
ATOM   3964  CG  GLU   276      37.347  19.354  24.909  0.00  0.00      A
ATOM   3965  HG3 GLU   276      38.362  18.976  24.785  0.00  0.00      A
ATOM   3966  HG2 GLU   276      37.464  20.332  25.376  0.00  0.00      A
ATOM   3967  CD  GLU   276      36.558  18.439  25.830  0.00  0.00      A
ATOM   3968  OE1 GLU   276      35.575  18.936  26.393  0.00  0.00      A
ATOM   3969  OE2 GLU   276      36.990  17.285  26.137  0.00  0.00      A
ATOM   3970  C   GLU   276      36.584  20.462  21.251  0.00  0.00      A
ATOM   3971  O   GLU   276      36.846  19.674  20.370  0.00  0.00      A
ATOM   3972  N   ALA   277      35.598  21.254  21.103  0.00  0.00      A
ATOM   3973  H   ALA   277      35.257  21.863  21.833  0.00  0.00      A
ATOM   3974  CA  ALA   277      34.789  21.297  19.804  0.00  0.00      A
ATOM   3975  HA  ALA   277      34.718  20.250  19.508  0.00  0.00      A
ATOM   3976  CB  ALA   277      33.388  21.809  20.134  0.00  0.00      A
ATOM   3977  HB1 ALA   277      32.959  21.228  20.950  0.00  0.00      A
ATOM   3978  HB2 ALA   277      32.730  21.611  19.288  0.00  0.00      A
ATOM   3979  HB3 ALA   277      33.270  22.867  20.369  0.00  0.00      A
ATOM   3980  C   ALA   277      35.440  22.065  18.678  0.00  0.00      A
ATOM   3981  O   ALA   277      34.893  22.211  17.613  0.00  0.00      A
ATOM   3982  N   SER   278      36.574  22.684  18.987  0.00  0.00      A
ATOM   3983  H   SER   278      37.066  22.634  19.867  0.00  0.00      A
ATOM   3984  CA  SER   278      37.272  23.696  18.185  0.00  0.00      A
ATOM   3985  HA  SER   278      36.828  23.721  17.190  0.00  0.00      A
ATOM   3986  CB  SER   278      37.146  25.049  18.816  0.00  0.00      A
ATOM   3987  HB3 SER   278      37.774  25.685  18.193  0.00  0.00      A
ATOM   3988  HB2 SER   278      37.547  25.116  19.828  0.00  0.00      A
ATOM   3989  OG  SER   278      35.790  25.508  18.791  0.00  0.00      A
ATOM   3990  HG  SER   278      35.486  25.308  19.680  0.00  0.00      A
ATOM   3991  C   SER   278      38.742  23.288  18.042  0.00  0.00      A
ATOM   3992  O   SER   278      39.527  24.064  17.516  0.00  0.00      A
ATOM   3993  N   GLY   279      39.093  22.068  18.332  0.00  0.00      A
ATOM   3994  H   GLY   279      38.429  21.454  18.782  0.00  0.00      A
ATOM   3995  CA  GLY   279      40.343  21.340  17.989  0.00  0.00      A
ATOM   3996  HA3 GLY   279      40.814  21.796  17.119  0.00  0.00      A
ATOM   3997  HA2 GLY   279      40.150  20.300  17.730  0.00  0.00      A
ATOM   3998  C   GLY   279      41.465  21.255  19.030  0.00  0.00      A
ATOM   3999  O   GLY   279      42.461  20.528  18.656  0.00  0.00      A
ATOM   4000  N   ALA   280      41.276  21.829  20.256  0.00  0.00      A
ATOM   4001  H   ALA   280      40.378  22.254  20.438  0.00  0.00      A
ATOM   4002  CA  ALA   280      42.279  21.539  21.310  0.00  0.00      A
ATOM   4003  HA  ALA   280      43.265  21.722  20.883  0.00  0.00      A
ATOM   4004  CB  ALA   280      41.948  22.637  22.386  0.00  0.00      A
ATOM   4005  HB1 ALA   280      42.824  22.848  23.000  0.00  0.00      A
ATOM   4006  HB2 ALA   280      41.016  22.372  22.885  0.00  0.00      A
ATOM   4007  HB3 ALA   280      41.839  23.597  21.880  0.00  0.00      A
ATOM   4008  C   ALA   280      42.151  20.123  21.949  0.00  0.00      A
ATOM   4009  O   ALA   280      41.242  19.350  21.616  0.00  0.00      A
ATOM   4010  N   THR   281      42.981  19.908  22.952  0.00  0.00      A
ATOM   4011  H   THR   281      43.595  20.661  23.227  0.00  0.00      A
ATOM   4012  CA  THR   281      42.937  18.716  23.771  0.00  0.00      A
ATOM   4013  HA  THR   281      42.063  18.114  23.520  0.00  0.00      A
ATOM   4014  CB  THR   281      44.136  17.733  23.577  0.00  0.00      A
ATOM   4015  HB  THR   281      45.038  18.241  23.918  0.00  0.00      A
ATOM   4016  CG2 THR   281      43.967  16.566  24.523  0.00  0.00      A
ATOM   4017 HG21 THR   281      43.060  16.039  24.226  0.00  0.00      A
ATOM   4018 HG22 THR   281      44.820  15.898  24.399  0.00  0.00      A
ATOM   4019 HG23 THR   281      44.020  16.879  25.565  0.00  0.00      A
ATOM   4020  OG1 THR   281      44.391  17.334  22.231  0.00  0.00      A
ATOM   4021  HG1 THR   281      44.812  18.130  21.898  0.00  0.00      A
ATOM   4022  C   THR   281      43.011  19.260  25.232  0.00  0.00      A
ATOM   4023  O   THR   281      43.894  20.106  25.482  0.00  0.00      A
ATOM   4024  N   VAL   282      42.119  18.873  26.112  0.00  0.00      A
ATOM   4025  H   VAL   282      41.469  18.229  25.684  0.00  0.00      A
ATOM   4026  CA  VAL   282      42.004  19.168  27.556  0.00  0.00      A
ATOM   4027  HA  VAL   282      42.771  19.934  27.666  0.00  0.00      A
ATOM   4028  CB  VAL   282      40.606  19.867  27.763  0.00  0.00      A
ATOM   4029  HB  VAL   282      39.908  19.065  27.524  0.00  0.00      A
ATOM   4030  CG1 VAL   282      40.384  20.314  29.169  0.00  0.00      A
ATOM   4031 HG11 VAL   282      40.528  19.468  29.841  0.00  0.00      A
ATOM   4032 HG12 VAL   282      39.385  20.744  29.234  0.00  0.00      A
ATOM   4033 HG13 VAL   282      41.094  21.100  29.426  0.00  0.00      A
ATOM   4034  CG2 VAL   282      40.246  21.020  26.768  0.00  0.00      A
ATOM   4035 HG21 VAL   282      40.146  20.595  25.769  0.00  0.00      A
ATOM   4036 HG22 VAL   282      39.259  21.421  26.999  0.00  0.00      A
ATOM   4037 HG23 VAL   282      41.006  21.794  26.876  0.00  0.00      A
ATOM   4038  C   VAL   282      42.281  17.905  28.477  0.00  0.00      A
ATOM   4039  O   VAL   282      41.763  16.826  28.110  0.00  0.00      A
ATOM   4040  N   ALA   283      43.116  18.082  29.477  0.00  0.00      A
ATOM   4041  H   ALA   283      43.570  18.963  29.674  0.00  0.00      A
ATOM   4042  CA  ALA   283      43.323  17.104  30.510  0.00  0.00      A
ATOM   4043  HA  ALA   283      42.831  16.146  30.344  0.00  0.00      A
ATOM   4044  CB  ALA   283      44.795  16.695  30.439  0.00  0.00      A
ATOM   4045  HB1 ALA   283      45.411  17.566  30.660  0.00  0.00      A
ATOM   4046  HB2 ALA   283      45.042  16.007  31.247  0.00  0.00      A
ATOM   4047  HB3 ALA   283      45.127  16.261  29.496  0.00  0.00      A
ATOM   4048  C   ALA   283      43.029  17.605  31.906  0.00  0.00      A
ATOM   4049  O   ALA   283      42.905  18.823  31.945  0.00  0.00      A
ATOM   4050  N   THR   284      42.765  16.851  32.975  0.00  0.00      A
ATOM   4051  H   THR   284      43.027  15.888  32.820  0.00  0.00      A
ATOM   4052  CA  THR   284      42.108  17.343  34.173  0.00  0.00      A
ATOM   4053  HA  THR   284      41.924  18.416  34.110  0.00  0.00      A
ATOM   4054  CB  THR   284      40.725  16.614  34.413  0.00  0.00      A
ATOM   4055  HB  THR   284      40.370  17.009  35.365  0.00  0.00      A
ATOM   4056  CG2 THR   284      39.618  16.919  33.375  0.00  0.00      A
ATOM   4057 HG21 THR   284      38.811  16.203  33.531  0.00  0.00      A
ATOM   4058 HG22 THR   284      39.281  17.948  33.500  0.00  0.00      A
ATOM   4059 HG23 THR   284      39.964  16.731  32.359  0.00  0.00      A
ATOM   4060  OG1 THR   284      40.856  15.182  34.408  0.00  0.00      A
ATOM   4061  HG1 THR   284      40.324  15.003  35.187  0.00  0.00      A
ATOM   4062  C   THR   284      42.970  17.161  35.466  0.00  0.00      A
ATOM   4063  O   THR   284      42.621  17.547  36.566  0.00  0.00      A
ATOM   4064  N   SER   285      44.143  16.525  35.326  0.00  0.00      A
ATOM   4065  H   SER   285      44.252  16.204  34.374  0.00  0.00      A
ATOM   4066  CA  SER   285      45.111  16.116  36.429  0.00  0.00      A
ATOM   4067  HA  SER   285      45.117  16.924  37.161  0.00  0.00      A
ATOM   4068  CB  SER   285      44.631  14.809  37.107  0.00  0.00      A
ATOM   4069  HB3 SER   285      43.728  15.087  37.651  0.00  0.00      A
ATOM   4070  HB2 SER   285      45.329  14.343  37.801  0.00  0.00      A
ATOM   4071  OG  SER   285      44.279  13.797  36.130  0.00  0.00      A
ATOM   4072  HG  SER   285      44.127  14.174  35.261  0.00  0.00      A
ATOM   4073  C   SER   285      46.511  15.961  35.804  0.00  0.00      A
ATOM   4074  O   SER   285      46.658  16.069  34.575  0.00  0.00      A
ATOM   4075  N   SER   286      47.461  15.785  36.718  0.00  0.00      A
ATOM   4076  H   SER   286      47.360  15.870  37.719  0.00  0.00      A
ATOM   4077  CA  SER   286      48.876  15.558  36.355  0.00  0.00      A
ATOM   4078  HA  SER   286      48.954  14.673  35.723  0.00  0.00      A
ATOM   4079  CB  SER   286      49.359  16.796  35.556  0.00  0.00      A
ATOM   4080  HB3 SER   286      49.017  17.740  35.982  0.00  0.00      A
ATOM   4081  HB2 SER   286      48.919  16.730  34.560  0.00  0.00      A
ATOM   4082  OG  SER   286      50.759  16.998  35.488  0.00  0.00      A
ATOM   4083  HG  SER   286      51.136  16.992  34.605  0.00  0.00      A
ATOM   4084  C   SER   286      49.653  15.473  37.710  0.00  0.00      A
ATOM   4085  O   SER   286      49.339  16.067  38.758  0.00  0.00      A
ATOM   4086  N   PRO   287      50.749  14.655  37.692  0.00  0.00      A
ATOM   4087  CD  PRO   287      51.313  13.899  36.603  0.00  0.00      A
ATOM   4088  HD3 PRO   287      51.549  14.637  35.837  0.00  0.00      A
ATOM   4089  HD2 PRO   287      50.611  13.144  36.249  0.00  0.00      A
ATOM   4090  CG  PRO   287      52.684  13.322  37.033  0.00  0.00      A
ATOM   4091  HG3 PRO   287      53.502  14.033  36.915  0.00  0.00      A
ATOM   4092  HG2 PRO   287      52.871  12.311  36.670  0.00  0.00      A
ATOM   4093  CB  PRO   287      52.483  13.272  38.533  0.00  0.00      A
ATOM   4094  HB3 PRO   287      51.834  12.443  38.815  0.00  0.00      A
ATOM   4095  HB2 PRO   287      53.377  13.366  39.148  0.00  0.00      A
ATOM   4096  CA  PRO   287      51.686  14.486  38.833  0.00  0.00      A
ATOM   4097  HA  PRO   287      51.185  14.412  39.798  0.00  0.00      A
ATOM   4098  C   PRO   287      52.627  15.761  39.047  0.00  0.00      A
ATOM   4099  O   PRO   287      53.201  15.933  40.143  0.00  0.00      A
ATOM   4100  N   ASP   288      52.717  16.714  38.136  0.00  0.00      A
ATOM   4101  H   ASP   288      52.059  16.698  37.369  0.00  0.00      A
ATOM   4102  CA  ASP   288      53.557  17.978  38.238  0.00  0.00      A
ATOM   4103  HA  ASP   288      54.390  17.720  38.891  0.00  0.00      A
ATOM   4104  CB  ASP   288      54.175  18.375  36.875  0.00  0.00      A
ATOM   4105  HB3 ASP   288      54.600  19.375  36.960  0.00  0.00      A
ATOM   4106  HB2 ASP   288      53.433  18.452  36.080  0.00  0.00      A
ATOM   4107  CG  ASP   288      55.369  17.529  36.438  0.00  0.00      A
ATOM   4108  OD1 ASP   288      56.251  17.137  37.187  0.00  0.00      A
ATOM   4109  OD2 ASP   288      55.369  17.287  35.228  0.00  0.00      A
ATOM   4110  C   ASP   288      52.783  19.162  38.799  0.00  0.00      A
ATOM   4111  O   ASP   288      53.343  20.158  39.313  0.00  0.00      A
ATOM   4112  N   LEU   289      51.442  19.073  38.819  0.00  0.00      A
ATOM   4113  H   LEU   289      51.015  18.244  38.438  0.00  0.00      A
ATOM   4114  CA  LEU   289      50.563  20.068  39.450  0.00  0.00      A
ATOM   4115  HA  LEU   289      50.839  21.043  39.061  0.00  0.00      A
ATOM   4116  CB  LEU   289      49.093  19.799  39.054  0.00  0.00      A
ATOM   4117  HB3 LEU   289      49.006  19.832  37.967  0.00  0.00      A
ATOM   4118  HB2 LEU   289      48.827  18.793  39.381  0.00  0.00      A
ATOM   4119  CG  LEU   289      48.082  20.797  39.668  0.00  0.00      A
ATOM   4120  HG  LEU   289      48.223  20.840  40.744  0.00  0.00      A
ATOM   4121  CD1 LEU   289      48.229  22.211  39.107  0.00  0.00      A
ATOM   4122 HD11 LEU   289      47.536  22.877  39.621  0.00  0.00      A
ATOM   4123 HD12 LEU   289      48.007  22.219  38.042  0.00  0.00      A
ATOM   4124 HD13 LEU   289      49.234  22.588  39.282  0.00  0.00      A
ATOM   4125  CD2 LEU   289      46.646  20.339  39.411  0.00  0.00      A
ATOM   4126 HD21 LEU   289      46.473  19.395  39.921  0.00  0.00      A
ATOM   4127 HD22 LEU   289      46.467  20.223  38.343  0.00  0.00      A
ATOM   4128 HD23 LEU   289      45.947  21.070  39.817  0.00  0.00      A
ATOM   4129  C   LEU   289      50.755  20.059  40.984  0.00  0.00      A
ATOM   4130  O   LEU   289      50.314  19.094  41.631  0.00  0.00      A
ATOM   4131  N   PRO   290      51.306  21.131  41.594  0.00  0.00      A
ATOM   4132  CD  PRO   290      51.808  22.361  40.995  0.00  0.00      A
ATOM   4133  HD3 PRO   290      50.978  23.054  40.853  0.00  0.00      A
ATOM   4134  HD2 PRO   290      52.326  22.201  40.052  0.00  0.00      A
ATOM   4135  CG  PRO   290      52.776  22.933  42.023  0.00  0.00      A
ATOM   4136  HG3 PRO   290      53.739  22.431  41.934  0.00  0.00      A
ATOM   4137  HG2 PRO   290      52.890  24.010  41.921  0.00  0.00      A
ATOM   4138  CB  PRO   290      52.122  22.559  43.349  0.00  0.00      A
ATOM   4139  HB3 PRO   290      51.420  23.341  43.639  0.00  0.00      A
ATOM   4140  HB2 PRO   290      52.872  22.421  44.128  0.00  0.00      A
ATOM   4141  CA  PRO   290      51.378  21.251  43.046  0.00  0.00      A
ATOM   4142  HA  PRO   290      51.960  20.415  43.435  0.00  0.00      A
ATOM   4143  C   PRO   290      49.975  21.237  43.663  0.00  0.00      A
ATOM   4144  O   PRO   290      49.016  21.770  43.109  0.00  0.00      A
ATOM   4145  N   ASP   291      49.859  20.637  44.839  0.00  0.00      A
ATOM   4146  H   ASP   291      50.716  20.340  45.285  0.00  0.00      A
ATOM   4147  CA  ASP   291      48.642  20.594  45.646  0.00  0.00      A
ATOM   4148  HA  ASP   291      47.831  20.154  45.065  0.00  0.00      A
ATOM   4149  CB  ASP   291      48.943  19.679  46.838  0.00  0.00      A
ATOM   4150  HB3 ASP   291      49.925  19.927  47.243  0.00  0.00      A
ATOM   4151  HB2 ASP   291      48.961  18.650  46.479  0.00  0.00      A
ATOM   4152  CG  ASP   291      47.924  19.780  47.960  0.00  0.00      A
ATOM   4153  OD1 ASP   291      48.335  19.809  49.144  0.00  0.00      A
ATOM   4154  OD2 ASP   291      46.709  19.760  47.652  0.00  0.00      A
ATOM   4155  C   ASP   291      48.209  21.998  46.100  0.00  0.00      A
ATOM   4156  O   ASP   291      48.901  22.624  46.906  0.00  0.00      A
ATOM   4157  N   LEU   292      47.039  22.464  45.647  0.00  0.00      A
ATOM   4158  H   LEU   292      46.546  21.916  44.952  0.00  0.00      A
ATOM   4159  CA  LEU   292      46.467  23.762  46.037  0.00  0.00      A
ATOM   4160  HA  LEU   292      47.224  24.533  45.880  0.00  0.00      A
ATOM   4161  CB  LEU   292      45.244  24.116  45.157  0.00  0.00      A
ATOM   4162  HB3 LEU   292      44.778  24.989  45.616  0.00  0.00      A
ATOM   4163  HB2 LEU   292      44.511  23.312  45.193  0.00  0.00      A
ATOM   4164  CG  LEU   292      45.535  24.487  43.684  0.00  0.00      A
ATOM   4165  HG  LEU   292      46.364  25.193  43.651  0.00  0.00      A
ATOM   4166  CD1 LEU   292      45.842  23.293  42.778  0.00  0.00      A
ATOM   4167 HD11 LEU   292      45.011  22.588  42.782  0.00  0.00      A
ATOM   4168 HD12 LEU   292      46.013  23.646  41.762  0.00  0.00      A
ATOM   4169 HD13 LEU   292      46.747  22.796  43.104  0.00  0.00      A
ATOM   4170  CD2 LEU   292      44.305  25.159  43.070  0.00  0.00      A
ATOM   4171 HD21 LEU   292      43.477  24.453  43.016  0.00  0.00      A
ATOM   4172 HD22 LEU   292      44.542  25.510  42.065  0.00  0.00      A
ATOM   4173 HD23 LEU   292      44.010  26.018  43.668  0.00  0.00      A
ATOM   4174  C   LEU   292      46.083  23.823  47.533  0.00  0.00      A
ATOM   4175  O   LEU   292      46.077  24.904  48.123  0.00  0.00      A
ATOM   4176  N   SER   293      45.835  22.681  48.187  0.00  0.00      A
ATOM   4177  H   SER   293      45.903  21.806  47.684  0.00  0.00      A
ATOM   4178  CA  SER   293      45.453  22.618  49.613  0.00  0.00      A
ATOM   4179  HA  SER   293      44.569  23.239  49.759  0.00  0.00      A
ATOM   4180  CB  SER   293      45.098  21.190  50.054  0.00  0.00      A
ATOM   4181  HB3 SER   293      45.998  20.685  50.405  0.00  0.00      A
ATOM   4182  HB2 SER   293      44.389  21.241  50.880  0.00  0.00      A
ATOM   4183  OG  SER   293      44.539  20.432  49.001  0.00  0.00      A
ATOM   4184  HG  SER   293      45.293  20.056  48.499  0.00  0.00      A
ATOM   4185  C   SER   293      46.554  23.138  50.541  0.00  0.00      A
ATOM   4186  O   SER   293      46.268  23.853  51.501  0.00  0.00      A
ATOM   4187  N   ALA   294      47.818  22.967  50.134  0.00  0.00      A
ATOM   4188  H   ALA   294      47.976  22.401  49.310  0.00  0.00      A
ATOM   4189  CA  ALA   294      49.001  23.538  50.780  0.00  0.00      A
ATOM   4190  HA  ALA   294      48.992  23.240  51.828  0.00  0.00      A
ATOM   4191  CB  ALA   294      50.234  22.904  50.124  0.00  0.00      A
ATOM   4192  HB1 ALA   294      51.129  23.188  50.675  0.00  0.00      A
ATOM   4193  HB2 ALA   294      50.330  23.249  49.094  0.00  0.00      A
ATOM   4194  HB3 ALA   294      50.152  21.816  50.137  0.00  0.00      A
ATOM   4195  C   ALA   294      49.073  25.085  50.747  0.00  0.00      A
ATOM   4196  O   ALA   294      49.942  25.662  51.409  0.00  0.00      A
ATOM   4197  N   LEU   295      48.150  25.754  50.043  0.00  0.00      A
ATOM   4198  H   LEU   295      47.480  25.199  49.524  0.00  0.00      A
ATOM   4199  CA  LEU   295      48.131  27.204  49.806  0.00  0.00      A
ATOM   4200  HA  LEU   295      48.880  27.672  50.445  0.00  0.00      A
ATOM   4201  CB  LEU   295      48.537  27.416  48.333  0.00  0.00      A
ATOM   4202  HB3 LEU   295      49.421  26.810  48.126  0.00  0.00      A
ATOM   4203  HB2 LEU   295      47.732  27.047  47.696  0.00  0.00      A
ATOM   4204  CG  LEU   295      48.857  28.865  47.930  0.00  0.00      A
ATOM   4205  HG  LEU   295      47.988  29.497  48.111  0.00  0.00      A
ATOM   4206  CD1 LEU   295      50.057  29.417  48.701  0.00  0.00      A
ATOM   4207 HD11 LEU   295      50.338  30.391  48.300  0.00  0.00      A
ATOM   4208 HD12 LEU   295      50.898  28.733  48.611  0.00  0.00      A
ATOM   4209 HD13 LEU   295      49.813  29.538  49.754  0.00  0.00      A
ATOM   4210  CD2 LEU   295      49.185  28.904  46.436  0.00  0.00      A
ATOM   4211 HD21 LEU   295      50.057  28.281  46.231  0.00  0.00      A
ATOM   4212 HD22 LEU   295      48.339  28.531  45.858  0.00  0.00      A
ATOM   4213 HD23 LEU   295      49.401  29.926  46.135  0.00  0.00      A
ATOM   4214  C   LEU   295      46.773  27.863  50.144  0.00  0.00      A
ATOM   4215  O   LEU   295      46.749  28.994  50.632  0.00  0.00      A
ATOM   4216  N   VAL   296      45.670  27.100  50.084  0.00  0.00      A
ATOM   4217  H   VAL   296      45.772  26.176  49.681  0.00  0.00      A
ATOM   4218  CA  VAL   296      44.358  27.436  50.680  0.00  0.00      A
ATOM   4219  HA  VAL   296      43.963  28.324  50.187  0.00  0.00      A
ATOM   4220  CB  VAL   296      43.355  26.276  50.482  0.00  0.00      A
ATOM   4221  HB  VAL   296      43.818  25.345  50.811  0.00  0.00      A
ATOM   4222  CG1 VAL   296      42.050  26.470  51.265  0.00  0.00      A
ATOM   4223 HG11 VAL   296      41.363  25.656  51.035  0.00  0.00      A
ATOM   4224 HG12 VAL   296      42.236  26.448  52.338  0.00  0.00      A
ATOM   4225 HG13 VAL   296      41.587  27.419  50.996  0.00  0.00      A
ATOM   4226  CG2 VAL   296      42.955  26.133  49.007  0.00  0.00      A
ATOM   4227 HG21 VAL   296      43.838  26.058  48.376  0.00  0.00      A
ATOM   4228 HG22 VAL   296      42.363  26.992  48.696  0.00  0.00      A
ATOM   4229 HG23 VAL   296      42.361  25.227  48.875  0.00  0.00      A
ATOM   4230  C   VAL   296      44.524  27.748  52.171  0.00  0.00      A
ATOM   4231  O   VAL   296      45.120  26.953  52.901  0.00  0.00      A
ATOM   4232  N   ALA   297      43.969  28.878  52.625  0.00  0.00      A
ATOM   4233  H   ALA   297      43.375  29.392  51.987  0.00  0.00      A
ATOM   4234  CA  ALA   297      44.158  29.499  53.947  0.00  0.00      A
ATOM   4235  HA  ALA   297      43.697  30.487  53.896  0.00  0.00      A
ATOM   4236  CB  ALA   297      43.360  28.706  54.986  0.00  0.00      A
ATOM   4237  HB1 ALA   297      43.766  27.701  55.080  0.00  0.00      A
ATOM   4238  HB2 ALA   297      43.435  29.202  55.951  0.00  0.00      A
ATOM   4239  HB3 ALA   297      42.313  28.649  54.687  0.00  0.00      A
ATOM   4240  C   ALA   297      45.613  29.762  54.414  0.00  0.00      A
ATOM   4241  O   ALA   297      45.836  30.644  55.245  0.00  0.00      A
ATOM   4242  N   ASP   298      46.633  29.114  53.847  0.00  0.00      A
ATOM   4243  H   ASP   298      46.429  28.351  53.213  0.00  0.00      A
ATOM   4244  CA  ASP   298      48.027  29.404  54.178  0.00  0.00      A
ATOM   4245  HA  ASP   298      48.103  29.487  55.262  0.00  0.00      A
ATOM   4246  CB  ASP   298      48.950  28.258  53.767  0.00  0.00      A
ATOM   4247  HB3 ASP   298      48.954  28.159  52.681  0.00  0.00      A
ATOM   4248  HB2 ASP   298      48.585  27.328  54.205  0.00  0.00      A
ATOM   4249  CG  ASP   298      50.365  28.538  54.280  0.00  0.00      A
ATOM   4250  OD1 ASP   298      51.295  28.677  53.454  0.00  0.00      A
ATOM   4251  OD2 ASP   298      50.544  28.674  55.516  0.00  0.00      A
ATOM   4252  C   ASP   298      48.518  30.729  53.574  0.00  0.00      A
ATOM   4253  O   ASP   298      49.122  31.514  54.306  0.00  0.00      A
ATOM   4254  N   TYR   299      48.151  31.060  52.326  0.00  0.00      A
ATOM   4255  H   TYR   299      47.617  30.381  51.789  0.00  0.00      A
ATOM   4256  CA  TYR   299      48.639  32.265  51.625  0.00  0.00      A
ATOM   4257  HA  TYR   299      49.724  32.186  51.566  0.00  0.00      A
ATOM   4258  CB  TYR   299      48.095  32.299  50.187  0.00  0.00      A
ATOM   4259  HB3 TYR   299      48.319  31.352  49.703  0.00  0.00      A
ATOM   4260  HB2 TYR   299      47.010  32.389  50.227  0.00  0.00      A
ATOM   4261  CG  TYR   299      48.662  33.414  49.316  0.00  0.00      A
ATOM   4262  CD1 TYR   299      47.795  34.322  48.674  0.00  0.00      A
ATOM   4263  HD1 TYR   299      46.725  34.218  48.788  0.00  0.00      A
ATOM   4264  CE1 TYR   299      48.315  35.346  47.858  0.00  0.00      A
ATOM   4265  HE1 TYR   299      47.647  36.030  47.359  0.00  0.00      A
ATOM   4266  CZ  TYR   299      49.701  35.478  47.697  0.00  0.00      A
ATOM   4267  OH  TYR   299      50.206  36.466  46.912  0.00  0.00      A
ATOM   4268  HH  TYR   299      49.512  36.928  46.418  0.00  0.00      A
ATOM   4269  CE2 TYR   299      50.571  34.583  48.335  0.00  0.00      A
ATOM   4270  HE2 TYR   299      51.635  34.701  48.200  0.00  0.00      A
ATOM   4271  CD2 TYR   299      50.055  33.542  49.134  0.00  0.00      A
ATOM   4272  HD2 TYR   299      50.730  32.842  49.610  0.00  0.00      A
ATOM   4273  C   TYR   299      48.335  33.592  52.347  0.00  0.00      A
ATOM   4274  O   TYR   299      49.146  34.513  52.286  0.00  0.00      A
ATOM   4275  N   THR   300      47.307  33.603  53.205  0.00  0.00      A
ATOM   4276  H   THR   300      46.698  32.796  53.211  0.00  0.00      A
ATOM   4277  CA  THR   300      46.940  34.687  54.133  0.00  0.00      A
ATOM   4278  HA  THR   300      46.480  35.488  53.556  0.00  0.00      A
ATOM   4279  CB  THR   300      45.887  34.164  55.133  0.00  0.00      A
ATOM   4280  HB  THR   300      46.361  33.452  55.803  0.00  0.00      A
ATOM   4281  CG2 THR   300      45.225  35.248  55.978  0.00  0.00      A
ATOM   4282 HG21 THR   300      45.978  35.825  56.516  0.00  0.00      A
ATOM   4283 HG22 THR   300      44.646  35.909  55.336  0.00  0.00      A
ATOM   4284 HG23 THR   300      44.556  34.785  56.703  0.00  0.00      A
ATOM   4285  OG1 THR   300      44.850  33.503  54.444  0.00  0.00      A
ATOM   4286  HG1 THR   300      44.290  33.056  55.110  0.00  0.00      A
ATOM   4287  C   THR   300      48.139  35.292  54.882  0.00  0.00      A
ATOM   4288  O   THR   300      48.312  36.511  54.834  0.00  0.00      A
ATOM   4289  N   ARG   301      49.043  34.463  55.440  0.00  0.00      A
ATOM   4290  H   ARG   301      48.895  33.468  55.341  0.00  0.00      A
ATOM   4291  CA  ARG   301      50.252  34.937  56.147  0.00  0.00      A
ATOM   4292  HA  ARG   301      49.950  35.751  56.810  0.00  0.00      A
ATOM   4293  CB  ARG   301      50.862  33.816  57.020  0.00  0.00      A
ATOM   4294  HB3 ARG   301      51.236  33.015  56.383  0.00  0.00      A
ATOM   4295  HB2 ARG   301      50.080  33.407  57.658  0.00  0.00      A
ATOM   4296  CG  ARG   301      52.001  34.336  57.922  0.00  0.00      A
ATOM   4297  HG3 ARG   301      52.843  34.643  57.303  0.00  0.00      A
ATOM   4298  HG2 ARG   301      51.645  35.220  58.453  0.00  0.00      A
ATOM   4299  CD  ARG   301      52.506  33.334  58.979  0.00  0.00      A
ATOM   4300  HD3 ARG   301      51.693  33.108  59.671  0.00  0.00      A
ATOM   4301  HD2 ARG   301      53.302  33.824  59.540  0.00  0.00      A
ATOM   4302  NE  ARG   301      53.022  32.078  58.400  0.00  0.00      A
ATOM   4303  HE  ARG   301      52.719  31.833  57.462  0.00  0.00      A
ATOM   4304  CZ  ARG   301      53.830  31.191  58.955  0.00  0.00      A
ATOM   4305  NH1 ARG   301      54.339  31.311  60.149  0.00  0.00      A
ATOM   4306 HH11 ARG   301      54.920  30.570  60.510  0.00  0.00      A
ATOM   4307 HH12 ARG   301      54.169  32.155  60.687  0.00  0.00      A
ATOM   4308  NH2 ARG   301      54.150  30.140  58.268  0.00  0.00      A
ATOM   4309 HH21 ARG   301      54.870  29.500  58.594  0.00  0.00      A
ATOM   4310 HH22 ARG   301      53.737  30.043  57.346  0.00  0.00      A
ATOM   4311  C   ARG   301      51.283  35.547  55.191  0.00  0.00      A
ATOM   4312  O   ARG   301      51.670  36.694  55.397  0.00  0.00      A
ATOM   4313  N   MET   302      51.628  34.874  54.092  0.00  0.00      A
ATOM   4314  H   MET   302      51.317  33.915  54.001  0.00  0.00      A
ATOM   4315  CA  MET   302      52.559  35.396  53.084  0.00  0.00      A
ATOM   4316  HA  MET   302      53.517  35.579  53.572  0.00  0.00      A
ATOM   4317  CB  MET   302      52.774  34.346  51.981  0.00  0.00      A
ATOM   4318  HB3 MET   302      51.825  34.138  51.488  0.00  0.00      A
ATOM   4319  HB2 MET   302      53.138  33.424  52.433  0.00  0.00      A
ATOM   4320  CG  MET   302      53.800  34.768  50.925  0.00  0.00      A
ATOM   4321  HG3 MET   302      53.811  34.001  50.153  0.00  0.00      A
ATOM   4322  HG2 MET   302      53.489  35.701  50.453  0.00  0.00      A
ATOM   4323  SD  MET   302      55.487  34.957  51.560  0.00  0.00      A
ATOM   4324  CE  MET   302      56.423  34.244  50.180  0.00  0.00      A
ATOM   4325  HE1 MET   302      56.146  33.196  50.053  0.00  0.00      A
ATOM   4326  HE2 MET   302      56.209  34.793  49.263  0.00  0.00      A
ATOM   4327  HE3 MET   302      57.489  34.307  50.398  0.00  0.00      A
ATOM   4328  C   MET   302      52.093  36.727  52.485  0.00  0.00      A
ATOM   4329  O   MET   302      52.853  37.691  52.498  0.00  0.00      A
ATOM   4330  N   LEU   303      50.832  36.830  52.054  0.00  0.00      A
ATOM   4331  H   LEU   303      50.238  36.009  52.117  0.00  0.00      A
ATOM   4332  CA  LEU   303      50.249  38.056  51.495  0.00  0.00      A
ATOM   4333  HA  LEU   303      50.825  38.335  50.611  0.00  0.00      A
ATOM   4334  CB  LEU   303      48.800  37.740  51.068  0.00  0.00      A
ATOM   4335  HB3 LEU   303      48.250  37.395  51.946  0.00  0.00      A
ATOM   4336  HB2 LEU   303      48.823  36.919  50.350  0.00  0.00      A
ATOM   4337  CG  LEU   303      48.021  38.917  50.446  0.00  0.00      A
ATOM   4338  HG  LEU   303      47.964  39.735  51.164  0.00  0.00      A
ATOM   4339  CD1 LEU   303      48.661  39.434  49.156  0.00  0.00      A
ATOM   4340 HD11 LEU   303      48.759  38.624  48.434  0.00  0.00      A
ATOM   4341 HD12 LEU   303      48.035  40.222  48.735  0.00  0.00      A
ATOM   4342 HD13 LEU   303      49.643  39.853  49.369  0.00  0.00      A
ATOM   4343  CD2 LEU   303      46.596  38.472  50.112  0.00  0.00      A
ATOM   4344 HD21 LEU   303      46.041  39.315  49.701  0.00  0.00      A
ATOM   4345 HD22 LEU   303      46.093  38.140  51.019  0.00  0.00      A
ATOM   4346 HD23 LEU   303      46.612  37.659  49.387  0.00  0.00      A
ATOM   4347  C   LEU   303      50.321  39.233  52.484  0.00  0.00      A
ATOM   4348  O   LEU   303      50.883  40.280  52.157  0.00  0.00      A
ATOM   4349  N   LEU   304      49.913  39.001  53.738  0.00  0.00      A
ATOM   4350  H   LEU   304      49.527  38.087  53.951  0.00  0.00      A
ATOM   4351  CA  LEU   304      49.973  39.983  54.826  0.00  0.00      A
ATOM   4352  HA  LEU   304      49.370  40.847  54.542  0.00  0.00      A
ATOM   4353  CB  LEU   304      49.340  39.322  56.068  0.00  0.00      A
ATOM   4354  HB3 LEU   304      48.305  39.073  55.833  0.00  0.00      A
ATOM   4355  HB2 LEU   304      49.865  38.388  56.264  0.00  0.00      A
ATOM   4356  CG  LEU   304      49.360  40.147  57.366  0.00  0.00      A
ATOM   4357  HG  LEU   304      50.389  40.378  57.638  0.00  0.00      A
ATOM   4358  CD1 LEU   304      48.571  41.451  57.248  0.00  0.00      A
ATOM   4359 HD11 LEU   304      48.595  41.973  58.204  0.00  0.00      A
ATOM   4360 HD12 LEU   304      47.542  41.238  56.960  0.00  0.00      A
ATOM   4361 HD13 LEU   304      49.024  42.091  56.495  0.00  0.00      A
ATOM   4362  CD2 LEU   304      48.735  39.323  58.492  0.00  0.00      A
ATOM   4363 HD21 LEU   304      48.766  39.883  59.425  0.00  0.00      A
ATOM   4364 HD22 LEU   304      49.293  38.396  58.625  0.00  0.00      A
ATOM   4365 HD23 LEU   304      47.700  39.080  58.254  0.00  0.00      A
ATOM   4366  C   LEU   304      51.404  40.488  55.098  0.00  0.00      A
ATOM   4367  O   LEU   304      51.618  41.699  55.196  0.00  0.00      A
ATOM   4368  N   VAL   305      52.383  39.578  55.137  0.00  0.00      A
ATOM   4369  H   VAL   305      52.111  38.605  55.018  0.00  0.00      A
ATOM   4370  CA  VAL   305      53.807  39.855  55.419  0.00  0.00      A
ATOM   4371  HA  VAL   305      53.873  40.558  56.250  0.00  0.00      A
ATOM   4372  CB  VAL   305      54.493  38.539  55.850  0.00  0.00      A
ATOM   4373  HB  VAL   305      54.264  37.762  55.121  0.00  0.00      A
ATOM   4374  CG1 VAL   305      56.021  38.631  55.963  0.00  0.00      A
ATOM   4375 HG11 VAL   305      56.463  38.746  54.973  0.00  0.00      A
ATOM   4376 HG12 VAL   305      56.301  39.481  56.581  0.00  0.00      A
ATOM   4377 HG13 VAL   305      56.419  37.718  56.408  0.00  0.00      A
ATOM   4378  CG2 VAL   305      53.944  38.110  57.218  0.00  0.00      A
ATOM   4379 HG21 VAL   305      54.425  37.188  57.545  0.00  0.00      A
ATOM   4380 HG22 VAL   305      52.872  37.936  57.170  0.00  0.00      A
ATOM   4381 HG23 VAL   305      54.121  38.896  57.949  0.00  0.00      A
ATOM   4382  C   VAL   305      54.537  40.502  54.232  0.00  0.00      A
ATOM   4383  O   VAL   305      55.410  41.354  54.421  0.00  0.00      A
ATOM   4384  N   VAL   306      54.156  40.167  52.999  0.00  0.00      A
ATOM   4385  H   VAL   306      53.461  39.430  52.902  0.00  0.00      A
ATOM   4386  CA  VAL   306      54.675  40.787  51.769  0.00  0.00      A
ATOM   4387  HA  VAL   306      55.760  40.855  51.835  0.00  0.00      A
ATOM   4388  CB  VAL   306      54.326  39.897  50.557  0.00  0.00      A
ATOM   4389  HB  VAL   306      53.278  39.603  50.608  0.00  0.00      A
ATOM   4390  CG1 VAL   306      54.570  40.565  49.202  0.00  0.00      A
ATOM   4391 HG11 VAL   306      53.912  41.424  49.073  0.00  0.00      A
ATOM   4392 HG12 VAL   306      54.360  39.859  48.400  0.00  0.00      A
ATOM   4393 HG13 VAL   306      55.610  40.881  49.131  0.00  0.00      A
ATOM   4394  CG2 VAL   306      55.214  38.646  50.566  0.00  0.00      A
ATOM   4395 HG21 VAL   306      55.152  38.136  51.527  0.00  0.00      A
ATOM   4396 HG22 VAL   306      54.888  37.956  49.789  0.00  0.00      A
ATOM   4397 HG23 VAL   306      56.251  38.930  50.388  0.00  0.00      A
ATOM   4398  C   VAL   306      54.154  42.217  51.599  0.00  0.00      A
ATOM   4399  O   VAL   306      54.948  43.115  51.313  0.00  0.00      A
ATOM   4400  N   LEU   307      52.877  42.468  51.910  0.00  0.00      A
ATOM   4401  H   LEU   307      52.271  41.683  52.132  0.00  0.00      A
ATOM   4402  CA  LEU   307      52.273  43.804  51.833  0.00  0.00      A
ATOM   4403  HA  LEU   307      52.673  44.310  50.955  0.00  0.00      A
ATOM   4404  CB  LEU   307      50.747  43.671  51.657  0.00  0.00      A
ATOM   4405  HB3 LEU   307      50.347  43.067  52.473  0.00  0.00      A
ATOM   4406  HB2 LEU   307      50.307  44.665  51.737  0.00  0.00      A
ATOM   4407  CG  LEU   307      50.296  43.053  50.317  0.00  0.00      A
ATOM   4408  HG  LEU   307      50.612  42.013  50.266  0.00  0.00      A
ATOM   4409  CD1 LEU   307      48.769  43.104  50.222  0.00  0.00      A
ATOM   4410 HD11 LEU   307      48.442  42.626  49.298  0.00  0.00      A
ATOM   4411 HD12 LEU   307      48.424  44.136  50.238  0.00  0.00      A
ATOM   4412 HD13 LEU   307      48.332  42.564  51.063  0.00  0.00      A
ATOM   4413  CD2 LEU   307      50.867  43.782  49.098  0.00  0.00      A
ATOM   4414 HD21 LEU   307      50.419  43.377  48.193  0.00  0.00      A
ATOM   4415 HD22 LEU   307      50.660  44.849  49.164  0.00  0.00      A
ATOM   4416 HD23 LEU   307      51.942  43.618  49.031  0.00  0.00      A
ATOM   4417  C   LEU   307      52.618  44.728  53.017  0.00  0.00      A
ATOM   4418  O   LEU   307      52.701  45.941  52.808  0.00  0.00      A
ATOM   4419  N   ALA   308      53.011  44.187  54.176  0.00  0.00      A
ATOM   4420  H   ALA   308      52.878  43.190  54.302  0.00  0.00      A
ATOM   4421  CA  ALA   308      53.484  44.970  55.329  0.00  0.00      A
ATOM   4422  HA  ALA   308      52.812  45.818  55.464  0.00  0.00      A
ATOM   4423  CB  ALA   308      53.400  44.085  56.581  0.00  0.00      A
ATOM   4424  HB1 ALA   308      52.371  43.764  56.742  0.00  0.00      A
ATOM   4425  HB2 ALA   308      54.038  43.207  56.464  0.00  0.00      A
ATOM   4426  HB3 ALA   308      53.727  44.650  57.456  0.00  0.00      A
ATOM   4427  C   ALA   308      54.913  45.542  55.170  0.00  0.00      A
ATOM   4428  O   ALA   308      55.383  46.310  56.018  0.00  0.00      A
ATOM   4429  N   ARG   309      55.671  45.079  54.169  0.00  0.00      A
ATOM   4430  H   ARG   309      55.242  44.448  53.504  0.00  0.00      A
ATOM   4431  CA  ARG   309      57.091  45.416  54.000  0.00  0.00      A
ATOM   4432  HA  ARG   309      57.602  45.175  54.933  0.00  0.00      A
ATOM   4433  CB  ARG   309      57.672  44.545  52.883  0.00  0.00      A
ATOM   4434  HB3 ARG   309      57.251  43.542  52.951  0.00  0.00      A
ATOM   4435  HB2 ARG   309      57.395  44.962  51.914  0.00  0.00      A
ATOM   4436  CG  ARG   309      59.199  44.444  53.014  0.00  0.00      A
ATOM   4437  HG3 ARG   309      59.622  45.436  53.157  0.00  0.00      A
ATOM   4438  HG2 ARG   309      59.454  43.830  53.879  0.00  0.00      A
ATOM   4439  CD  ARG   309      59.835  43.853  51.760  0.00  0.00      A
ATOM   4440  HD3 ARG   309      60.913  43.791  51.914  0.00  0.00      A
ATOM   4441  HD2 ARG   309      59.648  44.533  50.935  0.00  0.00      A
ATOM   4442  NE  ARG   309      59.312  42.517  51.433  0.00  0.00      A
ATOM   4443  HE  ARG   309      58.890  41.984  52.186  0.00  0.00      A
ATOM   4444  CZ  ARG   309      59.488  41.909  50.277  0.00  0.00      A
ATOM   4445  NH1 ARG   309      59.930  42.524  49.223  0.00  0.00      A
ATOM   4446 HH11 ARG   309      60.096  41.960  48.393  0.00  0.00      A
ATOM   4447 HH12 ARG   309      59.996  43.532  49.210  0.00  0.00      A
ATOM   4448  NH2 ARG   309      59.259  40.641  50.132  0.00  0.00      A
ATOM   4449 HH21 ARG   309      59.531  40.231  49.240  0.00  0.00      A
ATOM   4450 HH22 ARG   309      59.014  40.057  50.911  0.00  0.00      A
ATOM   4451  C   ARG   309      57.309  46.911  53.724  0.00  0.00      A
ATOM   4452  O   ARG   309      56.563  47.542  52.976  0.00  0.00      A
ATOM   4453  N   GLY   310      58.287  47.508  54.404  0.00  0.00      A
ATOM   4454  H   GLY   310      58.794  46.963  55.096  0.00  0.00      A
ATOM   4455  CA  GLY   310      58.570  48.945  54.345  0.00  0.00      A
ATOM   4456  HA3 GLY   310      59.594  49.116  54.672  0.00  0.00      A
ATOM   4457  HA2 GLY   310      58.479  49.292  53.318  0.00  0.00      A
ATOM   4458  C   GLY   310      57.650  49.805  55.216  0.00  0.00      A
ATOM   4459  O   GLY   310      57.885  51.011  55.324  0.00  0.00      A
ATOM   4460  N   LEU   311      56.665  49.199  55.900  0.00  0.00      A
ATOM   4461  H   LEU   311      56.519  48.207  55.756  0.00  0.00      A
ATOM   4462  CA  LEU   311      55.739  49.900  56.800  0.00  0.00      A
ATOM   4463  HA  LEU   311      56.217  50.841  57.056  0.00  0.00      A
ATOM   4464  CB  LEU   311      54.455  50.286  56.033  0.00  0.00      A
ATOM   4465  HB3 LEU   311      54.779  50.834  55.149  0.00  0.00      A
ATOM   4466  HB2 LEU   311      53.881  50.982  56.647  0.00  0.00      A
ATOM   4467  CG  LEU   311      53.511  49.163  55.553  0.00  0.00      A
ATOM   4468  HG  LEU   311      54.081  48.406  55.017  0.00  0.00      A
ATOM   4469  CD1 LEU   311      52.725  48.509  56.693  0.00  0.00      A
ATOM   4470 HD11 LEU   311      51.955  47.860  56.273  0.00  0.00      A
ATOM   4471 HD12 LEU   311      53.390  47.898  57.299  0.00  0.00      A
ATOM   4472 HD13 LEU   311      52.253  49.279  57.304  0.00  0.00      A
ATOM   4473  CD2 LEU   311      52.481  49.754  54.589  0.00  0.00      A
ATOM   4474 HD21 LEU   311      51.836  48.965  54.200  0.00  0.00      A
ATOM   4475 HD22 LEU   311      52.984  50.226  53.745  0.00  0.00      A
ATOM   4476 HD23 LEU   311      51.868  50.499  55.098  0.00  0.00      A
ATOM   4477  C   LEU   311      55.498  49.217  58.165  0.00  0.00      A
ATOM   4478  O   LEU   311      54.821  49.801  59.018  0.00  0.00      A
ATOM   4479  N   ALA   312      56.130  48.070  58.436  0.00  0.00      A
ATOM   4480  H   ALA   312      56.679  47.637  57.707  0.00  0.00      A
ATOM   4481  CA  ALA   312      56.150  47.449  59.765  0.00  0.00      A
ATOM   4482  HA  ALA   312      55.117  47.328  60.090  0.00  0.00      A
ATOM   4483  CB  ALA   312      56.781  46.058  59.625  0.00  0.00      A
ATOM   4484  HB1 ALA   312      56.766  45.545  60.586  0.00  0.00      A
ATOM   4485  HB2 ALA   312      56.216  45.469  58.901  0.00  0.00      A
ATOM   4486  HB3 ALA   312      57.815  46.151  59.293  0.00  0.00      A
ATOM   4487  C   ALA   312      56.908  48.310  60.812  0.00  0.00      A
ATOM   4488  O   ALA   312      57.893  48.963  60.447  0.00  0.00      A
ATOM   4489  N   PRO   313      56.542  48.245  62.110  0.00  0.00      A
ATOM   4490  CD  PRO   313      55.441  47.461  62.655  0.00  0.00      A
ATOM   4491  HD3 PRO   313      55.454  46.434  62.290  0.00  0.00      A
ATOM   4492  HD2 PRO   313      54.494  47.940  62.400  0.00  0.00      A
ATOM   4493  CG  PRO   313      55.628  47.469  64.170  0.00  0.00      A
ATOM   4494  HG3 PRO   313      56.273  46.639  64.457  0.00  0.00      A
ATOM   4495  HG2 PRO   313      54.675  47.410  64.696  0.00  0.00      A
ATOM   4496  CB  PRO   313      56.342  48.794  64.429  0.00  0.00      A
ATOM   4497  HB3 PRO   313      55.602  49.589  64.503  0.00  0.00      A
ATOM   4498  HB2 PRO   313      56.941  48.755  65.339  0.00  0.00      A
ATOM   4499  CA  PRO   313      57.196  49.014  63.174  0.00  0.00      A
ATOM   4500  HA  PRO   313      57.181  50.070  62.909  0.00  0.00      A
ATOM   4501  C   PRO   313      58.657  48.601  63.403  0.00  0.00      A
ATOM   4502  O   PRO   313      58.989  47.415  63.341  0.00  0.00      A
ATOM   4503  N   GLU   314      59.501  49.555  63.812  0.00  0.00      A
ATOM   4504  H   GLU   314      59.147  50.491  63.958  0.00  0.00      A
ATOM   4505  CA  GLU   314      60.940  49.337  64.014  0.00  0.00      A
ATOM   4506  HA  GLU   314      61.343  48.971  63.070  0.00  0.00      A
ATOM   4507  CB  GLU   314      61.631  50.677  64.338  0.00  0.00      A
ATOM   4508  HB3 GLU   314      61.335  51.407  63.583  0.00  0.00      A
ATOM   4509  HB2 GLU   314      61.294  51.027  65.313  0.00  0.00      A
ATOM   4510  CG  GLU   314      63.166  50.574  64.348  0.00  0.00      A
ATOM   4511  HG3 GLU   314      63.471  49.880  65.134  0.00  0.00      A
ATOM   4512  HG2 GLU   314      63.505  50.173  63.398  0.00  0.00      A
ATOM   4513  CD  GLU   314      63.886  51.910  64.560  0.00  0.00      A
ATOM   4514  OE1 GLU   314      64.992  51.904  65.139  0.00  0.00      A
ATOM   4515  OE2 GLU   314      63.399  52.986  64.141  0.00  0.00      A
ATOM   4516  C   GLU   314      61.229  48.275  65.089  0.00  0.00      A
ATOM   4517  O   GLU   314      60.677  48.302  66.198  0.00  0.00      A
ATOM   4518  N   GLY   315      62.157  47.367  64.795  0.00  0.00      A
ATOM   4519  H   GLY   315      62.603  47.399  63.881  0.00  0.00      A
ATOM   4520  CA  GLY   315      62.580  46.298  65.698  0.00  0.00      A
ATOM   4521  HA3 GLY   315      61.706  45.782  66.095  0.00  0.00      A
ATOM   4522  HA2 GLY   315      63.142  46.727  66.527  0.00  0.00      A
ATOM   4523  C   GLY   315      63.464  45.275  64.992  0.00  0.00      A
ATOM   4524  O   GLY   315      63.674  45.344  63.779  0.00  0.00      A
ATOM   4525  N   THR   316      64.052  44.351  65.747  0.00  0.00      A
ATOM   4526  H   THR   316      63.965  44.330  66.753  0.00  0.00      A
ATOM   4527  CA  THR   316      65.049  43.409  65.264  0.00  0.00      A
ATOM   4528  HA  THR   316      65.761  44.018  64.707  0.00  0.00      A
ATOM   4529  CB  THR   316      65.804  42.754  66.492  0.00  0.00      A
ATOM   4530  HB  THR   316      66.533  41.993  66.215  0.00  0.00      A
ATOM   4531  CG2 THR   316      66.564  43.837  67.251  0.00  0.00      A
ATOM   4532 HG21 THR   316      67.086  44.578  66.646  0.00  0.00      A
ATOM   4533 HG22 THR   316      65.972  44.135  68.116  0.00  0.00      A
ATOM   4534 HG23 THR   316      67.338  43.244  67.738  0.00  0.00      A
ATOM   4535  OG1 THR   316      64.797  42.253  67.397  0.00  0.00      A
ATOM   4536  HG1 THR   316      65.300  41.747  68.039  0.00  0.00      A
ATOM   4537  C   THR   316      64.500  42.247  64.427  0.00  0.00      A
ATOM   4538  O   THR   316      65.244  41.707  63.566  0.00  0.00      A
ATOM   4539  N   GLU   317      63.217  41.871  64.540  0.00  0.00      A
ATOM   4540  H   GLU   317      62.658  42.324  65.261  0.00  0.00      A
ATOM   4541  CA  GLU   317      62.515  40.932  63.629  0.00  0.00      A
ATOM   4542  HA  GLU   317      62.860  41.152  62.620  0.00  0.00      A
ATOM   4543  CB  GLU   317      62.891  39.454  63.890  0.00  0.00      A
ATOM   4544  HB3 GLU   317      63.976  39.387  63.935  0.00  0.00      A
ATOM   4545  HB2 GLU   317      62.479  39.118  64.842  0.00  0.00      A
ATOM   4546  CG  GLU   317      62.406  38.533  62.748  0.00  0.00      A
ATOM   4547  HG3 GLU   317      62.787  38.926  61.806  0.00  0.00      A
ATOM   4548  HG2 GLU   317      61.317  38.555  62.690  0.00  0.00      A
ATOM   4549  CD  GLU   317      62.867  37.073  62.886  0.00  0.00      A
ATOM   4550  OE1 GLU   317      64.086  36.803  62.742  0.00  0.00      A
ATOM   4551  OE2 GLU   317      62.012  36.163  63.044  0.00  0.00      A
ATOM   4552  C   GLU   317      60.980  41.158  63.625  0.00  0.00      A
ATOM   4553  O   GLU   317      60.214  40.346  64.161  0.00  0.00      A
ATOM   4554  N   PRO   318      60.509  42.302  63.091  0.00  0.00      A
ATOM   4555  CD  PRO   318      61.310  43.371  62.514  0.00  0.00      A
ATOM   4556  HD3 PRO   318      62.005  43.001  61.759  0.00  0.00      A
ATOM   4557  HD2 PRO   318      61.845  43.864  63.318  0.00  0.00      A
ATOM   4558  CG  PRO   318      60.332  44.359  61.890  0.00  0.00      A
ATOM   4559  HG3 PRO   318      60.700  45.384  61.942  0.00  0.00      A
ATOM   4560  HG2 PRO   318      60.134  44.069  60.861  0.00  0.00      A
ATOM   4561  CB  PRO   318      59.078  44.159  62.733  0.00  0.00      A
ATOM   4562  HB3 PRO   318      58.179  44.482  62.208  0.00  0.00      A
ATOM   4563  HB2 PRO   318      59.186  44.715  63.663  0.00  0.00      A
ATOM   4564  CA  PRO   318      59.091  42.659  63.050  0.00  0.00      A
ATOM   4565  HA  PRO   318      58.646  42.506  64.033  0.00  0.00      A
ATOM   4566  C   PRO   318      58.293  41.831  62.026  0.00  0.00      A
ATOM   4567  O   PRO   318      58.846  41.045  61.250  0.00  0.00      A
ATOM   4568  N   VAL   319      56.978  42.071  61.957  0.00  0.00      A
ATOM   4569  H   VAL   319      56.587  42.728  62.630  0.00  0.00      A
ATOM   4570  CA  VAL   319      56.033  41.356  61.072  0.00  0.00      A
ATOM   4571  HA  VAL   319      56.097  40.299  61.331  0.00  0.00      A
ATOM   4572  CB  VAL   319      54.569  41.784  61.300  0.00  0.00      A
ATOM   4573  HB  VAL   319      53.952  41.313  60.534  0.00  0.00      A
ATOM   4574  CG1 VAL   319      54.059  41.269  62.648  0.00  0.00      A
ATOM   4575 HG11 VAL   319      53.009  41.536  62.765  0.00  0.00      A
ATOM   4576 HG12 VAL   319      54.632  41.698  63.467  0.00  0.00      A
ATOM   4577 HG13 VAL   319      54.144  40.182  62.681  0.00  0.00      A
ATOM   4578  CG2 VAL   319      54.357  43.301  61.193  0.00  0.00      A
ATOM   4579 HG21 VAL   319      54.699  43.661  60.224  0.00  0.00      A
ATOM   4580 HG22 VAL   319      54.892  43.822  61.986  0.00  0.00      A
ATOM   4581 HG23 VAL   319      53.295  43.524  61.289  0.00  0.00      A
ATOM   4582  C   VAL   319      56.334  41.420  59.569  0.00  0.00      A
ATOM   4583  O   VAL   319      55.914  40.517  58.855  0.00  0.00      A
ATOM   4584  N   SER   320      57.157  42.352  59.082  0.00  0.00      A
ATOM   4585  H   SER   320      57.546  43.042  59.711  0.00  0.00      A
ATOM   4586  CA  SER   320      57.685  42.341  57.702  0.00  0.00      A
ATOM   4587  HA  SER   320      56.851  42.241  57.006  0.00  0.00      A
ATOM   4588  CB  SER   320      58.399  43.666  57.412  0.00  0.00      A
ATOM   4589  HB3 SER   320      57.658  44.461  57.325  0.00  0.00      A
ATOM   4590  HB2 SER   320      58.949  43.601  56.472  0.00  0.00      A
ATOM   4591  OG  SER   320      59.284  43.974  58.470  0.00  0.00      A
ATOM   4592  HG  SER   320      60.200  44.051  58.117  0.00  0.00      A
ATOM   4593  C   SER   320      58.666  41.195  57.406  0.00  0.00      A
ATOM   4594  O   SER   320      58.933  40.916  56.234  0.00  0.00      A
ATOM   4595  N   LEU   321      59.208  40.544  58.441  0.00  0.00      A
ATOM   4596  H   LEU   321      58.930  40.853  59.366  0.00  0.00      A
ATOM   4597  CA  LEU   321      60.405  39.705  58.354  0.00  0.00      A
ATOM   4598  HA  LEU   321      60.600  39.469  57.307  0.00  0.00      A
ATOM   4599  CB  LEU   321      61.574  40.549  58.890  0.00  0.00      A
ATOM   4600  HB3 LEU   321      61.354  40.831  59.921  0.00  0.00      A
ATOM   4601  HB2 LEU   321      61.631  41.462  58.299  0.00  0.00      A
ATOM   4602  CG  LEU   321      62.950  39.867  58.857  0.00  0.00      A
ATOM   4603  HG  LEU   321      62.939  38.986  59.495  0.00  0.00      A
ATOM   4604  CD1 LEU   321      63.364  39.447  57.448  0.00  0.00      A
ATOM   4605 HD11 LEU   321      62.703  38.668  57.075  0.00  0.00      A
ATOM   4606 HD12 LEU   321      63.341  40.305  56.776  0.00  0.00      A
ATOM   4607 HD13 LEU   321      64.373  39.044  57.481  0.00  0.00      A
ATOM   4608  CD2 LEU   321      63.994  40.841  59.398  0.00  0.00      A
ATOM   4609 HD21 LEU   321      64.961  40.347  59.469  0.00  0.00      A
ATOM   4610 HD22 LEU   321      64.082  41.703  58.736  0.00  0.00      A
ATOM   4611 HD23 LEU   321      63.704  41.180  60.391  0.00  0.00      A
ATOM   4612  C   LEU   321      60.291  38.368  59.103  0.00  0.00      A
ATOM   4613  O   LEU   321      60.842  37.370  58.634  0.00  0.00      A
ATOM   4614  N   ASN   322      59.491  38.275  60.170  0.00  0.00      A
ATOM   4615  H   ASN   322      59.078  39.120  60.549  0.00  0.00      A
ATOM   4616  CA  ASN   322      59.164  36.983  60.776  0.00  0.00      A
ATOM   4617  HA  ASN   322      60.104  36.529  61.091  0.00  0.00      A
ATOM   4618  CB  ASN   322      58.307  37.195  62.033  0.00  0.00      A
ATOM   4619  HB3 ASN   322      57.395  37.736  61.790  0.00  0.00      A
ATOM   4620  HB2 ASN   322      58.877  37.782  62.751  0.00  0.00      A
ATOM   4621  CG  ASN   322      57.935  35.873  62.676  0.00  0.00      A
ATOM   4622  OD1 ASN   322      56.825  35.374  62.546  0.00  0.00      A
ATOM   4623  ND2 ASN   322      58.914  35.155  63.167  0.00  0.00      A
ATOM   4624 HD21 ASN   322      59.848  35.540  63.244  0.00  0.00      A
ATOM   4625 HD22 ASN   322      58.708  34.211  63.459  0.00  0.00      A
ATOM   4626  C   ASN   322      58.508  36.027  59.754  0.00  0.00      A
ATOM   4627  O   ASN   322      57.659  36.441  58.960  0.00  0.00      A
ATOM   4628  N   ALA   323      58.960  34.768  59.746  0.00  0.00      A
ATOM   4629  H   ALA   323      59.649  34.530  60.451  0.00  0.00      A
ATOM   4630  CA  ALA   323      58.612  33.686  58.811  0.00  0.00      A
ATOM   4631  HA  ALA   323      59.299  32.869  59.031  0.00  0.00      A
ATOM   4632  CB  ALA   323      57.206  33.168  59.152  0.00  0.00      A
ATOM   4633  HB1 ALA   323      56.460  33.934  58.936  0.00  0.00      A
ATOM   4634  HB2 ALA   323      57.155  32.903  60.209  0.00  0.00      A
ATOM   4635  HB3 ALA   323      56.986  32.280  58.557  0.00  0.00      A
ATOM   4636  C   ALA   323      58.804  33.956  57.296  0.00  0.00      A
ATOM   4637  O   ALA   323      58.602  33.044  56.494  0.00  0.00      A
ATOM   4638  N   TRP   324      59.262  35.145  56.881  0.00  0.00      A
ATOM   4639  H   TRP   324      59.414  35.855  57.584  0.00  0.00      A
ATOM   4640  CA  TRP   324      59.386  35.541  55.470  0.00  0.00      A
ATOM   4641  HA  TRP   324      58.390  35.571  55.029  0.00  0.00      A
ATOM   4642  CB  TRP   324      59.973  36.960  55.407  0.00  0.00      A
ATOM   4643  HB3 TRP   324      60.791  37.021  56.124  0.00  0.00      A
ATOM   4644  HB2 TRP   324      59.208  37.674  55.719  0.00  0.00      A
ATOM   4645  CG  TRP   324      60.527  37.392  54.083  0.00  0.00      A
ATOM   4646  CD1 TRP   324      61.811  37.765  53.885  0.00  0.00      A
ATOM   4647  HD1 TRP   324      62.569  37.820  54.661  0.00  0.00      A
ATOM   4648  NE1 TRP   324      62.024  38.007  52.545  0.00  0.00      A
ATOM   4649  HE1 TRP   324      62.919  38.326  52.170  0.00  0.00      A
ATOM   4650  CE2 TRP   324      60.897  37.755  51.797  0.00  0.00      A
ATOM   4651  CZ2 TRP   324      60.635  37.809  50.421  0.00  0.00      A
ATOM   4652  HZ2 TRP   324      61.421  38.065  49.726  0.00  0.00      A
ATOM   4653  CH2 TRP   324      59.351  37.491  49.955  0.00  0.00      A
ATOM   4654  HH2 TRP   324      59.137  37.506  48.894  0.00  0.00      A
ATOM   4655  CZ3 TRP   324      58.350  37.137  50.873  0.00  0.00      A
ATOM   4656  HZ3 TRP   324      57.368  36.874  50.509  0.00  0.00      A
ATOM   4657  CE3 TRP   324      58.619  37.090  52.256  0.00  0.00      A
ATOM   4658  HE3 TRP   324      57.837  36.794  52.940  0.00  0.00      A
ATOM   4659  CD2 TRP   324      59.902  37.399  52.758  0.00  0.00      A
ATOM   4660  C   TRP   324      60.200  34.553  54.618  0.00  0.00      A
ATOM   4661  O   TRP   324      59.667  33.994  53.660  0.00  0.00      A
ATOM   4662  N   TYR   325      61.426  34.212  55.027  0.00  0.00      A
ATOM   4663  H   TYR   325      61.809  34.662  55.845  0.00  0.00      A
ATOM   4664  CA  TYR   325      62.296  33.325  54.243  0.00  0.00      A
ATOM   4665  HA  TYR   325      62.340  33.716  53.228  0.00  0.00      A
ATOM   4666  CB  TYR   325      63.719  33.346  54.802  0.00  0.00      A
ATOM   4667  HB3 TYR   325      63.718  32.819  55.755  0.00  0.00      A
ATOM   4668  HB2 TYR   325      64.363  32.784  54.125  0.00  0.00      A
ATOM   4669  CG  TYR   325      64.316  34.726  54.997  0.00  0.00      A
ATOM   4670  CD1 TYR   325      64.686  35.138  56.289  0.00  0.00      A
ATOM   4671  HD1 TYR   325      64.521  34.495  57.140  0.00  0.00      A
ATOM   4672  CE1 TYR   325      65.291  36.389  56.480  0.00  0.00      A
ATOM   4673  HE1 TYR   325      65.582  36.696  57.469  0.00  0.00      A
ATOM   4674  CZ  TYR   325      65.522  37.240  55.394  0.00  0.00      A
ATOM   4675  OH  TYR   325      66.096  38.448  55.620  0.00  0.00      A
ATOM   4676  HH  TYR   325      65.962  39.075  54.887  0.00  0.00      A
ATOM   4677  CE2 TYR   325      65.140  36.845  54.101  0.00  0.00      A
ATOM   4678  HE2 TYR   325      65.328  37.498  53.263  0.00  0.00      A
ATOM   4679  CD2 TYR   325      64.531  35.589  53.902  0.00  0.00      A
ATOM   4680  HD2 TYR   325      64.252  35.276  52.905  0.00  0.00      A
ATOM   4681  C   TYR   325      61.796  31.872  54.160  0.00  0.00      A
ATOM   4682  O   TYR   325      61.982  31.230  53.125  0.00  0.00      A
ATOM   4683  N   ALA   326      61.087  31.393  55.189  0.00  0.00      A
ATOM   4684  H   ALA   326      60.963  31.993  55.993  0.00  0.00      A
ATOM   4685  CA  ALA   326      60.474  30.063  55.239  0.00  0.00      A
ATOM   4686  HA  ALA   326      61.209  29.318  54.927  0.00  0.00      A
ATOM   4687  CB  ALA   326      60.087  29.785  56.696  0.00  0.00      A
ATOM   4688  HB1 ALA   326      59.601  28.812  56.770  0.00  0.00      A
ATOM   4689  HB2 ALA   326      59.398  30.546  57.062  0.00  0.00      A
ATOM   4690  HB3 ALA   326      60.983  29.780  57.318  0.00  0.00      A
ATOM   4691  C   ALA   326      59.244  29.925  54.319  0.00  0.00      A
ATOM   4692  O   ALA   326      59.069  28.894  53.661  0.00  0.00      A
ATOM   4693  N   MET   327      58.459  31.000  54.177  0.00  0.00      A
ATOM   4694  H   MET   327      58.638  31.800  54.775  0.00  0.00      A
ATOM   4695  CA  MET   327      57.372  31.095  53.193  0.00  0.00      A
ATOM   4696  HA  MET   327      56.819  30.154  53.176  0.00  0.00      A
ATOM   4697  CB  MET   327      56.400  32.214  53.592  0.00  0.00      A
ATOM   4698  HB3 MET   327      55.625  32.287  52.828  0.00  0.00      A
ATOM   4699  HB2 MET   327      56.942  33.158  53.634  0.00  0.00      A
ATOM   4700  CG  MET   327      55.716  31.953  54.940  0.00  0.00      A
ATOM   4701  HG3 MET   327      55.213  30.988  54.886  0.00  0.00      A
ATOM   4702  HG2 MET   327      56.468  31.893  55.726  0.00  0.00      A
ATOM   4703  SD  MET   327      54.485  33.196  55.421  0.00  0.00      A
ATOM   4704  CE  MET   327      55.513  34.675  55.630  0.00  0.00      A
ATOM   4705  HE1 MET   327      56.005  34.924  54.690  0.00  0.00      A
ATOM   4706  HE2 MET   327      56.260  34.496  56.401  0.00  0.00      A
ATOM   4707  HE3 MET   327      54.881  35.509  55.930  0.00  0.00      A
ATOM   4708  C   MET   327      57.898  31.347  51.770  0.00  0.00      A
ATOM   4709  O   MET   327      57.425  30.722  50.828  0.00  0.00      A
ATOM   4710  N   LEU   328      58.982  32.117  51.617  0.00  0.00      A
ATOM   4711  H   LEU   328      59.308  32.633  52.429  0.00  0.00      A
ATOM   4712  CA  LEU   328      59.733  32.283  50.362  0.00  0.00      A
ATOM   4713  HA  LEU   328      59.043  32.621  49.589  0.00  0.00      A
ATOM   4714  CB  LEU   328      60.786  33.381  50.608  0.00  0.00      A
ATOM   4715  HB3 LEU   328      60.276  34.283  50.954  0.00  0.00      A
ATOM   4716  HB2 LEU   328      61.435  33.040  51.407  0.00  0.00      A
ATOM   4717  CG  LEU   328      61.685  33.758  49.419  0.00  0.00      A
ATOM   4718  HG  LEU   328      62.217  32.877  49.066  0.00  0.00      A
ATOM   4719  CD1 LEU   328      60.882  34.349  48.266  0.00  0.00      A
ATOM   4720 HD11 LEU   328      60.289  35.192  48.615  0.00  0.00      A
ATOM   4721 HD12 LEU   328      60.221  33.589  47.853  0.00  0.00      A
ATOM   4722 HD13 LEU   328      61.560  34.682  47.482  0.00  0.00      A
ATOM   4723  CD2 LEU   328      62.721  34.789  49.871  0.00  0.00      A
ATOM   4724 HD21 LEU   328      62.225  35.700  50.196  0.00  0.00      A
ATOM   4725 HD22 LEU   328      63.298  34.385  50.700  0.00  0.00      A
ATOM   4726 HD23 LEU   328      63.397  35.017  49.046  0.00  0.00      A
ATOM   4727  C   LEU   328      60.372  30.968  49.868  0.00  0.00      A
ATOM   4728  O   LEU   328      60.534  30.754  48.666  0.00  0.00      A
ATOM   4729  N   ASP   329      60.720  30.058  50.777  0.00  0.00      A
ATOM   4730  H   ASP   329      60.662  30.314  51.754  0.00  0.00      A
ATOM   4731  CA  ASP   329      61.190  28.711  50.444  0.00  0.00      A
ATOM   4732  HA  ASP   329      61.926  28.772  49.642  0.00  0.00      A
ATOM   4733  CB  ASP   329      61.873  28.121  51.679  0.00  0.00      A
ATOM   4734  HB3 ASP   329      62.574  28.848  52.091  0.00  0.00      A
ATOM   4735  HB2 ASP   329      61.133  27.889  52.446  0.00  0.00      A
ATOM   4736  CG  ASP   329      62.649  26.868  51.316  0.00  0.00      A
ATOM   4737  OD1 ASP   329      63.732  27.007  50.708  0.00  0.00      A
ATOM   4738  OD2 ASP   329      62.220  25.752  51.687  0.00  0.00      A
ATOM   4739  C   ASP   329      60.052  27.794  49.967  0.00  0.00      A
ATOM   4740  O   ASP   329      60.168  27.141  48.929  0.00  0.00      A
ATOM   4741  N   ASP   330      58.904  27.848  50.646  0.00  0.00      A
ATOM   4742  H   ASP   330      58.869  28.431  51.476  0.00  0.00      A
ATOM   4743  CA  ASP   330      57.685  27.130  50.262  0.00  0.00      A
ATOM   4744  HA  ASP   330      57.914  26.066  50.187  0.00  0.00      A
ATOM   4745  CB  ASP   330      56.648  27.334  51.376  0.00  0.00      A
ATOM   4746  HB3 ASP   330      57.067  26.986  52.322  0.00  0.00      A
ATOM   4747  HB2 ASP   330      56.416  28.394  51.477  0.00  0.00      A
ATOM   4748  CG  ASP   330      55.367  26.560  51.097  0.00  0.00      A
ATOM   4749  OD1 ASP   330      54.276  27.174  51.037  0.00  0.00      A
ATOM   4750  OD2 ASP   330      55.453  25.320  50.950  0.00  0.00      A
ATOM   4751  C   ASP   330      57.127  27.590  48.900  0.00  0.00      A
ATOM   4752  O   ASP   330      56.824  26.761  48.037  0.00  0.00      A
ATOM   4753  N   GLN   331      57.159  28.903  48.662  0.00  0.00      A
ATOM   4754  H   GLN   331      57.421  29.500  49.442  0.00  0.00      A
ATOM   4755  CA  GLN   331      56.844  29.570  47.401  0.00  0.00      A
ATOM   4756  HA  GLN   331      55.826  29.327  47.113  0.00  0.00      A
ATOM   4757  CB  GLN   331      56.931  31.090  47.644  0.00  0.00      A
ATOM   4758  HB3 GLN   331      56.213  31.340  48.425  0.00  0.00      A
ATOM   4759  HB2 GLN   331      57.921  31.343  48.023  0.00  0.00      A
ATOM   4760  CG  GLN   331      56.615  31.973  46.428  0.00  0.00      A
ATOM   4761  HG3 GLN   331      56.320  32.960  46.782  0.00  0.00      A
ATOM   4762  HG2 GLN   331      55.771  31.547  45.887  0.00  0.00      A
ATOM   4763  CD  GLN   331      57.809  32.162  45.493  0.00  0.00      A
ATOM   4764  OE1 GLN   331      58.891  32.570  45.889  0.00  0.00      A
ATOM   4765  NE2 GLN   331      57.652  31.933  44.213  0.00  0.00      A
ATOM   4766 HE21 GLN   331      58.461  32.039  43.612  0.00  0.00      A
ATOM   4767 HE22 GLN   331      56.747  31.624  43.864  0.00  0.00      A
ATOM   4768  C   GLN   331      57.748  29.095  46.264  0.00  0.00      A
ATOM   4769  O   GLN   331      57.247  28.632  45.243  0.00  0.00      A
ATOM   4770  N   ALA   332      59.065  29.060  46.476  0.00  0.00      A
ATOM   4771  H   ALA   332      59.428  29.425  47.350  0.00  0.00      A
ATOM   4772  CA  ALA   332      60.022  28.609  45.469  0.00  0.00      A
ATOM   4773  HA  ALA   332      59.886  29.210  44.569  0.00  0.00      A
ATOM   4774  CB  ALA   332      61.423  28.868  46.013  0.00  0.00      A
ATOM   4775  HB1 ALA   332      62.154  28.633  45.245  0.00  0.00      A
ATOM   4776  HB2 ALA   332      61.520  29.917  46.280  0.00  0.00      A
ATOM   4777  HB3 ALA   332      61.612  28.254  46.896  0.00  0.00      A
ATOM   4778  C   ALA   332      59.852  27.129  45.081  0.00  0.00      A
ATOM   4779  O   ALA   332      59.837  26.797  43.891  0.00  0.00      A
ATOM   4780  N   ARG   333      59.633  26.247  46.066  0.00  0.00      A
ATOM   4781  H   ARG   333      59.666  26.591  47.024  0.00  0.00      A
ATOM   4782  CA  ARG   333      59.399  24.808  45.845  0.00  0.00      A
ATOM   4783  HA  ARG   333      60.127  24.444  45.116  0.00  0.00      A
ATOM   4784  CB  ARG   333      59.618  24.042  47.160  0.00  0.00      A
ATOM   4785  HB3 ARG   333      59.052  24.515  47.965  0.00  0.00      A
ATOM   4786  HB2 ARG   333      59.256  23.022  47.033  0.00  0.00      A
ATOM   4787  CG  ARG   333      61.114  23.985  47.521  0.00  0.00      A
ATOM   4788  HG3 ARG   333      61.650  23.517  46.694  0.00  0.00      A
ATOM   4789  HG2 ARG   333      61.507  24.994  47.652  0.00  0.00      A
ATOM   4790  CD  ARG   333      61.401  23.170  48.789  0.00  0.00      A
ATOM   4791  HD3 ARG   333      62.477  23.002  48.847  0.00  0.00      A
ATOM   4792  HD2 ARG   333      60.926  22.193  48.716  0.00  0.00      A
ATOM   4793  NE  ARG   333      60.988  23.878  50.013  0.00  0.00      A
ATOM   4794  HE  ARG   333      61.583  24.643  50.322  0.00  0.00      A
ATOM   4795  CZ  ARG   333      59.966  23.629  50.806  0.00  0.00      A
ATOM   4796  NH1 ARG   333      59.102  22.684  50.590  0.00  0.00      A
ATOM   4797 HH11 ARG   333      59.155  22.114  49.755  0.00  0.00      A
ATOM   4798 HH12 ARG   333      58.418  22.460  51.307  0.00  0.00      A
ATOM   4799  NH2 ARG   333      59.818  24.342  51.878  0.00  0.00      A
ATOM   4800 HH21 ARG   333      58.954  24.250  52.407  0.00  0.00      A
ATOM   4801 HH22 ARG   333      60.502  25.064  52.072  0.00  0.00      A
ATOM   4802  C   ARG   333      58.033  24.489  45.225  0.00  0.00      A
ATOM   4803  O   ARG   333      57.917  23.478  44.528  0.00  0.00      A
ATOM   4804  N   MET   334      57.044  25.381  45.341  0.00  0.00      A
ATOM   4805  H   MET   334      57.186  26.173  45.957  0.00  0.00      A
ATOM   4806  CA  MET   334      55.829  25.347  44.511  0.00  0.00      A
ATOM   4807  HA  MET   334      55.469  24.320  44.437  0.00  0.00      A
ATOM   4808  CB  MET   334      54.726  26.187  45.182  0.00  0.00      A
ATOM   4809  HB3 MET   334      55.052  27.220  45.297  0.00  0.00      A
ATOM   4810  HB2 MET   334      54.551  25.787  46.180  0.00  0.00      A
ATOM   4811  CG  MET   334      53.394  26.164  44.416  0.00  0.00      A
ATOM   4812  HG3 MET   334      53.228  25.164  44.018  0.00  0.00      A
ATOM   4813  HG2 MET   334      52.592  26.367  45.124  0.00  0.00      A
ATOM   4814  SD  MET   334      53.249  27.380  43.072  0.00  0.00      A
ATOM   4815  CE  MET   334      51.556  27.028  42.525  0.00  0.00      A
ATOM   4816  HE1 MET   334      50.860  27.182  43.350  0.00  0.00      A
ATOM   4817  HE2 MET   334      51.292  27.691  41.701  0.00  0.00      A
ATOM   4818  HE3 MET   334      51.481  25.995  42.186  0.00  0.00      A
ATOM   4819  C   MET   334      56.117  25.841  43.085  0.00  0.00      A
ATOM   4820  O   MET   334      55.883  25.117  42.117  0.00  0.00      A
ATOM   4821  N   MET   335      56.747  27.012  42.961  0.00  0.00      A
ATOM   4822  H   MET   335      56.951  27.520  43.816  0.00  0.00      A
ATOM   4823  CA  MET   335      56.949  27.745  41.708  0.00  0.00      A
ATOM   4824  HA  MET   335      55.968  27.967  41.286  0.00  0.00      A
ATOM   4825  CB  MET   335      57.638  29.076  42.049  0.00  0.00      A
ATOM   4826  HB3 MET   335      56.965  29.639  42.692  0.00  0.00      A
ATOM   4827  HB2 MET   335      58.554  28.890  42.609  0.00  0.00      A
ATOM   4828  CG  MET   335      57.970  29.945  40.831  0.00  0.00      A
ATOM   4829  HG3 MET   335      57.257  29.730  40.035  0.00  0.00      A
ATOM   4830  HG2 MET   335      57.844  30.990  41.116  0.00  0.00      A
ATOM   4831  SD  MET   335      59.655  29.745  40.186  0.00  0.00      A
ATOM   4832  CE  MET   335      59.531  30.856  38.757  0.00  0.00      A
ATOM   4833  HE1 MET   335      60.473  30.853  38.208  0.00  0.00      A
ATOM   4834  HE2 MET   335      59.313  31.869  39.096  0.00  0.00      A
ATOM   4835  HE3 MET   335      58.729  30.518  38.100  0.00  0.00      A
ATOM   4836  C   MET   335      57.724  26.964  40.644  0.00  0.00      A
ATOM   4837  O   MET   335      57.265  26.866  39.505  0.00  0.00      A
ATOM   4838  N   ARG   336      58.834  26.312  41.011  0.00  0.00      A
ATOM   4839  H   ARG   336      59.147  26.411  41.974  0.00  0.00      A
ATOM   4840  CA  ARG   336      59.661  25.548  40.054  0.00  0.00      A
ATOM   4841  HA  ARG   336      59.885  26.194  39.203  0.00  0.00      A
ATOM   4842  CB  ARG   336      60.989  25.146  40.719  0.00  0.00      A
ATOM   4843  HB3 ARG   336      60.782  24.588  41.634  0.00  0.00      A
ATOM   4844  HB2 ARG   336      61.552  24.503  40.039  0.00  0.00      A
ATOM   4845  CG  ARG   336      61.839  26.386  41.047  0.00  0.00      A
ATOM   4846  HG3 ARG   336      61.266  27.062  41.681  0.00  0.00      A
ATOM   4847  HG2 ARG   336      62.087  26.910  40.123  0.00  0.00      A
ATOM   4848  CD  ARG   336      63.134  26.026  41.783  0.00  0.00      A
ATOM   4849  HD3 ARG   336      63.803  25.495  41.103  0.00  0.00      A
ATOM   4850  HD2 ARG   336      62.882  25.361  42.611  0.00  0.00      A
ATOM   4851  NE  ARG   336      63.794  27.248  42.286  0.00  0.00      A
ATOM   4852  HE  ARG   336      63.912  28.020  41.645  0.00  0.00      A
ATOM   4853  CZ  ARG   336      64.112  27.518  43.540  0.00  0.00      A
ATOM   4854  NH1 ARG   336      64.087  26.645  44.504  0.00  0.00      A
ATOM   4855 HH11 ARG   336      64.255  26.991  45.441  0.00  0.00      A
ATOM   4856 HH12 ARG   336      63.870  25.667  44.346  0.00  0.00      A
ATOM   4857  NH2 ARG   336      64.486  28.713  43.876  0.00  0.00      A
ATOM   4858 HH21 ARG   336      64.626  28.920  44.861  0.00  0.00      A
ATOM   4859 HH22 ARG   336      64.545  29.452  43.179  0.00  0.00      A
ATOM   4860  C   ARG   336      58.928  24.335  39.463  0.00  0.00      A
ATOM   4861  O   ARG   336      58.996  24.128  38.249  0.00  0.00      A
ATOM   4862  N   ALA   337      58.066  23.692  40.256  0.00  0.00      A
ATOM   4863  H   ALA   337      57.999  23.995  41.217  0.00  0.00      A
ATOM   4864  CA  ALA   337      57.169  22.623  39.814  0.00  0.00      A
ATOM   4865  HA  ALA   337      57.728  21.935  39.177  0.00  0.00      A
ATOM   4866  CB  ALA   337      56.695  21.851  41.051  0.00  0.00      A
ATOM   4867  HB1 ALA   337      56.124  22.504  41.711  0.00  0.00      A
ATOM   4868  HB2 ALA   337      56.064  21.017  40.742  0.00  0.00      A
ATOM   4869  HB3 ALA   337      57.554  21.466  41.597  0.00  0.00      A
ATOM   4870  C   ALA   337      55.966  23.135  38.998  0.00  0.00      A
ATOM   4871  O   ALA   337      55.676  22.579  37.940  0.00  0.00      A
ATOM   4872  N   PHE   338      55.351  24.258  39.389  0.00  0.00      A
ATOM   4873  H   PHE   338      55.618  24.678  40.275  0.00  0.00      A
ATOM   4874  CA  PHE   338      54.272  24.892  38.618  0.00  0.00      A
ATOM   4875  HA  PHE   338      53.526  24.126  38.407  0.00  0.00      A
ATOM   4876  CB  PHE   338      53.610  25.998  39.458  0.00  0.00      A
ATOM   4877  HB3 PHE   338      53.480  25.632  40.474  0.00  0.00      A
ATOM   4878  HB2 PHE   338      54.289  26.850  39.512  0.00  0.00      A
ATOM   4879  CG  PHE   338      52.243  26.461  38.969  0.00  0.00      A
ATOM   4880  CD1 PHE   338      51.993  27.828  38.740  0.00  0.00      A
ATOM   4881  HD1 PHE   338      52.780  28.548  38.884  0.00  0.00      A
ATOM   4882  CE1 PHE   338      50.716  28.266  38.345  0.00  0.00      A
ATOM   4883  HE1 PHE   338      50.529  29.318  38.190  0.00  0.00      A
ATOM   4884  CZ  PHE   338      49.676  27.337  38.171  0.00  0.00      A
ATOM   4885  HZ  PHE   338      48.691  27.671  37.874  0.00  0.00      A
ATOM   4886  CE2 PHE   338      49.916  25.971  38.401  0.00  0.00      A
ATOM   4887  HE2 PHE   338      49.113  25.257  38.281  0.00  0.00      A
ATOM   4888  CD2 PHE   338      51.192  25.537  38.804  0.00  0.00      A
ATOM   4889  HD2 PHE   338      51.357  24.488  38.995  0.00  0.00      A
ATOM   4890  C   PHE   338      54.744  25.432  37.256  0.00  0.00      A
ATOM   4891  O   PHE   338      54.028  25.310  36.269  0.00  0.00      A
ATOM   4892  N   ASP   339      56.014  25.830  37.128  0.00  0.00      A
ATOM   4893  H   ASP   339      56.568  25.973  37.967  0.00  0.00      A
ATOM   4894  CA  ASP   339      56.641  26.039  35.821  0.00  0.00      A
ATOM   4895  HA  ASP   339      55.992  26.676  35.219  0.00  0.00      A
ATOM   4896  CB  ASP   339      57.975  26.766  35.994  0.00  0.00      A
ATOM   4897  HB3 ASP   339      58.641  26.180  36.626  0.00  0.00      A
ATOM   4898  HB2 ASP   339      57.810  27.733  36.471  0.00  0.00      A
ATOM   4899  CG  ASP   339      58.610  26.974  34.625  0.00  0.00      A
ATOM   4900  OD1 ASP   339      59.460  26.151  34.215  0.00  0.00      A
ATOM   4901  OD2 ASP   339      58.213  27.931  33.925  0.00  0.00      A
ATOM   4902  C   ASP   339      56.839  24.731  35.033  0.00  0.00      A
ATOM   4903  O   ASP   339      56.514  24.686  33.848  0.00  0.00      A
ATOM   4904  N   ARG   340      57.284  23.643  35.681  0.00  0.00      A
ATOM   4905  H   ARG   340      57.508  23.730  36.667  0.00  0.00      A
ATOM   4906  CA  ARG   340      57.452  22.329  35.028  0.00  0.00      A
ATOM   4907  HA  ARG   340      58.115  22.469  34.172  0.00  0.00      A
ATOM   4908  CB  ARG   340      58.097  21.328  35.997  0.00  0.00      A
ATOM   4909  HB3 ARG   340      57.369  21.025  36.749  0.00  0.00      A
ATOM   4910  HB2 ARG   340      58.928  21.810  36.512  0.00  0.00      A
ATOM   4911  CG  ARG   340      58.605  20.082  35.246  0.00  0.00      A
ATOM   4912  HG3 ARG   340      57.760  19.510  34.863  0.00  0.00      A
ATOM   4913  HG2 ARG   340      59.218  20.391  34.399  0.00  0.00      A
ATOM   4914  CD  ARG   340      59.441  19.169  36.144  0.00  0.00      A
ATOM   4915  HD3 ARG   340      59.801  18.338  35.539  0.00  0.00      A
ATOM   4916  HD2 ARG   340      60.302  19.713  36.530  0.00  0.00      A
ATOM   4917  NE  ARG   340      58.630  18.624  37.235  0.00  0.00      A
ATOM   4918  HE  ARG   340      57.863  18.015  36.966  0.00  0.00      A
ATOM   4919  CZ  ARG   340      58.726  18.853  38.525  0.00  0.00      A
ATOM   4920  NH1 ARG   340      59.644  19.588  39.079  0.00  0.00      A
ATOM   4921 HH11 ARG   340      59.619  19.703  40.086  0.00  0.00      A
ATOM   4922 HH12 ARG   340      60.396  20.002  38.544  0.00  0.00      A
ATOM   4923  NH2 ARG   340      57.834  18.323  39.302  0.00  0.00      A
ATOM   4924 HH21 ARG   340      57.934  18.451  40.300  0.00  0.00      A
ATOM   4925 HH22 ARG   340      57.128  17.730  38.882  0.00  0.00      A
ATOM   4926  C   ARG   340      56.148  21.756  34.474  0.00  0.00      A
ATOM   4927  O   ARG   340      56.172  21.080  33.447  0.00  0.00      A
ATOM   4928  N   LEU   341      55.006  22.108  35.060  0.00  0.00      A
ATOM   4929  H   LEU   341      55.067  22.646  35.918  0.00  0.00      A
ATOM   4930  CA  LEU   341      53.683  21.757  34.542  0.00  0.00      A
ATOM   4931  HA  LEU   341      53.600  20.671  34.540  0.00  0.00      A
ATOM   4932  CB  LEU   341      52.654  22.343  35.521  0.00  0.00      A
ATOM   4933  HB3 LEU   341      52.919  22.035  36.535  0.00  0.00      A
ATOM   4934  HB2 LEU   341      52.718  23.426  35.467  0.00  0.00      A
ATOM   4935  CG  LEU   341      51.195  21.959  35.257  0.00  0.00      A
ATOM   4936  HG  LEU   341      50.896  22.303  34.269  0.00  0.00      A
ATOM   4937  CD1 LEU   341      50.978  20.449  35.358  0.00  0.00      A
ATOM   4938 HD11 LEU   341      51.489  19.944  34.539  0.00  0.00      A
ATOM   4939 HD12 LEU   341      49.916  20.224  35.297  0.00  0.00      A
ATOM   4940 HD13 LEU   341      51.366  20.082  36.305  0.00  0.00      A
ATOM   4941  CD2 LEU   341      50.328  22.662  36.297  0.00  0.00      A
ATOM   4942 HD21 LEU   341      50.494  23.739  36.245  0.00  0.00      A
ATOM   4943 HD22 LEU   341      50.587  22.314  37.293  0.00  0.00      A
ATOM   4944 HD23 LEU   341      49.280  22.462  36.094  0.00  0.00      A
ATOM   4945  C   LEU   341      53.451  22.245  33.095  0.00  0.00      A
ATOM   4946  O   LEU   341      52.963  21.482  32.259  0.00  0.00      A
ATOM   4947  N   PHE   342      53.974  23.423  32.741  0.00  0.00      A
ATOM   4948  H   PHE   342      54.455  23.970  33.445  0.00  0.00      A
ATOM   4949  CA  PHE   342      53.888  23.983  31.388  0.00  0.00      A
ATOM   4950  HA  PHE   342      52.864  23.854  31.034  0.00  0.00      A
ATOM   4951  CB  PHE   342      54.156  25.492  31.456  0.00  0.00      A
ATOM   4952  HB3 PHE   342      54.322  25.866  30.450  0.00  0.00      A
ATOM   4953  HB2 PHE   342      55.074  25.678  32.010  0.00  0.00      A
ATOM   4954  CG  PHE   342      53.011  26.280  32.069  0.00  0.00      A
ATOM   4955  CD1 PHE   342      51.827  26.483  31.332  0.00  0.00      A
ATOM   4956  HD1 PHE   342      51.738  26.086  30.332  0.00  0.00      A
ATOM   4957  CE1 PHE   342      50.751  27.187  31.901  0.00  0.00      A
ATOM   4958  HE1 PHE   342      49.840  27.332  31.339  0.00  0.00      A
ATOM   4959  CZ  PHE   342      50.857  27.697  33.206  0.00  0.00      A
ATOM   4960  HZ  PHE   342      50.030  28.236  33.644  0.00  0.00      A
ATOM   4961  CE2 PHE   342      52.034  27.494  33.946  0.00  0.00      A
ATOM   4962  HE2 PHE   342      52.107  27.871  34.957  0.00  0.00      A
ATOM   4963  CD2 PHE   342      53.108  26.784  33.380  0.00  0.00      A
ATOM   4964  HD2 PHE   342      54.002  26.611  33.960  0.00  0.00      A
ATOM   4965  C   PHE   342      54.772  23.284  30.334  0.00  0.00      A
ATOM   4966  O   PHE   342      54.513  23.425  29.147  0.00  0.00      A
ATOM   4967  N   GLU   343      55.655  22.356  30.708  0.00  0.00      A
ATOM   4968  H   GLU   343      55.840  22.265  31.697  0.00  0.00      A
ATOM   4969  CA  GLU   343      56.286  21.379  29.751  0.00  0.00      A
ATOM   4970  HA  GLU   343      56.698  21.991  28.948  0.00  0.00      A
ATOM   4971  CB  GLU   343      57.462  20.620  30.391  0.00  0.00      A
ATOM   4972  HB3 GLU   343      57.072  20.028  31.218  0.00  0.00      A
ATOM   4973  HB2 GLU   343      57.787  19.964  29.584  0.00  0.00      A
ATOM   4974  CG  GLU   343      58.584  21.570  30.902  0.00  0.00      A
ATOM   4975  HG3 GLU   343      59.250  21.026  31.573  0.00  0.00      A
ATOM   4976  HG2 GLU   343      58.124  22.396  31.444  0.00  0.00      A
ATOM   4977  CD  GLU   343      59.345  22.260  29.770  0.00  0.00      A
ATOM   4978  OE1 GLU   343      59.932  23.304  29.933  0.00  0.00      A
ATOM   4979  OE2 GLU   343      59.406  21.626  28.709  0.00  0.00      A
ATOM   4980  C   GLU   343      55.288  20.363  29.161  0.00  0.00      A
ATOM   4981  O   GLU   343      55.522  19.784  28.178  0.00  0.00      A
ATOM   4982  N   SER   344      54.112  20.168  29.772  0.00  0.00      A
ATOM   4983  H   SER   344      53.893  20.643  30.636  0.00  0.00      A
ATOM   4984  CA  SER   344      53.063  19.329  29.177  0.00  0.00      A
ATOM   4985  HA  SER   344      53.526  18.621  28.490  0.00  0.00      A
ATOM   4986  CB  SER   344      52.530  18.485  30.330  0.00  0.00      A
ATOM   4987  HB3 SER   344      51.653  17.954  29.962  0.00  0.00      A
ATOM   4988  HB2 SER   344      52.226  19.126  31.158  0.00  0.00      A
ATOM   4989  OG  SER   344      53.550  17.590  30.810  0.00  0.00      A
ATOM   4990  HG  SER   344      54.208  18.120  31.265  0.00  0.00      A
ATOM   4991  C   SER   344      51.910  20.081  28.536  0.00  0.00      A
ATOM   4992  O   SER   344      51.078  19.498  27.917  0.00  0.00      A
ATOM   4993  N   PHE   345      51.737  21.391  28.835  0.00  0.00      A
ATOM   4994  H   PHE   345      52.333  21.780  29.552  0.00  0.00      A
ATOM   4995  CA  PHE   345      50.563  22.155  28.510  0.00  0.00      A
ATOM   4996  HA  PHE   345      50.007  21.616  27.744  0.00  0.00      A
ATOM   4997  CB  PHE   345      49.652  22.466  29.771  0.00  0.00      A
ATOM   4998  HB3 PHE   345      50.297  22.965  30.494  0.00  0.00      A
ATOM   4999  HB2 PHE   345      48.838  23.170  29.601  0.00  0.00      A
ATOM   5000  CG  PHE   345      49.176  21.148  30.476  0.00  0.00      A
ATOM   5001  CD1 PHE   345      48.221  20.318  29.767  0.00  0.00      A
ATOM   5002  HD1 PHE   345      47.921  20.599  28.768  0.00  0.00      A
ATOM   5003  CE1 PHE   345      47.761  19.081  30.328  0.00  0.00      A
ATOM   5004  HE1 PHE   345      47.076  18.439  29.794  0.00  0.00      A
ATOM   5005  CZ  PHE   345      48.369  18.717  31.541  0.00  0.00      A
ATOM   5006  HZ  PHE   345      48.229  17.776  32.051  0.00  0.00      A
ATOM   5007  CE2 PHE   345      49.306  19.498  32.245  0.00  0.00      A
ATOM   5008  HE2 PHE   345      49.780  19.088  33.125  0.00  0.00      A
ATOM   5009  CD2 PHE   345      49.633  20.770  31.706  0.00  0.00      A
ATOM   5010  HD2 PHE   345      50.299  21.451  32.216  0.00  0.00      A
ATOM   5011  C   PHE   345      50.897  23.547  28.038  0.00  0.00      A
ATOM   5012  O   PHE   345      51.832  24.131  28.542  0.00  0.00      A
ATOM   5013  N   ASP   346      50.037  24.059  27.183  0.00  0.00      A
ATOM   5014  H   ASP   346      49.153  23.622  26.964  0.00  0.00      A
ATOM   5015  CA  ASP   346      50.203  25.419  26.656  0.00  0.00      A
ATOM   5016  HA  ASP   346      51.251  25.715  26.708  0.00  0.00      A
ATOM   5017  CB  ASP   346      49.896  25.419  25.173  0.00  0.00      A
ATOM   5018  HB3 ASP   346      48.820  25.293  25.053  0.00  0.00      A
ATOM   5019  HB2 ASP   346      50.084  26.417  24.778  0.00  0.00      A
ATOM   5020  CG  ASP   346      50.507  24.261  24.357  0.00  0.00      A
ATOM   5021  OD1 ASP   346      51.794  24.048  24.416  0.00  0.00      A
ATOM   5022  OD2 ASP   346      49.822  23.549  23.669  0.00  0.00      A
ATOM   5023  C   ASP   346      49.396  26.439  27.419  0.00  0.00      A
ATOM   5024  O   ASP   346      49.636  27.601  27.175  0.00  0.00      A
ATOM   5025  N   ALA   347      48.443  26.030  28.269  0.00  0.00      A
ATOM   5026  H   ALA   347      48.283  25.034  28.336  0.00  0.00      A
ATOM   5027  CA  ALA   347      47.630  26.871  29.155  0.00  0.00      A
ATOM   5028  HA  ALA   347      48.274  27.607  29.637  0.00  0.00      A
ATOM   5029  CB  ALA   347      46.583  27.614  28.310  0.00  0.00      A
ATOM   5030  HB1 ALA   347      47.082  28.234  27.566  0.00  0.00      A
ATOM   5031  HB2 ALA   347      45.984  28.262  28.950  0.00  0.00      A
ATOM   5032  HB3 ALA   347      45.934  26.898  27.806  0.00  0.00      A
ATOM   5033  C   ALA   347      46.934  26.031  30.255  0.00  0.00      A
ATOM   5034  O   ALA   347      46.756  24.820  30.102  0.00  0.00      A
ATOM   5035  N   ILE   348      46.349  26.699  31.254  0.00  0.00      A
ATOM   5036  H   ILE   348      46.529  27.697  31.316  0.00  0.00      A
ATOM   5037  CA  ILE   348      45.523  26.107  32.326  0.00  0.00      A
ATOM   5038  HA  ILE   348      45.287  25.073  32.074  0.00  0.00      A
ATOM   5039  CB  ILE   348      46.270  26.121  33.685  0.00  0.00      A
ATOM   5040  HB  ILE   348      46.385  27.160  33.986  0.00  0.00      A
ATOM   5041  CG2 ILE   348      45.428  25.416  34.769  0.00  0.00      A
ATOM   5042 HG21 ILE   348      45.912  25.499  35.742  0.00  0.00      A
ATOM   5043 HG22 ILE   348      45.297  24.363  34.521  0.00  0.00      A
ATOM   5044 HG23 ILE   348      44.448  25.881  34.864  0.00  0.00      A
ATOM   5045  CG1 ILE   348      47.686  25.501  33.591  0.00  0.00      A
ATOM   5046 HG13 ILE   348      47.614  24.456  33.295  0.00  0.00      A
ATOM   5047 HG12 ILE   348      48.255  26.025  32.825  0.00  0.00      A
ATOM   5048  CD1 ILE   348      48.509  25.598  34.882  0.00  0.00      A
ATOM   5049 HD11 ILE   348      48.103  24.939  35.648  0.00  0.00      A
ATOM   5050 HD12 ILE   348      49.535  25.296  34.672  0.00  0.00      A
ATOM   5051 HD13 ILE   348      48.513  26.626  35.245  0.00  0.00      A
ATOM   5052  C   ILE   348      44.212  26.900  32.424  0.00  0.00      A
ATOM   5053  O   ILE   348      44.240  28.130  32.461  0.00  0.00      A
ATOM   5054  N   PHE   349      43.068  26.210  32.415  0.00  0.00      A
ATOM   5055  H   PHE   349      43.132  25.197  32.465  0.00  0.00      A
ATOM   5056  CA  PHE   349      41.717  26.785  32.339  0.00  0.00      A
ATOM   5057  HA  PHE   349      41.770  27.871  32.243  0.00  0.00      A
ATOM   5058  CB  PHE   349      40.972  26.224  31.112  0.00  0.00      A
ATOM   5059  HB3 PHE   349      39.904  26.281  31.328  0.00  0.00      A
ATOM   5060  HB2 PHE   349      41.208  25.163  31.004  0.00  0.00      A
ATOM   5061  CG  PHE   349      41.196  26.914  29.771  0.00  0.00      A
ATOM   5062  CD1 PHE   349      40.091  27.132  28.923  0.00  0.00      A
ATOM   5063  HD1 PHE   349      39.100  26.839  29.239  0.00  0.00      A
ATOM   5064  CE1 PHE   349      40.264  27.723  27.659  0.00  0.00      A
ATOM   5065  HE1 PHE   349      39.411  27.882  27.016  0.00  0.00      A
ATOM   5066  CZ  PHE   349      41.548  28.093  27.227  0.00  0.00      A
ATOM   5067  HZ  PHE   349      41.687  28.532  26.249  0.00  0.00      A
ATOM   5068  CE2 PHE   349      42.655  27.883  28.064  0.00  0.00      A
ATOM   5069  HE2 PHE   349      43.642  28.166  27.730  0.00  0.00      A
ATOM   5070  CD2 PHE   349      42.480  27.296  29.329  0.00  0.00      A
ATOM   5071  HD2 PHE   349      43.346  27.130  29.947  0.00  0.00      A
ATOM   5072  C   PHE   349      40.941  26.451  33.621  0.00  0.00      A
ATOM   5073  O   PHE   349      40.859  25.288  34.027  0.00  0.00      A
ATOM   5074  N   CYS   350      40.466  27.477  34.327  0.00  0.00      A
ATOM   5075  H   CYS   350      40.579  28.421  33.968  0.00  0.00      A
ATOM   5076  CA  CYS   350      39.993  27.340  35.707  0.00  0.00      A
ATOM   5077  HA  CYS   350      39.461  26.393  35.804  0.00  0.00      A
ATOM   5078  CB  CYS   350      41.240  27.276  36.613  0.00  0.00      A
ATOM   5079  HB3 CYS   350      41.772  26.350  36.393  0.00  0.00      A
ATOM   5080  HB2 CYS   350      40.947  27.252  37.663  0.00  0.00      A
ATOM   5081  SG  CYS   350      42.376  28.670  36.339  0.00  0.00      A
ATOM   5082  HG  CYS   350      42.487  28.554  35.008  0.00  0.00      A
ATOM   5083  C   CYS   350      39.015  28.464  36.123  0.00  0.00      A
ATOM   5084  O   CYS   350      38.843  29.440  35.383  0.00  0.00      A
ATOM   5085  N   PRO   351      38.333  28.344  37.279  0.00  0.00      A
ATOM   5086  CD  PRO   351      38.209  27.159  38.111  0.00  0.00      A
ATOM   5087  HD3 PRO   351      38.086  26.255  37.517  0.00  0.00      A
ATOM   5088  HD2 PRO   351      39.081  27.071  38.758  0.00  0.00      A
ATOM   5089  CG  PRO   351      36.968  27.411  38.961  0.00  0.00      A
ATOM   5090  HG3 PRO   351      36.988  26.846  39.893  0.00  0.00      A
ATOM   5091  HG2 PRO   351      36.078  27.172  38.380  0.00  0.00      A
ATOM   5092  CB  PRO   351      37.024  28.916  39.203  0.00  0.00      A
ATOM   5093  HB3 PRO   351      37.655  29.111  40.073  0.00  0.00      A
ATOM   5094  HB2 PRO   351      36.029  29.334  39.355  0.00  0.00      A
ATOM   5095  CA  PRO   351      37.677  29.478  37.931  0.00  0.00      A
ATOM   5096  HA  PRO   351      36.910  29.875  37.267  0.00  0.00      A
ATOM   5097  C   PRO   351      38.677  30.586  38.286  0.00  0.00      A
ATOM   5098  O   PRO   351      39.840  30.297  38.567  0.00  0.00      A
ATOM   5099  N   VAL   352      38.180  31.804  38.514  0.00  0.00      A
ATOM   5100  H   VAL   352      37.206  31.965  38.274  0.00  0.00      A
ATOM   5101  CA  VAL   352      38.930  32.868  39.209  0.00  0.00      A
ATOM   5102  HA  VAL   352      39.971  32.849  38.886  0.00  0.00      A
ATOM   5103  CB  VAL   352      38.348  34.258  38.889  0.00  0.00      A
ATOM   5104  HB  VAL   352      37.284  34.257  39.122  0.00  0.00      A
ATOM   5105  CG1 VAL   352      39.010  35.371  39.709  0.00  0.00      A
ATOM   5106 HG11 VAL   352      38.583  36.329  39.427  0.00  0.00      A
ATOM   5107 HG12 VAL   352      40.086  35.376  39.538  0.00  0.00      A
ATOM   5108 HG13 VAL   352      38.824  35.226  40.771  0.00  0.00      A
ATOM   5109  CG2 VAL   352      38.522  34.615  37.405  0.00  0.00      A
ATOM   5110 HG21 VAL   352      38.047  35.572  37.196  0.00  0.00      A
ATOM   5111 HG22 VAL   352      39.581  34.693  37.161  0.00  0.00      A
ATOM   5112 HG23 VAL   352      38.062  33.855  36.772  0.00  0.00      A
ATOM   5113  C   VAL   352      38.925  32.624  40.721  0.00  0.00      A
ATOM   5114  O   VAL   352      39.986  32.506  41.321  0.00  0.00      A
ATOM   5115  N   LEU   353      37.741  32.510  41.334  0.00  0.00      A
ATOM   5116  H   LEU   353      36.909  32.702  40.786  0.00  0.00      A
ATOM   5117  CA  LEU   353      37.558  32.363  42.788  0.00  0.00      A
ATOM   5118  HA  LEU   353      38.494  32.019  43.224  0.00  0.00      A
ATOM   5119  CB  LEU   353      37.237  33.766  43.351  0.00  0.00      A
ATOM   5120  HB3 LEU   353      36.228  34.035  43.038  0.00  0.00      A
ATOM   5121  HB2 LEU   353      37.920  34.484  42.896  0.00  0.00      A
ATOM   5122  CG  LEU   353      37.349  33.941  44.879  0.00  0.00      A
ATOM   5123  HG  LEU   353      36.700  33.232  45.389  0.00  0.00      A
ATOM   5124  CD1 LEU   353      38.783  33.770  45.387  0.00  0.00      A
ATOM   5125 HD11 LEU   353      38.814  33.950  46.462  0.00  0.00      A
ATOM   5126 HD12 LEU   353      39.133  32.757  45.198  0.00  0.00      A
ATOM   5127 HD13 LEU   353      39.444  34.480  44.889  0.00  0.00      A
ATOM   5128  CD2 LEU   353      36.890  35.349  45.258  0.00  0.00      A
ATOM   5129 HD21 LEU   353      35.865  35.508  44.927  0.00  0.00      A
ATOM   5130 HD22 LEU   353      37.538  36.095  44.799  0.00  0.00      A
ATOM   5131 HD23 LEU   353      36.924  35.463  46.341  0.00  0.00      A
ATOM   5132  C   LEU   353      36.486  31.306  43.138  0.00  0.00      A
ATOM   5133  O   LEU   353      36.232  31.020  44.307  0.00  0.00      A
ATOM   5134  N   GLY   354      35.836  30.729  42.121  0.00  0.00      A
ATOM   5135  H   GLY   354      36.091  31.018  41.190  0.00  0.00      A
ATOM   5136  CA  GLY   354      34.758  29.748  42.267  0.00  0.00      A
ATOM   5137  HA3 GLY   354      35.057  28.988  42.991  0.00  0.00      A
ATOM   5138  HA2 GLY   354      34.595  29.259  41.307  0.00  0.00      A
ATOM   5139  C   GLY   354      33.424  30.352  42.718  0.00  0.00      A
ATOM   5140  O   GLY   354      32.704  29.691  43.461  0.00  0.00      A
ATOM   5141  N   THR   355      33.178  31.641  42.444  0.00  0.00      A
ATOM   5142  H   THR   355      33.838  32.130  41.854  0.00  0.00      A
ATOM   5143  CA  THR   355      32.032  32.415  42.969  0.00  0.00      A
ATOM   5144  HA  THR   355      31.127  31.818  42.858  0.00  0.00      A
ATOM   5145  CB  THR   355      32.254  32.670  44.471  0.00  0.00      A
ATOM   5146  HB  THR   355      32.529  31.733  44.956  0.00  0.00      A
ATOM   5147  CG2 THR   355      33.346  33.693  44.784  0.00  0.00      A
ATOM   5148 HG21 THR   355      33.497  33.730  45.857  0.00  0.00      A
ATOM   5149 HG22 THR   355      33.057  34.685  44.435  0.00  0.00      A
ATOM   5150 HG23 THR   355      34.278  33.391  44.312  0.00  0.00      A
ATOM   5151  OG1 THR   355      31.062  33.107  45.063  0.00  0.00      A
ATOM   5152  HG1 THR   355      30.625  32.296  45.408  0.00  0.00      A
ATOM   5153  C   THR   355      31.811  33.754  42.231  0.00  0.00      A
ATOM   5154  O   THR   355      32.765  34.328  41.697  0.00  0.00      A
ATOM   5155  N   THR   356      30.598  34.318  42.291  0.00  0.00      A
ATOM   5156  H   THR   356      29.883  33.834  42.819  0.00  0.00      A
ATOM   5157  CA  THR   356      30.254  35.676  41.801  0.00  0.00      A
ATOM   5158  HA  THR   356      30.905  35.929  40.966  0.00  0.00      A
ATOM   5159  CB  THR   356      28.795  35.732  41.299  0.00  0.00      A
ATOM   5160  HB  THR   356      28.497  36.771  41.159  0.00  0.00      A
ATOM   5161  CG2 THR   356      28.642  35.026  39.953  0.00  0.00      A
ATOM   5162 HG21 THR   356      29.024  34.007  40.002  0.00  0.00      A
ATOM   5163 HG22 THR   356      29.199  35.569  39.194  0.00  0.00      A
ATOM   5164 HG23 THR   356      27.591  35.008  39.663  0.00  0.00      A
ATOM   5165  OG1 THR   356      27.906  35.135  42.219  0.00  0.00      A
ATOM   5166  HG1 THR   356      27.892  34.176  42.004  0.00  0.00      A
ATOM   5167  C   THR   356      30.460  36.765  42.868  0.00  0.00      A
ATOM   5168  O   THR   356      30.764  36.466  44.024  0.00  0.00      A
ATOM   5169  N   ALA   357      30.299  38.044  42.505  0.00  0.00      A
ATOM   5170  H   ALA   357      30.149  38.251  41.527  0.00  0.00      A
ATOM   5171  CA  ALA   357      30.347  39.176  43.438  0.00  0.00      A
ATOM   5172  HA  ALA   357      31.375  39.282  43.779  0.00  0.00      A
ATOM   5173  CB  ALA   357      29.976  40.451  42.672  0.00  0.00      A
ATOM   5174  HB1 ALA   357      30.077  41.312  43.333  0.00  0.00      A
ATOM   5175  HB2 ALA   357      28.945  40.392  42.321  0.00  0.00      A
ATOM   5176  HB3 ALA   357      30.639  40.582  41.817  0.00  0.00      A
ATOM   5177  C   ALA   357      29.455  38.987  44.689  0.00  0.00      A
ATOM   5178  O   ALA   357      28.246  38.768  44.575  0.00  0.00      A
ATOM   5179  N   PHE   358      30.039  39.147  45.882  0.00  0.00      A
ATOM   5180  H   PHE   358      31.025  39.350  45.910  0.00  0.00      A
ATOM   5181  CA  PHE   358      29.313  39.151  47.160  0.00  0.00      A
ATOM   5182  HA  PHE   358      28.569  38.353  47.136  0.00  0.00      A
ATOM   5183  CB  PHE   358      30.292  38.842  48.308  0.00  0.00      A
ATOM   5184  HB3 PHE   358      30.708  37.849  48.137  0.00  0.00      A
ATOM   5185  HB2 PHE   358      29.728  38.783  49.240  0.00  0.00      A
ATOM   5186  CG  PHE   358      31.437  39.828  48.501  0.00  0.00      A
ATOM   5187  CD1 PHE   358      31.254  40.985  49.283  0.00  0.00      A
ATOM   5188  HD1 PHE   358      30.294  41.186  49.736  0.00  0.00      A
ATOM   5189  CE1 PHE   358      32.323  41.875  49.495  0.00  0.00      A
ATOM   5190  HE1 PHE   358      32.178  42.757  50.105  0.00  0.00      A
ATOM   5191  CZ  PHE   358      33.583  41.611  48.931  0.00  0.00      A
ATOM   5192  HZ  PHE   358      34.408  42.286  49.111  0.00  0.00      A
ATOM   5193  CE2 PHE   358      33.773  40.457  48.152  0.00  0.00      A
ATOM   5194  HE2 PHE   358      34.748  40.249  47.731  0.00  0.00      A
ATOM   5195  CD2 PHE   358      32.702  39.568  47.935  0.00  0.00      A
ATOM   5196  HD2 PHE   358      32.858  38.672  47.353  0.00  0.00      A
ATOM   5197  C   PHE   358      28.563  40.474  47.402  0.00  0.00      A
ATOM   5198  O   PHE   358      28.941  41.517  46.864  0.00  0.00      A
ATOM   5199  N   ALA   359      27.553  40.456  48.275  0.00  0.00      A
ATOM   5200  H   ALA   359      27.311  39.571  48.712  0.00  0.00      A
ATOM   5201  CA  ALA   359      26.780  41.631  48.676  0.00  0.00      A
ATOM   5202  HA  ALA   359      26.898  42.411  47.932  0.00  0.00      A
ATOM   5203  CB  ALA   359      25.301  41.243  48.712  0.00  0.00      A
ATOM   5204  HB1 ALA   359      24.993  40.852  47.744  0.00  0.00      A
ATOM   5205  HB2 ALA   359      24.702  42.124  48.945  0.00  0.00      A
ATOM   5206  HB3 ALA   359      25.136  40.476  49.469  0.00  0.00      A
ATOM   5207  C   ALA   359      27.266  42.188  50.026  0.00  0.00      A
ATOM   5208  O   ALA   359      27.430  41.430  50.986  0.00  0.00      A
ATOM   5209  N   HID   360      27.555  43.493  50.086  0.00  0.00      A
ATOM   5210  H   HID   360      27.322  44.068  49.283  0.00  0.00      A
ATOM   5211  CA  HID   360      28.210  44.145  51.229  0.00  0.00      A
ATOM   5212  HA  HID   360      29.201  43.705  51.349  0.00  0.00      A
ATOM   5213  CB  HID   360      28.390  45.642  50.935  0.00  0.00      A
ATOM   5214  HB3 HID   360      27.407  46.095  50.792  0.00  0.00      A
ATOM   5215  HB2 HID   360      28.841  46.100  51.814  0.00  0.00      A
ATOM   5216  CG  HID   360      29.261  45.979  49.745  0.00  0.00      A
ATOM   5217  ND1 HID   360      28.859  46.643  48.611  0.00  0.00      A
ATOM   5218  HD1 HID   360      27.917  46.980  48.400  0.00  0.00      A
ATOM   5219  CE1 HID   360      29.935  46.875  47.847  0.00  0.00      A
ATOM   5220  HE1 HID   360      29.910  47.402  46.901  0.00  0.00      A
ATOM   5221  NE2 HID   360      31.042  46.375  48.424  0.00  0.00      A
ATOM   5222  CD2 HID   360      30.616  45.805  49.635  0.00  0.00      A
ATOM   5223  HD2 HID   360      31.249  45.349  50.380  0.00  0.00      A
ATOM   5224  C   HID   360      27.444  43.949  52.555  0.00  0.00      A
ATOM   5225  O   HID   360      26.222  44.101  52.606  0.00  0.00      A
ATOM   5226  N   SER   361      28.164  43.622  53.633  0.00  0.00      A
ATOM   5227  H   SER   361      29.172  43.574  53.535  0.00  0.00      A
ATOM   5228  CA  SER   361      27.615  43.357  54.974  0.00  0.00      A
ATOM   5229  HA  SER   361      26.878  44.123  55.215  0.00  0.00      A
ATOM   5230  CB  SER   361      26.906  41.994  54.980  0.00  0.00      A
ATOM   5231  HB3 SER   361      26.146  41.979  54.198  0.00  0.00      A
ATOM   5232  HB2 SER   361      26.405  41.848  55.934  0.00  0.00      A
ATOM   5233  OG  SER   361      27.807  40.920  54.777  0.00  0.00      A
ATOM   5234  HG  SER   361      28.423  41.148  54.052  0.00  0.00      A
ATOM   5235  C   SER   361      28.706  43.391  56.057  0.00  0.00      A
ATOM   5236  O   SER   361      29.897  43.329  55.744  0.00  0.00      A
ATOM   5237  N   ASP   362      28.327  43.495  57.334  0.00  0.00      A
ATOM   5238  H   ASP   362      27.334  43.539  57.543  0.00  0.00      A
ATOM   5239  CA  ASP   362      29.256  43.434  58.471  0.00  0.00      A
ATOM   5240  HA  ASP   362      30.054  44.163  58.321  0.00  0.00      A
ATOM   5241  CB  ASP   362      28.516  43.814  59.764  0.00  0.00      A
ATOM   5242  HB3 ASP   362      27.601  43.224  59.847  0.00  0.00      A
ATOM   5243  HB2 ASP   362      28.240  44.868  59.725  0.00  0.00      A
ATOM   5244  CG  ASP   362      29.389  43.561  60.995  0.00  0.00      A
ATOM   5245  OD1 ASP   362      29.048  42.654  61.794  0.00  0.00      A
ATOM   5246  OD2 ASP   362      30.446  44.223  61.128  0.00  0.00      A
ATOM   5247  C   ASP   362      29.897  42.041  58.611  0.00  0.00      A
ATOM   5248  O   ASP   362      29.210  41.082  58.979  0.00  0.00      A
ATOM   5249  N   GLU   363      31.224  41.960  58.463  0.00  0.00      A
ATOM   5250  H   GLU   363      31.723  42.777  58.131  0.00  0.00      A
ATOM   5251  CA  GLU   363      32.026  40.744  58.668  0.00  0.00      A
ATOM   5252  HA  GLU   363      31.486  40.082  59.337  0.00  0.00      A
ATOM   5253  CB  GLU   363      32.227  40.011  57.331  0.00  0.00      A
ATOM   5254  HB3 GLU   363      32.838  39.125  57.508  0.00  0.00      A
ATOM   5255  HB2 GLU   363      32.755  40.653  56.625  0.00  0.00      A
ATOM   5256  CG  GLU   363      30.885  39.576  56.729  0.00  0.00      A
ATOM   5257  HG3 GLU   363      30.420  40.416  56.211  0.00  0.00      A
ATOM   5258  HG2 GLU   363      30.220  39.251  57.531  0.00  0.00      A
ATOM   5259  CD  GLU   363      31.054  38.405  55.777  0.00  0.00      A
ATOM   5260  OE1 GLU   363      31.387  38.607  54.586  0.00  0.00      A
ATOM   5261  OE2 GLU   363      30.838  37.254  56.223  0.00  0.00      A
ATOM   5262  C   GLU   363      33.381  41.069  59.328  0.00  0.00      A
ATOM   5263  O   GLU   363      33.906  42.173  59.140  0.00  0.00      A
ATOM   5264  N   PRO   364      33.948  40.172  60.160  0.00  0.00      A
ATOM   5265  CD  PRO   364      33.492  38.813  60.418  0.00  0.00      A
ATOM   5266  HD3 PRO   364      32.570  38.841  61.001  0.00  0.00      A
ATOM   5267  HD2 PRO   364      33.339  38.249  59.498  0.00  0.00      A
ATOM   5268  CG  PRO   364      34.596  38.168  61.247  0.00  0.00      A
ATOM   5269  HG3 PRO   364      35.370  37.787  60.582  0.00  0.00      A
ATOM   5270  HG2 PRO   364      34.211  37.378  61.892  0.00  0.00      A
ATOM   5271  CB  PRO   364      35.147  39.343  62.050  0.00  0.00      A
ATOM   5272  HB3 PRO   364      34.517  39.506  62.919  0.00  0.00      A
ATOM   5273  HB2 PRO   364      36.178  39.172  62.362  0.00  0.00      A
ATOM   5274  CA  PRO   364      35.014  40.537  61.100  0.00  0.00      A
ATOM   5275  HA  PRO   364      34.706  41.411  61.678  0.00  0.00      A
ATOM   5276  C   PRO   364      36.369  40.852  60.457  0.00  0.00      A
ATOM   5277  O   PRO   364      37.089  41.722  60.947  0.00  0.00      A
ATOM   5278  N   ASP   365      36.707  40.214  59.335  0.00  0.00      A
ATOM   5279  H   ASP   365      36.029  39.605  58.902  0.00  0.00      A
ATOM   5280  CA  ASP   365      38.058  40.211  58.763  0.00  0.00      A
ATOM   5281  HA  ASP   365      38.566  41.151  58.989  0.00  0.00      A
ATOM   5282  CB  ASP   365      38.819  39.048  59.410  0.00  0.00      A
ATOM   5283  HB3 ASP   365      38.396  38.105  59.071  0.00  0.00      A
ATOM   5284  HB2 ASP   365      38.689  39.094  60.490  0.00  0.00      A
ATOM   5285  CG  ASP   365      40.309  39.065  59.095  0.00  0.00      A
ATOM   5286  OD1 ASP   365      41.007  39.974  59.597  0.00  0.00      A
ATOM   5287  OD2 ASP   365      40.789  38.128  58.423  0.00  0.00      A
ATOM   5288  C   ASP   365      38.016  40.015  57.242  0.00  0.00      A
ATOM   5289  O   ASP   365      37.165  39.275  56.748  0.00  0.00      A
ATOM   5290  N   TRP   366      39.021  40.517  56.520  0.00  0.00      A
ATOM   5291  H   TRP   366      39.732  41.064  56.985  0.00  0.00      A
ATOM   5292  CA  TRP   366      39.157  40.333  55.068  0.00  0.00      A
ATOM   5293  HA  TRP   366      38.287  40.772  54.580  0.00  0.00      A
ATOM   5294  CB  TRP   366      40.390  41.106  54.571  0.00  0.00      A
ATOM   5295  HB3 TRP   366      40.159  42.171  54.619  0.00  0.00      A
ATOM   5296  HB2 TRP   366      40.553  40.867  53.519  0.00  0.00      A
ATOM   5297  CG  TRP   366      41.675  40.881  55.320  0.00  0.00      A
ATOM   5298  CD1 TRP   366      42.066  41.562  56.423  0.00  0.00      A
ATOM   5299  HD1 TRP   366      41.495  42.344  56.907  0.00  0.00      A
ATOM   5300  NE1 TRP   366      43.314  41.132  56.822  0.00  0.00      A
ATOM   5301  HE1 TRP   366      43.807  41.498  57.631  0.00  0.00      A
ATOM   5302  CE2 TRP   366      43.815  40.175  55.973  0.00  0.00      A
ATOM   5303  CZ2 TRP   366      45.031  39.479  55.935  0.00  0.00      A
ATOM   5304  HZ2 TRP   366      45.787  39.666  56.682  0.00  0.00      A
ATOM   5305  CH2 TRP   366      45.257  38.556  54.903  0.00  0.00      A
ATOM   5306  HH2 TRP   366      46.198  38.025  54.847  0.00  0.00      A
ATOM   5307  CZ3 TRP   366      44.256  38.323  53.945  0.00  0.00      A
ATOM   5308  HZ3 TRP   366      44.434  37.615  53.147  0.00  0.00      A
ATOM   5309  CE3 TRP   366      43.032  39.019  54.006  0.00  0.00      A
ATOM   5310  HE3 TRP   366      42.284  38.856  53.249  0.00  0.00      A
ATOM   5311  CD2 TRP   366      42.779  39.970  55.015  0.00  0.00      A
ATOM   5312  C   TRP   366      39.196  38.856  54.634  0.00  0.00      A
ATOM   5313  O   TRP   366      38.419  38.456  53.769  0.00  0.00      A
ATOM   5314  N   ALA   367      39.954  38.001  55.332  0.00  0.00      A
ATOM   5315  H   ALA   367      40.504  38.356  56.105  0.00  0.00      A
ATOM   5316  CA  ALA   367      40.032  36.564  55.037  0.00  0.00      A
ATOM   5317  HA  ALA   367      40.183  36.438  53.965  0.00  0.00      A
ATOM   5318  CB  ALA   367      41.256  35.987  55.759  0.00  0.00      A
ATOM   5319  HB1 ALA   367      41.404  34.950  55.460  0.00  0.00      A
ATOM   5320  HB2 ALA   367      41.109  36.023  56.840  0.00  0.00      A
ATOM   5321  HB3 ALA   367      42.148  36.555  55.494  0.00  0.00      A
ATOM   5322  C   ALA   367      38.752  35.786  55.409  0.00  0.00      A
ATOM   5323  O   ALA   367      38.471  34.736  54.824  0.00  0.00      A
ATOM   5324  N   LYS   368      37.929  36.344  56.311  0.00  0.00      A
ATOM   5325  H   LYS   368      38.202  37.243  56.689  0.00  0.00      A
ATOM   5326  CA  LYS   368      36.652  35.769  56.765  0.00  0.00      A
ATOM   5327  HA  LYS   368      36.676  34.689  56.606  0.00  0.00      A
ATOM   5328  CB  LYS   368      36.454  36.016  58.277  0.00  0.00      A
ATOM   5329  HB3 LYS   368      36.504  37.085  58.478  0.00  0.00      A
ATOM   5330  HB2 LYS   368      35.460  35.672  58.562  0.00  0.00      A
ATOM   5331  CG  LYS   368      37.488  35.260  59.131  0.00  0.00      A
ATOM   5332  HG3 LYS   368      37.410  34.193  58.917  0.00  0.00      A
ATOM   5333  HG2 LYS   368      38.488  35.586  58.846  0.00  0.00      A
ATOM   5334  CD  LYS   368      37.337  35.467  60.649  0.00  0.00      A
ATOM   5335  HD3 LYS   368      37.433  36.527  60.888  0.00  0.00      A
ATOM   5336  HD2 LYS   368      38.158  34.935  61.135  0.00  0.00      A
ATOM   5337  CE  LYS   368      36.009  34.925  61.198  0.00  0.00      A
ATOM   5338  HE3 LYS   368      35.860  33.920  60.795  0.00  0.00      A
ATOM   5339  HE2 LYS   368      35.180  35.542  60.841  0.00  0.00      A
ATOM   5340  NZ  LYS   368      36.015  34.866  62.681  0.00  0.00      A
ATOM   5341  HZ1 LYS   368      36.824  34.343  63.009  0.00  0.00      A
ATOM   5342  HZ2 LYS   368      36.066  35.787  63.114  0.00  0.00      A
ATOM   5343  HZ3 LYS   368      35.193  34.388  63.045  0.00  0.00      A
ATOM   5344  C   LYS   368      35.439  36.267  55.972  0.00  0.00      A
ATOM   5345  O   LYS   368      34.346  35.763  56.224  0.00  0.00      A
ATOM   5346  N   ARG   369      35.590  37.167  54.987  0.00  0.00      A
ATOM   5347  H   ARG   369      36.512  37.548  54.821  0.00  0.00      A
ATOM   5348  CA  ARG   369      34.476  37.593  54.116  0.00  0.00      A
ATOM   5349  HA  ARG   369      33.715  38.043  54.752  0.00  0.00      A
ATOM   5350  CB  ARG   369      34.919  38.653  53.092  0.00  0.00      A
ATOM   5351  HB3 ARG   369      35.765  38.283  52.511  0.00  0.00      A
ATOM   5352  HB2 ARG   369      34.085  38.839  52.412  0.00  0.00      A
ATOM   5353  CG  ARG   369      35.296  39.977  53.772  0.00  0.00      A
ATOM   5354  HG3 ARG   369      36.254  39.861  54.272  0.00  0.00      A
ATOM   5355  HG2 ARG   369      34.547  40.208  54.529  0.00  0.00      A
ATOM   5356  CD  ARG   369      35.380  41.142  52.769  0.00  0.00      A
ATOM   5357  HD3 ARG   369      36.063  40.862  51.965  0.00  0.00      A
ATOM   5358  HD2 ARG   369      34.394  41.316  52.331  0.00  0.00      A
ATOM   5359  NE  ARG   369      35.874  42.388  53.393  0.00  0.00      A
ATOM   5360  HE  ARG   369      36.750  42.772  53.035  0.00  0.00      A
ATOM   5361  CZ  ARG   369      35.308  43.082  54.366  0.00  0.00      A
ATOM   5362  NH1 ARG   369      34.111  42.812  54.804  0.00  0.00      A
ATOM   5363 HH11 ARG   369      33.692  43.355  55.552  0.00  0.00      A
ATOM   5364 HH12 ARG   369      33.556  42.100  54.340  0.00  0.00      A
ATOM   5365  NH2 ARG   369      35.945  44.072  54.918  0.00  0.00      A
ATOM   5366 HH21 ARG   369      35.546  44.588  55.690  0.00  0.00      A
ATOM   5367 HH22 ARG   369      36.840  44.367  54.527  0.00  0.00      A
ATOM   5368  C   ARG   369      33.817  36.393  53.426  0.00  0.00      A
ATOM   5369  O   ARG   369      34.500  35.570  52.820  0.00  0.00      A
ATOM   5370  N   SER   370      32.526  36.198  53.683  0.00  0.00      A
ATOM   5371  H   SER   370      32.054  36.908  54.236  0.00  0.00      A
ATOM   5372  CA  SER   370      31.733  35.061  53.204  0.00  0.00      A
ATOM   5373  HA  SER   370      32.271  34.136  53.415  0.00  0.00      A
ATOM   5374  CB  SER   370      30.388  35.018  53.938  0.00  0.00      A
ATOM   5375  HB3 SER   370      29.824  35.930  53.738  0.00  0.00      A
ATOM   5376  HB2 SER   370      29.809  34.168  53.582  0.00  0.00      A
ATOM   5377  OG  SER   370      30.600  34.889  55.332  0.00  0.00      A
ATOM   5378  HG  SER   370      30.736  35.810  55.688  0.00  0.00      A
ATOM   5379  C   SER   370      31.478  35.146  51.697  0.00  0.00      A
ATOM   5380  O   SER   370      31.158  36.221  51.185  0.00  0.00      A
ATOM   5381  N   LEU   371      31.464  33.993  51.027  0.00  0.00      A
ATOM   5382  H   LEU   371      31.756  33.155  51.521  0.00  0.00      A
ATOM   5383  CA  LEU   371      31.282  33.848  49.584  0.00  0.00      A
ATOM   5384  HA  LEU   371      30.858  34.763  49.167  0.00  0.00      A
ATOM   5385  CB  LEU   371      32.652  33.573  48.934  0.00  0.00      A
ATOM   5386  HB3 LEU   371      33.056  32.659  49.373  0.00  0.00      A
ATOM   5387  HB2 LEU   371      32.495  33.380  47.874  0.00  0.00      A
ATOM   5388  CG  LEU   371      33.703  34.691  49.086  0.00  0.00      A
ATOM   5389  HG  LEU   371      33.826  34.945  50.137  0.00  0.00      A
ATOM   5390  CD1 LEU   371      35.054  34.197  48.574  0.00  0.00      A
ATOM   5391 HD11 LEU   371      35.354  33.327  49.155  0.00  0.00      A
ATOM   5392 HD12 LEU   371      35.803  34.976  48.696  0.00  0.00      A
ATOM   5393 HD13 LEU   371      34.992  33.926  47.523  0.00  0.00      A
ATOM   5394  CD2 LEU   371      33.328  35.958  48.316  0.00  0.00      A
ATOM   5395 HD21 LEU   371      34.133  36.687  48.402  0.00  0.00      A
ATOM   5396 HD22 LEU   371      33.153  35.726  47.266  0.00  0.00      A
ATOM   5397 HD23 LEU   371      32.426  36.387  48.749  0.00  0.00      A
ATOM   5398  C   LEU   371      30.321  32.688  49.279  0.00  0.00      A
ATOM   5399  O   LEU   371      30.441  31.598  49.846  0.00  0.00      A
ATOM   5400  N   SER   372      29.423  32.904  48.318  0.00  0.00      A
ATOM   5401  H   SER   372      29.410  33.818  47.883  0.00  0.00      A
ATOM   5402  CA  SER   372      28.462  31.910  47.830  0.00  0.00      A
ATOM   5403  HA  SER   372      27.912  31.498  48.677  0.00  0.00      A
ATOM   5404  CB  SER   372      27.466  32.575  46.868  0.00  0.00      A
ATOM   5405  HB3 SER   372      28.003  32.953  45.997  0.00  0.00      A
[truncated: 3,816,387 more chars]
