# Supplementary material for: Insights into the Catalytic Activity of a Metagenome-Derived Urethanase
Source: J Am Chem Soc. 2025 Nov 5;147(46):42511–23. doi: 10.1021/jacs.5c13147 (PMC12636025; doi:10.1021/jacs.5c13147)
Supplement: Supplementary file 2 [file ja5c13147_si_002.zip › Structures/acylation/TS2A.pdb]

ATOM      1  N   NSER    1      27.187  49.357  24.285  0.00  0.00      A
ATOM      2  H1  NSER    1      26.924  48.406  24.499  0.00  0.00      A
ATOM      3  H2  NSER    1      26.323  49.875  24.354  0.00  0.00      A
ATOM      4  H3  NSER    1      27.817  49.717  24.988  0.00  0.00      A
ATOM      5  CA  NSER    1      27.767  49.397  22.886  0.00  0.00      A
ATOM      6  HA  NSER    1      28.631  48.736  22.957  0.00  0.00      A
ATOM      7  CB  NSER    1      26.863  48.776  21.783  0.00  0.00      A
ATOM      8  HB3 NSER    1      26.324  49.457  21.125  0.00  0.00      A
ATOM      9  HB2 NSER    1      27.454  48.296  21.003  0.00  0.00      A
ATOM     10  OG  NSER    1      25.999  47.851  22.285  0.00  0.00      A
ATOM     11  HG  NSER    1      25.381  47.551  21.615  0.00  0.00      A
ATOM     12  C   NSER    1      28.302  50.760  22.417  0.00  0.00      A
ATOM     13  O   NSER    1      27.567  51.506  21.782  0.00  0.00      A
ATOM     14  N   GLU     2      29.591  50.940  22.813  0.00  0.00      A
ATOM     15  H   GLU     2      30.062  50.232  23.359  0.00  0.00      A
ATOM     16  CA  GLU     2      30.293  52.198  22.836  0.00  0.00      A
ATOM     17  HA  GLU     2      29.869  52.858  22.079  0.00  0.00      A
ATOM     18  CB  GLU     2      30.446  52.866  24.218  0.00  0.00      A
ATOM     19  HB3 GLU     2      31.002  53.789  24.054  0.00  0.00      A
ATOM     20  HB2 GLU     2      31.043  52.230  24.872  0.00  0.00      A
ATOM     21  CG  GLU     2      29.210  53.182  25.061  0.00  0.00      A
ATOM     22  HG3 GLU     2      29.495  53.840  25.883  0.00  0.00      A
ATOM     23  HG2 GLU     2      28.516  53.834  24.530  0.00  0.00      A
ATOM     24  CD  GLU     2      28.305  52.110  25.667  0.00  0.00      A
ATOM     25  OE1 GLU     2      27.245  52.527  26.160  0.00  0.00      A
ATOM     26  OE2 GLU     2      28.801  50.920  25.731  0.00  0.00      A
ATOM     27  C   GLU     2      31.689  51.763  22.458  0.00  0.00      A
ATOM     28  O   GLU     2      32.219  50.856  22.984  0.00  0.00      A
ATOM     29  N   LEU     3      32.297  52.281  21.389  0.00  0.00      A
ATOM     30  H   LEU     3      31.815  53.063  20.968  0.00  0.00      A
ATOM     31  CA  LEU     3      33.512  51.827  20.653  0.00  0.00      A
ATOM     32  HA  LEU     3      33.216  50.833  20.315  0.00  0.00      A
ATOM     33  CB  LEU     3      33.759  52.504  19.349  0.00  0.00      A
ATOM     34  HB3 LEU     3      34.157  51.705  18.724  0.00  0.00      A
ATOM     35  HB2 LEU     3      32.789  52.758  18.921  0.00  0.00      A
ATOM     36  CG  LEU     3      34.646  53.752  19.358  0.00  0.00      A
ATOM     37  HG  LEU     3      35.667  53.433  19.567  0.00  0.00      A
ATOM     38  CD1 LEU     3      34.681  54.359  17.931  0.00  0.00      A
ATOM     39 HD11 LEU     3      33.817  55.020  17.856  0.00  0.00      A
ATOM     40 HD12 LEU     3      34.752  53.480  17.292  0.00  0.00      A
ATOM     41 HD13 LEU     3      35.475  55.083  17.745  0.00  0.00      A
ATOM     42  CD2 LEU     3      34.253  54.861  20.360  0.00  0.00      A
ATOM     43 HD21 LEU     3      35.023  55.629  20.434  0.00  0.00      A
ATOM     44 HD22 LEU     3      33.969  54.530  21.359  0.00  0.00      A
ATOM     45 HD23 LEU     3      33.354  55.354  19.992  0.00  0.00      A
ATOM     46  C   LEU     3      34.734  51.714  21.481  0.00  0.00      A
ATOM     47  O   LEU     3      34.912  52.329  22.519  0.00  0.00      A
ATOM     48  N   SER     4      35.735  50.938  21.037  0.00  0.00      A
ATOM     49  H   SER     4      35.465  50.367  20.248  0.00  0.00      A
ATOM     50  CA  SER     4      37.011  50.578  21.634  0.00  0.00      A
ATOM     51  HA  SER     4      36.805  50.515  22.702  0.00  0.00      A
ATOM     52  CB  SER     4      37.365  49.148  21.217  0.00  0.00      A
ATOM     53  HB3 SER     4      38.318  48.925  21.697  0.00  0.00      A
ATOM     54  HB2 SER     4      36.599  48.463  21.579  0.00  0.00      A
ATOM     55  OG  SER     4      37.589  49.038  19.810  0.00  0.00      A
ATOM     56  HG  SER     4      36.727  49.147  19.402  0.00  0.00      A
ATOM     57  C   SER     4      38.111  51.560  21.381  0.00  0.00      A
ATOM     58  O   SER     4      37.932  52.341  20.462  0.00  0.00      A
ATOM     59  N   ALA     5      39.279  51.422  21.993  0.00  0.00      A
ATOM     60  H   ALA     5      39.381  50.696  22.688  0.00  0.00      A
ATOM     61  CA  ALA     5      40.435  52.341  21.766  0.00  0.00      A
ATOM     62  HA  ALA     5      40.187  53.401  21.816  0.00  0.00      A
ATOM     63  CB  ALA     5      41.385  52.040  22.938  0.00  0.00      A
ATOM     64  HB1 ALA     5      40.898  52.267  23.886  0.00  0.00      A
ATOM     65  HB2 ALA     5      41.695  50.995  22.921  0.00  0.00      A
ATOM     66  HB3 ALA     5      42.220  52.697  22.694  0.00  0.00      A
ATOM     67  C   ALA     5      41.230  52.195  20.424  0.00  0.00      A
ATOM     68  O   ALA     5      41.654  53.218  19.918  0.00  0.00      A
ATOM     69  N   ILE     6      41.180  50.972  19.866  0.00  0.00      A
ATOM     70  H   ILE     6      40.892  50.210  20.463  0.00  0.00      A
ATOM     71  CA  ILE     6      41.607  50.869  18.500  0.00  0.00      A
ATOM     72  HA  ILE     6      42.534  51.428  18.368  0.00  0.00      A
ATOM     73  CB  ILE     6      41.852  49.389  18.208  0.00  0.00      A
ATOM     74  HB  ILE     6      40.975  48.795  18.465  0.00  0.00      A
ATOM     75  CG2 ILE     6      42.171  49.154  16.674  0.00  0.00      A
ATOM     76 HG21 ILE     6      42.406  48.110  16.466  0.00  0.00      A
ATOM     77 HG22 ILE     6      42.913  49.864  16.308  0.00  0.00      A
ATOM     78 HG23 ILE     6      41.240  49.417  16.171  0.00  0.00      A
ATOM     79  CG1 ILE     6      43.072  48.863  19.059  0.00  0.00      A
ATOM     80 HG13 ILE     6      42.980  49.147  20.107  0.00  0.00      A
ATOM     81 HG12 ILE     6      43.950  49.408  18.712  0.00  0.00      A
ATOM     82  CD1 ILE     6      43.407  47.390  18.956  0.00  0.00      A
ATOM     83 HD11 ILE     6      42.564  46.720  19.122  0.00  0.00      A
ATOM     84 HD12 ILE     6      43.819  47.213  17.962  0.00  0.00      A
ATOM     85 HD13 ILE     6      44.125  47.332  19.775  0.00  0.00      A
ATOM     86  C   ILE     6      40.599  51.504  17.546  0.00  0.00      A
ATOM     87  O   ILE     6      40.979  52.174  16.649  0.00  0.00      A
ATOM     88  N   GLU     7      39.343  51.345  17.821  0.00  0.00      A
ATOM     89  H   GLU     7      39.076  50.961  18.716  0.00  0.00      A
ATOM     90  CA  GLU     7      38.316  51.956  16.954  0.00  0.00      A
ATOM     91  HA  GLU     7      38.508  51.720  15.908  0.00  0.00      A
ATOM     92  CB  GLU     7      36.987  51.326  17.252  0.00  0.00      A
ATOM     93  HB3 GLU     7      36.187  51.849  16.728  0.00  0.00      A
ATOM     94  HB2 GLU     7      36.659  51.501  18.277  0.00  0.00      A
ATOM     95  CG  GLU     7      36.823  49.881  16.810  0.00  0.00      A
ATOM     96  HG3 GLU     7      37.631  49.271  17.214  0.00  0.00      A
ATOM     97  HG2 GLU     7      36.770  49.885  15.722  0.00  0.00      A
ATOM     98  CD  GLU     7      35.491  49.363  17.427  0.00  0.00      A
ATOM     99  OE1 GLU     7      34.519  49.020  16.718  0.00  0.00      A
ATOM    100  OE2 GLU     7      35.412  49.294  18.668  0.00  0.00      A
ATOM    101  C   GLU     7      38.147  53.499  17.119  0.00  0.00      A
ATOM    102  O   GLU     7      37.961  54.102  16.047  0.00  0.00      A
ATOM    103  N   THR     8      38.466  54.122  18.263  0.00  0.00      A
ATOM    104  H   THR     8      38.866  53.443  18.895  0.00  0.00      A
ATOM    105  CA  THR     8      38.604  55.570  18.588  0.00  0.00      A
ATOM    106  HA  THR     8      37.731  56.100  18.207  0.00  0.00      A
ATOM    107  CB  THR     8      38.772  55.798  20.152  0.00  0.00      A
ATOM    108  HB  THR     8      39.773  55.588  20.529  0.00  0.00      A
ATOM    109  CG2 THR     8      38.505  57.316  20.391  0.00  0.00      A
ATOM    110 HG21 THR     8      39.285  57.921  19.928  0.00  0.00      A
ATOM    111 HG22 THR     8      38.655  57.450  21.463  0.00  0.00      A
ATOM    112 HG23 THR     8      37.533  57.493  19.931  0.00  0.00      A
ATOM    113  OG1 THR     8      37.817  55.125  20.834  0.00  0.00      A
ATOM    114  HG1 THR     8      38.020  54.197  20.700  0.00  0.00      A
ATOM    115  C   THR     8      39.840  56.185  17.889  0.00  0.00      A
ATOM    116  O   THR     8      39.687  57.101  17.148  0.00  0.00      A
ATOM    117  N   ALA     9      40.967  55.467  18.021  0.00  0.00      A
ATOM    118  H   ALA     9      41.055  54.828  18.799  0.00  0.00      A
ATOM    119  CA  ALA     9      42.146  55.859  17.175  0.00  0.00      A
ATOM    120  HA  ALA     9      42.400  56.912  17.296  0.00  0.00      A
ATOM    121  CB  ALA     9      43.357  54.989  17.655  0.00  0.00      A
ATOM    122  HB1 ALA     9      43.365  53.990  17.221  0.00  0.00      A
ATOM    123  HB2 ALA     9      44.301  55.503  17.469  0.00  0.00      A
ATOM    124  HB3 ALA     9      43.238  54.869  18.732  0.00  0.00      A
ATOM    125  C   ALA     9      41.801  55.741  15.687  0.00  0.00      A
ATOM    126  O   ALA     9      42.280  56.607  14.961  0.00  0.00      A
ATOM    127  N   ALA    10      41.000  54.700  15.237  0.00  0.00      A
ATOM    128  H   ALA    10      40.676  54.017  15.906  0.00  0.00      A
ATOM    129  CA  ALA    10      40.581  54.554  13.874  0.00  0.00      A
ATOM    130  HA  ALA    10      41.505  54.613  13.298  0.00  0.00      A
ATOM    131  CB  ALA    10      39.993  53.151  13.688  0.00  0.00      A
ATOM    132  HB1 ALA    10      39.016  53.117  14.170  0.00  0.00      A
ATOM    133  HB2 ALA    10      40.051  53.041  12.605  0.00  0.00      A
ATOM    134  HB3 ALA    10      40.642  52.453  14.218  0.00  0.00      A
ATOM    135  C   ALA    10      39.605  55.559  13.336  0.00  0.00      A
ATOM    136  O   ALA    10      39.729  56.151  12.213  0.00  0.00      A
ATOM    137  N   ALA    11      38.582  55.944  14.149  0.00  0.00      A
ATOM    138  H   ALA    11      38.505  55.514  15.060  0.00  0.00      A
ATOM    139  CA  ALA    11      37.668  57.030  13.828  0.00  0.00      A
ATOM    140  HA  ALA    11      37.235  56.775  12.860  0.00  0.00      A
ATOM    141  CB  ALA    11      36.578  57.049  14.953  0.00  0.00      A
ATOM    142  HB1 ALA    11      35.746  57.741  14.822  0.00  0.00      A
ATOM    143  HB2 ALA    11      36.121  56.069  15.093  0.00  0.00      A
ATOM    144  HB3 ALA    11      37.060  57.292  15.900  0.00  0.00      A
ATOM    145  C   ALA    11      38.275  58.425  13.783  0.00  0.00      A
ATOM    146  O   ALA    11      37.777  59.313  13.067  0.00  0.00      A
ATOM    147  N   ILE    12      39.452  58.615  14.413  0.00  0.00      A
ATOM    148  H   ILE    12      39.816  57.934  15.063  0.00  0.00      A
ATOM    149  CA  ILE    12      40.105  59.892  14.190  0.00  0.00      A
ATOM    150  HA  ILE    12      39.317  60.627  14.025  0.00  0.00      A
ATOM    151  CB  ILE    12      40.811  60.378  15.420  0.00  0.00      A
ATOM    152  HB  ILE    12      41.550  59.620  15.681  0.00  0.00      A
ATOM    153  CG2 ILE    12      41.505  61.727  15.131  0.00  0.00      A
ATOM    154 HG21 ILE    12      42.310  61.523  14.425  0.00  0.00      A
ATOM    155 HG22 ILE    12      40.762  62.457  14.810  0.00  0.00      A
ATOM    156 HG23 ILE    12      41.961  62.010  16.079  0.00  0.00      A
ATOM    157  CG1 ILE    12      39.934  60.744  16.594  0.00  0.00      A
ATOM    158 HG13 ILE    12      39.014  60.161  16.572  0.00  0.00      A
ATOM    159 HG12 ILE    12      39.512  61.745  16.502  0.00  0.00      A
ATOM    160  CD1 ILE    12      40.629  60.480  17.987  0.00  0.00      A
ATOM    161 HD11 ILE    12      39.843  60.088  18.632  0.00  0.00      A
ATOM    162 HD12 ILE    12      41.383  59.712  17.817  0.00  0.00      A
ATOM    163 HD13 ILE    12      41.053  61.439  18.286  0.00  0.00      A
ATOM    164  C   ILE    12      40.972  59.828  12.908  0.00  0.00      A
ATOM    165  O   ILE    12      40.967  60.744  12.065  0.00  0.00      A
ATOM    166  N   ALA    13      41.775  58.769  12.726  0.00  0.00      A
ATOM    167  H   ALA    13      41.771  58.016  13.399  0.00  0.00      A
ATOM    168  CA  ALA    13      42.566  58.695  11.497  0.00  0.00      A
ATOM    169  HA  ALA    13      43.090  59.647  11.403  0.00  0.00      A
ATOM    170  CB  ALA    13      43.623  57.568  11.765  0.00  0.00      A
ATOM    171  HB1 ALA    13      44.054  57.164  10.849  0.00  0.00      A
ATOM    172  HB2 ALA    13      44.442  57.852  12.427  0.00  0.00      A
ATOM    173  HB3 ALA    13      43.103  56.700  12.171  0.00  0.00      A
ATOM    174  C   ALA    13      41.861  58.465  10.180  0.00  0.00      A
ATOM    175  O   ALA    13      42.279  58.928   9.134  0.00  0.00      A
ATOM    176  N   GLY    14      40.699  57.873  10.309  0.00  0.00      A
ATOM    177  H   GLY    14      40.438  57.378  11.149  0.00  0.00      A
ATOM    178  CA  GLY    14      39.705  57.798   9.209  0.00  0.00      A
ATOM    179  HA3 GLY    14      40.273  57.460   8.342  0.00  0.00      A
ATOM    180  HA2 GLY    14      38.989  57.020   9.473  0.00  0.00      A
ATOM    181  C   GLY    14      38.968  59.052   8.812  0.00  0.00      A
ATOM    182  O   GLY    14      38.383  59.021   7.708  0.00  0.00      A
ATOM    183  N   GLY    15      38.972  60.068   9.667  0.00  0.00      A
ATOM    184  H   GLY    15      39.496  59.912  10.516  0.00  0.00      A
ATOM    185  CA  GLY    15      38.175  61.360   9.559  0.00  0.00      A
ATOM    186  HA3 GLY    15      38.684  62.201  10.030  0.00  0.00      A
ATOM    187  HA2 GLY    15      38.059  61.716   8.535  0.00  0.00      A
ATOM    188  C   GLY    15      36.706  61.340  10.071  0.00  0.00      A
ATOM    189  O   GLY    15      35.970  62.282  10.003  0.00  0.00      A
ATOM    190  N   SER    16      36.293  60.278  10.755  0.00  0.00      A
ATOM    191  H   SER    16      36.863  59.454  10.887  0.00  0.00      A
ATOM    192  CA  SER    16      34.986  60.186  11.338  0.00  0.00      A
ATOM    193  HA  SER    16      34.288  60.523  10.571  0.00  0.00      A
ATOM    194  CB  SER    16      34.596  58.744  11.597  0.00  0.00      A
ATOM    195  HB3 SER    16      33.530  58.622  11.789  0.00  0.00      A
ATOM    196  HB2 SER    16      35.250  58.300  12.347  0.00  0.00      A
ATOM    197  OG  SER    16      34.877  58.041  10.419  0.00  0.00      A
ATOM    198  HG  SER    16      34.840  57.098  10.592  0.00  0.00      A
ATOM    199  C   SER    16      34.625  60.989  12.581  0.00  0.00      A
ATOM    200  O   SER    16      33.410  61.151  12.873  0.00  0.00      A
ATOM    201  N   MET    17      35.567  61.592  13.302  0.00  0.00      A
ATOM    202  H   MET    17      36.541  61.407  13.112  0.00  0.00      A
ATOM    203  CA  MET    17      35.441  62.473  14.548  0.00  0.00      A
ATOM    204  HA  MET    17      34.713  63.253  14.329  0.00  0.00      A
ATOM    205  CB  MET    17      34.907  61.686  15.700  0.00  0.00      A
ATOM    206  HB3 MET    17      33.891  61.298  15.629  0.00  0.00      A
ATOM    207  HB2 MET    17      34.854  62.394  16.527  0.00  0.00      A
ATOM    208  CG  MET    17      35.684  60.456  16.188  0.00  0.00      A
ATOM    209  HG3 MET    17      35.584  59.701  15.409  0.00  0.00      A
ATOM    210  HG2 MET    17      36.727  60.664  16.428  0.00  0.00      A
ATOM    211  SD  MET    17      34.889  59.857  17.749  0.00  0.00      A
ATOM    212  CE  MET    17      35.566  58.187  17.839  0.00  0.00      A
ATOM    213  HE1 MET    17      35.096  57.468  17.167  0.00  0.00      A
ATOM    214  HE2 MET    17      36.643  58.303  17.719  0.00  0.00      A
ATOM    215  HE3 MET    17      35.497  57.875  18.881  0.00  0.00      A
ATOM    216  C   MET    17      36.784  63.040  14.841  0.00  0.00      A
ATOM    217  O   MET    17      37.754  62.541  14.341  0.00  0.00      A
ATOM    218  N   THR    18      36.900  64.120  15.653  0.00  0.00      A
ATOM    219  H   THR    18      36.022  64.542  15.922  0.00  0.00      A
ATOM    220  CA  THR    18      38.145  64.644  16.287  0.00  0.00      A
ATOM    221  HA  THR    18      38.986  64.583  15.596  0.00  0.00      A
ATOM    222  CB  THR    18      37.848  66.177  16.585  0.00  0.00      A
ATOM    223  HB  THR    18      38.694  66.542  17.168  0.00  0.00      A
ATOM    224  CG2 THR    18      37.769  67.091  15.325  0.00  0.00      A
ATOM    225 HG21 THR    18      38.163  68.077  15.569  0.00  0.00      A
ATOM    226 HG22 THR    18      38.279  66.614  14.488  0.00  0.00      A
ATOM    227 HG23 THR    18      36.735  67.326  15.071  0.00  0.00      A
ATOM    228  OG1 THR    18      36.741  66.498  17.441  0.00  0.00      A
ATOM    229  HG1 THR    18      35.913  66.305  16.995  0.00  0.00      A
ATOM    230  C   THR    18      38.499  64.036  17.649  0.00  0.00      A
ATOM    231  O   THR    18      37.614  63.330  18.154  0.00  0.00      A
ATOM    232  N   ALA    19      39.790  64.172  18.110  0.00  0.00      A
ATOM    233  H   ALA    19      40.541  64.377  17.467  0.00  0.00      A
ATOM    234  CA  ALA    19      40.169  63.688  19.483  0.00  0.00      A
ATOM    235  HA  ALA    19      39.857  62.658  19.655  0.00  0.00      A
ATOM    236  CB  ALA    19      41.689  63.778  19.743  0.00  0.00      A
ATOM    237  HB1 ALA    19      41.830  63.531  20.796  0.00  0.00      A
ATOM    238  HB2 ALA    19      41.888  64.849  19.784  0.00  0.00      A
ATOM    239  HB3 ALA    19      42.365  63.241  19.078  0.00  0.00      A
ATOM    240  C   ALA    19      39.374  64.376  20.591  0.00  0.00      A
ATOM    241  O   ALA    19      38.981  63.653  21.559  0.00  0.00      A
ATOM    242  N   LEU    20      39.202  65.724  20.381  0.00  0.00      A
ATOM    243  H   LEU    20      39.573  66.118  19.529  0.00  0.00      A
ATOM    244  CA  LEU    20      38.512  66.685  21.157  0.00  0.00      A
ATOM    245  HA  LEU    20      39.251  66.903  21.928  0.00  0.00      A
ATOM    246  CB  LEU    20      38.388  67.963  20.284  0.00  0.00      A
ATOM    247  HB3 LEU    20      39.305  68.342  19.833  0.00  0.00      A
ATOM    248  HB2 LEU    20      37.733  67.713  19.449  0.00  0.00      A
ATOM    249  CG  LEU    20      37.835  69.110  21.143  0.00  0.00      A
ATOM    250  HG  LEU    20      36.781  68.895  21.321  0.00  0.00      A
ATOM    251  CD1 LEU    20      38.598  69.342  22.440  0.00  0.00      A
ATOM    252 HD11 LEU    20      38.165  68.602  23.114  0.00  0.00      A
ATOM    253 HD12 LEU    20      39.661  69.186  22.255  0.00  0.00      A
ATOM    254 HD13 LEU    20      38.446  70.349  22.829  0.00  0.00      A
ATOM    255  CD2 LEU    20      37.876  70.361  20.255  0.00  0.00      A
ATOM    256 HD21 LEU    20      37.522  71.154  20.913  0.00  0.00      A
ATOM    257 HD22 LEU    20      38.928  70.400  19.971  0.00  0.00      A
ATOM    258 HD23 LEU    20      37.248  70.193  19.380  0.00  0.00      A
ATOM    259  C   LEU    20      37.180  66.078  21.628  0.00  0.00      A
ATOM    260  O   LEU    20      37.035  65.703  22.785  0.00  0.00      A
ATOM    261  N   GLU    21      36.269  65.862  20.643  0.00  0.00      A
ATOM    262  H   GLU    21      36.538  66.241  19.746  0.00  0.00      A
ATOM    263  CA  GLU    21      34.902  65.285  20.897  0.00  0.00      A
ATOM    264  HA  GLU    21      34.404  65.870  21.671  0.00  0.00      A
ATOM    265  CB  GLU    21      34.039  65.525  19.666  0.00  0.00      A
ATOM    266  HB3 GLU    21      34.179  66.556  19.342  0.00  0.00      A
ATOM    267  HB2 GLU    21      32.977  65.415  19.885  0.00  0.00      A
ATOM    268  CG  GLU    21      34.398  64.649  18.448  0.00  0.00      A
ATOM    269  HG3 GLU    21      35.467  64.451  18.368  0.00  0.00      A
ATOM    270  HG2 GLU    21      33.978  63.667  18.664  0.00  0.00      A
ATOM    271  CD  GLU    21      33.727  65.248  17.247  0.00  0.00      A
ATOM    272  OE1 GLU    21      32.469  65.202  17.071  0.00  0.00      A
ATOM    273  OE2 GLU    21      34.514  65.710  16.335  0.00  0.00      A
ATOM    274  C   GLU    21      34.787  63.765  21.287  0.00  0.00      A
ATOM    275  O   GLU    21      33.844  63.417  21.963  0.00  0.00      A
ATOM    276  N   ALA    22      35.734  62.879  21.003  0.00  0.00      A
ATOM    277  H   ALA    22      36.521  63.284  20.516  0.00  0.00      A
ATOM    278  CA  ALA    22      35.843  61.494  21.406  0.00  0.00      A
ATOM    279  HA  ALA    22      34.911  60.953  21.241  0.00  0.00      A
ATOM    280  CB  ALA    22      37.009  60.762  20.668  0.00  0.00      A
ATOM    281  HB1 ALA    22      36.925  61.017  19.611  0.00  0.00      A
ATOM    282  HB2 ALA    22      38.002  61.163  20.872  0.00  0.00      A
ATOM    283  HB3 ALA    22      36.955  59.679  20.772  0.00  0.00      A
ATOM    284  C   ALA    22      35.998  61.394  22.912  0.00  0.00      A
ATOM    285  O   ALA    22      35.356  60.588  23.594  0.00  0.00      A
ATOM    286  N   CYS    23      36.919  62.271  23.410  0.00  0.00      A
ATOM    287  H   CYS    23      37.358  62.869  22.724  0.00  0.00      A
ATOM    288  CA  CYS    23      37.128  62.456  24.806  0.00  0.00      A
ATOM    289  HA  CYS    23      37.236  61.477  25.271  0.00  0.00      A
ATOM    290  CB  CYS    23      38.344  63.185  25.051  0.00  0.00      A
ATOM    291  HB3 CYS    23      38.436  64.177  24.609  0.00  0.00      A
ATOM    292  HB2 CYS    23      38.456  63.294  26.129  0.00  0.00      A
ATOM    293  SG  CYS    23      39.673  62.069  24.386  0.00  0.00      A
ATOM    294  HG  CYS    23      39.306  62.020  23.103  0.00  0.00      A
ATOM    295  C   CYS    23      35.880  63.109  25.545  0.00  0.00      A
ATOM    296  O   CYS    23      35.553  62.663  26.645  0.00  0.00      A
ATOM    297  N   ASP    24      35.211  64.121  24.956  0.00  0.00      A
ATOM    298  H   ASP    24      35.516  64.440  24.048  0.00  0.00      A
ATOM    299  CA  ASP    24      34.045  64.741  25.508  0.00  0.00      A
ATOM    300  HA  ASP    24      34.279  65.183  26.476  0.00  0.00      A
ATOM    301  CB  ASP    24      33.654  65.792  24.379  0.00  0.00      A
ATOM    302  HB3 ASP    24      33.529  65.257  23.438  0.00  0.00      A
ATOM    303  HB2 ASP    24      34.542  66.381  24.149  0.00  0.00      A
ATOM    304  CG  ASP    24      32.459  66.622  24.778  0.00  0.00      A
ATOM    305  OD1 ASP    24      31.388  66.488  24.151  0.00  0.00      A
ATOM    306  OD2 ASP    24      32.653  67.486  25.668  0.00  0.00      A
ATOM    307  C   ASP    24      32.861  63.728  25.578  0.00  0.00      A
ATOM    308  O   ASP    24      32.263  63.776  26.668  0.00  0.00      A
ATOM    309  N   ALA    25      32.674  62.836  24.619  0.00  0.00      A
ATOM    310  H   ALA    25      33.323  62.894  23.847  0.00  0.00      A
ATOM    311  CA  ALA    25      31.719  61.841  24.608  0.00  0.00      A
ATOM    312  HA  ALA    25      30.693  62.176  24.764  0.00  0.00      A
ATOM    313  CB  ALA    25      31.884  61.162  23.203  0.00  0.00      A
ATOM    314  HB1 ALA    25      32.937  60.907  23.084  0.00  0.00      A
ATOM    315  HB2 ALA    25      31.398  61.789  22.456  0.00  0.00      A
ATOM    316  HB3 ALA    25      31.335  60.220  23.204  0.00  0.00      A
ATOM    317  C   ALA    25      31.964  60.779  25.741  0.00  0.00      A
ATOM    318  O   ALA    25      31.044  60.233  26.323  0.00  0.00      A
ATOM    319  N   ALA    26      33.257  60.643  26.182  0.00  0.00      A
ATOM    320  H   ALA    26      34.004  61.079  25.660  0.00  0.00      A
ATOM    321  CA  ALA    26      33.586  59.862  27.362  0.00  0.00      A
ATOM    322  HA  ALA    26      32.882  59.034  27.444  0.00  0.00      A
ATOM    323  CB  ALA    26      34.950  59.338  27.094  0.00  0.00      A
ATOM    324  HB1 ALA    26      35.696  60.107  26.895  0.00  0.00      A
ATOM    325  HB2 ALA    26      34.916  58.593  26.299  0.00  0.00      A
ATOM    326  HB3 ALA    26      35.309  58.858  28.005  0.00  0.00      A
ATOM    327  C   ALA    26      33.414  60.580  28.755  0.00  0.00      A
ATOM    328  O   ALA    26      32.854  60.033  29.649  0.00  0.00      A
ATOM    329  N   ILE    27      33.854  61.873  28.880  0.00  0.00      A
ATOM    330  H   ILE    27      34.341  62.316  28.114  0.00  0.00      A
ATOM    331  CA  ILE    27      33.484  62.715  29.963  0.00  0.00      A
ATOM    332  HA  ILE    27      34.007  62.305  30.827  0.00  0.00      A
ATOM    333  CB  ILE    27      34.058  64.162  29.748  0.00  0.00      A
ATOM    334  HB  ILE    27      33.729  64.332  28.723  0.00  0.00      A
ATOM    335  CG2 ILE    27      33.484  65.291  30.686  0.00  0.00      A
ATOM    336 HG21 ILE    27      33.483  66.219  30.113  0.00  0.00      A
ATOM    337 HG22 ILE    27      34.039  65.571  31.581  0.00  0.00      A
ATOM    338 HG23 ILE    27      32.510  64.944  31.032  0.00  0.00      A
ATOM    339  CG1 ILE    27      35.609  64.119  29.723  0.00  0.00      A
ATOM    340 HG13 ILE    27      35.858  63.371  28.971  0.00  0.00      A
ATOM    341 HG12 ILE    27      35.994  63.894  30.718  0.00  0.00      A
ATOM    342  CD1 ILE    27      36.132  65.531  29.345  0.00  0.00      A
ATOM    343 HD11 ILE    27      37.222  65.522  29.319  0.00  0.00      A
ATOM    344 HD12 ILE    27      35.891  65.837  28.326  0.00  0.00      A
ATOM    345 HD13 ILE    27      35.761  66.274  30.051  0.00  0.00      A
ATOM    346  C   ILE    27      31.934  62.679  30.254  0.00  0.00      A
ATOM    347  O   ILE    27      31.549  62.368  31.337  0.00  0.00      A
ATOM    348  N   ALA    28      31.105  62.743  29.179  0.00  0.00      A
ATOM    349  H   ALA    28      31.603  62.794  28.302  0.00  0.00      A
ATOM    350  CA  ALA    28      29.643  62.589  29.243  0.00  0.00      A
ATOM    351  HA  ALA    28      29.328  63.307  30.000  0.00  0.00      A
ATOM    352  CB  ALA    28      29.009  62.766  27.896  0.00  0.00      A
ATOM    353  HB1 ALA    28      27.985  62.402  27.972  0.00  0.00      A
ATOM    354  HB2 ALA    28      29.134  63.825  27.669  0.00  0.00      A
ATOM    355  HB3 ALA    28      29.548  62.188  27.146  0.00  0.00      A
ATOM    356  C   ALA    28      29.245  61.221  29.809  0.00  0.00      A
ATOM    357  O   ALA    28      28.473  61.188  30.779  0.00  0.00      A
ATOM    358  N   ARG    29      29.863  60.073  29.443  0.00  0.00      A
ATOM    359  H   ARG    29      30.450  60.052  28.621  0.00  0.00      A
ATOM    360  CA  ARG    29      29.419  58.757  30.015  0.00  0.00      A
ATOM    361  HA  ARG    29      28.345  58.820  30.187  0.00  0.00      A
ATOM    362  CB  ARG    29      29.569  57.572  29.049  0.00  0.00      A
ATOM    363  HB3 ARG    29      29.237  56.599  29.411  0.00  0.00      A
ATOM    364  HB2 ARG    29      30.607  57.468  28.732  0.00  0.00      A
ATOM    365  CG  ARG    29      28.729  57.817  27.817  0.00  0.00      A
ATOM    366  HG3 ARG    29      29.010  58.779  27.389  0.00  0.00      A
ATOM    367  HG2 ARG    29      27.677  57.788  28.102  0.00  0.00      A
ATOM    368  CD  ARG    29      29.017  56.709  26.785  0.00  0.00      A
ATOM    369  HD3 ARG    29      29.362  55.819  27.311  0.00  0.00      A
ATOM    370  HD2 ARG    29      28.039  56.449  26.381  0.00  0.00      A
ATOM    371  NE  ARG    29      30.052  57.089  25.831  0.00  0.00      A
ATOM    372  HE  ARG    29      30.968  56.894  26.210  0.00  0.00      A
ATOM    373  CZ  ARG    29      29.925  57.358  24.542  0.00  0.00      A
ATOM    374  NH1 ARG    29      28.725  57.340  23.935  0.00  0.00      A
ATOM    375 HH11 ARG    29      28.719  57.473  22.934  0.00  0.00      A
ATOM    376 HH12 ARG    29      27.907  57.241  24.520  0.00  0.00      A
ATOM    377  NH2 ARG    29      31.028  57.549  23.853  0.00  0.00      A
ATOM    378 HH21 ARG    29      30.990  57.706  22.855  0.00  0.00      A
ATOM    379 HH22 ARG    29      31.829  57.550  24.468  0.00  0.00      A
ATOM    380  C   ARG    29      29.945  58.617  31.437  0.00  0.00      A
ATOM    381  O   ARG    29      29.284  57.980  32.171  0.00  0.00      A
ATOM    382  N   ILE    30      31.076  59.223  31.814  0.00  0.00      A
ATOM    383  H   ILE    30      31.614  59.721  31.112  0.00  0.00      A
ATOM    384  CA  ILE    30      31.495  59.283  33.222  0.00  0.00      A
ATOM    385  HA  ILE    30      31.519  58.274  33.619  0.00  0.00      A
ATOM    386  CB  ILE    30      32.916  59.881  33.387  0.00  0.00      A
ATOM    387  HB  ILE    30      32.939  60.873  32.938  0.00  0.00      A
ATOM    388  CG2 ILE    30      33.244  60.014  34.887  0.00  0.00      A
ATOM    389 HG21 ILE    30      34.268  60.351  35.028  0.00  0.00      A
ATOM    390 HG22 ILE    30      32.588  60.748  35.349  0.00  0.00      A
ATOM    391 HG23 ILE    30      33.122  59.051  35.386  0.00  0.00      A
ATOM    392  CG1 ILE    30      33.995  59.004  32.709  0.00  0.00      A
ATOM    393 HG13 ILE    30      33.661  58.719  31.713  0.00  0.00      A
ATOM    394 HG12 ILE    30      34.135  58.091  33.288  0.00  0.00      A
ATOM    395  CD1 ILE    30      35.359  59.692  32.546  0.00  0.00      A
ATOM    396 HD11 ILE    30      35.239  60.632  32.008  0.00  0.00      A
ATOM    397 HD12 ILE    30      35.818  59.880  33.515  0.00  0.00      A
ATOM    398 HD13 ILE    30      36.020  59.039  31.974  0.00  0.00      A
ATOM    399  C   ILE    30      30.443  60.057  34.027  0.00  0.00      A
ATOM    400  O   ILE    30      29.782  59.497  34.901  0.00  0.00      A
ATOM    401  N   GLU    31      30.082  61.255  33.567  0.00  0.00      A
ATOM    402  H   GLU    31      30.508  61.564  32.705  0.00  0.00      A
ATOM    403  CA  GLU    31      29.166  62.128  34.289  0.00  0.00      A
ATOM    404  HA  GLU    31      29.554  62.294  35.295  0.00  0.00      A
ATOM    405  CB  GLU    31      29.335  63.542  33.710  0.00  0.00      A
ATOM    406  HB3 GLU    31      29.310  63.598  32.621  0.00  0.00      A
ATOM    407  HB2 GLU    31      28.529  64.116  34.165  0.00  0.00      A
ATOM    408  CG  GLU    31      30.614  64.223  34.183  0.00  0.00      A
ATOM    409  HG3 GLU    31      31.459  63.534  34.178  0.00  0.00      A
ATOM    410  HG2 GLU    31      30.839  64.977  33.428  0.00  0.00      A
ATOM    411  CD  GLU    31      30.541  64.814  35.604  0.00  0.00      A
ATOM    412  OE1 GLU    31      29.810  65.859  35.760  0.00  0.00      A
ATOM    413  OE2 GLU    31      31.231  64.215  36.472  0.00  0.00      A
ATOM    414  C   GLU    31      27.703  61.671  34.315  0.00  0.00      A
ATOM    415  O   GLU    31      26.943  62.204  35.128  0.00  0.00      A
ATOM    416  N   GLN    32      27.382  60.683  33.489  0.00  0.00      A
ATOM    417  H   GLN    32      28.085  60.360  32.839  0.00  0.00      A
ATOM    418  CA  GLN    32      26.036  60.169  33.417  0.00  0.00      A
ATOM    419  HA  GLN    32      25.354  60.788  34.001  0.00  0.00      A
ATOM    420  CB  GLN    32      25.558  60.263  31.962  0.00  0.00      A
ATOM    421  HB3 GLN    32      24.534  59.902  31.868  0.00  0.00      A
ATOM    422  HB2 GLN    32      26.004  59.632  31.193  0.00  0.00      A
ATOM    423  CG  GLN    32      25.518  61.766  31.513  0.00  0.00      A
ATOM    424  HG3 GLN    32      24.912  62.409  32.151  0.00  0.00      A
ATOM    425  HG2 GLN    32      26.489  62.262  31.517  0.00  0.00      A
ATOM    426  CD  GLN    32      25.043  61.876  29.978  0.00  0.00      A
ATOM    427  OE1 GLN    32      24.733  60.868  29.324  0.00  0.00      A
ATOM    428  NE2 GLN    32      24.735  63.019  29.412  0.00  0.00      A
ATOM    429 HE21 GLN    32      24.850  63.853  29.971  0.00  0.00      A
ATOM    430 HE22 GLN    32      24.497  63.082  28.433  0.00  0.00      A
ATOM    431  C   GLN    32      25.917  58.727  33.841  0.00  0.00      A
ATOM    432  O   GLN    32      24.804  58.192  33.813  0.00  0.00      A
ATOM    433  N   ARG    33      26.990  58.092  34.347  0.00  0.00      A
ATOM    434  H   ARG    33      27.885  58.569  34.301  0.00  0.00      A
ATOM    435  CA  ARG    33      26.962  56.692  34.829  0.00  0.00      A
ATOM    436  HA  ARG    33      25.929  56.418  35.049  0.00  0.00      A
ATOM    437  CB  ARG    33      27.461  55.751  33.710  0.00  0.00      A
ATOM    438  HB3 ARG    33      28.502  55.967  33.494  0.00  0.00      A
ATOM    439  HB2 ARG    33      27.397  54.719  34.055  0.00  0.00      A
ATOM    440  CG  ARG    33      26.642  55.888  32.414  0.00  0.00      A
ATOM    441  HG3 ARG    33      26.718  56.905  32.032  0.00  0.00      A
ATOM    442  HG2 ARG    33      25.600  55.670  32.646  0.00  0.00      A
ATOM    443  CD  ARG    33      27.110  54.952  31.300  0.00  0.00      A
ATOM    444  HD3 ARG    33      26.982  53.924  31.639  0.00  0.00      A
ATOM    445  HD2 ARG    33      28.169  55.135  31.103  0.00  0.00      A
ATOM    446  NE  ARG    33      26.328  55.168  30.065  0.00  0.00      A
ATOM    447  HE  ARG    33      25.616  55.889  30.093  0.00  0.00      A
ATOM    448  CZ  ARG    33      26.426  54.493  28.934  0.00  0.00      A
ATOM    449  NH1 ARG    33      27.317  53.565  28.753  0.00  0.00      A
ATOM    450 HH11 ARG    33      27.334  53.063  27.868  0.00  0.00      A
ATOM    451 HH12 ARG    33      27.924  53.297  29.521  0.00  0.00      A
ATOM    452  NH2 ARG    33      25.612  54.739  27.947  0.00  0.00      A
ATOM    453 HH21 ARG    33      25.710  54.237  27.075  0.00  0.00      A
ATOM    454 HH22 ARG    33      24.855  55.401  28.051  0.00  0.00      A
ATOM    455  C   ARG    33      27.708  56.449  36.151  0.00  0.00      A
ATOM    456  O   ARG    33      27.312  55.558  36.899  0.00  0.00      A
ATOM    457  N   ASP    34      28.629  57.332  36.543  0.00  0.00      A
ATOM    458  H   ASP    34      28.904  58.043  35.876  0.00  0.00      A
ATOM    459  CA  ASP    34      29.469  57.220  37.751  0.00  0.00      A
ATOM    460  HA  ASP    34      29.838  56.198  37.829  0.00  0.00      A
ATOM    461  CB  ASP    34      30.683  58.131  37.517  0.00  0.00      A
ATOM    462  HB3 ASP    34      30.323  59.155  37.396  0.00  0.00      A
ATOM    463  HB2 ASP    34      31.185  57.836  36.596  0.00  0.00      A
ATOM    464  CG  ASP    34      31.715  58.119  38.638  0.00  0.00      A
ATOM    465  OD1 ASP    34      32.082  59.241  39.061  0.00  0.00      A
ATOM    466  OD2 ASP    34      32.121  57.030  39.095  0.00  0.00      A
ATOM    467  C   ASP    34      28.766  57.569  39.090  0.00  0.00      A
ATOM    468  O   ASP    34      29.297  57.307  40.170  0.00  0.00      A
ATOM    469  N   GLY    35      27.596  58.209  39.067  0.00  0.00      A
ATOM    470  H   GLY    35      27.205  58.416  38.159  0.00  0.00      A
ATOM    471  CA  GLY    35      26.970  58.829  40.249  0.00  0.00      A
ATOM    472  HA3 GLY    35      26.078  59.366  39.929  0.00  0.00      A
ATOM    473  HA2 GLY    35      27.661  59.561  40.669  0.00  0.00      A
ATOM    474  C   GLY    35      26.564  57.863  41.377  0.00  0.00      A
ATOM    475  O   GLY    35      27.062  58.003  42.501  0.00  0.00      A
ATOM    476  N   PRO    36      25.704  56.858  41.107  0.00  0.00      A
ATOM    477  CD  PRO    36      24.964  56.645  39.870  0.00  0.00      A
ATOM    478  HD3 PRO    36      25.637  56.478  39.029  0.00  0.00      A
ATOM    479  HD2 PRO    36      24.316  57.501  39.679  0.00  0.00      A
ATOM    480  CG  PRO    36      24.109  55.395  40.087  0.00  0.00      A
ATOM    481  HG3 PRO    36      23.141  55.485  39.595  0.00  0.00      A
ATOM    482  HG2 PRO    36      24.643  54.513  39.730  0.00  0.00      A
ATOM    483  CB  PRO    36      23.950  55.326  41.600  0.00  0.00      A
ATOM    484  HB3 PRO    36      23.138  55.986  41.907  0.00  0.00      A
ATOM    485  HB2 PRO    36      23.761  54.307  41.942  0.00  0.00      A
ATOM    486  CA  PRO    36      25.282  55.882  42.109  0.00  0.00      A
ATOM    487  HA  PRO    36      25.115  56.376  43.067  0.00  0.00      A
ATOM    488  C   PRO    36      26.301  54.755  42.326  0.00  0.00      A
ATOM    489  O   PRO    36      26.198  54.071  43.343  0.00  0.00      A
ATOM    490  N   ILE    37      27.306  54.595  41.452  0.00  0.00      A
ATOM    491  H   ILE    37      27.328  55.185  40.634  0.00  0.00      A
ATOM    492  CA  ILE    37      28.361  53.573  41.600  0.00  0.00      A
ATOM    493  HA  ILE    37      27.982  52.781  42.246  0.00  0.00      A
ATOM    494  CB  ILE    37      28.708  52.884  40.260  0.00  0.00      A
ATOM    495  HB  ILE    37      29.478  52.137  40.467  0.00  0.00      A
ATOM    496  CG2 ILE    37      27.474  52.133  39.731  0.00  0.00      A
ATOM    497 HG21 ILE    37      27.750  51.525  38.872  0.00  0.00      A
ATOM    498 HG22 ILE    37      27.095  51.467  40.508  0.00  0.00      A
ATOM    499 HG23 ILE    37      26.690  52.832  39.438  0.00  0.00      A
ATOM    500  CG1 ILE    37      29.277  53.870  39.217  0.00  0.00      A
ATOM    501 HG13 ILE    37      28.512  54.603  38.969  0.00  0.00      A
ATOM    502 HG12 ILE    37      30.127  54.400  39.648  0.00  0.00      A
ATOM    503  CD1 ILE    37      29.765  53.205  37.923  0.00  0.00      A
ATOM    504 HD11 ILE    37      30.232  53.956  37.287  0.00  0.00      A
ATOM    505 HD12 ILE    37      30.500  52.434  38.155  0.00  0.00      A
ATOM    506 HD13 ILE    37      28.930  52.767  37.377  0.00  0.00      A
ATOM    507  C   ILE    37      29.631  54.091  42.291  0.00  0.00      A
ATOM    508  O   ILE    37      30.264  53.307  42.991  0.00  0.00      A
ATOM    509  N   ASN    38      29.896  55.409  42.263  0.00  0.00      A
ATOM    510  H   ASN    38      29.328  55.985  41.653  0.00  0.00      A
ATOM    511  CA  ASN    38      31.048  56.082  42.885  0.00  0.00      A
ATOM    512  HA  ASN    38      31.129  57.065  42.417  0.00  0.00      A
ATOM    513  CB  ASN    38      30.749  56.309  44.384  0.00  0.00      A
ATOM    514  HB3 ASN    38      30.669  55.339  44.875  0.00  0.00      A
ATOM    515  HB2 ASN    38      29.792  56.818  44.492  0.00  0.00      A
ATOM    516  CG  ASN    38      31.803  57.144  45.101  0.00  0.00      A
ATOM    517  OD1 ASN    38      32.182  58.223  44.651  0.00  0.00      A
ATOM    518  ND2 ASN    38      32.128  56.781  46.320  0.00  0.00      A
ATOM    519 HD21 ASN    38      31.758  55.922  46.693  0.00  0.00      A
ATOM    520 HD22 ASN    38      32.793  57.349  46.840  0.00  0.00      A
ATOM    521  C   ASN    38      32.390  55.372  42.597  0.00  0.00      A
ATOM    522  O   ASN    38      32.990  54.785  43.499  0.00  0.00      A
ATOM    523  N   ALA    39      32.796  55.326  41.320  0.00  0.00      A
ATOM    524  H   ALA    39      32.287  55.872  40.626  0.00  0.00      A
ATOM    525  CA  ALA    39      33.880  54.470  40.820  0.00  0.00      A
ATOM    526  HA  ALA    39      34.267  53.853  41.632  0.00  0.00      A
ATOM    527  CB  ALA    39      33.282  53.529  39.764  0.00  0.00      A
ATOM    528  HB1 ALA    39      34.059  52.864  39.390  0.00  0.00      A
ATOM    529  HB2 ALA    39      32.882  54.110  38.932  0.00  0.00      A
ATOM    530  HB3 ALA    39      32.481  52.933  40.201  0.00  0.00      A
ATOM    531  C   ALA    39      35.079  55.247  40.240  0.00  0.00      A
ATOM    532  O   ALA    39      36.221  54.918  40.568  0.00  0.00      A
ATOM    533  N   VAL    40      34.832  56.358  39.540  0.00  0.00      A
ATOM    534  H   VAL    40      33.858  56.606  39.376  0.00  0.00      A
ATOM    535  CA  VAL    40      35.849  57.319  39.076  0.00  0.00      A
ATOM    536  HA  VAL    40      36.801  56.802  38.946  0.00  0.00      A
ATOM    537  CB  VAL    40      35.444  57.920  37.710  0.00  0.00      A
ATOM    538  HB  VAL    40      34.452  58.362  37.793  0.00  0.00      A
ATOM    539  CG1 VAL    40      36.404  59.009  37.208  0.00  0.00      A
ATOM    540 HG11 VAL    40      36.392  59.867  37.879  0.00  0.00      A
ATOM    541 HG12 VAL    40      37.418  58.613  37.144  0.00  0.00      A
ATOM    542 HG13 VAL    40      36.099  59.346  36.219  0.00  0.00      A
ATOM    543  CG2 VAL    40      35.403  56.820  36.638  0.00  0.00      A
ATOM    544 HG21 VAL    40      35.110  57.244  35.678  0.00  0.00      A
ATOM    545 HG22 VAL    40      34.678  56.057  36.914  0.00  0.00      A
ATOM    546 HG23 VAL    40      36.387  56.357  36.540  0.00  0.00      A
ATOM    547  C   VAL    40      36.033  58.412  40.133  0.00  0.00      A
ATOM    548  O   VAL    40      35.073  58.856  40.765  0.00  0.00      A
ATOM    549  N   VAL    41      37.275  58.834  40.354  0.00  0.00      A
ATOM    550  H   VAL    41      38.005  58.457  39.754  0.00  0.00      A
ATOM    551  CA  VAL    41      37.705  59.820  41.362  0.00  0.00      A
ATOM    552  HA  VAL    41      36.865  60.462  41.630  0.00  0.00      A
ATOM    553  CB  VAL    41      38.212  59.125  42.647  0.00  0.00      A
ATOM    554  HB  VAL    41      38.549  59.898  43.337  0.00  0.00      A
ATOM    555  CG1 VAL    41      37.099  58.338  43.351  0.00  0.00      A
ATOM    556 HG11 VAL    41      37.486  57.897  44.268  0.00  0.00      A
ATOM    557 HG12 VAL    41      36.278  59.010  43.600  0.00  0.00      A
ATOM    558 HG13 VAL    41      36.729  57.541  42.708  0.00  0.00      A
ATOM    559  CG2 VAL    41      39.390  58.170  42.402  0.00  0.00      A
ATOM    560 HG21 VAL    41      40.225  58.710  41.958  0.00  0.00      A
ATOM    561 HG22 VAL    41      39.719  57.747  43.351  0.00  0.00      A
ATOM    562 HG23 VAL    41      39.089  57.361  41.737  0.00  0.00      A
ATOM    563  C   VAL    41      38.799  60.712  40.766  0.00  0.00      A
ATOM    564  O   VAL    41      39.379  60.364  39.740  0.00  0.00      A
ATOM    565  N   VAL    42      39.143  61.829  41.418  0.00  0.00      A
ATOM    566  H   VAL    42      38.631  62.068  42.265  0.00  0.00      A
ATOM    567  CA  VAL    42      40.210  62.754  40.967  0.00  0.00      A
ATOM    568  HA  VAL    42      40.081  63.681  41.525  0.00  0.00      A
ATOM    569  CB  VAL    42      41.616  62.216  41.323  0.00  0.00      A
ATOM    570  HB  VAL    42      41.836  61.339  40.715  0.00  0.00      A
ATOM    571  CG1 VAL    42      42.713  63.262  41.095  0.00  0.00      A
ATOM    572 HG11 VAL    42      42.751  63.538  40.044  0.00  0.00      A
ATOM    573 HG12 VAL    42      42.517  64.151  41.695  0.00  0.00      A
ATOM    574 HG13 VAL    42      43.681  62.842  41.367  0.00  0.00      A
ATOM    575  CG2 VAL    42      41.712  61.809  42.797  0.00  0.00      A
ATOM    576 HG21 VAL    42      41.032  60.982  43.000  0.00  0.00      A
ATOM    577 HG22 VAL    42      41.457  62.653  43.439  0.00  0.00      A
ATOM    578 HG23 VAL    42      42.723  61.471  43.022  0.00  0.00      A
ATOM    579  C   VAL    42      40.057  63.124  39.478  0.00  0.00      A
ATOM    580  O   VAL    42      40.863  62.762  38.619  0.00  0.00      A
ATOM    581  N   ARG    43      38.887  63.680  39.144  0.00  0.00      A
ATOM    582  H   ARG    43      38.303  63.996  39.909  0.00  0.00      A
ATOM    583  CA  ARG    43      38.519  64.101  37.782  0.00  0.00      A
ATOM    584  HA  ARG    43      38.583  63.243  37.110  0.00  0.00      A
ATOM    585  CB  ARG    43      37.077  64.648  37.802  0.00  0.00      A
ATOM    586  HB3 ARG    43      37.022  65.462  38.525  0.00  0.00      A
ATOM    587  HB2 ARG    43      36.841  65.063  36.820  0.00  0.00      A
ATOM    588  CG  ARG    43      36.008  63.591  38.150  0.00  0.00      A
ATOM    589  HG3 ARG    43      36.316  63.007  39.019  0.00  0.00      A
ATOM    590  HG2 ARG    43      35.905  62.910  37.306  0.00  0.00      A
ATOM    591  CD  ARG    43      34.655  64.258  38.473  0.00  0.00      A
ATOM    592  HD3 ARG    43      34.594  64.443  39.548  0.00  0.00      A
ATOM    593  HD2 ARG    43      34.618  65.228  37.973  0.00  0.00      A
ATOM    594  NE  ARG    43      33.481  63.479  38.023  0.00  0.00      A
ATOM    595  HE  ARG    43      32.874  63.912  37.328  0.00  0.00      A
ATOM    596  CZ  ARG    43      33.106  62.254  38.344  0.00  0.00      A
ATOM    597  NH1 ARG    43      33.687  61.490  39.219  0.00  0.00      A
ATOM    598 HH11 ARG    43      33.306  60.551  39.354  0.00  0.00      A
ATOM    599 HH12 ARG    43      34.268  61.896  39.937  0.00  0.00      A
ATOM    600  NH2 ARG    43      32.063  61.760  37.762  0.00  0.00      A
ATOM    601 HH21 ARG    43      31.514  62.360  37.156  0.00  0.00      A
ATOM    602 HH22 ARG    43      31.787  60.819  38.026  0.00  0.00      A
ATOM    603  C   ARG    43      39.508  65.162  37.287  0.00  0.00      A
ATOM    604  O   ARG    43      39.910  66.035  38.056  0.00  0.00      A
ATOM    605  N   ASP    44      39.809  65.180  35.991  0.00  0.00      A
ATOM    606  H   ASP    44      39.516  64.390  35.423  0.00  0.00      A
ATOM    607  CA  ASP    44      40.781  66.119  35.397  0.00  0.00      A
ATOM    608  HA  ASP    44      40.893  66.972  36.064  0.00  0.00      A
ATOM    609  CB  ASP    44      42.149  65.422  35.333  0.00  0.00      A
ATOM    610  HB3 ASP    44      42.108  64.640  34.573  0.00  0.00      A
ATOM    611  HB2 ASP    44      42.348  64.943  36.294  0.00  0.00      A
ATOM    612  CG  ASP    44      43.312  66.377  35.040  0.00  0.00      A
ATOM    613  OD1 ASP    44      44.080  66.066  34.095  0.00  0.00      A
ATOM    614  OD2 ASP    44      43.501  67.379  35.778  0.00  0.00      A
ATOM    615  C   ASP    44      40.299  66.687  34.041  0.00  0.00      A
ATOM    616  O   ASP    44      41.096  67.105  33.198  0.00  0.00      A
ATOM    617  N   PHE    45      38.972  66.701  33.834  0.00  0.00      A
ATOM    618  H   PHE    45      38.415  66.329  34.589  0.00  0.00      A
ATOM    619  CA  PHE    45      38.312  67.035  32.591  0.00  0.00      A
ATOM    620  HA  PHE    45      38.550  66.199  31.934  0.00  0.00      A
ATOM    621  CB  PHE    45      36.837  67.013  32.846  0.00  0.00      A
ATOM    622  HB3 PHE    45      36.593  67.851  33.498  0.00  0.00      A
ATOM    623  HB2 PHE    45      36.249  67.233  31.955  0.00  0.00      A
ATOM    624  CG  PHE    45      36.328  65.728  33.593  0.00  0.00      A
ATOM    625  CD1 PHE    45      36.893  64.419  33.483  0.00  0.00      A
ATOM    626  HD1 PHE    45      37.728  64.303  32.808  0.00  0.00      A
ATOM    627  CE1 PHE    45      36.289  63.325  34.142  0.00  0.00      A
ATOM    628  HE1 PHE    45      36.805  62.377  34.177  0.00  0.00      A
ATOM    629  CZ  PHE    45      35.074  63.482  34.778  0.00  0.00      A
ATOM    630  HZ  PHE    45      34.544  62.608  35.126  0.00  0.00      A
ATOM    631  CE2 PHE    45      34.383  64.698  34.807  0.00  0.00      A
ATOM    632  HE2 PHE    45      33.474  64.882  35.361  0.00  0.00      A
ATOM    633  CD2 PHE    45      35.028  65.818  34.184  0.00  0.00      A
ATOM    634  HD2 PHE    45      34.545  66.775  34.315  0.00  0.00      A
ATOM    635  C   PHE    45      38.667  68.351  31.870  0.00  0.00      A
ATOM    636  O   PHE    45      38.554  68.499  30.673  0.00  0.00      A
ATOM    637  N   ASP    46      39.123  69.307  32.641  0.00  0.00      A
ATOM    638  H   ASP    46      39.289  68.939  33.567  0.00  0.00      A
ATOM    639  CA  ASP    46      39.530  70.698  32.289  0.00  0.00      A
ATOM    640  HA  ASP    46      38.892  70.919  31.433  0.00  0.00      A
ATOM    641  CB  ASP    46      39.231  71.592  33.489  0.00  0.00      A
ATOM    642  HB3 ASP    46      38.259  71.405  33.946  0.00  0.00      A
ATOM    643  HB2 ASP    46      39.853  71.337  34.347  0.00  0.00      A
ATOM    644  CG  ASP    46      39.341  73.083  33.120  0.00  0.00      A
ATOM    645  OD1 ASP    46      38.348  73.689  32.680  0.00  0.00      A
ATOM    646  OD2 ASP    46      40.518  73.588  33.119  0.00  0.00      A
ATOM    647  C   ASP    46      41.035  70.689  31.749  0.00  0.00      A
ATOM    648  O   ASP    46      41.215  71.101  30.598  0.00  0.00      A
ATOM    649  N   ARG    47      42.063  69.952  32.340  0.00  0.00      A
ATOM    650  H   ARG    47      41.796  69.393  33.138  0.00  0.00      A
ATOM    651  CA  ARG    47      43.437  69.794  31.728  0.00  0.00      A
ATOM    652  HA  ARG    47      43.744  70.720  31.242  0.00  0.00      A
ATOM    653  CB  ARG    47      44.386  69.435  32.840  0.00  0.00      A
ATOM    654  HB3 ARG    47      44.429  70.282  33.526  0.00  0.00      A
ATOM    655  HB2 ARG    47      44.084  68.556  33.408  0.00  0.00      A
ATOM    656  CG  ARG    47      45.841  69.123  32.251  0.00  0.00      A
ATOM    657  HG3 ARG    47      45.708  68.156  31.765  0.00  0.00      A
ATOM    658  HG2 ARG    47      46.515  68.994  33.098  0.00  0.00      A
ATOM    659  CD  ARG    47      46.400  70.175  31.289  0.00  0.00      A
ATOM    660  HD3 ARG    47      45.642  70.781  30.794  0.00  0.00      A
ATOM    661  HD2 ARG    47      47.086  70.819  31.840  0.00  0.00      A
ATOM    662  NE  ARG    47      47.112  69.357  30.192  0.00  0.00      A
ATOM    663  HE  ARG    47      47.265  68.378  30.391  0.00  0.00      A
ATOM    664  CZ  ARG    47      47.619  69.868  29.096  0.00  0.00      A
ATOM    665  NH1 ARG    47      47.491  71.154  28.738  0.00  0.00      A
ATOM    666 HH11 ARG    47      46.994  71.838  29.292  0.00  0.00      A
ATOM    667 HH12 ARG    47      47.994  71.517  27.941  0.00  0.00      A
ATOM    668  NH2 ARG    47      48.391  69.135  28.318  0.00  0.00      A
ATOM    669 HH21 ARG    47      48.533  68.159  28.535  0.00  0.00      A
ATOM    670 HH22 ARG    47      48.868  69.504  27.507  0.00  0.00      A
ATOM    671  C   ARG    47      43.380  68.815  30.553  0.00  0.00      A
ATOM    672  O   ARG    47      43.972  69.068  29.470  0.00  0.00      A
ATOM    673  N   ALA    48      42.613  67.680  30.660  0.00  0.00      A
ATOM    674  H   ALA    48      42.221  67.423  31.555  0.00  0.00      A
ATOM    675  CA  ALA    48      42.503  66.696  29.534  0.00  0.00      A
ATOM    676  HA  ALA    48      43.530  66.538  29.206  0.00  0.00      A
ATOM    677  CB  ALA    48      41.965  65.446  30.158  0.00  0.00      A
ATOM    678  HB1 ALA    48      41.669  64.817  29.319  0.00  0.00      A
ATOM    679  HB2 ALA    48      42.786  64.944  30.670  0.00  0.00      A
ATOM    680  HB3 ALA    48      41.183  65.569  30.908  0.00  0.00      A
ATOM    681  C   ALA    48      41.695  67.102  28.249  0.00  0.00      A
ATOM    682  O   ALA    48      41.890  66.562  27.173  0.00  0.00      A
ATOM    683  N   ARG    49      40.878  68.165  28.445  0.00  0.00      A
ATOM    684  H   ARG    49      40.775  68.557  29.370  0.00  0.00      A
ATOM    685  CA  ARG    49      40.223  68.773  27.275  0.00  0.00      A
ATOM    686  HA  ARG    49      39.819  67.992  26.630  0.00  0.00      A
ATOM    687  CB  ARG    49      39.122  69.677  27.748  0.00  0.00      A
ATOM    688  HB3 ARG    49      39.408  70.579  28.288  0.00  0.00      A
ATOM    689  HB2 ARG    49      38.399  69.039  28.257  0.00  0.00      A
ATOM    690  CG  ARG    49      38.305  70.408  26.682  0.00  0.00      A
ATOM    691  HG3 ARG    49      39.017  71.001  26.108  0.00  0.00      A
ATOM    692  HG2 ARG    49      37.929  69.792  25.864  0.00  0.00      A
ATOM    693  CD  ARG    49      37.230  71.421  27.085  0.00  0.00      A
ATOM    694  HD3 ARG    49      36.856  71.992  26.235  0.00  0.00      A
ATOM    695  HD2 ARG    49      37.731  72.162  27.707  0.00  0.00      A
ATOM    696  NE  ARG    49      36.046  70.827  27.820  0.00  0.00      A
ATOM    697  HE  ARG    49      35.388  70.262  27.302  0.00  0.00      A
ATOM    698  CZ  ARG    49      35.859  70.663  29.159  0.00  0.00      A
ATOM    699  NH1 ARG    49      36.431  71.412  30.086  0.00  0.00      A
ATOM    700 HH11 ARG    49      37.164  72.024  29.757  0.00  0.00      A
ATOM    701 HH12 ARG    49      36.463  71.049  31.028  0.00  0.00      A
ATOM    702  NH2 ARG    49      34.923  69.793  29.513  0.00  0.00      A
ATOM    703 HH21 ARG    49      34.686  69.688  30.489  0.00  0.00      A
ATOM    704 HH22 ARG    49      34.350  69.454  28.754  0.00  0.00      A
ATOM    705  C   ARG    49      41.255  69.569  26.433  0.00  0.00      A
ATOM    706  O   ARG    49      41.149  69.628  25.171  0.00  0.00      A
ATOM    707  N   ASP    50      42.339  70.011  27.038  0.00  0.00      A
ATOM    708  H   ASP    50      42.553  69.848  28.012  0.00  0.00      A
ATOM    709  CA  ASP    50      43.423  70.616  26.194  0.00  0.00      A
ATOM    710  HA  ASP    50      43.059  71.142  25.311  0.00  0.00      A
ATOM    711  CB  ASP    50      44.209  71.524  27.186  0.00  0.00      A
ATOM    712  HB3 ASP    50      43.576  72.095  27.866  0.00  0.00      A
ATOM    713  HB2 ASP    50      44.922  70.947  27.775  0.00  0.00      A
ATOM    714  CG  ASP    50      45.121  72.506  26.440  0.00  0.00      A
ATOM    715  OD1 ASP    50      44.502  73.293  25.679  0.00  0.00      A
ATOM    716  OD2 ASP    50      46.307  72.369  26.330  0.00  0.00      A
ATOM    717  C   ASP    50      44.351  69.493  25.735  0.00  0.00      A
ATOM    718  O   ASP    50      44.856  69.665  24.636  0.00  0.00      A
ATOM    719  N   ALA    51      44.418  68.311  26.441  0.00  0.00      A
ATOM    720  H   ALA    51      43.977  68.245  27.347  0.00  0.00      A
ATOM    721  CA  ALA    51      45.208  67.183  25.951  0.00  0.00      A
ATOM    722  HA  ALA    51      46.133  67.663  25.632  0.00  0.00      A
ATOM    723  CB  ALA    51      45.460  66.119  27.070  0.00  0.00      A
ATOM    724  HB1 ALA    51      46.091  65.325  26.672  0.00  0.00      A
ATOM    725  HB2 ALA    51      44.546  65.768  27.549  0.00  0.00      A
ATOM    726  HB3 ALA    51      46.045  66.706  27.778  0.00  0.00      A
ATOM    727  C   ALA    51      44.511  66.516  24.683  0.00  0.00      A
ATOM    728  O   ALA    51      45.220  66.160  23.755  0.00  0.00      A
ATOM    729  N   ALA    52      43.190  66.378  24.666  0.00  0.00      A
ATOM    730  H   ALA    52      42.670  66.400  25.532  0.00  0.00      A
ATOM    731  CA  ALA    52      42.399  66.154  23.496  0.00  0.00      A
ATOM    732  HA  ALA    52      42.600  65.152  23.114  0.00  0.00      A
ATOM    733  CB  ALA    52      40.968  66.168  24.038  0.00  0.00      A
ATOM    734  HB1 ALA    52      40.642  67.164  24.336  0.00  0.00      A
ATOM    735  HB2 ALA    52      41.010  65.498  24.897  0.00  0.00      A
ATOM    736  HB3 ALA    52      40.287  65.675  23.344  0.00  0.00      A
ATOM    737  C   ALA    52      42.509  67.113  22.328  0.00  0.00      A
ATOM    738  O   ALA    52      42.691  66.580  21.264  0.00  0.00      A
ATOM    739  N   LYS    53      42.395  68.386  22.567  0.00  0.00      A
ATOM    740  H   LYS    53      41.996  68.735  23.427  0.00  0.00      A
ATOM    741  CA  LYS    53      42.576  69.374  21.494  0.00  0.00      A
ATOM    742  HA  LYS    53      41.784  69.294  20.749  0.00  0.00      A
ATOM    743  CB  LYS    53      42.419  70.773  22.129  0.00  0.00      A
ATOM    744  HB3 LYS    53      43.282  71.080  22.720  0.00  0.00      A
ATOM    745  HB2 LYS    53      41.593  70.880  22.832  0.00  0.00      A
ATOM    746  CG  LYS    53      41.921  71.738  21.068  0.00  0.00      A
ATOM    747  HG3 LYS    53      40.955  71.498  20.624  0.00  0.00      A
ATOM    748  HG2 LYS    53      42.631  71.712  20.242  0.00  0.00      A
ATOM    749  CD  LYS    53      41.872  73.159  21.696  0.00  0.00      A
ATOM    750  HD3 LYS    53      41.637  73.900  20.931  0.00  0.00      A
ATOM    751  HD2 LYS    53      41.060  73.262  22.416  0.00  0.00      A
ATOM    752  CE  LYS    53      43.177  73.684  22.410  0.00  0.00      A
ATOM    753  HE3 LYS    53      44.066  73.173  22.041  0.00  0.00      A
ATOM    754  HE2 LYS    53      42.935  73.290  23.397  0.00  0.00      A
ATOM    755  NZ  LYS    53      43.197  75.184  22.486  0.00  0.00      A
ATOM    756  HZ1 LYS    53      43.109  75.577  21.560  0.00  0.00      A
ATOM    757  HZ2 LYS    53      42.549  75.626  23.122  0.00  0.00      A
ATOM    758  HZ3 LYS    53      44.058  75.538  22.875  0.00  0.00      A
ATOM    759  C   LYS    53      43.961  69.128  20.871  0.00  0.00      A
ATOM    760  O   LYS    53      44.049  69.181  19.627  0.00  0.00      A
ATOM    761  N   ALA    54      45.077  69.063  21.652  0.00  0.00      A
ATOM    762  H   ALA    54      44.941  69.294  22.626  0.00  0.00      A
ATOM    763  CA  ALA    54      46.438  68.815  21.170  0.00  0.00      A
ATOM    764  HA  ALA    54      46.737  69.524  20.398  0.00  0.00      A
ATOM    765  CB  ALA    54      47.399  68.978  22.294  0.00  0.00      A
ATOM    766  HB1 ALA    54      46.903  68.603  23.189  0.00  0.00      A
ATOM    767  HB2 ALA    54      47.694  70.014  22.461  0.00  0.00      A
ATOM    768  HB3 ALA    54      48.395  68.557  22.155  0.00  0.00      A
ATOM    769  C   ALA    54      46.715  67.471  20.554  0.00  0.00      A
ATOM    770  O   ALA    54      47.304  67.523  19.477  0.00  0.00      A
ATOM    771  N   ALA    55      46.113  66.344  20.990  0.00  0.00      A
ATOM    772  H   ALA    55      45.576  66.426  21.841  0.00  0.00      A
ATOM    773  CA  ALA    55      46.146  65.097  20.288  0.00  0.00      A
ATOM    774  HA  ALA    55      47.141  64.654  20.249  0.00  0.00      A
ATOM    775  CB  ALA    55      45.352  63.955  21.012  0.00  0.00      A
ATOM    776  HB1 ALA    55      44.326  64.306  21.121  0.00  0.00      A
ATOM    777  HB2 ALA    55      45.831  63.741  21.967  0.00  0.00      A
ATOM    778  HB3 ALA    55      45.277  63.054  20.402  0.00  0.00      A
ATOM    779  C   ALA    55      45.699  65.186  18.858  0.00  0.00      A
ATOM    780  O   ALA    55      46.415  64.711  17.935  0.00  0.00      A
ATOM    781  N   ASP    56      44.575  65.873  18.654  0.00  0.00      A
ATOM    782  H   ASP    56      44.139  66.216  19.498  0.00  0.00      A
ATOM    783  CA  ASP    56      44.061  66.252  17.272  0.00  0.00      A
ATOM    784  HA  ASP    56      43.906  65.282  16.799  0.00  0.00      A
ATOM    785  CB  ASP    56      42.713  66.947  17.484  0.00  0.00      A
ATOM    786  HB3 ASP    56      42.106  66.499  18.272  0.00  0.00      A
ATOM    787  HB2 ASP    56      42.957  67.981  17.726  0.00  0.00      A
ATOM    788  CG  ASP    56      41.950  66.969  16.118  0.00  0.00      A
ATOM    789  OD1 ASP    56      41.197  65.946  15.794  0.00  0.00      A
ATOM    790  OD2 ASP    56      42.102  67.933  15.384  0.00  0.00      A
ATOM    791  C   ASP    56      44.928  67.148  16.385  0.00  0.00      A
ATOM    792  O   ASP    56      44.854  67.058  15.127  0.00  0.00      A
ATOM    793  N   ALA    57      45.728  67.989  17.006  0.00  0.00      A
ATOM    794  H   ALA    57      45.729  68.020  18.015  0.00  0.00      A
ATOM    795  CA  ALA    57      46.758  68.759  16.396  0.00  0.00      A
ATOM    796  HA  ALA    57      46.300  69.262  15.544  0.00  0.00      A
ATOM    797  CB  ALA    57      47.184  69.877  17.345  0.00  0.00      A
ATOM    798  HB1 ALA    57      47.795  70.514  16.706  0.00  0.00      A
ATOM    799  HB2 ALA    57      46.296  70.332  17.783  0.00  0.00      A
ATOM    800  HB3 ALA    57      47.764  69.493  18.184  0.00  0.00      A
ATOM    801  C   ALA    57      47.857  67.870  15.832  0.00  0.00      A
ATOM    802  O   ALA    57      48.524  68.345  14.900  0.00  0.00      A
ATOM    803  N   GLU    58      48.108  66.642  16.308  0.00  0.00      A
ATOM    804  H   GLU    58      47.571  66.305  17.094  0.00  0.00      A
ATOM    805  CA  GLU    58      49.120  65.769  15.827  0.00  0.00      A
ATOM    806  HA  GLU    58      49.941  66.347  15.403  0.00  0.00      A
ATOM    807  CB  GLU    58      49.702  64.856  16.957  0.00  0.00      A
ATOM    808  HB3 GLU    58      50.375  64.130  16.500  0.00  0.00      A
ATOM    809  HB2 GLU    58      48.914  64.261  17.417  0.00  0.00      A
ATOM    810  CG  GLU    58      50.503  65.626  17.978  0.00  0.00      A
ATOM    811  HG3 GLU    58      49.887  66.434  18.374  0.00  0.00      A
ATOM    812  HG2 GLU    58      51.350  66.057  17.444  0.00  0.00      A
ATOM    813  CD  GLU    58      51.127  64.836  19.095  0.00  0.00      A
ATOM    814  OE1 GLU    58      52.367  64.674  19.076  0.00  0.00      A
ATOM    815  OE2 GLU    58      50.488  64.265  19.973  0.00  0.00      A
ATOM    816  C   GLU    58      48.602  64.941  14.616  0.00  0.00      A
ATOM    817  O   GLU    58      49.327  64.689  13.629  0.00  0.00      A
ATOM    818  N   ILE    59      47.313  64.589  14.585  0.00  0.00      A
ATOM    819  H   ILE    59      46.655  64.944  15.264  0.00  0.00      A
ATOM    820  CA  ILE    59      46.746  64.000  13.354  0.00  0.00      A
ATOM    821  HA  ILE    59      47.514  63.344  12.945  0.00  0.00      A
ATOM    822  CB  ILE    59      45.439  63.225  13.614  0.00  0.00      A
ATOM    823  HB  ILE    59      45.711  62.443  14.323  0.00  0.00      A
ATOM    824  CG2 ILE    59      44.366  64.055  14.301  0.00  0.00      A
ATOM    825 HG21 ILE    59      43.618  63.401  14.750  0.00  0.00      A
ATOM    826 HG22 ILE    59      43.893  64.782  13.640  0.00  0.00      A
ATOM    827 HG23 ILE    59      44.792  64.634  15.120  0.00  0.00      A
ATOM    828  CG1 ILE    59      44.684  62.629  12.411  0.00  0.00      A
ATOM    829 HG13 ILE    59      43.842  62.002  12.706  0.00  0.00      A
ATOM    830 HG12 ILE    59      44.402  63.429  11.728  0.00  0.00      A
ATOM    831  CD1 ILE    59      45.643  61.627  11.848  0.00  0.00      A
ATOM    832 HD11 ILE    59      45.134  61.130  11.022  0.00  0.00      A
ATOM    833 HD12 ILE    59      45.947  60.946  12.643  0.00  0.00      A
ATOM    834 HD13 ILE    59      46.549  62.137  11.521  0.00  0.00      A
ATOM    835  C   ILE    59      46.610  65.061  12.243  0.00  0.00      A
ATOM    836  O   ILE    59      46.603  64.713  11.089  0.00  0.00      A
ATOM    837  N   ALA    60      46.479  66.373  12.623  0.00  0.00      A
ATOM    838  H   ALA    60      46.406  66.541  13.616  0.00  0.00      A
ATOM    839  CA  ALA    60      46.567  67.473  11.658  0.00  0.00      A
ATOM    840  HA  ALA    60      45.700  67.297  11.023  0.00  0.00      A
ATOM    841  CB  ALA    60      46.358  68.784  12.371  0.00  0.00      A
ATOM    842  HB1 ALA    60      46.300  69.565  11.612  0.00  0.00      A
ATOM    843  HB2 ALA    60      45.476  68.674  13.002  0.00  0.00      A
ATOM    844  HB3 ALA    60      47.218  68.938  13.022  0.00  0.00      A
ATOM    845  C   ALA    60      47.934  67.533  10.987  0.00  0.00      A
ATOM    846  O   ALA    60      47.954  68.090   9.858  0.00  0.00      A
ATOM    847  N   ALA    61      48.993  66.985  11.550  0.00  0.00      A
ATOM    848  H   ALA    61      48.925  66.616  12.488  0.00  0.00      A
ATOM    849  CA  ALA    61      50.217  66.601  10.884  0.00  0.00      A
ATOM    850  HA  ALA    61      50.348  67.306  10.064  0.00  0.00      A
ATOM    851  CB  ALA    61      51.284  66.842  11.822  0.00  0.00      A
ATOM    852  HB1 ALA    61      51.191  66.203  12.700  0.00  0.00      A
ATOM    853  HB2 ALA    61      52.248  66.811  11.314  0.00  0.00      A
ATOM    854  HB3 ALA    61      51.236  67.895  12.099  0.00  0.00      A
ATOM    855  C   ALA    61      50.296  65.208  10.215  0.00  0.00      A
ATOM    856  O   ALA    61      51.320  64.744   9.713  0.00  0.00      A
ATOM    857  N   ALA    62      49.190  64.519  10.065  0.00  0.00      A
ATOM    858  H   ALA    62      48.368  65.027  10.359  0.00  0.00      A
ATOM    859  CA  ALA    62      49.059  63.124   9.620  0.00  0.00      A
ATOM    860  HA  ALA    62      47.988  62.920   9.638  0.00  0.00      A
ATOM    861  CB  ALA    62      49.523  62.964   8.113  0.00  0.00      A
ATOM    862  HB1 ALA    62      50.405  63.525   7.804  0.00  0.00      A
ATOM    863  HB2 ALA    62      49.667  61.898   7.942  0.00  0.00      A
ATOM    864  HB3 ALA    62      48.796  63.335   7.390  0.00  0.00      A
ATOM    865  C   ALA    62      49.641  62.068  10.590  0.00  0.00      A
ATOM    866  O   ALA    62      49.543  60.881  10.202  0.00  0.00      A
ATOM    867  N   VAL    63      50.369  62.368  11.691  0.00  0.00      A
ATOM    868  H   VAL    63      50.315  63.333  11.985  0.00  0.00      A
ATOM    869  CA  VAL    63      50.888  61.351  12.525  0.00  0.00      A
ATOM    870  HA  VAL    63      51.584  60.764  11.926  0.00  0.00      A
ATOM    871  CB  VAL    63      51.773  61.866  13.677  0.00  0.00      A
ATOM    872  HB  VAL    63      51.108  62.172  14.484  0.00  0.00      A
ATOM    873  CG1 VAL    63      52.791  60.797  14.036  0.00  0.00      A
ATOM    874 HG11 VAL    63      53.322  60.392  13.175  0.00  0.00      A
ATOM    875 HG12 VAL    63      52.292  59.960  14.525  0.00  0.00      A
ATOM    876 HG13 VAL    63      53.534  61.245  14.696  0.00  0.00      A
ATOM    877  CG2 VAL    63      52.681  63.028  13.192  0.00  0.00      A
ATOM    878 HG21 VAL    63      53.489  62.760  12.512  0.00  0.00      A
ATOM    879 HG22 VAL    63      52.032  63.794  12.767  0.00  0.00      A
ATOM    880 HG23 VAL    63      53.220  63.487  14.021  0.00  0.00      A
ATOM    881  C   VAL    63      49.793  60.519  13.138  0.00  0.00      A
ATOM    882  O   VAL    63      49.100  60.804  14.123  0.00  0.00      A
ATOM    883  N   ARG    64      49.692  59.285  12.576  0.00  0.00      A
ATOM    884  H   ARG    64      50.294  59.089  11.789  0.00  0.00      A
ATOM    885  CA  ARG    64      48.885  58.182  13.134  0.00  0.00      A
ATOM    886  HA  ARG    64      47.939  58.604  13.473  0.00  0.00      A
ATOM    887  CB  ARG    64      48.465  57.161  12.032  0.00  0.00      A
ATOM    888  HB3 ARG    64      49.306  56.550  11.703  0.00  0.00      A
ATOM    889  HB2 ARG    64      48.022  57.777  11.249  0.00  0.00      A
ATOM    890  CG  ARG    64      47.394  56.283  12.711  0.00  0.00      A
ATOM    891  HG3 ARG    64      47.925  55.706  13.467  0.00  0.00      A
ATOM    892  HG2 ARG    64      46.641  56.885  13.220  0.00  0.00      A
ATOM    893  CD  ARG    64      46.848  55.374  11.617  0.00  0.00      A
ATOM    894  HD3 ARG    64      46.573  56.030  10.790  0.00  0.00      A
ATOM    895  HD2 ARG    64      47.741  54.861  11.259  0.00  0.00      A
ATOM    896  NE  ARG    64      45.811  54.478  12.197  0.00  0.00      A
ATOM    897  HE  ARG    64      45.970  54.008  13.077  0.00  0.00      A
ATOM    898  CZ  ARG    64      44.771  53.937  11.507  0.00  0.00      A
ATOM    899  NH1 ARG    64      44.519  54.269  10.253  0.00  0.00      A
ATOM    900 HH11 ARG    64      43.799  53.705   9.824  0.00  0.00      A
ATOM    901 HH12 ARG    64      45.095  54.889   9.702  0.00  0.00      A
ATOM    902  NH2 ARG    64      43.966  53.106  12.084  0.00  0.00      A
ATOM    903 HH21 ARG    64      44.223  52.827  13.021  0.00  0.00      A
ATOM    904 HH22 ARG    64      43.165  52.810  11.545  0.00  0.00      A
ATOM    905  C   ARG    64      49.705  57.581  14.230  0.00  0.00      A
ATOM    906  O   ARG    64      50.739  56.941  13.930  0.00  0.00      A
ATOM    907  N   LYS    65      49.238  57.666  15.461  0.00  0.00      A
ATOM    908  H   LYS    65      48.322  58.091  15.493  0.00  0.00      A
ATOM    909  CA  LYS    65      49.796  57.115  16.755  0.00  0.00      A
ATOM    910  HA  LYS    65      50.840  56.886  16.543  0.00  0.00      A
ATOM    911  CB  LYS    65      49.818  58.352  17.775  0.00  0.00      A
ATOM    912  HB3 LYS    65      50.291  58.138  18.734  0.00  0.00      A
ATOM    913  HB2 LYS    65      48.785  58.616  17.998  0.00  0.00      A
ATOM    914  CG  LYS    65      50.745  59.542  17.135  0.00  0.00      A
ATOM    915  HG3 LYS    65      51.742  59.112  17.038  0.00  0.00      A
ATOM    916  HG2 LYS    65      50.355  59.815  16.154  0.00  0.00      A
ATOM    917  CD  LYS    65      50.844  60.853  17.983  0.00  0.00      A
ATOM    918  HD3 LYS    65      51.683  61.465  17.652  0.00  0.00      A
ATOM    919  HD2 LYS    65      49.925  61.400  17.773  0.00  0.00      A
ATOM    920  CE  LYS    65      50.970  60.661  19.439  0.00  0.00      A
ATOM    921  HE3 LYS    65      50.740  61.586  19.968  0.00  0.00      A
ATOM    922  HE2 LYS    65      50.194  59.944  19.707  0.00  0.00      A
ATOM    923  NZ  LYS    65      52.386  60.182  19.687  0.00  0.00      A
ATOM    924  HZ1 LYS    65      52.461  59.953  20.668  0.00  0.00      A
ATOM    925  HZ2 LYS    65      52.399  59.332  19.142  0.00  0.00      A
ATOM    926  HZ3 LYS    65      53.183  60.723  19.383  0.00  0.00      A
ATOM    927  C   LYS    65      48.898  55.994  17.325  0.00  0.00      A
ATOM    928  O   LYS    65      47.677  56.046  17.162  0.00  0.00      A
ATOM    929  N   PRO    66      49.557  55.030  18.007  0.00  0.00      A
ATOM    930  CD  PRO    66      50.975  54.944  18.183  0.00  0.00      A
ATOM    931  HD3 PRO    66      51.286  55.678  18.927  0.00  0.00      A
ATOM    932  HD2 PRO    66      51.493  55.048  17.230  0.00  0.00      A
ATOM    933  CG  PRO    66      51.169  53.522  18.630  0.00  0.00      A
ATOM    934  HG3 PRO    66      52.068  53.474  19.243  0.00  0.00      A
ATOM    935  HG2 PRO    66      51.388  52.894  17.766  0.00  0.00      A
ATOM    936  CB  PRO    66      49.936  53.040  19.398  0.00  0.00      A
ATOM    937  HB3 PRO    66      49.923  53.534  20.369  0.00  0.00      A
ATOM    938  HB2 PRO    66      49.868  51.952  19.435  0.00  0.00      A
ATOM    939  CA  PRO    66      48.873  53.790  18.518  0.00  0.00      A
ATOM    940  HA  PRO    66      48.524  53.198  17.672  0.00  0.00      A
ATOM    941  C   PRO    66      47.583  53.943  19.347  0.00  0.00      A
ATOM    942  O   PRO    66      46.645  53.186  19.193  0.00  0.00      A
ATOM    943  N   LEU    67      47.448  54.981  20.171  0.00  0.00      A
ATOM    944  H   LEU    67      48.206  55.651  20.227  0.00  0.00      A
ATOM    945  CA  LEU    67      46.256  55.260  21.000  0.00  0.00      A
ATOM    946  HA  LEU    67      45.446  54.593  20.707  0.00  0.00      A
ATOM    947  CB  LEU    67      46.559  55.023  22.497  0.00  0.00      A
ATOM    948  HB3 LEU    67      45.711  55.366  23.089  0.00  0.00      A
ATOM    949  HB2 LEU    67      47.411  55.638  22.782  0.00  0.00      A
ATOM    950  CG  LEU    67      46.817  53.559  22.893  0.00  0.00      A
ATOM    951  HG  LEU    67      47.601  53.139  22.264  0.00  0.00      A
ATOM    952  CD1 LEU    67      47.279  53.495  24.350  0.00  0.00      A
ATOM    953 HD11 LEU    67      47.499  52.463  24.622  0.00  0.00      A
ATOM    954 HD12 LEU    67      46.500  53.878  25.011  0.00  0.00      A
ATOM    955 HD13 LEU    67      48.182  54.091  24.482  0.00  0.00      A
ATOM    956  CD2 LEU    67      45.558  52.695  22.776  0.00  0.00      A
ATOM    957 HD21 LEU    67      44.762  53.106  23.397  0.00  0.00      A
ATOM    958 HD22 LEU    67      45.226  52.653  21.739  0.00  0.00      A
ATOM    959 HD23 LEU    67      45.777  51.681  23.109  0.00  0.00      A
ATOM    960  C   LEU    67      45.708  56.670  20.732  0.00  0.00      A
ATOM    961  O   LEU    67      45.104  57.280  21.611  0.00  0.00      A
ATOM    962  N   LEU    68      45.936  57.191  19.522  0.00  0.00      A
ATOM    963  H   LEU    68      46.472  56.644  18.864  0.00  0.00      A
ATOM    964  CA  LEU    68      45.433  58.472  19.014  0.00  0.00      A
ATOM    965  HA  LEU    68      46.127  59.233  19.373  0.00  0.00      A
ATOM    966  CB  LEU    68      45.512  58.479  17.487  0.00  0.00      A
ATOM    967  HB3 LEU    68      45.108  57.502  17.223  0.00  0.00      A
ATOM    968  HB2 LEU    68      46.551  58.642  17.202  0.00  0.00      A
ATOM    969  CG  LEU    68      44.675  59.574  16.738  0.00  0.00      A
ATOM    970  HG  LEU    68      43.644  59.548  17.089  0.00  0.00      A
ATOM    971  CD1 LEU    68      45.094  60.985  17.047  0.00  0.00      A
ATOM    972 HD11 LEU    68      44.978  61.195  18.110  0.00  0.00      A
ATOM    973 HD12 LEU    68      46.136  61.158  16.779  0.00  0.00      A
ATOM    974 HD13 LEU    68      44.439  61.570  16.401  0.00  0.00      A
ATOM    975  CD2 LEU    68      44.800  59.359  15.226  0.00  0.00      A
ATOM    976 HD21 LEU    68      44.117  60.047  14.728  0.00  0.00      A
ATOM    977 HD22 LEU    68      45.827  59.437  14.871  0.00  0.00      A
ATOM    978 HD23 LEU    68      44.423  58.379  14.933  0.00  0.00      A
ATOM    979  C   LEU    68      44.040  58.882  19.597  0.00  0.00      A
ATOM    980  O   LEU    68      43.056  58.306  19.127  0.00  0.00      A
ATOM    981  N   GLY    69      44.027  59.782  20.518  0.00  0.00      A
ATOM    982  H   GLY    69      44.901  59.995  20.976  0.00  0.00      A
ATOM    983  CA  GLY    69      42.850  60.465  21.031  0.00  0.00      A
ATOM    984  HA3 GLY    69      43.171  61.359  21.564  0.00  0.00      A
ATOM    985  HA2 GLY    69      42.156  60.721  20.230  0.00  0.00      A
ATOM    986  C   GLY    69      42.039  59.683  22.076  0.00  0.00      A
ATOM    987  O   GLY    69      40.976  60.098  22.399  0.00  0.00      A
ATOM    988  N   VAL    70      42.475  58.486  22.528  0.00  0.00      A
ATOM    989  H   VAL    70      43.370  58.156  22.195  0.00  0.00      A
ATOM    990  CA  VAL    70      41.780  57.526  23.422  0.00  0.00      A
ATOM    991  HA  VAL    70      40.816  57.284  22.976  0.00  0.00      A
ATOM    992  CB  VAL    70      42.557  56.237  23.443  0.00  0.00      A
ATOM    993  HB  VAL    70      43.631  56.426  23.451  0.00  0.00      A
ATOM    994  CG1 VAL    70      42.202  55.302  24.698  0.00  0.00      A
ATOM    995 HG11 VAL    70      42.465  55.898  25.571  0.00  0.00      A
ATOM    996 HG12 VAL    70      42.677  54.325  24.611  0.00  0.00      A
ATOM    997 HG13 VAL    70      41.139  55.120  24.535  0.00  0.00      A
ATOM    998  CG2 VAL    70      42.363  55.457  22.139  0.00  0.00      A
ATOM    999 HG21 VAL    70      43.070  54.628  22.185  0.00  0.00      A
ATOM   1000 HG22 VAL    70      41.397  54.955  22.192  0.00  0.00      A
ATOM   1001 HG23 VAL    70      42.505  56.169  21.326  0.00  0.00      A
ATOM   1002  C   VAL    70      41.463  58.077  24.776  0.00  0.00      A
ATOM   1003  O   VAL    70      42.336  58.510  25.555  0.00  0.00      A
ATOM   1004  N   PRO    71      40.206  57.980  25.262  0.00  0.00      A
ATOM   1005  CD  PRO    71      38.984  57.664  24.538  0.00  0.00      A
ATOM   1006  HD3 PRO    71      39.059  56.695  24.044  0.00  0.00      A
ATOM   1007  HD2 PRO    71      38.786  58.452  23.809  0.00  0.00      A
ATOM   1008  CG  PRO    71      37.861  57.626  25.575  0.00  0.00      A
ATOM   1009  HG3 PRO    71      37.711  56.602  25.918  0.00  0.00      A
ATOM   1010  HG2 PRO    71      36.935  58.033  25.171  0.00  0.00      A
ATOM   1011  CB  PRO    71      38.400  58.481  26.719  0.00  0.00      A
ATOM   1012  HB3 PRO    71      38.200  59.532  26.504  0.00  0.00      A
ATOM   1013  HB2 PRO    71      37.964  58.199  27.678  0.00  0.00      A
ATOM   1014  CA  PRO    71      39.910  58.244  26.674  0.00  0.00      A
ATOM   1015  HA  PRO    71      40.419  59.149  27.009  0.00  0.00      A
ATOM   1016  C   PRO    71      40.343  57.059  27.561  0.00  0.00      A
ATOM   1017  O   PRO    71      40.007  55.912  27.264  0.00  0.00      A
ATOM   1018  N   MET    72      40.924  57.351  28.730  0.00  0.00      A
ATOM   1019  H   MET    72      41.226  58.306  28.870  0.00  0.00      A
ATOM   1020  CA  MET    72      41.257  56.375  29.786  0.00  0.00      A
ATOM   1021  HA  MET    72      40.617  55.496  29.688  0.00  0.00      A
ATOM   1022  CB  MET    72      42.729  55.926  29.658  0.00  0.00      A
ATOM   1023  HB3 MET    72      43.042  55.468  30.594  0.00  0.00      A
ATOM   1024  HB2 MET    72      43.371  56.791  29.483  0.00  0.00      A
ATOM   1025  CG  MET    72      42.944  54.892  28.549  0.00  0.00      A
ATOM   1026  HG3 MET    72      42.822  55.395  27.595  0.00  0.00      A
ATOM   1027  HG2 MET    72      42.173  54.125  28.625  0.00  0.00      A
ATOM   1028  SD  MET    72      44.568  54.070  28.560  0.00  0.00      A
ATOM   1029  CE  MET    72      44.433  53.103  30.092  0.00  0.00      A
ATOM   1030  HE1 MET    72      45.274  52.414  30.168  0.00  0.00      A
ATOM   1031  HE2 MET    72      44.433  53.763  30.957  0.00  0.00      A
ATOM   1032  HE3 MET    72      43.506  52.534  30.085  0.00  0.00      A
ATOM   1033  C   MET    72      41.031  56.938  31.202  0.00  0.00      A
ATOM   1034  O   MET    72      41.056  58.152  31.413  0.00  0.00      A
ATOM   1035  N   THR    73      41.073  56.045  32.189  0.00  0.00      A
ATOM   1036  H   THR    73      41.095  55.065  31.935  0.00  0.00      A
ATOM   1037  CA  THR    73      41.302  56.314  33.623  0.00  0.00      A
ATOM   1038  HA  THR    73      41.735  57.305  33.744  0.00  0.00      A
ATOM   1039  CB  THR    73      39.981  56.281  34.425  0.00  0.00      A
ATOM   1040  HB  THR    73      40.199  56.271  35.492  0.00  0.00      A
ATOM   1041  CG2 THR    73      39.109  57.502  34.133  0.00  0.00      A
ATOM   1042 HG21 THR    73      38.224  57.468  34.768  0.00  0.00      A
ATOM   1043 HG22 THR    73      39.664  58.412  34.348  0.00  0.00      A
ATOM   1044 HG23 THR    73      38.798  57.503  33.089  0.00  0.00      A
ATOM   1045  OG1 THR    73      39.196  55.162  34.091  0.00  0.00      A
ATOM   1046  HG1 THR    73      39.539  54.394  34.605  0.00  0.00      A
ATOM   1047  C   THR    73      42.341  55.312  34.163  0.00  0.00      A
ATOM   1048  O   THR    73      42.964  54.603  33.366  0.00  0.00      A
ATOM   1049  N   ILE    74      42.718  55.402  35.446  0.00  0.00      A
ATOM   1050  H   ILE    74      42.233  56.036  36.060  0.00  0.00      A
ATOM   1051  CA  ILE    74      43.699  54.486  36.056  0.00  0.00      A
ATOM   1052  HA  ILE    74      43.545  53.508  35.607  0.00  0.00      A
ATOM   1053  CB  ILE    74      45.142  54.930  35.708  0.00  0.00      A
ATOM   1054  HB  ILE    74      45.122  55.380  34.717  0.00  0.00      A
ATOM   1055  CG2 ILE    74      45.690  55.999  36.667  0.00  0.00      A
ATOM   1056 HG21 ILE    74      46.608  56.423  36.263  0.00  0.00      A
ATOM   1057 HG22 ILE    74      44.950  56.792  36.771  0.00  0.00      A
ATOM   1058 HG23 ILE    74      45.895  55.568  37.648  0.00  0.00      A
ATOM   1059  CG1 ILE    74      46.052  53.692  35.603  0.00  0.00      A
ATOM   1060 HG13 ILE    74      46.113  53.203  36.572  0.00  0.00      A
ATOM   1061 HG12 ILE    74      45.593  52.995  34.902  0.00  0.00      A
ATOM   1062  CD1 ILE    74      47.471  53.988  35.101  0.00  0.00      A
ATOM   1063 HD11 ILE    74      48.001  54.614  35.817  0.00  0.00      A
ATOM   1064 HD12 ILE    74      48.019  53.053  34.988  0.00  0.00      A
ATOM   1065 HD13 ILE    74      47.424  54.490  34.134  0.00  0.00      A
ATOM   1066  C   ILE    74      43.478  54.313  37.567  0.00  0.00      A
ATOM   1067  O   ILE    74      43.098  55.262  38.259  0.00  0.00      A
ATOM   1068  N   LYN    75      43.827  53.142  38.107  0.00  0.00      A
ATOM   1069  H   LYN    75      44.098  52.399  37.469  0.00  0.00      A
ATOM   1070  CA  LYN    75      43.813  52.845  39.550  0.00  0.00      A
ATOM   1071  HA  LYN    75      42.779  52.826  39.890  0.00  0.00      A
ATOM   1072  CB  LYN    75      44.408  51.439  39.755  0.00  0.00      A
ATOM   1073  HB3 LYN    75      45.467  51.477  39.478  0.00  0.00      A
ATOM   1074  HB2 LYN    75      43.924  50.781  39.024  0.00  0.00      A
ATOM   1075  CG  LYN    75      44.264  50.804  41.150  0.00  0.00      A
ATOM   1076  HG3 LYN    75      44.781  51.400  41.910  0.00  0.00      A
ATOM   1077  HG2 LYN    75      43.206  50.772  41.433  0.00  0.00      A
ATOM   1078  CD  LYN    75      44.816  49.369  41.199  0.00  0.00      A
ATOM   1079  HD3 LYN    75      44.291  48.766  40.448  0.00  0.00      A
ATOM   1080  HD2 LYN    75      45.880  49.369  40.928  0.00  0.00      A
ATOM   1081  CE  LYN    75      44.648  48.710  42.572  0.00  0.00      A
ATOM   1082  HE3 LYN    75      43.625  48.834  42.939  0.00  0.00      A
ATOM   1083  HE2 LYN    75      45.332  49.165  43.293  0.00  0.00      A
ATOM   1084  NZ  LYN    75      44.915  47.244  42.566  0.00  0.00      A
ATOM   1085  HZ3 LYN    75      45.903  47.034  42.367  0.00  0.00      A
ATOM   1086  HZ2 LYN    75      44.365  46.803  41.817  0.00  0.00      A
ATOM   1087  C   LYN    75      44.573  53.894  40.392  0.00  0.00      A
ATOM   1088  O   LYN    75      45.730  54.199  40.104  0.00  0.00      A
ATOM   1089  N   GLU    76      43.982  54.356  41.505  0.00  0.00      A
ATOM   1090  H   GLU    76      43.019  54.076  41.669  0.00  0.00      A
ATOM   1091  CA  GLU    76      44.533  55.418  42.384  0.00  0.00      A
ATOM   1092  HA  GLU    76      44.721  56.286  41.753  0.00  0.00      A
ATOM   1093  CB  GLU    76      43.492  55.822  43.454  0.00  0.00      A
ATOM   1094  HB3 GLU    76      43.878  55.627  44.455  0.00  0.00      A
ATOM   1095  HB2 GLU    76      42.598  55.210  43.342  0.00  0.00      A
ATOM   1096  CG  GLU    76      43.062  57.294  43.376  0.00  0.00      A
ATOM   1097  HG3 GLU    76      42.848  57.558  42.339  0.00  0.00      A
ATOM   1098  HG2 GLU    76      42.130  57.401  43.934  0.00  0.00      A
ATOM   1099  CD  GLU    76      44.094  58.264  43.967  0.00  0.00      A
ATOM   1100  OE1 GLU    76      43.935  58.678  45.144  0.00  0.00      A
ATOM   1101  OE2 GLU    76      45.001  58.722  43.242  0.00  0.00      A
ATOM   1102  C   GLU    76      45.887  55.106  43.057  0.00  0.00      A
ATOM   1103  O   GLU    76      46.474  55.988  43.684  0.00  0.00      A
ATOM   1104  N   SER    77      46.399  53.880  42.928  0.00  0.00      A
ATOM   1105  H   SER    77      45.891  53.207  42.372  0.00  0.00      A
ATOM   1106  CA  SER    77      47.749  53.500  43.352  0.00  0.00      A
ATOM   1107  HA  SER    77      47.981  54.033  44.272  0.00  0.00      A
ATOM   1108  CB  SER    77      47.798  52.003  43.664  0.00  0.00      A
ATOM   1109  HB3 SER    77      48.827  51.705  43.857  0.00  0.00      A
ATOM   1110  HB2 SER    77      47.204  51.806  44.556  0.00  0.00      A
ATOM   1111  OG  SER    77      47.288  51.233  42.597  0.00  0.00      A
ATOM   1112  HG  SER    77      47.965  50.558  42.393  0.00  0.00      A
ATOM   1113  C   SER    77      48.852  53.859  42.345  0.00  0.00      A
ATOM   1114  O   SER    77      50.013  53.941  42.747  0.00  0.00      A
ATOM   1115  N   PHE    78      48.532  54.187  41.087  0.00  0.00      A
ATOM   1116  H   PHE    78      47.557  54.147  40.809  0.00  0.00      A
ATOM   1117  CA  PHE    78      49.492  54.755  40.131  0.00  0.00      A
ATOM   1118  HA  PHE    78      50.465  54.283  40.270  0.00  0.00      A
ATOM   1119  CB  PHE    78      49.028  54.493  38.692  0.00  0.00      A
ATOM   1120  HB3 PHE    78      49.537  55.196  38.029  0.00  0.00      A
ATOM   1121  HB2 PHE    78      47.961  54.699  38.609  0.00  0.00      A
ATOM   1122  CG  PHE    78      49.329  53.103  38.177  0.00  0.00      A
ATOM   1123  CD1 PHE    78      50.648  52.766  37.818  0.00  0.00      A
ATOM   1124  HD1 PHE    78      51.446  53.486  37.950  0.00  0.00      A
ATOM   1125  CE1 PHE    78      50.929  51.507  37.263  0.00  0.00      A
ATOM   1126  HE1 PHE    78      51.944  51.259  36.982  0.00  0.00      A
ATOM   1127  CZ  PHE    78      49.885  50.590  37.045  0.00  0.00      A
ATOM   1128  HZ  PHE    78      50.097  49.638  36.584  0.00  0.00      A
ATOM   1129  CE2 PHE    78      48.570  50.912  37.427  0.00  0.00      A
ATOM   1130  HE2 PHE    78      47.768  50.204  37.270  0.00  0.00      A
ATOM   1131  CD2 PHE    78      48.296  52.164  38.007  0.00  0.00      A
ATOM   1132  HD2 PHE    78      47.286  52.416  38.298  0.00  0.00      A
ATOM   1133  C   PHE    78      49.663  56.266  40.329  0.00  0.00      A
ATOM   1134  O   PHE    78      48.685  57.017  40.364  0.00  0.00      A
ATOM   1135  N   ASP    79      50.909  56.740  40.273  0.00  0.00      A
ATOM   1136  H   ASP    79      51.680  56.078  40.242  0.00  0.00      A
ATOM   1137  CA  ASP    79      51.217  58.170  40.186  0.00  0.00      A
ATOM   1138  HA  ASP    79      50.572  58.707  40.881  0.00  0.00      A
ATOM   1139  CB  ASP    79      52.674  58.424  40.601  0.00  0.00      A
ATOM   1140  HB3 ASP    79      52.921  59.466  40.399  0.00  0.00      A
ATOM   1141  HB2 ASP    79      53.338  57.805  39.994  0.00  0.00      A
ATOM   1142  CG  ASP    79      52.924  58.150  42.086  0.00  0.00      A
ATOM   1143  OD1 ASP    79      52.491  58.949  42.951  0.00  0.00      A
ATOM   1144  OD2 ASP    79      53.608  57.150  42.405  0.00  0.00      A
ATOM   1145  C   ASP    79      50.960  58.739  38.776  0.00  0.00      A
ATOM   1146  O   ASP    79      51.367  58.152  37.763  0.00  0.00      A
ATOM   1147  N   ILE    80      50.480  59.985  38.743  0.00  0.00      A
ATOM   1148  H   ILE    80      50.156  60.386  39.616  0.00  0.00      A
ATOM   1149  CA  ILE    80      50.298  60.831  37.559  0.00  0.00      A
ATOM   1150  HA  ILE    80      50.875  60.420  36.731  0.00  0.00      A
ATOM   1151  CB  ILE    80      48.809  60.913  37.138  0.00  0.00      A
ATOM   1152  HB  ILE    80      48.278  61.510  37.879  0.00  0.00      A
ATOM   1153  CG2 ILE    80      48.722  61.638  35.783  0.00  0.00      A
ATOM   1154 HG21 ILE    80      47.686  61.819  35.501  0.00  0.00      A
ATOM   1155 HG22 ILE    80      49.209  61.046  35.011  0.00  0.00      A
ATOM   1156 HG23 ILE    80      49.206  62.608  35.851  0.00  0.00      A
ATOM   1157  CG1 ILE    80      48.097  59.547  37.061  0.00  0.00      A
ATOM   1158 HG13 ILE    80      48.139  59.064  38.037  0.00  0.00      A
ATOM   1159 HG12 ILE    80      48.606  58.911  36.340  0.00  0.00      A
ATOM   1160  CD1 ILE    80      46.618  59.661  36.667  0.00  0.00      A
ATOM   1161 HD11 ILE    80      46.519  59.901  35.608  0.00  0.00      A
ATOM   1162 HD12 ILE    80      46.129  60.428  37.266  0.00  0.00      A
ATOM   1163 HD13 ILE    80      46.126  58.712  36.847  0.00  0.00      A
ATOM   1164  C   ILE    80      50.812  62.241  37.888  0.00  0.00      A
ATOM   1165  O   ILE    80      50.386  62.854  38.871  0.00  0.00      A
ATOM   1166  N   ALA    81      51.626  62.804  36.997  0.00  0.00      A
ATOM   1167  H   ALA    81      51.833  62.275  36.154  0.00  0.00      A
ATOM   1168  CA  ALA    81      52.159  64.157  37.095  0.00  0.00      A
ATOM   1169  HA  ALA    81      52.804  64.210  37.971  0.00  0.00      A
ATOM   1170  CB  ALA    81      53.010  64.419  35.854  0.00  0.00      A
ATOM   1171  HB1 ALA    81      52.400  64.318  34.955  0.00  0.00      A
ATOM   1172  HB2 ALA    81      53.397  65.431  35.912  0.00  0.00      A
ATOM   1173  HB3 ALA    81      53.840  63.721  35.799  0.00  0.00      A
ATOM   1174  C   ALA    81      51.054  65.224  37.225  0.00  0.00      A
ATOM   1175  O   ALA    81      50.205  65.355  36.339  0.00  0.00      A
ATOM   1176  N   GLY    82      51.103  66.032  38.289  0.00  0.00      A
ATOM   1177  H   GLY    82      51.815  65.845  38.991  0.00  0.00      A
ATOM   1178  CA  GLY    82      50.174  67.152  38.504  0.00  0.00      A
ATOM   1179  HA3 GLY    82      50.666  67.901  39.122  0.00  0.00      A
ATOM   1180  HA2 GLY    82      49.937  67.610  37.544  0.00  0.00      A
ATOM   1181  C   GLY    82      48.847  66.783  39.183  0.00  0.00      A
ATOM   1182  O   GLY    82      48.049  67.682  39.463  0.00  0.00      A
ATOM   1183  N   LEU    83      48.665  65.517  39.576  0.00  0.00      A
ATOM   1184  H   LEU    83      49.400  64.846  39.377  0.00  0.00      A
ATOM   1185  CA  LEU    83      47.487  65.009  40.289  0.00  0.00      A
ATOM   1186  HA  LEU    83      46.842  65.843  40.558  0.00  0.00      A
ATOM   1187  CB  LEU    83      46.711  64.040  39.370  0.00  0.00      A
ATOM   1188  HB3 LEU    83      45.980  63.495  39.969  0.00  0.00      A
ATOM   1189  HB2 LEU    83      47.416  63.307  38.980  0.00  0.00      A
ATOM   1190  CG  LEU    83      45.968  64.694  38.188  0.00  0.00      A
ATOM   1191  HG  LEU    83      46.674  65.255  37.575  0.00  0.00      A
ATOM   1192  CD1 LEU    83      45.320  63.613  37.321  0.00  0.00      A
ATOM   1193 HD11 LEU    83      44.834  64.074  36.461  0.00  0.00      A
ATOM   1194 HD12 LEU    83      44.579  63.056  37.895  0.00  0.00      A
ATOM   1195 HD13 LEU    83      46.085  62.930  36.956  0.00  0.00      A
ATOM   1196  CD2 LEU    83      44.861  65.631  38.669  0.00  0.00      A
ATOM   1197 HD21 LEU    83      44.291  65.998  37.818  0.00  0.00      A
ATOM   1198 HD22 LEU    83      45.295  66.483  39.179  0.00  0.00      A
ATOM   1199 HD23 LEU    83      44.189  65.113  39.348  0.00  0.00      A
ATOM   1200  C   LEU    83      47.902  64.304  41.594  0.00  0.00      A
ATOM   1201  O   LEU    83      49.004  63.748  41.669  0.00  0.00      A
ATOM   1202  N   PRO    84      47.046  64.290  42.630  0.00  0.00      A
ATOM   1203  CD  PRO    84      45.731  64.916  42.689  0.00  0.00      A
ATOM   1204  HD3 PRO    84      45.839  65.999  42.761  0.00  0.00      A
ATOM   1205  HD2 PRO    84      45.124  64.664  41.820  0.00  0.00      A
ATOM   1206  CG  PRO    84      45.080  64.380  43.959  0.00  0.00      A
ATOM   1207  HG3 PRO    84      44.552  63.458  43.725  0.00  0.00      A
ATOM   1208  HG2 PRO    84      44.395  65.102  44.398  0.00  0.00      A
ATOM   1209  CB  PRO    84      46.277  64.094  44.869  0.00  0.00      A
ATOM   1210  HB3 PRO    84      46.050  63.356  45.639  0.00  0.00      A
ATOM   1211  HB2 PRO    84      46.601  65.024  45.338  0.00  0.00      A
ATOM   1212  CA  PRO    84      47.356  63.617  43.889  0.00  0.00      A
ATOM   1213  HA  PRO    84      48.324  63.951  44.244  0.00  0.00      A
ATOM   1214  C   PRO    84      47.393  62.087  43.719  0.00  0.00      A
ATOM   1215  O   PRO    84      46.614  61.532  42.939  0.00  0.00      A
ATOM   1216  N   THR    85      48.111  61.389  44.605  0.00  0.00      A
ATOM   1217  H   THR    85      48.719  61.907  45.229  0.00  0.00      A
ATOM   1218  CA  THR    85      48.159  59.909  44.649  0.00  0.00      A
ATOM   1219  HA  THR    85      47.365  59.517  44.014  0.00  0.00      A
ATOM   1220  CB  THR    85      49.487  59.335  44.115  0.00  0.00      A
ATOM   1221  HB  THR    85      50.236  59.369  44.898  0.00  0.00      A
ATOM   1222  CG2 THR    85      49.301  57.889  43.661  0.00  0.00      A
ATOM   1223 HG21 THR    85      48.479  57.815  42.954  0.00  0.00      A
ATOM   1224 HG22 THR    85      49.084  57.254  44.518  0.00  0.00      A
ATOM   1225 HG23 THR    85      50.208  57.530  43.182  0.00  0.00      A
ATOM   1226  OG1 THR    85      50.031  60.048  43.027  0.00  0.00      A
ATOM   1227  HG1 THR    85      50.970  59.757  42.980  0.00  0.00      A
ATOM   1228  C   THR    85      47.867  59.384  46.060  0.00  0.00      A
ATOM   1229  O   THR    85      48.779  59.089  46.836  0.00  0.00      A
ATOM   1230  N   SER    86      46.607  59.484  46.488  0.00  0.00      A
ATOM   1231  H   SER    86      45.902  59.779  45.822  0.00  0.00      A
ATOM   1232  CA  SER    86      46.226  59.379  47.903  0.00  0.00      A
ATOM   1233  HA  SER    86      46.909  60.020  48.451  0.00  0.00      A
ATOM   1234  CB  SER    86      44.811  59.925  48.137  0.00  0.00      A
ATOM   1235  HB3 SER    86      44.697  60.881  47.624  0.00  0.00      A
ATOM   1236  HB2 SER    86      44.677  60.097  49.204  0.00  0.00      A
ATOM   1237  OG  SER    86      43.808  59.019  47.701  0.00  0.00      A
ATOM   1238  HG  SER    86      43.905  58.904  46.721  0.00  0.00      A
ATOM   1239  C   SER    86      46.335  57.975  48.513  0.00  0.00      A
ATOM   1240  O   SER    86      46.319  57.851  49.736  0.00  0.00      A
ATOM   1241  N   TRP    87      46.282  56.913  47.695  0.00  0.00      A
ATOM   1242  H   TRP    87      46.286  57.096  46.700  0.00  0.00      A
ATOM   1243  CA  TRP    87      46.046  55.520  48.132  0.00  0.00      A
ATOM   1244  HA  TRP    87      45.795  54.950  47.240  0.00  0.00      A
ATOM   1245  CB  TRP    87      47.349  54.902  48.669  0.00  0.00      A
ATOM   1246  HB3 TRP    87      47.803  55.580  49.389  0.00  0.00      A
ATOM   1247  HB2 TRP    87      47.110  53.986  49.208  0.00  0.00      A
ATOM   1248  CG  TRP    87      48.365  54.525  47.632  0.00  0.00      A
ATOM   1249  CD1 TRP    87      49.009  55.373  46.795  0.00  0.00      A
ATOM   1250  HD1 TRP    87      48.866  56.446  46.771  0.00  0.00      A
ATOM   1251  NE1 TRP    87      49.890  54.663  46.000  0.00  0.00      A
ATOM   1252  HE1 TRP    87      50.509  55.085  45.308  0.00  0.00      A
ATOM   1253  CE2 TRP    87      49.848  53.317  46.280  0.00  0.00      A
ATOM   1254  CZ2 TRP    87      50.512  52.209  45.741  0.00  0.00      A
ATOM   1255  HZ2 TRP    87      51.181  52.347  44.911  0.00  0.00      A
ATOM   1256  CH2 TRP    87      50.296  50.935  46.288  0.00  0.00      A
ATOM   1257  HH2 TRP    87      50.815  50.074  45.886  0.00  0.00      A
ATOM   1258  CZ3 TRP    87      49.412  50.789  47.371  0.00  0.00      A
ATOM   1259  HZ3 TRP    87      49.256  49.811  47.807  0.00  0.00      A
ATOM   1260  CE3 TRP    87      48.721  51.906  47.883  0.00  0.00      A
ATOM   1261  HE3 TRP    87      48.035  51.775  48.702  0.00  0.00      A
ATOM   1262  CD2 TRP    87      48.906  53.197  47.341  0.00  0.00      A
ATOM   1263  C   TRP    87      44.833  55.345  49.086  0.00  0.00      A
ATOM   1264  O   TRP    87      44.777  54.406  49.882  0.00  0.00      A
ATOM   1265  N   GLY    88      43.871  56.277  49.051  0.00  0.00      A
ATOM   1266  H   GLY    88      43.991  57.057  48.417  0.00  0.00      A
ATOM   1267  CA  GLY    88      42.671  56.290  49.893  0.00  0.00      A
ATOM   1268  HA3 GLY    88      41.855  56.737  49.325  0.00  0.00      A
ATOM   1269  HA2 GLY    88      42.394  55.265  50.135  0.00  0.00      A
ATOM   1270  C   GLY    88      42.808  57.071  51.208  0.00  0.00      A
ATOM   1271  O   GLY    88      41.800  57.277  51.882  0.00  0.00      A
ATOM   1272  N   PHE    89      44.014  57.522  51.569  0.00  0.00      A
ATOM   1273  H   PHE    89      44.793  57.360  50.941  0.00  0.00      A
ATOM   1274  CA  PHE    89      44.292  58.310  52.774  0.00  0.00      A
ATOM   1275  HA  PHE    89      43.645  57.978  53.589  0.00  0.00      A
ATOM   1276  CB  PHE    89      45.752  58.100  53.198  0.00  0.00      A
ATOM   1277  HB3 PHE    89      45.973  58.765  54.034  0.00  0.00      A
ATOM   1278  HB2 PHE    89      46.390  58.405  52.374  0.00  0.00      A
ATOM   1279  CG  PHE    89      46.116  56.684  53.607  0.00  0.00      A
ATOM   1280  CD1 PHE    89      45.964  56.282  54.947  0.00  0.00      A
ATOM   1281  HD1 PHE    89      45.596  56.984  55.683  0.00  0.00      A
ATOM   1282  CE1 PHE    89      46.289  54.969  55.332  0.00  0.00      A
ATOM   1283  HE1 PHE    89      46.156  54.659  56.359  0.00  0.00      A
ATOM   1284  CZ  PHE    89      46.777  54.057  54.380  0.00  0.00      A
ATOM   1285  HZ  PHE    89      47.010  53.044  54.678  0.00  0.00      A
ATOM   1286  CE2 PHE    89      46.953  54.461  53.044  0.00  0.00      A
ATOM   1287  HE2 PHE    89      47.332  53.761  52.314  0.00  0.00      A
ATOM   1288  CD2 PHE    89      46.618  55.772  52.658  0.00  0.00      A
ATOM   1289  HD2 PHE    89      46.741  56.074  51.628  0.00  0.00      A
ATOM   1290  C   PHE    89      44.049  59.803  52.515  0.00  0.00      A
ATOM   1291  O   PHE    89      44.726  60.430  51.695  0.00  0.00      A
ATOM   1292  N   ALA    90      43.148  60.421  53.280  0.00  0.00      A
ATOM   1293  H   ALA    90      42.654  59.892  53.989  0.00  0.00      A
ATOM   1294  CA  ALA    90      42.862  61.850  53.163  0.00  0.00      A
ATOM   1295  HA  ALA    90      42.613  62.048  52.120  0.00  0.00      A
ATOM   1296  CB  ALA    90      41.616  62.162  53.996  0.00  0.00      A
ATOM   1297  HB1 ALA    90      41.870  62.189  55.055  0.00  0.00      A
ATOM   1298  HB2 ALA    90      40.849  61.405  53.822  0.00  0.00      A
ATOM   1299  HB3 ALA    90      41.203  63.125  53.706  0.00  0.00      A
ATOM   1300  C   ALA    90      44.061  62.763  53.527  0.00  0.00      A
ATOM   1301  O   ALA    90      44.188  63.851  52.960  0.00  0.00      A
ATOM   1302  N   GLU    91      45.030  62.308  54.330  0.00  0.00      A
ATOM   1303  H   GLU    91      44.881  61.420  54.807  0.00  0.00      A
ATOM   1304  CA  GLU    91      46.304  63.017  54.576  0.00  0.00      A
ATOM   1305  HA  GLU    91      46.063  64.071  54.701  0.00  0.00      A
ATOM   1306  CB  GLU    91      46.948  62.578  55.899  0.00  0.00      A
ATOM   1307  HB3 GLU    91      47.625  63.374  56.209  0.00  0.00      A
ATOM   1308  HB2 GLU    91      46.174  62.497  56.661  0.00  0.00      A
ATOM   1309  CG  GLU    91      47.748  61.271  55.852  0.00  0.00      A
ATOM   1310  HG3 GLU    91      47.083  60.428  55.667  0.00  0.00      A
ATOM   1311  HG2 GLU    91      48.484  61.309  55.051  0.00  0.00      A
ATOM   1312  CD  GLU    91      48.489  61.087  57.173  0.00  0.00      A
ATOM   1313  OE1 GLU    91      47.937  60.479  58.123  0.00  0.00      A
ATOM   1314  OE2 GLU    91      49.631  61.589  57.321  0.00  0.00      A
ATOM   1315  C   GLU    91      47.303  62.951  53.402  0.00  0.00      A
ATOM   1316  O   GLU    91      48.392  63.523  53.481  0.00  0.00      A
ATOM   1317  N   HID    92      46.901  62.313  52.301  0.00  0.00      A
ATOM   1318  H   HID    92      46.041  61.779  52.357  0.00  0.00      A
ATOM   1319  CA  HID    92      47.593  62.287  51.014  0.00  0.00      A
ATOM   1320  HA  HID    92      48.470  62.927  51.068  0.00  0.00      A
ATOM   1321  CB  HID    92      48.059  60.856  50.709  0.00  0.00      A
ATOM   1322  HB3 HID    92      47.172  60.239  50.580  0.00  0.00      A
ATOM   1323  HB2 HID    92      48.619  60.858  49.773  0.00  0.00      A
ATOM   1324  CG  HID    92      48.912  60.192  51.756  0.00  0.00      A
ATOM   1325  ND1 HID    92      49.784  60.793  52.632  0.00  0.00      A
ATOM   1326  HD1 HID    92      49.983  61.788  52.692  0.00  0.00      A
ATOM   1327  CE1 HID    92      50.334  59.833  53.392  0.00  0.00      A
ATOM   1328  HE1 HID    92      51.059  60.009  54.172  0.00  0.00      A
ATOM   1329  NE2 HID    92      49.855  58.624  53.051  0.00  0.00      A
ATOM   1330  CD2 HID    92      48.962  58.848  52.000  0.00  0.00      A
ATOM   1331  HD2 HID    92      48.399  58.093  51.472  0.00  0.00      A
ATOM   1332  C   HID    92      46.708  62.829  49.872  0.00  0.00      A
ATOM   1333  O   HID    92      47.179  62.941  48.742  0.00  0.00      A
ATOM   1334  N   ALA    93      45.488  63.306  50.157  0.00  0.00      A
ATOM   1335  H   ALA    93      45.154  63.226  51.108  0.00  0.00      A
ATOM   1336  CA  ALA    93      44.625  63.997  49.189  0.00  0.00      A
ATOM   1337  HA  ALA    93      44.503  63.344  48.323  0.00  0.00      A
ATOM   1338  CB  ALA    93      43.244  64.203  49.822  0.00  0.00      A
ATOM   1339  HB1 ALA    93      42.848  63.251  50.173  0.00  0.00      A
ATOM   1340  HB2 ALA    93      43.314  64.900  50.658  0.00  0.00      A
ATOM   1341  HB3 ALA    93      42.555  64.610  49.081  0.00  0.00      A
ATOM   1342  C   ALA    93      45.210  65.329  48.656  0.00  0.00      A
ATOM   1343  O   ALA    93      44.592  65.993  47.828  0.00  0.00      A
ATOM   1344  N   ASP    94      46.375  65.759  49.141  0.00  0.00      A
ATOM   1345  H   ASP    94      46.758  65.248  49.925  0.00  0.00      A
ATOM   1346  CA  ASP    94      47.149  66.917  48.675  0.00  0.00      A
ATOM   1347  HA  ASP    94      46.571  67.479  47.941  0.00  0.00      A
ATOM   1348  CB  ASP    94      47.415  67.831  49.881  0.00  0.00      A
ATOM   1349  HB3 ASP    94      47.896  68.749  49.543  0.00  0.00      A
ATOM   1350  HB2 ASP    94      46.465  68.099  50.341  0.00  0.00      A
ATOM   1351  CG  ASP    94      48.302  67.134  50.914  0.00  0.00      A
ATOM   1352  OD1 ASP    94      49.543  67.293  50.868  0.00  0.00      A
ATOM   1353  OD2 ASP    94      47.761  66.334  51.712  0.00  0.00      A
ATOM   1354  C   ASP    94      48.489  66.533  48.012  0.00  0.00      A
ATOM   1355  O   ASP    94      49.147  67.406  47.448  0.00  0.00      A
ATOM   1356  N   HID    95      48.903  65.260  48.101  0.00  0.00      A
ATOM   1357  H   HID    95      48.250  64.579  48.471  0.00  0.00      A
ATOM   1358  CA  HID    95      50.216  64.746  47.687  0.00  0.00      A
ATOM   1359  HA  HID    95      50.973  65.458  48.003  0.00  0.00      A
ATOM   1360  CB  HID    95      50.544  63.432  48.424  0.00  0.00      A
ATOM   1361  HB3 HID    95      51.434  63.005  47.962  0.00  0.00      A
ATOM   1362  HB2 HID    95      49.733  62.718  48.282  0.00  0.00      A
ATOM   1363  CG  HID    95      50.848  63.556  49.903  0.00  0.00      A
ATOM   1364  ND1 HID    95      50.468  64.560  50.771  0.00  0.00      A
ATOM   1365  HD1 HID    95      49.956  65.414  50.553  0.00  0.00      A
ATOM   1366  CE1 HID    95      50.943  64.271  51.991  0.00  0.00      A
ATOM   1367  HE1 HID    95      50.799  64.891  52.867  0.00  0.00      A
ATOM   1368  NE2 HID    95      51.664  63.136  51.960  0.00  0.00      A
ATOM   1369  CD2 HID    95      51.585  62.665  50.639  0.00  0.00      A
ATOM   1370  HD2 HID    95      52.037  61.759  50.256  0.00  0.00      A
ATOM   1371  C   HID    95      50.337  64.607  46.153  0.00  0.00      A
ATOM   1372  O   HID    95      50.218  63.507  45.604  0.00  0.00      A
ATOM   1373  N   ILE    96      50.491  65.737  45.453  0.00  0.00      A
ATOM   1374  H   ILE    96      50.532  66.593  45.994  0.00  0.00      A
ATOM   1375  CA  ILE    96      50.719  65.834  44.000  0.00  0.00      A
ATOM   1376  HA  ILE    96      49.904  65.332  43.482  0.00  0.00      A
ATOM   1377  CB  ILE    96      50.754  67.317  43.544  0.00  0.00      A
ATOM   1378  HB  ILE    96      51.564  67.822  44.073  0.00  0.00      A
ATOM   1379  CG2 ILE    96      51.054  67.422  42.035  0.00  0.00      A
ATOM   1380 HG21 ILE    96      52.088  67.142  41.834  0.00  0.00      A
ATOM   1381 HG22 ILE    96      50.399  66.757  41.478  0.00  0.00      A
ATOM   1382 HG23 ILE    96      50.916  68.449  41.694  0.00  0.00      A
ATOM   1383  CG1 ILE    96      49.465  68.104  43.863  0.00  0.00      A
ATOM   1384 HG13 ILE    96      49.564  69.113  43.466  0.00  0.00      A
ATOM   1385 HG12 ILE    96      49.364  68.196  44.943  0.00  0.00      A
ATOM   1386  CD1 ILE    96      48.174  67.498  43.306  0.00  0.00      A
ATOM   1387 HD11 ILE    96      47.364  68.214  43.417  0.00  0.00      A
ATOM   1388 HD12 ILE    96      47.929  66.597  43.863  0.00  0.00      A
ATOM   1389 HD13 ILE    96      48.279  67.268  42.247  0.00  0.00      A
ATOM   1390  C   ILE    96      52.029  65.139  43.610  0.00  0.00      A
ATOM   1391  O   ILE    96      53.109  65.666  43.898  0.00  0.00      A
ATOM   1392  N   ALA    97      51.961  64.073  42.813  0.00  0.00      A
ATOM   1393  H   ALA    97      51.054  63.718  42.540  0.00  0.00      A
ATOM   1394  CA  ALA    97      53.149  63.495  42.189  0.00  0.00      A
ATOM   1395  HA  ALA    97      53.881  63.282  42.971  0.00  0.00      A
ATOM   1396  CB  ALA    97      52.766  62.167  41.533  0.00  0.00      A
ATOM   1397  HB1 ALA    97      53.650  61.709  41.088  0.00  0.00      A
ATOM   1398  HB2 ALA    97      52.019  62.333  40.759  0.00  0.00      A
ATOM   1399  HB3 ALA    97      52.359  61.496  42.288  0.00  0.00      A
ATOM   1400  C   ALA    97      53.779  64.481  41.182  0.00  0.00      A
ATOM   1401  O   ALA    97      53.106  64.985  40.278  0.00  0.00      A
ATOM   1402  N   THR    98      55.080  64.749  41.316  0.00  0.00      A
ATOM   1403  H   THR    98      55.577  64.340  42.103  0.00  0.00      A
ATOM   1404  CA  THR    98      55.837  65.643  40.409  0.00  0.00      A
ATOM   1405  HA  THR    98      55.272  66.566  40.271  0.00  0.00      A
ATOM   1406  CB  THR    98      57.202  66.011  41.013  0.00  0.00      A
ATOM   1407  HB  THR    98      57.738  66.657  40.317  0.00  0.00      A
ATOM   1408  CG2 THR    98      57.046  66.748  42.342  0.00  0.00      A
ATOM   1409 HG21 THR    98      58.009  67.142  42.663  0.00  0.00      A
ATOM   1410 HG22 THR    98      56.665  66.074  43.109  0.00  0.00      A
ATOM   1411 HG23 THR    98      56.348  67.576  42.220  0.00  0.00      A
ATOM   1412  OG1 THR    98      57.972  64.853  41.259  0.00  0.00      A
ATOM   1413  HG1 THR    98      58.806  65.161  41.660  0.00  0.00      A
ATOM   1414  C   THR    98      56.073  65.056  39.011  0.00  0.00      A
ATOM   1415  O   THR    98      56.404  65.783  38.069  0.00  0.00      A
ATOM   1416  N   ALA    99      55.906  63.742  38.857  0.00  0.00      A
ATOM   1417  H   ALA    99      55.608  63.213  39.664  0.00  0.00      A
ATOM   1418  CA  ALA    99      56.210  62.986  37.645  0.00  0.00      A
ATOM   1419  HA  ALA    99      56.178  63.644  36.776  0.00  0.00      A
ATOM   1420  CB  ALA    99      57.624  62.410  37.786  0.00  0.00      A
ATOM   1421  HB1 ALA    99      57.646  61.700  38.613  0.00  0.00      A
ATOM   1422  HB2 ALA    99      57.908  61.897  36.867  0.00  0.00      A
ATOM   1423  HB3 ALA    99      58.344  63.202  37.989  0.00  0.00      A
ATOM   1424  C   ALA    99      55.193  61.856  37.435  0.00  0.00      A
ATOM   1425  O   ALA    99      54.623  61.338  38.400  0.00  0.00      A
ATOM   1426  N   ASP   100      55.062  61.386  36.196  0.00  0.00      A
ATOM   1427  H   ASP   100      55.662  61.763  35.469  0.00  0.00      A
ATOM   1428  CA  ASP   100      54.249  60.214  35.872  0.00  0.00      A
ATOM   1429  HA  ASP   100      53.295  60.283  36.398  0.00  0.00      A
ATOM   1430  CB  ASP   100      53.965  60.180  34.353  0.00  0.00      A
ATOM   1431  HB3 ASP   100      54.897  60.348  33.811  0.00  0.00      A
ATOM   1432  HB2 ASP   100      53.599  59.187  34.090  0.00  0.00      A
ATOM   1433  CG  ASP   100      52.910  61.192  33.880  0.00  0.00      A
ATOM   1434  OD1 ASP   100      51.892  61.398  34.570  0.00  0.00      A
ATOM   1435  OD2 ASP   100      53.029  61.751  32.765  0.00  0.00      A
ATOM   1436  C   ASP   100      54.945  58.918  36.346  0.00  0.00      A
ATOM   1437  O   ASP   100      56.175  58.771  36.287  0.00  0.00      A
ATOM   1438  N   SER   101      54.142  57.921  36.719  0.00  0.00      A
ATOM   1439  H   SER   101      53.147  58.104  36.795  0.00  0.00      A
ATOM   1440  CA  SER   101      54.566  56.514  36.736  0.00  0.00      A
ATOM   1441  HA  SER   101      55.441  56.414  37.379  0.00  0.00      A
ATOM   1442  CB  SER   101      53.445  55.650  37.326  0.00  0.00      A
ATOM   1443  HB3 SER   101      53.276  55.941  38.363  0.00  0.00      A
ATOM   1444  HB2 SER   101      53.739  54.603  37.309  0.00  0.00      A
ATOM   1445  OG  SER   101      52.241  55.811  36.606  0.00  0.00      A
ATOM   1446  HG  SER   101      51.774  56.583  36.982  0.00  0.00      A
ATOM   1447  C   SER   101      54.959  56.040  35.324  0.00  0.00      A
ATOM   1448  O   SER   101      54.553  56.634  34.318  0.00  0.00      A
ATOM   1449  N   LEU   102      55.786  54.997  35.212  0.00  0.00      A
ATOM   1450  H   LEU   102      56.068  54.506  36.051  0.00  0.00      A
ATOM   1451  CA  LEU   102      56.278  54.488  33.919  0.00  0.00      A
ATOM   1452  HA  LEU   102      56.685  55.325  33.352  0.00  0.00      A
ATOM   1453  CB  LEU   102      57.424  53.479  34.143  0.00  0.00      A
ATOM   1454  HB3 LEU   102      57.217  52.875  35.028  0.00  0.00      A
ATOM   1455  HB2 LEU   102      57.457  52.809  33.282  0.00  0.00      A
ATOM   1456  CG  LEU   102      58.823  54.121  34.268  0.00  0.00      A
ATOM   1457  HG  LEU   102      59.014  54.725  33.380  0.00  0.00      A
ATOM   1458  CD1 LEU   102      58.977  55.009  35.504  0.00  0.00      A
ATOM   1459 HD11 LEU   102      58.721  54.450  36.405  0.00  0.00      A
ATOM   1460 HD12 LEU   102      60.007  55.357  35.584  0.00  0.00      A
ATOM   1461 HD13 LEU   102      58.333  55.883  35.421  0.00  0.00      A
ATOM   1462  CD2 LEU   102      59.896  53.034  34.342  0.00  0.00      A
ATOM   1463 HD21 LEU   102      59.844  52.397  33.459  0.00  0.00      A
ATOM   1464 HD22 LEU   102      59.752  52.423  35.232  0.00  0.00      A
ATOM   1465 HD23 LEU   102      60.886  53.488  34.387  0.00  0.00      A
ATOM   1466  C   LEU   102      55.162  53.884  33.042  0.00  0.00      A
ATOM   1467  O   LEU   102      55.155  54.114  31.833  0.00  0.00      A
ATOM   1468  N   VAL   103      54.137  53.259  33.636  0.00  0.00      A
ATOM   1469  H   VAL   103      54.204  53.083  34.636  0.00  0.00      A
ATOM   1470  CA  VAL   103      52.931  52.811  32.904  0.00  0.00      A
ATOM   1471  HA  VAL   103      53.239  52.152  32.092  0.00  0.00      A
ATOM   1472  CB  VAL   103      51.994  52.012  33.835  0.00  0.00      A
ATOM   1473  HB  VAL   103      51.849  52.576  34.757  0.00  0.00      A
ATOM   1474  CG1 VAL   103      50.615  51.725  33.227  0.00  0.00      A
ATOM   1475 HG11 VAL   103      50.036  51.106  33.912  0.00  0.00      A
ATOM   1476 HG12 VAL   103      50.719  51.202  32.277  0.00  0.00      A
ATOM   1477 HG13 VAL   103      50.061  52.650  33.077  0.00  0.00      A
ATOM   1478  CG2 VAL   103      52.630  50.658  34.171  0.00  0.00      A
ATOM   1479 HG21 VAL   103      51.972  50.093  34.829  0.00  0.00      A
ATOM   1480 HG22 VAL   103      52.785  50.087  33.256  0.00  0.00      A
ATOM   1481 HG23 VAL   103      53.586  50.798  34.674  0.00  0.00      A
ATOM   1482  C   VAL   103      52.190  53.985  32.253  0.00  0.00      A
ATOM   1483  O   VAL   103      51.972  53.977  31.039  0.00  0.00      A
ATOM   1484  N   VAL   104      51.924  55.054  33.016  0.00  0.00      A
ATOM   1485  H   VAL   104      52.165  55.017  34.000  0.00  0.00      A
ATOM   1486  CA  VAL   104      51.272  56.277  32.507  0.00  0.00      A
ATOM   1487  HA  VAL   104      50.344  55.999  32.007  0.00  0.00      A
ATOM   1488  CB  VAL   104      50.921  57.220  33.677  0.00  0.00      A
ATOM   1489  HB  VAL   104      51.816  57.401  34.271  0.00  0.00      A
ATOM   1490  CG1 VAL   104      50.370  58.571  33.212  0.00  0.00      A
ATOM   1491 HG11 VAL   104      51.132  59.121  32.662  0.00  0.00      A
ATOM   1492 HG12 VAL   104      49.495  58.419  32.578  0.00  0.00      A
ATOM   1493 HG13 VAL   104      50.090  59.162  34.081  0.00  0.00      A
ATOM   1494  CG2 VAL   104      49.849  56.588  34.571  0.00  0.00      A
ATOM   1495 HG21 VAL   104      49.710  57.195  35.463  0.00  0.00      A
ATOM   1496 HG22 VAL   104      50.152  55.592  34.894  0.00  0.00      A
ATOM   1497 HG23 VAL   104      48.904  56.510  34.033  0.00  0.00      A
ATOM   1498  C   VAL   104      52.144  56.992  31.470  0.00  0.00      A
ATOM   1499  O   VAL   104      51.663  57.301  30.380  0.00  0.00      A
ATOM   1500  N   SER   105      53.456  57.070  31.717  0.00  0.00      A
ATOM   1501  H   SER   105      53.782  56.714  32.609  0.00  0.00      A
ATOM   1502  CA  SER   105      54.449  57.661  30.805  0.00  0.00      A
ATOM   1503  HA  SER   105      54.233  58.722  30.676  0.00  0.00      A
ATOM   1504  CB  SER   105      55.859  57.519  31.389  0.00  0.00      A
ATOM   1505  HB3 SER   105      56.059  56.461  31.545  0.00  0.00      A
ATOM   1506  HB2 SER   105      56.577  57.900  30.662  0.00  0.00      A
ATOM   1507  OG  SER   105      56.052  58.202  32.620  0.00  0.00      A
ATOM   1508  HG  SER   105      55.473  57.776  33.283  0.00  0.00      A
ATOM   1509  C   SER   105      54.461  57.010  29.413  0.00  0.00      A
ATOM   1510  O   SER   105      54.628  57.706  28.412  0.00  0.00      A
ATOM   1511  N   ARG   106      54.258  55.688  29.334  0.00  0.00      A
ATOM   1512  H   ARG   106      54.168  55.172  30.204  0.00  0.00      A
ATOM   1513  CA  ARG   106      54.235  54.934  28.069  0.00  0.00      A
ATOM   1514  HA  ARG   106      54.984  55.351  27.390  0.00  0.00      A
ATOM   1515  CB  ARG   106      54.591  53.465  28.352  0.00  0.00      A
ATOM   1516  HB3 ARG   106      53.975  53.089  29.170  0.00  0.00      A
ATOM   1517  HB2 ARG   106      54.388  52.876  27.460  0.00  0.00      A
ATOM   1518  CG  ARG   106      56.078  53.323  28.707  0.00  0.00      A
ATOM   1519  HG3 ARG   106      56.675  53.583  27.833  0.00  0.00      A
ATOM   1520  HG2 ARG   106      56.324  54.022  29.506  0.00  0.00      A
ATOM   1521  CD  ARG   106      56.457  51.913  29.172  0.00  0.00      A
ATOM   1522  HD3 ARG   106      55.770  51.602  29.961  0.00  0.00      A
ATOM   1523  HD2 ARG   106      56.385  51.221  28.331  0.00  0.00      A
ATOM   1524  NE  ARG   106      57.830  51.922  29.700  0.00  0.00      A
ATOM   1525  HE  ARG   106      58.375  52.758  29.539  0.00  0.00      A
ATOM   1526  CZ  ARG   106      58.446  50.987  30.394  0.00  0.00      A
ATOM   1527  NH1 ARG   106      57.962  49.801  30.631  0.00  0.00      A
ATOM   1528 HH11 ARG   106      57.091  49.495  30.215  0.00  0.00      A
ATOM   1529 HH12 ARG   106      58.506  49.188  31.208  0.00  0.00      A
ATOM   1530  NH2 ARG   106      59.608  51.256  30.891  0.00  0.00      A
ATOM   1531 HH21 ARG   106      60.041  52.153  30.699  0.00  0.00      A
ATOM   1532 HH22 ARG   106      60.195  50.499  31.225  0.00  0.00      A
ATOM   1533  C   ARG   106      52.894  55.042  27.340  0.00  0.00      A
ATOM   1534  O   ARG   106      52.888  55.297  26.134  0.00  0.00      A
ATOM   1535  N   LEU   107      51.774  54.956  28.064  0.00  0.00      A
ATOM   1536  H   LEU   107      51.864  54.776  29.059  0.00  0.00      A
ATOM   1537  CA  LEU   107      50.421  55.035  27.488  0.00  0.00      A
ATOM   1538  HA  LEU   107      50.376  54.389  26.611  0.00  0.00      A
ATOM   1539  CB  LEU   107      49.397  54.532  28.524  0.00  0.00      A
ATOM   1540  HB3 LEU   107      48.389  54.768  28.178  0.00  0.00      A
ATOM   1541  HB2 LEU   107      49.564  55.069  29.460  0.00  0.00      A
ATOM   1542  CG  LEU   107      49.479  53.015  28.787  0.00  0.00      A
ATOM   1543  HG  LEU   107      50.515  52.737  28.970  0.00  0.00      A
ATOM   1544  CD1 LEU   107      48.665  52.660  30.029  0.00  0.00      A
ATOM   1545 HD11 LEU   107      49.051  53.208  30.888  0.00  0.00      A
ATOM   1546 HD12 LEU   107      47.617  52.918  29.877  0.00  0.00      A
ATOM   1547 HD13 LEU   107      48.751  51.594  30.235  0.00  0.00      A
ATOM   1548  CD2 LEU   107      48.941  52.180  27.620  0.00  0.00      A
ATOM   1549 HD21 LEU   107      49.005  51.121  27.870  0.00  0.00      A
ATOM   1550 HD22 LEU   107      49.525  52.358  26.721  0.00  0.00      A
ATOM   1551 HD23 LEU   107      47.899  52.439  27.427  0.00  0.00      A
ATOM   1552  C   LEU   107      50.049  56.444  26.995  0.00  0.00      A
ATOM   1553  O   LEU   107      49.556  56.579  25.873  0.00  0.00      A
ATOM   1554  N   LYS   108      50.458  57.498  27.718  0.00  0.00      A
ATOM   1555  H   LYS   108      50.905  57.325  28.615  0.00  0.00      A
ATOM   1556  CA  LYS   108      50.341  58.894  27.258  0.00  0.00      A
ATOM   1557  HA  LYS   108      49.293  59.124  27.056  0.00  0.00      A
ATOM   1558  CB  LYS   108      50.861  59.855  28.341  0.00  0.00      A
ATOM   1559  HB3 LYS   108      51.776  59.443  28.764  0.00  0.00      A
ATOM   1560  HB2 LYS   108      51.102  60.809  27.866  0.00  0.00      A
ATOM   1561  CG  LYS   108      49.886  60.138  29.491  0.00  0.00      A
ATOM   1562  HG3 LYS   108      48.943  60.513  29.093  0.00  0.00      A
ATOM   1563  HG2 LYS   108      49.703  59.222  30.050  0.00  0.00      A
ATOM   1564  CD  LYS   108      50.506  61.189  30.424  0.00  0.00      A
ATOM   1565  HD3 LYS   108      51.438  60.791  30.827  0.00  0.00      A
ATOM   1566  HD2 LYS   108      50.725  62.095  29.855  0.00  0.00      A
ATOM   1567  CE  LYS   108      49.564  61.544  31.575  0.00  0.00      A
ATOM   1568  HE3 LYS   108      48.665  62.013  31.165  0.00  0.00      A
ATOM   1569  HE2 LYS   108      49.265  60.627  32.088  0.00  0.00      A
ATOM   1570  NZ  LYS   108      50.209  62.467  32.537  0.00  0.00      A
ATOM   1571  HZ1 LYS   108      49.577  62.697  33.292  0.00  0.00      A
ATOM   1572  HZ2 LYS   108      50.463  63.348  32.096  0.00  0.00      A
ATOM   1573  HZ3 LYS   108      51.056  62.065  32.950  0.00  0.00      A
ATOM   1574  C   LYS   108      51.093  59.147  25.944  0.00  0.00      A
ATOM   1575  O   LYS   108      50.523  59.724  25.020  0.00  0.00      A
ATOM   1576  N   ALA   109      52.276  58.556  25.759  0.00  0.00      A
ATOM   1577  H   ALA   109      52.703  58.015  26.498  0.00  0.00      A
ATOM   1578  CA  ALA   109      53.088  58.725  24.528  0.00  0.00      A
ATOM   1579  HA  ALA   109      53.191  59.778  24.268  0.00  0.00      A
ATOM   1580  CB  ALA   109      54.530  58.325  24.890  0.00  0.00      A
ATOM   1581  HB1 ALA   109      54.501  57.330  25.335  0.00  0.00      A
ATOM   1582  HB2 ALA   109      55.086  58.384  23.954  0.00  0.00      A
ATOM   1583  HB3 ALA   109      55.042  58.961  25.612  0.00  0.00      A
ATOM   1584  C   ALA   109      52.489  58.126  23.259  0.00  0.00      A
ATOM   1585  O   ALA   109      52.783  58.554  22.141  0.00  0.00      A
ATOM   1586  N   ALA   110      51.609  57.178  23.260  0.00  0.00      A
ATOM   1587  H   ALA   110      51.546  56.795  24.193  0.00  0.00      A
ATOM   1588  CA  ALA   110      50.801  56.628  22.217  0.00  0.00      A
ATOM   1589  HA  ALA   110      51.420  56.476  21.332  0.00  0.00      A
ATOM   1590  CB  ALA   110      50.408  55.244  22.700  0.00  0.00      A
ATOM   1591  HB1 ALA   110      49.476  54.877  22.272  0.00  0.00      A
ATOM   1592  HB2 ALA   110      51.221  54.619  22.333  0.00  0.00      A
ATOM   1593  HB3 ALA   110      50.390  55.122  23.784  0.00  0.00      A
ATOM   1594  C   ALA   110      49.591  57.493  21.807  0.00  0.00      A
ATOM   1595  O   ALA   110      48.914  57.231  20.791  0.00  0.00      A
ATOM   1596  N   GLY   111      49.422  58.642  22.442  0.00  0.00      A
ATOM   1597  H   GLY   111      50.117  58.833  23.150  0.00  0.00      A
ATOM   1598  CA  GLY   111      48.363  59.583  22.162  0.00  0.00      A
ATOM   1599  HA3 GLY   111      48.615  60.599  22.467  0.00  0.00      A
ATOM   1600  HA2 GLY   111      48.187  59.645  21.088  0.00  0.00      A
ATOM   1601  C   GLY   111      47.072  59.323  23.004  0.00  0.00      A
ATOM   1602  O   GLY   111      46.094  59.985  22.683  0.00  0.00      A
ATOM   1603  N   ALA   112      47.015  58.434  24.027  0.00  0.00      A
ATOM   1604  H   ALA   112      47.877  58.002  24.327  0.00  0.00      A
ATOM   1605  CA  ALA   112      45.923  58.429  25.012  0.00  0.00      A
ATOM   1606  HA  ALA   112      45.018  58.363  24.408  0.00  0.00      A
ATOM   1607  CB  ALA   112      46.028  57.224  25.914  0.00  0.00      A
ATOM   1608  HB1 ALA   112      46.768  57.509  26.662  0.00  0.00      A
ATOM   1609  HB2 ALA   112      45.039  57.082  26.348  0.00  0.00      A
ATOM   1610  HB3 ALA   112      46.305  56.346  25.330  0.00  0.00      A
ATOM   1611  C   ALA   112      46.014  59.690  25.860  0.00  0.00      A
ATOM   1612  O   ALA   112      47.087  60.245  26.159  0.00  0.00      A
ATOM   1613  N   VAL   113      44.750  60.014  26.293  0.00  0.00      A
ATOM   1614  H   VAL   113      44.004  59.350  26.146  0.00  0.00      A
ATOM   1615  CA  VAL   113      44.334  61.068  27.175  0.00  0.00      A
ATOM   1616  HA  VAL   113      45.308  61.510  27.385  0.00  0.00      A
ATOM   1617  CB  VAL   113      43.333  62.010  26.477  0.00  0.00      A
ATOM   1618  HB  VAL   113      42.439  61.395  26.377  0.00  0.00      A
ATOM   1619  CG1 VAL   113      43.088  63.207  27.398  0.00  0.00      A
ATOM   1620 HG11 VAL   113      42.535  63.924  26.792  0.00  0.00      A
ATOM   1621 HG12 VAL   113      42.422  62.859  28.188  0.00  0.00      A
ATOM   1622 HG13 VAL   113      44.016  63.611  27.800  0.00  0.00      A
ATOM   1623  CG2 VAL   113      43.872  62.498  25.123  0.00  0.00      A
ATOM   1624 HG21 VAL   113      43.907  61.705  24.376  0.00  0.00      A
ATOM   1625 HG22 VAL   113      43.124  63.166  24.696  0.00  0.00      A
ATOM   1626 HG23 VAL   113      44.865  62.911  25.300  0.00  0.00      A
ATOM   1627  C   VAL   113      43.754  60.395  28.324  0.00  0.00      A
ATOM   1628  O   VAL   113      42.697  59.842  28.151  0.00  0.00      A
ATOM   1629  N   PHE   114      44.326  60.527  29.520  0.00  0.00      A
ATOM   1630  H   PHE   114      45.159  61.097  29.592  0.00  0.00      A
ATOM   1631  CA  PHE   114      43.657  60.154  30.770  0.00  0.00      A
ATOM   1632  HA  PHE   114      43.075  59.249  30.602  0.00  0.00      A
ATOM   1633  CB  PHE   114      44.703  59.849  31.854  0.00  0.00      A
ATOM   1634  HB3 PHE   114      45.390  60.690  31.942  0.00  0.00      A
ATOM   1635  HB2 PHE   114      44.189  59.753  32.813  0.00  0.00      A
ATOM   1636  CG  PHE   114      45.498  58.577  31.614  0.00  0.00      A
ATOM   1637  CD1 PHE   114      46.656  58.595  30.810  0.00  0.00      A
ATOM   1638  HD1 PHE   114      46.982  59.519  30.358  0.00  0.00      A
ATOM   1639  CE1 PHE   114      47.377  57.408  30.578  0.00  0.00      A
ATOM   1640  HE1 PHE   114      48.252  57.419  29.944  0.00  0.00      A
ATOM   1641  CZ  PHE   114      46.948  56.202  31.158  0.00  0.00      A
ATOM   1642  HZ  PHE   114      47.491  55.286  30.978  0.00  0.00      A
ATOM   1643  CE2 PHE   114      45.796  56.182  31.963  0.00  0.00      A
ATOM   1644  HE2 PHE   114      45.454  55.252  32.397  0.00  0.00      A
ATOM   1645  CD2 PHE   114      45.071  57.365  32.188  0.00  0.00      A
ATOM   1646  HD2 PHE   114      44.178  57.335  32.797  0.00  0.00      A
ATOM   1647  C   PHE   114      42.704  61.275  31.223  0.00  0.00      A
ATOM   1648  O   PHE   114      43.073  62.454  31.221  0.00  0.00      A
ATOM   1649  N   LEU   115      41.523  60.908  31.727  0.00  0.00      A
ATOM   1650  H   LEU   115      41.295  59.917  31.696  0.00  0.00      A
ATOM   1651  CA  LEU   115      40.454  61.832  32.143  0.00  0.00      A
ATOM   1652  HA  LEU   115      40.654  62.827  31.745  0.00  0.00      A
ATOM   1653  CB  LEU   115      39.114  61.324  31.567  0.00  0.00      A
ATOM   1654  HB3 LEU   115      38.321  61.995  31.902  0.00  0.00      A
ATOM   1655  HB2 LEU   115      38.911  60.339  31.991  0.00  0.00      A
ATOM   1656  CG  LEU   115      39.033  61.215  30.032  0.00  0.00      A
ATOM   1657  HG  LEU   115      39.782  60.511  29.670  0.00  0.00      A
ATOM   1658  CD1 LEU   115      37.651  60.691  29.637  0.00  0.00      A
ATOM   1659 HD11 LEU   115      37.559  60.667  28.552  0.00  0.00      A
ATOM   1660 HD12 LEU   115      36.871  61.336  30.040  0.00  0.00      A
ATOM   1661 HD13 LEU   115      37.517  59.681  30.025  0.00  0.00      A
ATOM   1662  CD2 LEU   115      39.249  62.563  29.341  0.00  0.00      A
ATOM   1663 HD21 LEU   115      38.526  63.294  29.700  0.00  0.00      A
ATOM   1664 HD22 LEU   115      39.141  62.442  28.264  0.00  0.00      A
ATOM   1665 HD23 LEU   115      40.259  62.916  29.539  0.00  0.00      A
ATOM   1666  C   LEU   115      40.332  61.987  33.672  0.00  0.00      A
ATOM   1667  O   LEU   115      39.644  62.895  34.143  0.00  0.00      A
ATOM   1668  N   GLY   116      40.946  61.089  34.440  0.00  0.00      A
ATOM   1669  H   GLY   116      41.492  60.369  33.990  0.00  0.00      A
ATOM   1670  CA  GLY   116      40.806  60.979  35.890  0.00  0.00      A
ATOM   1671  HA3 GLY   116      41.335  61.802  36.368  0.00  0.00      A
ATOM   1672  HA2 GLY   116      39.752  61.033  36.167  0.00  0.00      A
ATOM   1673  C   GLY   116      41.387  59.661  36.406  0.00  0.00      A
ATOM   1674  O   GLY   116      42.111  58.973  35.678  0.00  0.00      A
ATOM   1675  N   LYS   117      41.041  59.289  37.640  0.00  0.00      A
ATOM   1676  H   LYS   117      40.401  59.882  38.167  0.00  0.00      A
ATOM   1677  CA  LYS   117      41.539  58.089  38.330  0.00  0.00      A
ATOM   1678  HA  LYS   117      42.089  57.471  37.621  0.00  0.00      A
ATOM   1679  CB  LYS   117      42.519  58.503  39.449  0.00  0.00      A
ATOM   1680  HB3 LYS   117      41.958  58.961  40.264  0.00  0.00      A
ATOM   1681  HB2 LYS   117      43.009  57.607  39.829  0.00  0.00      A
ATOM   1682  CG  LYS   117      43.591  59.501  38.963  0.00  0.00      A
ATOM   1683  HG3 LYS   117      43.113  60.455  38.741  0.00  0.00      A
ATOM   1684  HG2 LYS   117      44.043  59.126  38.044  0.00  0.00      A
ATOM   1685  CD  LYS   117      44.692  59.769  39.995  0.00  0.00      A
ATOM   1686  HD3 LYS   117      44.239  59.920  40.977  0.00  0.00      A
ATOM   1687  HD2 LYS   117      45.219  60.682  39.716  0.00  0.00      A
ATOM   1688  CE  LYS   117      45.700  58.617  40.043  0.00  0.00      A
ATOM   1689  HE3 LYS   117      45.169  57.681  40.229  0.00  0.00      A
ATOM   1690  HE2 LYS   117      46.198  58.534  39.074  0.00  0.00      A
ATOM   1691  NZ  LYS   117      46.702  58.838  41.105  0.00  0.00      A
ATOM   1692  HZ1 LYS   117      47.185  59.727  40.993  0.00  0.00      A
ATOM   1693  HZ2 LYS   117      47.402  58.099  41.080  0.00  0.00      A
ATOM   1694  HZ3 LYS   117      46.231  58.838  42.014  0.00  0.00      A
ATOM   1695  C   LYS   117      40.373  57.228  38.840  0.00  0.00      A
ATOM   1696  O   LYS   117      39.210  57.599  38.692  0.00  0.00      A
ATOM   1697  N   SER   118      40.673  56.091  39.463  0.00  0.00      A
ATOM   1698  H   SER   118      41.648  55.816  39.464  0.00  0.00      A
ATOM   1699  CA  SER   118      39.679  55.040  39.740  0.00  0.00      A
ATOM   1700  HA  SER   118      38.674  55.454  39.657  0.00  0.00      A
ATOM   1701  CB  SER   118      39.807  53.953  38.669  0.00  0.00      A
ATOM   1702  HB3 SER   118      40.814  53.535  38.681  0.00  0.00      A
ATOM   1703  HB2 SER   118      39.082  53.167  38.866  0.00  0.00      A
ATOM   1704  OG  SER   118      39.540  54.530  37.409  0.00  0.00      A
ATOM   1705  HG  SER   118      39.821  53.916  36.680  0.00  0.00      A
ATOM   1706  C   SER   118      39.826  54.447  41.146  0.00  0.00      A
ATOM   1707  O   SER   118      40.941  54.201  41.611  0.00  0.00      A
ATOM   1708  N   ASN   119      38.698  54.324  41.857  0.00  0.00      A
ATOM   1709  H   ASN   119      37.826  54.546  41.385  0.00  0.00      A
ATOM   1710  CA  ASN   119      38.629  54.057  43.299  0.00  0.00      A
ATOM   1711  HA  ASN   119      39.264  54.800  43.787  0.00  0.00      A
ATOM   1712  CB  ASN   119      37.174  54.280  43.764  0.00  0.00      A
ATOM   1713  HB3 ASN   119      36.579  53.415  43.480  0.00  0.00      A
ATOM   1714  HB2 ASN   119      36.753  55.155  43.271  0.00  0.00      A
ATOM   1715  CG  ASN   119      37.057  54.526  45.262  0.00  0.00      A
ATOM   1716  OD1 ASN   119      37.924  55.136  45.863  0.00  0.00      A
ATOM   1717  ND2 ASN   119      36.084  53.956  45.929  0.00  0.00      A
ATOM   1718 HD21 ASN   119      35.958  54.172  46.908  0.00  0.00      A
ATOM   1719 HD22 ASN   119      35.400  53.399  45.429  0.00  0.00      A
ATOM   1720  C   ASN   119      39.154  52.661  43.712  0.00  0.00      A
ATOM   1721  O   ASN   119      39.142  51.713  42.923  0.00  0.00      A
ATOM   1722  N   ILE   120      39.520  52.531  44.993  0.00  0.00      A
ATOM   1723  H   ILE   120      39.363  53.325  45.601  0.00  0.00      A
ATOM   1724  CA  ILE   120      40.281  51.407  45.572  0.00  0.00      A
ATOM   1725  HA  ILE   120      40.037  50.496  45.025  0.00  0.00      A
ATOM   1726  CB  ILE   120      41.803  51.687  45.436  0.00  0.00      A
ATOM   1727  HB  ILE   120      42.332  50.911  45.984  0.00  0.00      A
ATOM   1728  CG2 ILE   120      42.264  51.592  43.972  0.00  0.00      A
ATOM   1729 HG21 ILE   120      43.349  51.513  43.929  0.00  0.00      A
ATOM   1730 HG22 ILE   120      41.945  52.469  43.411  0.00  0.00      A
ATOM   1731 HG23 ILE   120      41.832  50.710  43.503  0.00  0.00      A
ATOM   1732  CG1 ILE   120      42.205  53.054  46.041  0.00  0.00      A
ATOM   1733 HG13 ILE   120      41.789  53.860  45.435  0.00  0.00      A
ATOM   1734 HG12 ILE   120      41.794  53.145  47.045  0.00  0.00      A
ATOM   1735  CD1 ILE   120      43.716  53.273  46.153  0.00  0.00      A
ATOM   1736 HD11 ILE   120      44.152  52.537  46.827  0.00  0.00      A
ATOM   1737 HD12 ILE   120      43.879  54.268  46.556  0.00  0.00      A
ATOM   1738 HD13 ILE   120      44.195  53.211  45.176  0.00  0.00      A
ATOM   1739  C   ILE   120      39.947  51.183  47.069  0.00  0.00      A
ATOM   1740  O   ILE   120      39.460  52.108  47.726  0.00  0.00      A
ATOM   1741  N   PRO   121      40.296  50.029  47.673  0.00  0.00      A
ATOM   1742  CD  PRO   121      40.669  48.799  47.005  0.00  0.00      A
ATOM   1743  HD3 PRO   121      41.700  48.873  46.661  0.00  0.00      A
ATOM   1744  HD2 PRO   121      40.001  48.582  46.171  0.00  0.00      A
ATOM   1745  CG  PRO   121      40.558  47.706  48.061  0.00  0.00      A
ATOM   1746  HG3 PRO   121      39.553  47.282  48.044  0.00  0.00      A
ATOM   1747  HG2 PRO   121      41.303  46.930  47.896  0.00  0.00      A
ATOM   1748  CB  PRO   121      40.795  48.421  49.389  0.00  0.00      A
ATOM   1749  HB3 PRO   121      41.841  48.318  49.670  0.00  0.00      A
ATOM   1750  HB2 PRO   121      40.163  48.009  50.174  0.00  0.00      A
ATOM   1751  CA  PRO   121      40.456  49.893  49.126  0.00  0.00      A
ATOM   1752  HA  PRO   121      39.513  50.132  49.612  0.00  0.00      A
ATOM   1753  C   PRO   121      41.566  50.813  49.673  0.00  0.00      A
ATOM   1754  O   PRO   121      42.548  51.082  48.973  0.00  0.00      A
ATOM   1755  N   VAL   122      41.503  51.190  50.957  0.00  0.00      A
ATOM   1756  H   VAL   122      40.758  50.813  51.536  0.00  0.00      A
ATOM   1757  CA  VAL   122      42.527  52.042  51.596  0.00  0.00      A
ATOM   1758  HA  VAL   122      42.714  52.874  50.917  0.00  0.00      A
ATOM   1759  CB  VAL   122      42.033  52.647  52.927  0.00  0.00      A
ATOM   1760  HB  VAL   122      41.030  53.038  52.760  0.00  0.00      A
ATOM   1761  CG1 VAL   122      41.959  51.676  54.110  0.00  0.00      A
ATOM   1762 HG11 VAL   122      42.960  51.387  54.432  0.00  0.00      A
ATOM   1763 HG12 VAL   122      41.417  50.777  53.824  0.00  0.00      A
ATOM   1764 HG13 VAL   122      41.443  52.149  54.946  0.00  0.00      A
ATOM   1765  CG2 VAL   122      42.922  53.829  53.330  0.00  0.00      A
ATOM   1766 HG21 VAL   122      42.522  54.303  54.225  0.00  0.00      A
ATOM   1767 HG22 VAL   122      43.937  53.489  53.541  0.00  0.00      A
ATOM   1768 HG23 VAL   122      42.954  54.565  52.529  0.00  0.00      A
ATOM   1769  C   VAL   122      43.849  51.291  51.774  0.00  0.00      A
ATOM   1770  O   VAL   122      43.862  50.138  52.202  0.00  0.00      A
ATOM   1771  N   GLY   123      44.934  51.830  51.213  0.00  0.00      A
ATOM   1772  H   GLY   123      44.855  52.753  50.796  0.00  0.00      A
ATOM   1773  CA  GLY   123      46.216  51.124  51.116  0.00  0.00      A
ATOM   1774  HA3 GLY   123      46.940  51.776  50.631  0.00  0.00      A
ATOM   1775  HA2 GLY   123      46.566  50.912  52.126  0.00  0.00      A
ATOM   1776  C   GLY   123      46.161  49.793  50.344  0.00  0.00      A
ATOM   1777  O   GLY   123      47.050  48.958  50.513  0.00  0.00      A
ATOM   1778  N   LEU   124      45.097  49.564  49.559  0.00  0.00      A
ATOM   1779  H   LEU   124      44.414  50.311  49.495  0.00  0.00      A
ATOM   1780  CA  LEU   124      44.729  48.298  48.902  0.00  0.00      A
ATOM   1781  HA  LEU   124      43.793  48.489  48.380  0.00  0.00      A
ATOM   1782  CB  LEU   124      45.766  47.921  47.816  0.00  0.00      A
ATOM   1783  HB3 LEU   124      45.339  47.121  47.215  0.00  0.00      A
ATOM   1784  HB2 LEU   124      46.652  47.518  48.308  0.00  0.00      A
ATOM   1785  CG  LEU   124      46.211  49.054  46.869  0.00  0.00      A
ATOM   1786  HG  LEU   124      46.729  49.816  47.447  0.00  0.00      A
ATOM   1787  CD1 LEU   124      47.181  48.515  45.817  0.00  0.00      A
ATOM   1788 HD11 LEU   124      47.531  49.327  45.182  0.00  0.00      A
ATOM   1789 HD12 LEU   124      48.043  48.069  46.312  0.00  0.00      A
ATOM   1790 HD13 LEU   124      46.690  47.760  45.205  0.00  0.00      A
ATOM   1791  CD2 LEU   124      45.048  49.719  46.133  0.00  0.00      A
ATOM   1792 HD21 LEU   124      44.535  48.995  45.508  0.00  0.00      A
ATOM   1793 HD22 LEU   124      45.426  50.526  45.509  0.00  0.00      A
ATOM   1794 HD23 LEU   124      44.351  50.140  46.854  0.00  0.00      A
ATOM   1795  C   LEU   124      44.408  47.131  49.872  0.00  0.00      A
ATOM   1796  O   LEU   124      44.447  45.974  49.468  0.00  0.00      A
ATOM   1797  N   ALA   125      44.070  47.408  51.137  0.00  0.00      A
ATOM   1798  H   ALA   125      44.015  48.382  51.417  0.00  0.00      A
ATOM   1799  CA  ALA   125      43.974  46.419  52.221  0.00  0.00      A
ATOM   1800  HA  ALA   125      44.789  45.711  52.084  0.00  0.00      A
ATOM   1801  CB  ALA   125      44.245  47.167  53.537  0.00  0.00      A
ATOM   1802  HB1 ALA   125      44.331  46.459  54.362  0.00  0.00      A
ATOM   1803  HB2 ALA   125      43.432  47.862  53.749  0.00  0.00      A
ATOM   1804  HB3 ALA   125      45.182  47.722  53.466  0.00  0.00      A
ATOM   1805  C   ALA   125      42.668  45.572  52.287  0.00  0.00      A
ATOM   1806  O   ALA   125      42.298  45.109  53.373  0.00  0.00      A
ATOM   1807  N   ASP   126      41.897  45.429  51.201  0.00  0.00      A
ATOM   1808  H   ASP   126      42.280  45.720  50.310  0.00  0.00      A
ATOM   1809  CA  ASP   126      40.619  44.684  51.185  0.00  0.00      A
ATOM   1810  HA  ASP   126      40.731  43.804  51.822  0.00  0.00      A
ATOM   1811  CB  ASP   126      39.497  45.573  51.785  0.00  0.00      A
ATOM   1812  HB3 ASP   126      39.936  46.357  52.404  0.00  0.00      A
ATOM   1813  HB2 ASP   126      38.949  46.065  50.981  0.00  0.00      A
ATOM   1814  CG  ASP   126      38.507  44.790  52.656  0.00  0.00      A
ATOM   1815  OD1 ASP   126      38.034  43.715  52.224  0.00  0.00      A
ATOM   1816  OD2 ASP   126      38.186  45.245  53.781  0.00  0.00      A
ATOM   1817  C   ASP   126      40.244  44.180  49.765  0.00  0.00      A
ATOM   1818  O   ASP   126      40.848  44.581  48.768  0.00  0.00      A
ATOM   1819  N   TRP   127      39.119  43.462  49.647  0.00  0.00      A
ATOM   1820  H   TRP   127      38.629  43.241  50.512  0.00  0.00      A
ATOM   1821  CA  TRP   127      38.518  42.992  48.380  0.00  0.00      A
ATOM   1822  HA  TRP   127      39.203  43.220  47.564  0.00  0.00      A
ATOM   1823  CB  TRP   127      38.355  41.467  48.415  0.00  0.00      A
ATOM   1824  HB3 TRP   127      37.833  41.181  49.329  0.00  0.00      A
ATOM   1825  HB2 TRP   127      37.735  41.155  47.573  0.00  0.00      A
ATOM   1826  CG  TRP   127      39.628  40.691  48.301  0.00  0.00      A
ATOM   1827  CD1 TRP   127      40.398  40.634  47.191  0.00  0.00      A
ATOM   1828  HD1 TRP   127      40.199  41.169  46.268  0.00  0.00      A
ATOM   1829  NE1 TRP   127      41.435  39.749  47.398  0.00  0.00      A
ATOM   1830  HE1 TRP   127      42.082  39.453  46.668  0.00  0.00      A
ATOM   1831  CE2 TRP   127      41.396  39.200  48.658  0.00  0.00      A
ATOM   1832  CZ2 TRP   127      42.214  38.269  49.313  0.00  0.00      A
ATOM   1833  HZ2 TRP   127      43.084  37.865  48.818  0.00  0.00      A
ATOM   1834  CH2 TRP   127      41.865  37.852  50.608  0.00  0.00      A
ATOM   1835  HH2 TRP   127      42.472  37.126  51.129  0.00  0.00      A
ATOM   1836  CZ3 TRP   127      40.701  38.359  51.211  0.00  0.00      A
ATOM   1837  HZ3 TRP   127      40.401  37.995  52.181  0.00  0.00      A
ATOM   1838  CE3 TRP   127      39.904  39.316  50.556  0.00  0.00      A
ATOM   1839  HE3 TRP   127      39.005  39.678  51.031  0.00  0.00      A
ATOM   1840  CD2 TRP   127      40.241  39.778  49.264  0.00  0.00      A
ATOM   1841  C   TRP   127      37.199  43.718  48.042  0.00  0.00      A
ATOM   1842  O   TRP   127      36.325  43.197  47.344  0.00  0.00      A
ATOM   1843  N   GLN   128      37.060  44.951  48.530  0.00  0.00      A
ATOM   1844  H   GLN   128      37.824  45.320  49.080  0.00  0.00      A
ATOM   1845  CA  GLN   128      35.913  45.837  48.313  0.00  0.00      A
ATOM   1846  HA  GLN   128      35.481  45.632  47.331  0.00  0.00      A
ATOM   1847  CB  GLN   128      34.814  45.584  49.365  0.00  0.00      A
ATOM   1848  HB3 GLN   128      34.262  44.689  49.077  0.00  0.00      A
ATOM   1849  HB2 GLN   128      34.114  46.420  49.341  0.00  0.00      A
ATOM   1850  CG  GLN   128      35.323  45.394  50.807  0.00  0.00      A
ATOM   1851  HG3 GLN   128      36.002  46.207  51.064  0.00  0.00      A
ATOM   1852  HG2 GLN   128      35.868  44.454  50.884  0.00  0.00      A
ATOM   1853  CD  GLN   128      34.189  45.360  51.824  0.00  0.00      A
ATOM   1854  OE1 GLN   128      33.190  44.668  51.680  0.00  0.00      A
ATOM   1855  NE2 GLN   128      34.277  46.119  52.891  0.00  0.00      A
ATOM   1856 HE21 GLN   128      33.509  46.131  53.536  0.00  0.00      A
ATOM   1857 HE22 GLN   128      35.129  46.636  53.095  0.00  0.00      A
ATOM   1858  C   GLN   128      36.387  47.297  48.326  0.00  0.00      A
ATOM   1859  O   GLN   128      37.140  47.706  49.209  0.00  0.00      A
ATOM   1860  N   SER   129      36.125  48.020  47.238  0.00  0.00      A
ATOM   1861  H   SER   129      35.554  47.595  46.518  0.00  0.00      A
ATOM   1862  CA  SER   129      36.698  49.347  46.976  0.00  0.00      A
ATOM   1863  HA  SER   129      37.754  49.316  47.236  0.00  0.00      A
ATOM   1864  CB  SER   129      36.619  49.667  45.483  0.00  0.00      A
ATOM   1865  HB3 SER   129      36.956  50.690  45.304  0.00  0.00      A
ATOM   1866  HB2 SER   129      35.591  49.562  45.140  0.00  0.00      A
ATOM   1867  OG  SER   129      37.449  48.759  44.781  0.00  0.00      A
ATOM   1868  HG  SER   129      37.114  47.859  44.938  0.00  0.00      A
ATOM   1869  C   SER   129      36.064  50.450  47.836  0.00  0.00      A
ATOM   1870  O   SER   129      35.097  51.092  47.427  0.00  0.00      A
ATOM   1871  N   VAL   130      36.579  50.631  49.055  0.00  0.00      A
ATOM   1872  H   VAL   130      37.303  49.988  49.354  0.00  0.00      A
ATOM   1873  CA  VAL   130      36.149  51.654  50.022  0.00  0.00      A
ATOM   1874  HA  VAL   130      35.676  52.464  49.473  0.00  0.00      A
ATOM   1875  CB  VAL   130      35.103  51.076  50.997  0.00  0.00      A
ATOM   1876  HB  VAL   130      34.245  50.756  50.406  0.00  0.00      A
ATOM   1877  CG1 VAL   130      35.582  49.861  51.803  0.00  0.00      A
ATOM   1878 HG11 VAL   130      35.917  49.067  51.137  0.00  0.00      A
ATOM   1879 HG12 VAL   130      36.399  50.136  52.469  0.00  0.00      A
ATOM   1880 HG13 VAL   130      34.761  49.474  52.406  0.00  0.00      A
ATOM   1881  CG2 VAL   130      34.613  52.135  51.987  0.00  0.00      A
ATOM   1882 HG21 VAL   130      33.803  51.716  52.576  0.00  0.00      A
ATOM   1883 HG22 VAL   130      35.410  52.428  52.670  0.00  0.00      A
ATOM   1884 HG23 VAL   130      34.247  53.012  51.456  0.00  0.00      A
ATOM   1885  C   VAL   130      37.341  52.249  50.774  0.00  0.00      A
ATOM   1886  O   VAL   130      38.242  51.525  51.198  0.00  0.00      A
ATOM   1887  N   ASN   131      37.336  53.569  50.975  0.00  0.00      A
ATOM   1888  H   ASN   131      36.568  54.117  50.610  0.00  0.00      A
ATOM   1889  CA  ASN   131      38.382  54.287  51.702  0.00  0.00      A
ATOM   1890  HA  ASN   131      38.715  53.646  52.517  0.00  0.00      A
ATOM   1891  CB  ASN   131      39.560  54.523  50.740  0.00  0.00      A
ATOM   1892  HB3 ASN   131      40.361  55.037  51.264  0.00  0.00      A
ATOM   1893  HB2 ASN   131      39.947  53.567  50.389  0.00  0.00      A
ATOM   1894  CG  ASN   131      39.153  55.365  49.548  0.00  0.00      A
ATOM   1895  OD1 ASN   131      39.031  56.575  49.633  0.00  0.00      A
ATOM   1896  ND2 ASN   131      38.901  54.742  48.426  0.00  0.00      A
ATOM   1897 HD21 ASN   131      38.535  55.247  47.627  0.00  0.00      A
ATOM   1898 HD22 ASN   131      39.012  53.735  48.366  0.00  0.00      A
ATOM   1899  C   ASN   131      37.873  55.622  52.302  0.00  0.00      A
ATOM   1900  O   ASN   131      36.931  56.209  51.759  0.00  0.00      A
ATOM   1901  N   PRO   132      38.563  56.170  53.327  0.00  0.00      A
ATOM   1902  CD  PRO   132      39.624  55.512  54.085  0.00  0.00      A
ATOM   1903  HD3 PRO   132      39.395  54.467  54.292  0.00  0.00      A
ATOM   1904  HD2 PRO   132      40.564  55.595  53.541  0.00  0.00      A
ATOM   1905  CG  PRO   132      39.734  56.265  55.406  0.00  0.00      A
ATOM   1906  HG3 PRO   132      40.749  56.231  55.802  0.00  0.00      A
ATOM   1907  HG2 PRO   132      39.022  55.857  56.125  0.00  0.00      A
ATOM   1908  CB  PRO   132      39.320  57.678  55.017  0.00  0.00      A
ATOM   1909  HB3 PRO   132      38.937  58.239  55.871  0.00  0.00      A
ATOM   1910  HB2 PRO   132      40.180  58.189  54.580  0.00  0.00      A
ATOM   1911  CA  PRO   132      38.245  57.461  53.946  0.00  0.00      A
ATOM   1912  HA  PRO   132      37.274  57.370  54.436  0.00  0.00      A
ATOM   1913  C   PRO   132      38.198  58.683  53.016  0.00  0.00      A
ATOM   1914  O   PRO   132      37.524  59.659  53.350  0.00  0.00      A
ATOM   1915  N   ASN   133      38.960  58.702  51.914  0.00  0.00      A
ATOM   1916  H   ASN   133      39.528  57.894  51.694  0.00  0.00      A
ATOM   1917  CA  ASN   133      39.010  59.855  51.007  0.00  0.00      A
ATOM   1918  HA  ASN   133      39.070  60.759  51.615  0.00  0.00      A
ATOM   1919  CB  ASN   133      40.299  59.776  50.161  0.00  0.00      A
ATOM   1920  HB3 ASN   133      40.234  58.939  49.467  0.00  0.00      A
ATOM   1921  HB2 ASN   133      41.147  59.611  50.823  0.00  0.00      A
ATOM   1922  CG  ASN   133      40.591  61.040  49.364  0.00  0.00      A
ATOM   1923  OD1 ASN   133      39.942  62.068  49.498  0.00  0.00      A
ATOM   1924  ND2 ASN   133      41.695  61.068  48.655  0.00  0.00      A
ATOM   1925 HD21 ASN   133      42.252  60.234  48.526  0.00  0.00      A
ATOM   1926 HD22 ASN   133      41.900  61.915  48.150  0.00  0.00      A
ATOM   1927  C   ASN   133      37.745  59.979  50.130  0.00  0.00      A
ATOM   1928  O   ASN   133      37.146  61.057  50.083  0.00  0.00      A
ATOM   1929  N   TYR   134      37.257  58.864  49.568  0.00  0.00      A
ATOM   1930  H   TYR   134      37.796  58.013  49.704  0.00  0.00      A
ATOM   1931  CA  TYR   134      36.267  58.861  48.474  0.00  0.00      A
ATOM   1932  HA  TYR   134      35.971  59.886  48.250  0.00  0.00      A
ATOM   1933  CB  TYR   134      36.907  58.261  47.213  0.00  0.00      A
ATOM   1934  HB3 TYR   134      37.021  57.188  47.371  0.00  0.00      A
ATOM   1935  HB2 TYR   134      36.214  58.388  46.380  0.00  0.00      A
ATOM   1936  CG  TYR   134      38.246  58.833  46.793  0.00  0.00      A
ATOM   1937  CD1 TYR   134      38.349  60.175  46.386  0.00  0.00      A
ATOM   1938  HD1 TYR   134      37.479  60.815  46.393  0.00  0.00      A
ATOM   1939  CE1 TYR   134      39.584  60.676  45.942  0.00  0.00      A
ATOM   1940  HE1 TYR   134      39.674  61.701  45.617  0.00  0.00      A
ATOM   1941  CZ  TYR   134      40.704  59.837  45.901  0.00  0.00      A
ATOM   1942  OH  TYR   134      41.890  60.330  45.481  0.00  0.00      A
ATOM   1943  HH  TYR   134      42.563  59.631  45.373  0.00  0.00      A
ATOM   1944  CE2 TYR   134      40.614  58.503  46.311  0.00  0.00      A
ATOM   1945  HE2 TYR   134      41.485  57.866  46.281  0.00  0.00      A
ATOM   1946  CD2 TYR   134      39.381  58.001  46.752  0.00  0.00      A
ATOM   1947  HD2 TYR   134      39.305  56.968  47.044  0.00  0.00      A
ATOM   1948  C   TYR   134      34.978  58.070  48.751  0.00  0.00      A
ATOM   1949  O   TYR   134      34.013  58.209  47.992  0.00  0.00      A
ATOM   1950  N   GLY   135      34.977  57.184  49.752  0.00  0.00      A
ATOM   1951  H   GLY   135      35.819  57.081  50.309  0.00  0.00      A
ATOM   1952  CA  GLY   135      33.838  56.322  50.076  0.00  0.00      A
ATOM   1953  HA3 GLY   135      32.913  56.871  49.904  0.00  0.00      A
ATOM   1954  HA2 GLY   135      33.884  56.064  51.134  0.00  0.00      A
ATOM   1955  C   GLY   135      33.783  55.015  49.280  0.00  0.00      A
ATOM   1956  O   GLY   135      34.773  54.585  48.681  0.00  0.00      A
ATOM   1957  N   ARG   136      32.662  54.294  49.426  0.00  0.00      A
ATOM   1958  H   ARG   136      31.896  54.725  49.939  0.00  0.00      A
ATOM   1959  CA  ARG   136      32.443  52.948  48.868  0.00  0.00      A
ATOM   1960  HA  ARG   136      33.392  52.411  48.884  0.00  0.00      A
ATOM   1961  CB  ARG   136      31.436  52.182  49.762  0.00  0.00      A
ATOM   1962  HB3 ARG   136      31.821  52.198  50.781  0.00  0.00      A
ATOM   1963  HB2 ARG   136      30.470  52.691  49.760  0.00  0.00      A
ATOM   1964  CG  ARG   136      31.236  50.713  49.335  0.00  0.00      A
ATOM   1965  HG3 ARG   136      32.198  50.322  49.001  0.00  0.00      A
ATOM   1966  HG2 ARG   136      30.543  50.659  48.495  0.00  0.00      A
ATOM   1967  CD  ARG   136      30.752  49.792  50.472  0.00  0.00      A
ATOM   1968  HD3 ARG   136      31.021  48.768  50.203  0.00  0.00      A
ATOM   1969  HD2 ARG   136      31.295  50.043  51.385  0.00  0.00      A
ATOM   1970  NE  ARG   136      29.292  49.822  50.723  0.00  0.00      A
ATOM   1971  HE  ARG   136      28.690  50.239  50.021  0.00  0.00      A
ATOM   1972  CZ  ARG   136      28.697  49.173  51.717  0.00  0.00      A
ATOM   1973  NH1 ARG   136      29.353  48.616  52.690  0.00  0.00      A
ATOM   1974 HH11 ARG   136      28.840  48.108  53.397  0.00  0.00      A
ATOM   1975 HH12 ARG   136      30.332  48.810  52.853  0.00  0.00      A
ATOM   1976  NH2 ARG   136      27.408  49.035  51.810  0.00  0.00      A
ATOM   1977 HH21 ARG   136      27.050  48.515  52.607  0.00  0.00      A
ATOM   1978 HH22 ARG   136      26.757  49.400  51.124  0.00  0.00      A
ATOM   1979  C   ARG   136      31.982  53.014  47.411  0.00  0.00      A
ATOM   1980  O   ARG   136      30.938  53.598  47.118  0.00  0.00      A
ATOM   1981  N   THR   137      32.650  52.253  46.548  0.00  0.00      A
ATOM   1982  H   THR   137      33.519  51.836  46.867  0.00  0.00      A
ATOM   1983  CA  THR   137      32.164  51.851  45.218  0.00  0.00      A
ATOM   1984  HA  THR   137      31.600  52.673  44.789  0.00  0.00      A
ATOM   1985  CB  THR   137      33.346  51.514  44.289  0.00  0.00      A
ATOM   1986  HB  THR   137      33.860  50.641  44.684  0.00  0.00      A
ATOM   1987  CG2 THR   137      32.979  51.243  42.832  0.00  0.00      A
ATOM   1988 HG21 THR   137      33.888  51.095  42.250  0.00  0.00      A
ATOM   1989 HG22 THR   137      32.373  50.344  42.750  0.00  0.00      A
ATOM   1990 HG23 THR   137      32.427  52.086  42.422  0.00  0.00      A
ATOM   1991  OG1 THR   137      34.251  52.587  44.251  0.00  0.00      A
ATOM   1992  HG1 THR   137      33.741  53.375  43.963  0.00  0.00      A
ATOM   1993  C   THR   137      31.264  50.617  45.335  0.00  0.00      A
ATOM   1994  O   THR   137      31.581  49.692  46.091  0.00  0.00      A
ATOM   1995  N   ASN   138      30.286  50.486  44.436  0.00  0.00      A
ATOM   1996  H   ASN   138      30.146  51.242  43.770  0.00  0.00      A
ATOM   1997  CA  ASN   138      29.448  49.291  44.282  0.00  0.00      A
ATOM   1998  HA  ASN   138      29.915  48.452  44.796  0.00  0.00      A
ATOM   1999  CB  ASN   138      28.084  49.542  44.944  0.00  0.00      A
ATOM   2000  HB3 ASN   138      28.229  49.885  45.967  0.00  0.00      A
ATOM   2001  HB2 ASN   138      27.519  48.611  44.975  0.00  0.00      A
ATOM   2002  CG  ASN   138      27.264  50.556  44.172  0.00  0.00      A
ATOM   2003  OD1 ASN   138      26.751  50.280  43.102  0.00  0.00      A
ATOM   2004  ND2 ASN   138      27.205  51.779  44.633  0.00  0.00      A
ATOM   2005 HD21 ASN   138      26.744  52.470  44.056  0.00  0.00      A
ATOM   2006 HD22 ASN   138      27.678  52.049  45.486  0.00  0.00      A
ATOM   2007  C   ASN   138      29.309  48.873  42.807  0.00  0.00      A
ATOM   2008  O   ASN   138      29.745  49.585  41.900  0.00  0.00      A
ATOM   2009  N   ASN   139      28.849  47.643  42.585  0.00  0.00      A
ATOM   2010  H   ASN   139      28.516  47.098  43.374  0.00  0.00      A
ATOM   2011  CA  ASN   139      28.831  47.013  41.270  0.00  0.00      A
ATOM   2012  HA  ASN   139      29.838  47.083  40.862  0.00  0.00      A
ATOM   2013  CB  ASN   139      28.517  45.529  41.490  0.00  0.00      A
ATOM   2014  HB3 ASN   139      27.455  45.385  41.660  0.00  0.00      A
ATOM   2015  HB2 ASN   139      29.044  45.170  42.368  0.00  0.00      A
ATOM   2016  CG  ASN   139      28.918  44.685  40.308  0.00  0.00      A
ATOM   2017  OD1 ASN   139      28.477  44.902  39.191  0.00  0.00      A
ATOM   2018  ND2 ASN   139      29.869  43.806  40.505  0.00  0.00      A
ATOM   2019 HD21 ASN   139      30.130  43.214  39.725  0.00  0.00      A
ATOM   2020 HD22 ASN   139      30.275  43.679  41.427  0.00  0.00      A
ATOM   2021  C   ASN   139      27.821  47.687  40.304  0.00  0.00      A
ATOM   2022  O   ASN   139      26.629  47.732  40.623  0.00  0.00      A
ATOM   2023  N   PRO   140      28.221  48.059  39.068  0.00  0.00      A
ATOM   2024  CD  PRO   140      29.599  48.148  38.602  0.00  0.00      A
ATOM   2025  HD3 PRO   140      29.958  47.154  38.331  0.00  0.00      A
ATOM   2026  HD2 PRO   140      30.251  48.593  39.356  0.00  0.00      A
ATOM   2027  CG  PRO   140      29.562  49.042  37.365  0.00  0.00      A
ATOM   2028  HG3 PRO   140      29.620  50.088  37.668  0.00  0.00      A
ATOM   2029  HG2 PRO   140      30.359  48.801  36.664  0.00  0.00      A
ATOM   2030  CB  PRO   140      28.184  48.757  36.779  0.00  0.00      A
ATOM   2031  HB3 PRO   140      28.228  47.841  36.185  0.00  0.00      A
ATOM   2032  HB2 PRO   140      27.825  49.589  36.172  0.00  0.00      A
ATOM   2033  CA  PRO   140      27.311  48.544  38.020  0.00  0.00      A
ATOM   2034  HA  PRO   140      26.921  49.508  38.337  0.00  0.00      A
ATOM   2035  C   PRO   140      26.115  47.635  37.687  0.00  0.00      A
ATOM   2036  O   PRO   140      25.069  48.143  37.274  0.00  0.00      A
ATOM   2037  N   HIE   141      26.250  46.316  37.882  0.00  0.00      A
ATOM   2038  H   HIE   141      27.133  45.963  38.238  0.00  0.00      A
ATOM   2039  CA  HIE   141      25.201  45.335  37.577  0.00  0.00      A
ATOM   2040  HA  HIE   141      24.607  45.716  36.750  0.00  0.00      A
ATOM   2041  CB  HIE   141      25.833  44.003  37.127  0.00  0.00      A
ATOM   2042  HB3 HIE   141      26.343  43.549  37.979  0.00  0.00      A
ATOM   2043  HB2 HIE   141      25.035  43.324  36.823  0.00  0.00      A
ATOM   2044  CG  HIE   141      26.815  44.109  35.980  0.00  0.00      A
ATOM   2045  ND1 HIE   141      26.495  44.263  34.624  0.00  0.00      A
ATOM   2046  CE1 HIE   141      27.667  44.269  33.964  0.00  0.00      A
ATOM   2047  HE1 HIE   141      27.774  44.362  32.890  0.00  0.00      A
ATOM   2048  NE2 HIE   141      28.687  44.144  34.826  0.00  0.00      A
ATOM   2049  HE2 HIE   141      29.677  44.115  34.582  0.00  0.00      A
ATOM   2050  CD2 HIE   141      28.172  44.032  36.096  0.00  0.00      A
ATOM   2051  HD2 HIE   141      28.726  43.890  37.012  0.00  0.00      A
ATOM   2052  C   HIE   141      24.220  45.092  38.737  0.00  0.00      A
ATOM   2053  O   HIE   141      23.100  44.658  38.481  0.00  0.00      A
ATOM   2054  N   ASP   142      24.599  45.396  39.986  0.00  0.00      A
ATOM   2055  H   ASP   142      25.507  45.826  40.105  0.00  0.00      A
ATOM   2056  CA  ASP   142      23.742  45.306  41.183  0.00  0.00      A
ATOM   2057  HA  ASP   142      22.753  45.690  40.930  0.00  0.00      A
ATOM   2058  CB  ASP   142      23.588  43.842  41.642  0.00  0.00      A
ATOM   2059  HB3 ASP   142      23.221  43.251  40.805  0.00  0.00      A
ATOM   2060  HB2 ASP   142      24.562  43.441  41.923  0.00  0.00      A
ATOM   2061  CG  ASP   142      22.620  43.686  42.825  0.00  0.00      A
ATOM   2062  OD1 ASP   142      22.842  44.290  43.896  0.00  0.00      A
ATOM   2063  OD2 ASP   142      21.616  42.940  42.729  0.00  0.00      A
ATOM   2064  C   ASP   142      24.329  46.161  42.320  0.00  0.00      A
ATOM   2065  O   ASP   142      25.389  45.853  42.866  0.00  0.00      A
ATOM   2066  N   HID   143      23.613  47.201  42.744  0.00  0.00      A
ATOM   2067  H   HID   143      22.692  47.357  42.346  0.00  0.00      A
ATOM   2068  CA  HID   143      24.160  48.215  43.651  0.00  0.00      A
ATOM   2069  HA  HID   143      25.200  48.369  43.362  0.00  0.00      A
ATOM   2070  CB  HID   143      23.426  49.544  43.405  0.00  0.00      A
ATOM   2071  HB3 HID   143      23.831  50.303  44.075  0.00  0.00      A
ATOM   2072  HB2 HID   143      22.366  49.417  43.629  0.00  0.00      A
ATOM   2073  CG  HID   143      23.583  50.045  41.982  0.00  0.00      A
ATOM   2074  ND1 HID   143      24.607  49.735  41.114  0.00  0.00      A
ATOM   2075  HD1 HID   143      25.415  49.147  41.323  0.00  0.00      A
ATOM   2076  CE1 HID   143      24.399  50.374  39.958  0.00  0.00      A
ATOM   2077  HE1 HID   143      25.055  50.314  39.099  0.00  0.00      A
ATOM   2078  NE2 HID   143      23.267  51.098  40.018  0.00  0.00      A
ATOM   2079  CD2 HID   143      22.747  50.894  41.308  0.00  0.00      A
ATOM   2080  HD2 HID   143      21.844  51.331  41.709  0.00  0.00      A
ATOM   2081  C   HID   143      24.230  47.792  45.135  0.00  0.00      A
ATOM   2082  O   HID   143      24.752  48.553  45.959  0.00  0.00      A
ATOM   2083  N   SER   144      23.912  46.533  45.464  0.00  0.00      A
ATOM   2084  H   SER   144      23.519  45.943  44.734  0.00  0.00      A
ATOM   2085  CA  SER   144      24.270  45.890  46.744  0.00  0.00      A
ATOM   2086  HA  SER   144      24.399  46.658  47.506  0.00  0.00      A
ATOM   2087  CB  SER   144      23.142  44.967  47.221  0.00  0.00      A
ATOM   2088  HB3 SER   144      23.364  44.640  48.238  0.00  0.00      A
ATOM   2089  HB2 SER   144      22.204  45.519  47.243  0.00  0.00      A
ATOM   2090  OG  SER   144      22.997  43.819  46.395  0.00  0.00      A
ATOM   2091  HG  SER   144      22.901  44.130  45.456  0.00  0.00      A
ATOM   2092  C   SER   144      25.580  45.088  46.688  0.00  0.00      A
ATOM   2093  O   SER   144      26.130  44.738  47.736  0.00  0.00      A
ATOM   2094  N   ARG   145      26.073  44.755  45.485  0.00  0.00      A
ATOM   2095  H   ARG   145      25.615  45.125  44.653  0.00  0.00      A
ATOM   2096  CA  ARG   145      27.252  43.898  45.291  0.00  0.00      A
ATOM   2097  HA  ARG   145      27.324  43.213  46.128  0.00  0.00      A
ATOM   2098  CB  ARG   145      27.106  43.054  44.010  0.00  0.00      A
ATOM   2099  HB3 ARG   145      26.552  43.606  43.252  0.00  0.00      A
ATOM   2100  HB2 ARG   145      28.096  42.849  43.599  0.00  0.00      A
ATOM   2101  CG  ARG   145      26.432  41.693  44.254  0.00  0.00      A
ATOM   2102  HG3 ARG   145      26.400  41.164  43.302  0.00  0.00      A
ATOM   2103  HG2 ARG   145      27.049  41.116  44.941  0.00  0.00      A
ATOM   2104  CD  ARG   145      25.009  41.771  44.821  0.00  0.00      A
ATOM   2105  HD3 ARG   145      24.405  42.369  44.145  0.00  0.00      A
ATOM   2106  HD2 ARG   145      25.033  42.253  45.799  0.00  0.00      A
ATOM   2107  NE  ARG   145      24.419  40.431  44.953  0.00  0.00      A
ATOM   2108  HE  ARG   145      25.045  39.635  44.884  0.00  0.00      A
ATOM   2109  CZ  ARG   145      23.153  40.103  45.134  0.00  0.00      A
ATOM   2110  NH1 ARG   145      22.192  40.965  45.289  0.00  0.00      A
ATOM   2111 HH11 ARG   145      21.254  40.630  45.476  0.00  0.00      A
ATOM   2112 HH12 ARG   145      22.406  41.948  45.265  0.00  0.00      A
ATOM   2113  NH2 ARG   145      22.827  38.849  45.154  0.00  0.00      A
ATOM   2114 HH21 ARG   145      23.556  38.158  45.041  0.00  0.00      A
ATOM   2115 HH22 ARG   145      21.852  38.565  45.186  0.00  0.00      A
ATOM   2116  C   ARG   145      28.562  44.684  45.303  0.00  0.00      A
ATOM   2117  O   ARG   145      28.632  45.843  44.885  0.00  0.00      A
ATOM   2118  N   SER   146      29.638  43.975  45.634  0.00  0.00      A
ATOM   2119  H   SER   146      29.485  43.029  45.967  0.00  0.00      A
ATOM   2120  CA  SER   146      31.018  44.435  45.458  0.00  0.00      A
ATOM   2121  HA  SER   146      31.129  45.385  45.970  0.00  0.00      A
ATOM   2122  CB  SER   146      31.988  43.439  46.107  0.00  0.00      A
ATOM   2123  HB3 SER   146      31.703  43.300  47.151  0.00  0.00      A
ATOM   2124  HB2 SER   146      31.926  42.477  45.597  0.00  0.00      A
ATOM   2125  OG  SER   146      33.318  43.925  46.052  0.00  0.00      A
ATOM   2126  HG  SER   146      33.875  43.363  46.608  0.00  0.00      A
ATOM   2127  C   SER   146      31.345  44.644  43.975  0.00  0.00      A
ATOM   2128  O   SER   146      31.092  43.771  43.140  0.00  0.00      A
ATOM   2129  N   ALA   147      31.939  45.791  43.638  0.00  0.00      A
ATOM   2130  H   ALA   147      32.151  46.448  44.382  0.00  0.00      A
ATOM   2131  CA  ALA   147      32.608  45.982  42.344  0.00  0.00      A
ATOM   2132  HA  ALA   147      31.963  45.623  41.539  0.00  0.00      A
ATOM   2133  CB  ALA   147      32.857  47.481  42.138  0.00  0.00      A
ATOM   2134  HB1 ALA   147      33.387  47.639  41.197  0.00  0.00      A
ATOM   2135  HB2 ALA   147      33.457  47.882  42.955  0.00  0.00      A
ATOM   2136  HB3 ALA   147      31.908  48.011  42.093  0.00  0.00      A
ATOM   2137  C   ALA   147      33.937  45.199  42.278  0.00  0.00      A
ATOM   2138  O   ALA   147      34.380  44.786  41.207  0.00  0.00      A
ATOM   2139  N   GLY   148      34.535  44.954  43.449  0.00  0.00      A
ATOM   2140  H   GLY   148      34.076  45.310  44.279  0.00  0.00      A
ATOM   2141  CA  GLY   148      35.768  44.199  43.659  0.00  0.00      A
ATOM   2142  HA3 GLY   148      35.525  43.235  44.103  0.00  0.00      A
ATOM   2143  HA2 GLY   148      36.260  44.023  42.703  0.00  0.00      A
ATOM   2144  C   GLY   148      36.750  44.924  44.585  0.00  0.00      A
ATOM   2145  O   GLY   148      36.555  46.100  44.924  0.00  0.00      A
ATOM   2146  N   GLY   149      37.927  44.334  44.752  0.00  0.00      A
ATOM   2147  H   GLY   149      38.092  43.377  44.464  0.00  0.00      A
ATOM   2148  CA  GLY   149      39.106  45.046  45.153  0.00  0.00      A
ATOM   2149  HA3 GLY   149      39.106  46.009  44.640  0.00  0.00      A
ATOM   2150  HA2 GLY   149      39.113  45.201  46.232  0.00  0.00      A
ATOM   2151  C   GLY   149      40.311  44.202  44.759  0.00  0.00      A
ATOM   2152  O   GLY   149      40.164  42.979  44.584  0.00  0.00      A
ATOM   2153  N   SER   150      41.470  44.843  44.627  0.00  0.00      A
ATOM   2154  H   SER   150      42.276  44.252  44.483  0.00  0.00      A
ATOM   2155  CA  SER   150      41.716  46.272  44.841  0.00  0.00      A
ATOM   2156  HA  SER   150      40.977  46.607  45.578  0.00  0.00      A
ATOM   2157  CB  SER   150      43.084  46.437  45.499  0.00  0.00      A
ATOM   2158  HB3 SER   150      43.177  47.487  45.794  0.00  0.00      A
ATOM   2159  HB2 SER   150      43.135  45.829  46.414  0.00  0.00      A
ATOM   2160  OG  SER   150      44.161  46.048  44.659  0.00  0.00      A
ATOM   2161  HG  SER   150      44.558  46.723  43.591  0.00  0.00      A
ATOM   2162  C   SER   150      41.555  47.151  43.617  0.00  0.00      A
ATOM   2163  O   SER   150      41.199  48.312  43.776  0.00  0.00      A
ATOM   2164  N   SER   151      41.604  46.597  42.402  0.00  0.00      A
ATOM   2165  H   SER   151      41.833  45.611  42.316  0.00  0.00      A
ATOM   2166  CA  SER   151      41.380  47.388  41.173  0.00  0.00      A
ATOM   2167  HA  SER   151      41.867  48.354  41.306  0.00  0.00      A
ATOM   2168  CB  SER   151      42.033  46.736  39.943  0.00  0.00      A
ATOM   2169  HB3 SER   151      42.025  47.446  39.115  0.00  0.00      A
ATOM   2170  HB2 SER   151      41.458  45.856  39.642  0.00  0.00      A
ATOM   2171  OG  SER   151      43.376  46.359  40.224  0.00  0.00      A
ATOM   2172  HG  SER   151      43.312  45.416  40.493  0.00  0.00      A
ATOM   2173  C   SER   151      39.887  47.681  40.908  0.00  0.00      A
ATOM   2174  O   SER   151      39.508  47.943  39.769  0.00  0.00      A
ATOM   2175  N   GLY   152      39.009  47.457  41.894  0.00  0.00      A
ATOM   2176  H   GLY   152      39.384  47.312  42.820  0.00  0.00      A
ATOM   2177  CA  GLY   152      37.548  47.409  41.746  0.00  0.00      A
ATOM   2178  HA3 GLY   152      37.272  46.514  41.195  0.00  0.00      A
ATOM   2179  HA2 GLY   152      37.102  47.329  42.733  0.00  0.00      A
ATOM   2180  C   GLY   152      36.895  48.608  41.050  0.00  0.00      A
ATOM   2181  O   GLY   152      36.085  48.402  40.146  0.00  0.00      A
ATOM   2182  N   GLY   153      37.314  49.843  41.352  0.00  0.00      A
ATOM   2183  H   GLY   153      38.005  49.974  42.084  0.00  0.00      A
ATOM   2184  CA  GLY   153      36.757  51.047  40.716  0.00  0.00      A
ATOM   2185  HA3 GLY   153      35.675  51.053  40.837  0.00  0.00      A
ATOM   2186  HA2 GLY   153      37.161  51.928  41.213  0.00  0.00      A
ATOM   2187  C   GLY   153      37.072  51.163  39.220  0.00  0.00      A
ATOM   2188  O   GLY   153      36.183  51.474  38.429  0.00  0.00      A
ATOM   2189  N   ALA   154      38.251  50.686  38.809  0.00  0.00      A
ATOM   2190  H   ALA   154      38.879  50.307  39.502  0.00  0.00      A
ATOM   2191  CA  ALA   154      38.661  50.619  37.405  0.00  0.00      A
ATOM   2192  HA  ALA   154      38.464  51.580  36.923  0.00  0.00      A
ATOM   2193  CB  ALA   154      40.175  50.372  37.377  0.00  0.00      A
ATOM   2194  HB1 ALA   154      40.704  51.264  37.714  0.00  0.00      A
ATOM   2195  HB2 ALA   154      40.447  49.537  38.017  0.00  0.00      A
ATOM   2196  HB3 ALA   154      40.493  50.148  36.361  0.00  0.00      A
ATOM   2197  C   ALA   154      37.895  49.542  36.609  0.00  0.00      A
ATOM   2198  O   ALA   154      37.445  49.789  35.490  0.00  0.00      A
ATOM   2199  N   ALA   155      37.599  48.391  37.224  0.00  0.00      A
ATOM   2200  H   ALA   155      37.939  48.244  38.166  0.00  0.00      A
ATOM   2201  CA  ALA   155      36.772  47.357  36.597  0.00  0.00      A
ATOM   2202  HA  ALA   155      37.187  47.139  35.612  0.00  0.00      A
ATOM   2203  CB  ALA   155      36.869  46.083  37.441  0.00  0.00      A
ATOM   2204  HB1 ALA   155      36.374  45.266  36.920  0.00  0.00      A
ATOM   2205  HB2 ALA   155      37.917  45.817  37.582  0.00  0.00      A
ATOM   2206  HB3 ALA   155      36.394  46.235  38.412  0.00  0.00      A
ATOM   2207  C   ALA   155      35.309  47.807  36.383  0.00  0.00      A
ATOM   2208  O   ALA   155      34.725  47.542  35.327  0.00  0.00      A
ATOM   2209  N   ALA   156      34.775  48.629  37.295  0.00  0.00      A
ATOM   2210  H   ALA   156      35.298  48.811  38.145  0.00  0.00      A
ATOM   2211  CA  ALA   156      33.469  49.269  37.138  0.00  0.00      A
ATOM   2212  HA  ALA   156      32.747  48.506  36.847  0.00  0.00      A
ATOM   2213  CB  ALA   156      33.043  49.829  38.501  0.00  0.00      A
ATOM   2214  HB1 ALA   156      32.079  50.328  38.412  0.00  0.00      A
ATOM   2215  HB2 ALA   156      33.780  50.545  38.863  0.00  0.00      A
ATOM   2216  HB3 ALA   156      32.955  49.015  39.221  0.00  0.00      A
ATOM   2217  C   ALA   156      33.446  50.358  36.043  0.00  0.00      A
ATOM   2218  O   ALA   156      32.481  50.422  35.276  0.00  0.00      A
ATOM   2219  N   ALA   157      34.525  51.140  35.891  0.00  0.00      A
ATOM   2220  H   ALA   157      35.286  51.050  36.556  0.00  0.00      A
ATOM   2221  CA  ALA   157      34.647  52.172  34.852  0.00  0.00      A
ATOM   2222  HA  ALA   157      33.818  52.858  34.972  0.00  0.00      A
ATOM   2223  CB  ALA   157      35.946  52.957  35.085  0.00  0.00      A
ATOM   2224  HB1 ALA   157      36.814  52.318  34.918  0.00  0.00      A
ATOM   2225  HB2 ALA   157      35.997  53.801  34.397  0.00  0.00      A
ATOM   2226  HB3 ALA   157      35.977  53.338  36.107  0.00  0.00      A
ATOM   2227  C   ALA   157      34.555  51.625  33.412  0.00  0.00      A
ATOM   2228  O   ALA   157      33.873  52.217  32.566  0.00  0.00      A
ATOM   2229  N   LEU   158      35.070  50.408  33.208  0.00  0.00      A
ATOM   2230  H   LEU   158      35.615  50.007  33.962  0.00  0.00      A
ATOM   2231  CA  LEU   158      34.896  49.620  31.987  0.00  0.00      A
ATOM   2232  HA  LEU   158      35.133  50.234  31.117  0.00  0.00      A
ATOM   2233  CB  LEU   158      35.847  48.412  32.049  0.00  0.00      A
ATOM   2234  HB3 LEU   158      35.633  47.853  32.958  0.00  0.00      A
ATOM   2235  HB2 LEU   158      35.640  47.753  31.205  0.00  0.00      A
ATOM   2236  CG  LEU   158      37.341  48.759  32.042  0.00  0.00      A
ATOM   2237  HG  LEU   158      37.564  49.501  32.806  0.00  0.00      A
ATOM   2238  CD1 LEU   158      38.120  47.488  32.361  0.00  0.00      A
ATOM   2239 HD11 LEU   158      39.182  47.704  32.299  0.00  0.00      A
ATOM   2240 HD12 LEU   158      37.860  46.693  31.665  0.00  0.00      A
ATOM   2241 HD13 LEU   158      37.894  47.169  33.377  0.00  0.00      A
ATOM   2242  CD2 LEU   158      37.790  49.290  30.686  0.00  0.00      A
ATOM   2243 HD21 LEU   158      37.333  50.261  30.505  0.00  0.00      A
ATOM   2244 HD22 LEU   158      37.502  48.602  29.898  0.00  0.00      A
ATOM   2245 HD23 LEU   158      38.870  49.416  30.678  0.00  0.00      A
ATOM   2246  C   LEU   158      33.451  49.126  31.826  0.00  0.00      A
ATOM   2247  O   LEU   158      32.819  49.374  30.802  0.00  0.00      A
ATOM   2248  N   ALA   159      32.912  48.429  32.831  0.00  0.00      A
ATOM   2249  H   ALA   159      33.478  48.265  33.656  0.00  0.00      A
ATOM   2250  CA  ALA   159      31.609  47.763  32.737  0.00  0.00      A
ATOM   2251  HA  ALA   159      31.653  47.042  31.921  0.00  0.00      A
ATOM   2252  CB  ALA   159      31.378  46.995  34.038  0.00  0.00      A
ATOM   2253  HB1 ALA   159      32.175  46.264  34.159  0.00  0.00      A
ATOM   2254  HB2 ALA   159      30.421  46.474  33.996  0.00  0.00      A
ATOM   2255  HB3 ALA   159      31.384  47.678  34.886  0.00  0.00      A
ATOM   2256  C   ALA   159      30.437  48.719  32.442  0.00  0.00      A
ATOM   2257  O   ALA   159      29.593  48.426  31.588  0.00  0.00      A
ATOM   2258  N   ALA   160      30.476  49.918  33.035  0.00  0.00      A
ATOM   2259  H   ALA   160      31.215  50.079  33.713  0.00  0.00      A
ATOM   2260  CA  ALA   160      29.553  51.028  32.783  0.00  0.00      A
ATOM   2261  HA  ALA   160      28.534  50.649  32.826  0.00  0.00      A
ATOM   2262  CB  ALA   160      29.720  52.024  33.938  0.00  0.00      A
ATOM   2263  HB1 ALA   160      29.088  52.897  33.774  0.00  0.00      A
ATOM   2264  HB2 ALA   160      30.762  52.334  34.016  0.00  0.00      A
ATOM   2265  HB3 ALA   160      29.426  51.551  34.876  0.00  0.00      A
ATOM   2266  C   ALA   160      29.716  51.701  31.396  0.00  0.00      A
ATOM   2267  O   ALA   160      28.926  52.575  31.035  0.00  0.00      A
ATOM   2268  N   GLY   161      30.709  51.306  30.591  0.00  0.00      A
ATOM   2269  H   GLY   161      31.332  50.568  30.902  0.00  0.00      A
ATOM   2270  CA  GLY   161      30.981  51.904  29.281  0.00  0.00      A
ATOM   2271  HA3 GLY   161      30.109  51.794  28.636  0.00  0.00      A
ATOM   2272  HA2 GLY   161      31.823  51.378  28.836  0.00  0.00      A
ATOM   2273  C   GLY   161      31.360  53.382  29.354  0.00  0.00      A
ATOM   2274  O   GLY   161      30.842  54.186  28.580  0.00  0.00      A
ATOM   2275  N   MET   162      32.105  53.766  30.394  0.00  0.00      A
ATOM   2276  H   MET   162      32.446  53.049  31.025  0.00  0.00      A
ATOM   2277  CA  MET   162      32.575  55.143  30.584  0.00  0.00      A
ATOM   2278  HA  MET   162      31.860  55.833  30.135  0.00  0.00      A
ATOM   2279  CB  MET   162      32.651  55.468  32.088  0.00  0.00      A
ATOM   2280  HB3 MET   162      33.443  54.886  32.560  0.00  0.00      A
ATOM   2281  HB2 MET   162      32.880  56.523  32.195  0.00  0.00      A
ATOM   2282  CG  MET   162      31.315  55.186  32.794  0.00  0.00      A
ATOM   2283  HG3 MET   162      31.163  54.110  32.827  0.00  0.00      A
ATOM   2284  HG2 MET   162      30.519  55.608  32.181  0.00  0.00      A
ATOM   2285  SD  MET   162      31.107  55.848  34.474  0.00  0.00      A
ATOM   2286  CE  MET   162      32.314  54.920  35.443  0.00  0.00      A
ATOM   2287  HE1 MET   162      32.035  53.867  35.450  0.00  0.00      A
ATOM   2288  HE2 MET   162      33.308  55.046  35.016  0.00  0.00      A
ATOM   2289  HE3 MET   162      32.315  55.292  36.469  0.00  0.00      A
ATOM   2290  C   MET   162      33.926  55.365  29.878  0.00  0.00      A
ATOM   2291  O   MET   162      34.045  56.288  29.068  0.00  0.00      A
ATOM   2292  N   VAL   163      34.791  54.343  29.925  0.00  0.00      A
ATOM   2293  H   VAL   163      34.568  53.563  30.530  0.00  0.00      A
ATOM   2294  CA  VAL   163      36.042  54.224  29.154  0.00  0.00      A
ATOM   2295  HA  VAL   163      36.000  54.923  28.320  0.00  0.00      A
ATOM   2296  CB  VAL   163      37.276  54.581  30.014  0.00  0.00      A
ATOM   2297  HB  VAL   163      38.171  54.404  29.418  0.00  0.00      A
ATOM   2298  CG1 VAL   163      37.274  56.065  30.399  0.00  0.00      A
ATOM   2299 HG11 VAL   163      36.428  56.290  31.049  0.00  0.00      A
ATOM   2300 HG12 VAL   163      38.193  56.306  30.931  0.00  0.00      A
ATOM   2301 HG13 VAL   163      37.213  56.680  29.502  0.00  0.00      A
ATOM   2302  CG2 VAL   163      37.397  53.740  31.292  0.00  0.00      A
ATOM   2303 HG21 VAL   163      38.312  54.014  31.818  0.00  0.00      A
ATOM   2304 HG22 VAL   163      36.549  53.915  31.953  0.00  0.00      A
ATOM   2305 HG23 VAL   163      37.458  52.680  31.051  0.00  0.00      A
ATOM   2306  C   VAL   163      36.199  52.801  28.582  0.00  0.00      A
ATOM   2307  O   VAL   163      35.714  51.846  29.191  0.00  0.00      A
ATOM   2308  N   PRO   164      36.913  52.618  27.453  0.00  0.00      A
ATOM   2309  CD  PRO   164      37.435  53.664  26.583  0.00  0.00      A
ATOM   2310  HD3 PRO   164      36.604  54.226  26.155  0.00  0.00      A
ATOM   2311  HD2 PRO   164      38.100  54.334  27.123  0.00  0.00      A
ATOM   2312  CG  PRO   164      38.199  52.952  25.467  0.00  0.00      A
ATOM   2313  HG3 PRO   164      38.131  53.491  24.521  0.00  0.00      A
ATOM   2314  HG2 PRO   164      39.242  52.823  25.760  0.00  0.00      A
ATOM   2315  CB  PRO   164      37.504  51.593  25.398  0.00  0.00      A
ATOM   2316  HB3 PRO   164      36.586  51.689  24.817  0.00  0.00      A
ATOM   2317  HB2 PRO   164      38.148  50.829  24.960  0.00  0.00      A
ATOM   2318  CA  PRO   164      37.152  51.298  26.861  0.00  0.00      A
ATOM   2319  HA  PRO   164      36.243  50.698  26.895  0.00  0.00      A
ATOM   2320  C   PRO   164      38.286  50.505  27.536  0.00  0.00      A
ATOM   2321  O   PRO   164      38.366  49.287  27.345  0.00  0.00      A
ATOM   2322  N   LEU   165      39.208  51.187  28.229  0.00  0.00      A
ATOM   2323  H   LEU   165      39.045  52.170  28.394  0.00  0.00      A
ATOM   2324  CA  LEU   165      40.534  50.684  28.605  0.00  0.00      A
ATOM   2325  HA  LEU   165      40.491  49.601  28.727  0.00  0.00      A
ATOM   2326  CB  LEU   165      41.486  51.035  27.441  0.00  0.00      A
ATOM   2327  HB3 LEU   165      41.518  52.121  27.347  0.00  0.00      A
ATOM   2328  HB2 LEU   165      41.063  50.637  26.517  0.00  0.00      A
ATOM   2329  CG  LEU   165      42.931  50.519  27.561  0.00  0.00      A
ATOM   2330  HG  LEU   165      43.388  50.908  28.468  0.00  0.00      A
ATOM   2331  CD1 LEU   165      43.000  48.991  27.593  0.00  0.00      A
ATOM   2332 HD11 LEU   165      42.448  48.569  26.756  0.00  0.00      A
ATOM   2333 HD12 LEU   165      42.576  48.625  28.522  0.00  0.00      A
ATOM   2334 HD13 LEU   165      44.036  48.663  27.542  0.00  0.00      A
ATOM   2335  CD2 LEU   165      43.738  51.027  26.364  0.00  0.00      A
ATOM   2336 HD21 LEU   165      43.338  50.618  25.438  0.00  0.00      A
ATOM   2337 HD22 LEU   165      44.779  50.729  26.469  0.00  0.00      A
ATOM   2338 HD23 LEU   165      43.694  52.115  26.327  0.00  0.00      A
ATOM   2339  C   LEU   165      41.000  51.308  29.935  0.00  0.00      A
ATOM   2340  O   LEU   165      40.775  52.492  30.182  0.00  0.00      A
ATOM   2341  N   GLU   166      41.696  50.512  30.749  0.00  0.00      A
ATOM   2342  H   GLU   166      41.852  49.555  30.452  0.00  0.00      A
ATOM   2343  CA  GLU   166      42.070  50.786  32.146  0.00  0.00      A
ATOM   2344  HA  GLU   166      42.253  51.854  32.283  0.00  0.00      A
ATOM   2345  CB  GLU   166      40.888  50.353  33.047  0.00  0.00      A
ATOM   2346  HB3 GLU   166      41.235  49.740  33.881  0.00  0.00      A
ATOM   2347  HB2 GLU   166      40.209  49.722  32.480  0.00  0.00      A
ATOM   2348  CG  GLU   166      40.092  51.548  33.593  0.00  0.00      A
ATOM   2349  HG3 GLU   166      39.138  51.178  33.969  0.00  0.00      A
ATOM   2350  HG2 GLU   166      39.880  52.249  32.784  0.00  0.00      A
ATOM   2351  CD  GLU   166      40.819  52.267  34.736  0.00  0.00      A
ATOM   2352  OE1 GLU   166      40.203  53.152  35.372  0.00  0.00      A
ATOM   2353  OE2 GLU   166      41.977  51.902  35.036  0.00  0.00      A
ATOM   2354  C   GLU   166      43.366  50.040  32.548  0.00  0.00      A
ATOM   2355  O   GLU   166      43.870  49.192  31.802  0.00  0.00      A
ATOM   2356  N   TYR   167      43.896  50.302  33.750  0.00  0.00      A
ATOM   2357  H   TYR   167      43.401  50.968  34.350  0.00  0.00      A
ATOM   2358  CA  TYR   167      45.105  49.654  34.279  0.00  0.00      A
ATOM   2359  HA  TYR   167      45.152  48.643  33.876  0.00  0.00      A
ATOM   2360  CB  TYR   167      46.356  50.420  33.799  0.00  0.00      A
ATOM   2361  HB3 TYR   167      46.764  50.994  34.630  0.00  0.00      A
ATOM   2362  HB2 TYR   167      46.075  51.141  33.030  0.00  0.00      A
ATOM   2363  CG  TYR   167      47.466  49.548  33.240  0.00  0.00      A
ATOM   2364  CD1 TYR   167      48.345  48.883  34.114  0.00  0.00      A
ATOM   2365  HD1 TYR   167      48.214  48.970  35.183  0.00  0.00      A
ATOM   2366  CE1 TYR   167      49.390  48.098  33.594  0.00  0.00      A
ATOM   2367  HE1 TYR   167      50.066  47.583  34.253  0.00  0.00      A
ATOM   2368  CZ  TYR   167      49.560  47.970  32.211  0.00  0.00      A
ATOM   2369  OH  TYR   167      50.548  47.168  31.738  0.00  0.00      A
ATOM   2370  HH  TYR   167      50.847  47.406  30.846  0.00  0.00      A
ATOM   2371  CE2 TYR   167      48.694  48.637  31.332  0.00  0.00      A
ATOM   2372  HE2 TYR   167      48.825  48.528  30.267  0.00  0.00      A
ATOM   2373  CD2 TYR   167      47.639  49.420  31.846  0.00  0.00      A
ATOM   2374  HD2 TYR   167      46.954  49.920  31.173  0.00  0.00      A
ATOM   2375  C   TYR   167      45.080  49.536  35.817  0.00  0.00      A
ATOM   2376  O   TYR   167      44.727  50.475  36.532  0.00  0.00      A
ATOM   2377  N   GLY   168      45.598  48.418  36.336  0.00  0.00      A
ATOM   2378  H   GLY   168      45.957  47.720  35.688  0.00  0.00      A
ATOM   2379  CA  GLY   168      45.599  48.063  37.761  0.00  0.00      A
ATOM   2380  HA3 GLY   168      45.645  48.968  38.366  0.00  0.00      A
ATOM   2381  HA2 GLY   168      44.665  47.549  37.991  0.00  0.00      A
ATOM   2382  C   GLY   168      46.772  47.159  38.165  0.00  0.00      A
ATOM   2383  O   GLY   168      47.869  47.273  37.613  0.00  0.00      A
ATOM   2384  N   SER   169      46.577  46.337  39.201  0.00  0.00      A
ATOM   2385  H   SER   169      45.654  46.289  39.609  0.00  0.00      A
ATOM   2386  CA  SER   169      47.591  45.422  39.765  0.00  0.00      A
ATOM   2387  HA  SER   169      48.164  44.990  38.946  0.00  0.00      A
ATOM   2388  CB  SER   169      48.549  46.198  40.680  0.00  0.00      A
ATOM   2389  HB3 SER   169      49.141  46.886  40.074  0.00  0.00      A
ATOM   2390  HB2 SER   169      49.236  45.510  41.173  0.00  0.00      A
ATOM   2391  OG  SER   169      47.830  46.936  41.656  0.00  0.00      A
ATOM   2392  HG  SER   169      48.416  47.675  41.921  0.00  0.00      A
ATOM   2393  C   SER   169      46.974  44.252  40.549  0.00  0.00      A
ATOM   2394  O   SER   169      45.867  44.369  41.085  0.00  0.00      A
ATOM   2395  N   ASP   170      47.684  43.119  40.617  0.00  0.00      A
ATOM   2396  H   ASP   170      48.619  43.109  40.215  0.00  0.00      A
ATOM   2397  CA  ASP   170      47.167  41.832  41.115  0.00  0.00      A
ATOM   2398  HA  ASP   170      46.313  42.018  41.764  0.00  0.00      A
ATOM   2399  CB  ASP   170      46.683  40.993  39.915  0.00  0.00      A
ATOM   2400  HB3 ASP   170      47.544  40.679  39.324  0.00  0.00      A
ATOM   2401  HB2 ASP   170      46.080  41.639  39.284  0.00  0.00      A
ATOM   2402  CG  ASP   170      45.836  39.768  40.306  0.00  0.00      A
ATOM   2403  OD1 ASP   170      46.198  39.023  41.241  0.00  0.00      A
ATOM   2404  OD2 ASP   170      44.758  39.555  39.703  0.00  0.00      A
ATOM   2405  C   ASP   170      48.232  41.060  41.916  0.00  0.00      A
ATOM   2406  O   ASP   170      49.309  40.765  41.400  0.00  0.00      A
ATOM   2407  N   ILE   171      47.903  40.693  43.159  0.00  0.00      A
ATOM   2408  H   ILE   171      47.011  41.004  43.508  0.00  0.00      A
ATOM   2409  CA  ILE   171      48.731  39.847  44.047  0.00  0.00      A
ATOM   2410  HA  ILE   171      49.296  39.159  43.417  0.00  0.00      A
ATOM   2411  CB  ILE   171      49.739  40.747  44.804  0.00  0.00      A
ATOM   2412  HB  ILE   171      50.255  41.353  44.056  0.00  0.00      A
ATOM   2413  CG2 ILE   171      49.037  41.723  45.767  0.00  0.00      A
ATOM   2414 HG21 ILE   171      49.754  42.467  46.111  0.00  0.00      A
ATOM   2415 HG22 ILE   171      48.630  41.196  46.628  0.00  0.00      A
ATOM   2416 HG23 ILE   171      48.235  42.258  45.259  0.00  0.00      A
ATOM   2417  CG1 ILE   171      50.817  39.892  45.503  0.00  0.00      A
ATOM   2418 HG13 ILE   171      51.355  39.339  44.733  0.00  0.00      A
ATOM   2419 HG12 ILE   171      50.348  39.181  46.180  0.00  0.00      A
ATOM   2420  CD1 ILE   171      51.847  40.688  46.307  0.00  0.00      A
ATOM   2421 HD11 ILE   171      52.255  41.487  45.692  0.00  0.00      A
ATOM   2422 HD12 ILE   171      52.653  40.023  46.613  0.00  0.00      A
ATOM   2423 HD13 ILE   171      51.386  41.111  47.199  0.00  0.00      A
ATOM   2424  C   ILE   171      47.880  38.980  45.007  0.00  0.00      A
ATOM   2425  O   ILE   171      48.239  37.852  45.358  0.00  0.00      A
ATOM   2426  N   GLY   172      46.636  39.393  45.226  0.00  0.00      A
ATOM   2427  H   GLY   172      46.439  40.371  45.031  0.00  0.00      A
ATOM   2428  CA  GLY   172      45.563  38.694  45.930  0.00  0.00      A
ATOM   2429  HA3 GLY   172      45.302  39.288  46.807  0.00  0.00      A
ATOM   2430  HA2 GLY   172      45.901  37.720  46.281  0.00  0.00      A
ATOM   2431  C   GLY   172      44.293  38.543  45.068  0.00  0.00      A
ATOM   2432  O   GLY   172      43.202  38.511  45.625  0.00  0.00      A
ATOM   2433  N   GLY   173      44.395  38.582  43.737  0.00  0.00      A
ATOM   2434  H   GLY   173      45.306  38.646  43.308  0.00  0.00      A
ATOM   2435  CA  GLY   173      43.262  38.505  42.828  0.00  0.00      A
ATOM   2436  HA3 GLY   173      42.420  38.006  43.311  0.00  0.00      A
ATOM   2437  HA2 GLY   173      43.561  37.929  41.950  0.00  0.00      A
ATOM   2438  C   GLY   173      42.811  39.901  42.394  0.00  0.00      A
ATOM   2439  O   GLY   173      41.780  40.028  41.733  0.00  0.00      A
ATOM   2440  N   SER   174      43.563  40.949  42.778  0.00  0.00      A
ATOM   2441  H   SER   174      44.316  40.738  43.420  0.00  0.00      A
ATOM   2442  CA  SER   174      43.161  42.368  42.669  0.00  0.00      A
ATOM   2443  HA  SER   174      42.154  42.442  43.103  0.00  0.00      A
ATOM   2444  CB  SER   174      44.105  43.180  43.538  0.00  0.00      A
ATOM   2445  HB3 SER   174      44.053  44.235  43.275  0.00  0.00      A
ATOM   2446  HB2 SER   174      45.147  42.862  43.473  0.00  0.00      A
ATOM   2447  OG  SER   174      43.684  43.113  44.924  0.00  0.00      A
ATOM   2448  HG  SER   174      44.953  45.383  45.315  0.00  0.00      A
ATOM   2449  C   SER   174      43.065  42.974  41.281  0.00  0.00      A
ATOM   2450  O   SER   174      42.586  44.096  41.190  0.00  0.00      A
ATOM   2451  N   ILE   175      43.294  42.184  40.220  0.00  0.00      A
ATOM   2452  H   ILE   175      43.692  41.264  40.400  0.00  0.00      A
ATOM   2453  CA  ILE   175      42.708  42.419  38.881  0.00  0.00      A
ATOM   2454  HA  ILE   175      42.175  43.368  38.881  0.00  0.00      A
ATOM   2455  CB  ILE   175      43.770  42.465  37.745  0.00  0.00      A
ATOM   2456  HB  ILE   175      44.462  41.637  37.883  0.00  0.00      A
ATOM   2457  CG2 ILE   175      43.128  42.277  36.354  0.00  0.00      A
ATOM   2458 HG21 ILE   175      42.289  42.959  36.234  0.00  0.00      A
ATOM   2459 HG22 ILE   175      42.776  41.253  36.227  0.00  0.00      A
ATOM   2460 HG23 ILE   175      43.849  42.459  35.563  0.00  0.00      A
ATOM   2461  CG1 ILE   175      44.552  43.795  37.766  0.00  0.00      A
ATOM   2462 HG13 ILE   175      44.843  44.011  38.789  0.00  0.00      A
ATOM   2463 HG12 ILE   175      43.905  44.606  37.427  0.00  0.00      A
ATOM   2464  CD1 ILE   175      45.827  43.773  36.904  0.00  0.00      A
ATOM   2465 HD11 ILE   175      46.469  42.944  37.201  0.00  0.00      A
ATOM   2466 HD12 ILE   175      46.373  44.702  37.035  0.00  0.00      A
ATOM   2467 HD13 ILE   175      45.587  43.686  35.846  0.00  0.00      A
ATOM   2468  C   ILE   175      41.677  41.337  38.566  0.00  0.00      A
ATOM   2469  O   ILE   175      40.560  41.658  38.161  0.00  0.00      A
ATOM   2470  N   ARG   176      42.050  40.058  38.698  0.00  0.00      A
ATOM   2471  H   ARG   176      42.983  39.869  39.071  0.00  0.00      A
ATOM   2472  CA  ARG   176      41.256  38.933  38.178  0.00  0.00      A
ATOM   2473  HA  ARG   176      41.108  39.094  37.112  0.00  0.00      A
ATOM   2474  CB  ARG   176      42.039  37.632  38.384  0.00  0.00      A
ATOM   2475  HB3 ARG   176      42.339  37.571  39.432  0.00  0.00      A
ATOM   2476  HB2 ARG   176      41.392  36.782  38.164  0.00  0.00      A
ATOM   2477  CG  ARG   176      43.270  37.544  37.464  0.00  0.00      A
ATOM   2478  HG3 ARG   176      43.834  38.477  37.473  0.00  0.00      A
ATOM   2479  HG2 ARG   176      42.941  37.358  36.441  0.00  0.00      A
ATOM   2480  CD  ARG   176      44.190  36.405  37.902  0.00  0.00      A
ATOM   2481  HD3 ARG   176      43.605  35.488  37.964  0.00  0.00      A
ATOM   2482  HD2 ARG   176      44.957  36.284  37.142  0.00  0.00      A
ATOM   2483  NE  ARG   176      44.832  36.705  39.194  0.00  0.00      A
ATOM   2484  HE  ARG   176      44.913  37.692  39.443  0.00  0.00      A
ATOM   2485  CZ  ARG   176      45.266  35.847  40.097  0.00  0.00      A
ATOM   2486  NH1 ARG   176      45.180  34.555  39.954  0.00  0.00      A
ATOM   2487 HH11 ARG   176      44.729  34.147  39.138  0.00  0.00      A
ATOM   2488 HH12 ARG   176      45.574  33.957  40.667  0.00  0.00      A
ATOM   2489  NH2 ARG   176      45.802  36.305  41.186  0.00  0.00      A
ATOM   2490 HH21 ARG   176      46.108  35.703  41.939  0.00  0.00      A
ATOM   2491 HH22 ARG   176      45.996  37.308  41.254  0.00  0.00      A
ATOM   2492  C   ARG   176      39.863  38.825  38.801  0.00  0.00      A
ATOM   2493  O   ARG   176      38.913  38.498  38.082  0.00  0.00      A
ATOM   2494  N   VAL   177      39.735  39.188  40.079  0.00  0.00      A
ATOM   2495  H   VAL   177      40.581  39.497  40.557  0.00  0.00      A
ATOM   2496  CA  VAL   177      38.486  39.196  40.859  0.00  0.00      A
ATOM   2497  HA  VAL   177      37.897  38.329  40.559  0.00  0.00      A
ATOM   2498  CB  VAL   177      38.769  39.036  42.372  0.00  0.00      A
ATOM   2499  HB  VAL   177      39.452  39.807  42.710  0.00  0.00      A
ATOM   2500  CG1 VAL   177      37.493  39.124  43.218  0.00  0.00      A
ATOM   2501 HG11 VAL   177      37.732  38.948  44.267  0.00  0.00      A
ATOM   2502 HG12 VAL   177      37.046  40.114  43.137  0.00  0.00      A
ATOM   2503 HG13 VAL   177      36.773  38.378  42.885  0.00  0.00      A
ATOM   2504  CG2 VAL   177      39.419  37.677  42.668  0.00  0.00      A
ATOM   2505 HG21 VAL   177      38.728  36.872  42.428  0.00  0.00      A
ATOM   2506 HG22 VAL   177      39.680  37.620  43.726  0.00  0.00      A
ATOM   2507 HG23 VAL   177      40.330  37.558  42.083  0.00  0.00      A
ATOM   2508  C   VAL   177      37.619  40.425  40.542  0.00  0.00      A
ATOM   2509  O   VAL   177      36.515  40.193  40.056  0.00  0.00      A
ATOM   2510  N   PRO   178      38.120  41.683  40.532  0.00  0.00      A
ATOM   2511  CD  PRO   178      39.299  42.173  41.240  0.00  0.00      A
ATOM   2512  HD3 PRO   178      39.320  41.834  42.274  0.00  0.00      A
ATOM   2513  HD2 PRO   178      40.203  41.863  40.723  0.00  0.00      A
ATOM   2514  CG  PRO   178      39.190  43.698  41.225  0.00  0.00      A
ATOM   2515  HG3 PRO   178      38.596  44.035  42.073  0.00  0.00      A
ATOM   2516  HG2 PRO   178      40.159  44.184  41.231  0.00  0.00      A
ATOM   2517  CB  PRO   178      38.436  43.970  39.935  0.00  0.00      A
ATOM   2518  HB3 PRO   178      37.942  44.938  39.945  0.00  0.00      A
ATOM   2519  HB2 PRO   178      39.127  43.905  39.092  0.00  0.00      A
ATOM   2520  CA  PRO   178      37.430  42.819  39.902  0.00  0.00      A
ATOM   2521  HA  PRO   178      36.570  43.086  40.517  0.00  0.00      A
ATOM   2522  C   PRO   178      36.934  42.572  38.471  0.00  0.00      A
ATOM   2523  O   PRO   178      35.767  42.833  38.179  0.00  0.00      A
ATOM   2524  N   ALA   179      37.747  41.933  37.626  0.00  0.00      A
ATOM   2525  H   ALA   179      38.707  41.763  37.912  0.00  0.00      A
ATOM   2526  CA  ALA   179      37.357  41.536  36.277  0.00  0.00      A
ATOM   2527  HA  ALA   179      37.006  42.423  35.751  0.00  0.00      A
ATOM   2528  CB  ALA   179      38.606  41.023  35.549  0.00  0.00      A
ATOM   2529  HB1 ALA   179      39.047  40.196  36.100  0.00  0.00      A
ATOM   2530  HB2 ALA   179      39.339  41.826  35.466  0.00  0.00      A
ATOM   2531  HB3 ALA   179      38.345  40.683  34.549  0.00  0.00      A
ATOM   2532  C   ALA   179      36.195  40.519  36.260  0.00  0.00      A
ATOM   2533  O   ALA   179      35.230  40.729  35.525  0.00  0.00      A
ATOM   2534  N   HID   180      36.162  39.553  37.188  0.00  0.00      A
ATOM   2535  H   HID   180      36.939  39.480  37.833  0.00  0.00      A
ATOM   2536  CA  HID   180      35.015  38.651  37.381  0.00  0.00      A
ATOM   2537  HA  HID   180      34.728  38.243  36.414  0.00  0.00      A
ATOM   2538  CB  HID   180      35.427  37.482  38.297  0.00  0.00      A
ATOM   2539  HB3 HID   180      35.511  37.836  39.325  0.00  0.00      A
ATOM   2540  HB2 HID   180      36.415  37.139  37.992  0.00  0.00      A
ATOM   2541  CG  HID   180      34.497  36.285  38.275  0.00  0.00      A
ATOM   2542  ND1 HID   180      33.200  36.210  38.740  0.00  0.00      A
ATOM   2543  HD1 HID   180      32.629  36.974  39.094  0.00  0.00      A
ATOM   2544  CE1 HID   180      32.760  34.951  38.580  0.00  0.00      A
ATOM   2545  HE1 HID   180      31.769  34.602  38.850  0.00  0.00      A
ATOM   2546  NE2 HID   180      33.714  34.191  38.017  0.00  0.00      A
ATOM   2547  CD2 HID   180      34.818  35.030  37.831  0.00  0.00      A
ATOM   2548  HD2 HID   180      35.767  34.733  37.408  0.00  0.00      A
ATOM   2549  C   HID   180      33.783  39.374  37.943  0.00  0.00      A
ATOM   2550  O   HID   180      32.657  39.049  37.575  0.00  0.00      A
ATOM   2551  N   PHE   181      33.956  40.313  38.874  0.00  0.00      A
ATOM   2552  H   PHE   181      34.904  40.514  39.182  0.00  0.00      A
ATOM   2553  CA  PHE   181      32.849  40.983  39.565  0.00  0.00      A
ATOM   2554  HA  PHE   181      32.085  40.253  39.829  0.00  0.00      A
ATOM   2555  CB  PHE   181      33.359  41.605  40.874  0.00  0.00      A
ATOM   2556  HB3 PHE   181      34.292  42.133  40.676  0.00  0.00      A
ATOM   2557  HB2 PHE   181      32.629  42.351  41.190  0.00  0.00      A
ATOM   2558  CG  PHE   181      33.578  40.662  42.055  0.00  0.00      A
ATOM   2559  CD1 PHE   181      33.707  39.261  41.910  0.00  0.00      A
ATOM   2560  HD1 PHE   181      33.645  38.794  40.941  0.00  0.00      A
ATOM   2561  CE1 PHE   181      33.914  38.443  43.035  0.00  0.00      A
ATOM   2562  HE1 PHE   181      34.005  37.371  42.915  0.00  0.00      A
ATOM   2563  CZ  PHE   181      34.008  39.014  44.316  0.00  0.00      A
ATOM   2564  HZ  PHE   181      34.178  38.382  45.176  0.00  0.00      A
ATOM   2565  CE2 PHE   181      33.870  40.404  44.469  0.00  0.00      A
ATOM   2566  HE2 PHE   181      33.935  40.852  45.449  0.00  0.00      A
ATOM   2567  CD2 PHE   181      33.645  41.218  43.346  0.00  0.00      A
ATOM   2568  HD2 PHE   181      33.520  42.283  43.473  0.00  0.00      A
ATOM   2569  C   PHE   181      32.152  42.023  38.677  0.00  0.00      A
ATOM   2570  O   PHE   181      30.925  42.027  38.608  0.00  0.00      A
ATOM   2571  N   CYS   182      32.895  42.765  37.855  0.00  0.00      A
ATOM   2572  H   CYS   182      33.905  42.726  37.953  0.00  0.00      A
ATOM   2573  CA  CYS   182      32.328  43.723  36.899  0.00  0.00      A
ATOM   2574  HA  CYS   182      31.333  44.019  37.236  0.00  0.00      A
ATOM   2575  CB  CYS   182      33.197  44.985  36.910  0.00  0.00      A
ATOM   2576  HB3 CYS   182      32.880  45.649  36.108  0.00  0.00      A
ATOM   2577  HB2 CYS   182      34.243  44.725  36.755  0.00  0.00      A
ATOM   2578  SG  CYS   182      32.983  45.857  38.493  0.00  0.00      A
ATOM   2579  HG  CYS   182      33.746  45.063  39.265  0.00  0.00      A
ATOM   2580  C   CYS   182      32.125  43.144  35.481  0.00  0.00      A
ATOM   2581  O   CYS   182      31.482  43.782  34.647  0.00  0.00      A
ATOM   2582  N   GLY   183      32.510  41.886  35.236  0.00  0.00      A
ATOM   2583  H   GLY   183      33.036  41.397  35.948  0.00  0.00      A
ATOM   2584  CA  GLY   183      32.216  41.160  33.995  0.00  0.00      A
ATOM   2585  HA3 GLY   183      32.463  40.110  34.151  0.00  0.00      A
ATOM   2586  HA2 GLY   183      31.152  41.235  33.767  0.00  0.00      A
ATOM   2587  C   GLY   183      33.013  41.655  32.784  0.00  0.00      A
ATOM   2588  O   GLY   183      32.428  41.967  31.745  0.00  0.00      A
ATOM   2589  N   VAL   184      34.312  41.898  32.965  0.00  0.00      A
ATOM   2590  H   VAL   184      34.715  41.599  33.848  0.00  0.00      A
ATOM   2591  CA  VAL   184      35.221  42.550  31.995  0.00  0.00      A
ATOM   2592  HA  VAL   184      34.771  42.510  31.003  0.00  0.00      A
ATOM   2593  CB  VAL   184      35.437  44.044  32.342  0.00  0.00      A
ATOM   2594  HB  VAL   184      36.147  44.465  31.632  0.00  0.00      A
ATOM   2595  CG1 VAL   184      34.136  44.840  32.192  0.00  0.00      A
ATOM   2596 HG11 VAL   184      33.400  44.511  32.923  0.00  0.00      A
ATOM   2597 HG12 VAL   184      33.735  44.703  31.189  0.00  0.00      A
ATOM   2598 HG13 VAL   184      34.333  45.899  32.347  0.00  0.00      A
ATOM   2599  CG2 VAL   184      35.995  44.274  33.754  0.00  0.00      A
ATOM   2600 HG21 VAL   184      36.127  45.343  33.924  0.00  0.00      A
ATOM   2601 HG22 VAL   184      35.311  43.880  34.506  0.00  0.00      A
ATOM   2602 HG23 VAL   184      36.966  43.789  33.848  0.00  0.00      A
ATOM   2603  C   VAL   184      36.557  41.797  31.892  0.00  0.00      A
ATOM   2604  O   VAL   184      36.755  40.798  32.587  0.00  0.00      A
ATOM   2605  N   TRP   185      37.438  42.185  30.963  0.00  0.00      A
ATOM   2606  H   TRP   185      37.270  43.043  30.447  0.00  0.00      A
ATOM   2607  CA  TRP   185      38.756  41.558  30.783  0.00  0.00      A
ATOM   2608  HA  TRP   185      38.687  40.491  30.997  0.00  0.00      A
ATOM   2609  CB  TRP   185      39.245  41.738  29.334  0.00  0.00      A
ATOM   2610  HB3 TRP   185      40.224  41.266  29.256  0.00  0.00      A
ATOM   2611  HB2 TRP   185      39.389  42.799  29.135  0.00  0.00      A
ATOM   2612  CG  TRP   185      38.389  41.169  28.242  0.00  0.00      A
ATOM   2613  CD1 TRP   185      37.243  41.714  27.776  0.00  0.00      A
ATOM   2614  HD1 TRP   185      36.803  42.632  28.145  0.00  0.00      A
ATOM   2615  NE1 TRP   185      36.714  40.916  26.780  0.00  0.00      A
ATOM   2616  HE1 TRP   185      35.816  41.107  26.341  0.00  0.00      A
ATOM   2617  CE2 TRP   185      37.514  39.821  26.532  0.00  0.00      A
ATOM   2618  CZ2 TRP   185      37.412  38.738  25.646  0.00  0.00      A
ATOM   2619  HZ2 TRP   185      36.568  38.659  24.976  0.00  0.00      A
ATOM   2620  CH2 TRP   185      38.431  37.771  25.627  0.00  0.00      A
ATOM   2621  HH2 TRP   185      38.378  36.938  24.940  0.00  0.00      A
ATOM   2622  CZ3 TRP   185      39.533  37.899  26.491  0.00  0.00      A
ATOM   2623  HZ3 TRP   185      40.318  37.157  26.466  0.00  0.00      A
ATOM   2624  CE3 TRP   185      39.622  38.986  27.383  0.00  0.00      A
ATOM   2625  HE3 TRP   185      40.470  39.072  28.044  0.00  0.00      A
ATOM   2626  CD2 TRP   185      38.608  39.967  27.438  0.00  0.00      A
ATOM   2627  C   TRP   185      39.783  42.184  31.737  0.00  0.00      A
ATOM   2628  O   TRP   185      39.820  43.407  31.881  0.00  0.00      A
ATOM   2629  N   GLY   186      40.762  41.402  32.194  0.00  0.00      A
ATOM   2630  H   GLY   186      40.694  40.398  32.046  0.00  0.00      A
ATOM   2631  CA  GLY   186      41.937  41.916  32.905  0.00  0.00      A
ATOM   2632  HA3 GLY   186      42.340  42.766  32.360  0.00  0.00      A
ATOM   2633  HA2 GLY   186      41.640  42.251  33.897  0.00  0.00      A
ATOM   2634  C   GLY   186      43.047  40.878  33.053  0.00  0.00      A
ATOM   2635  O   GLY   186      42.763  39.688  33.173  0.00  0.00      A
ATOM   2636  N   LEU   187      44.308  41.319  33.092  0.00  0.00      A
ATOM   2637  H   LEU   187      44.465  42.322  33.024  0.00  0.00      A
ATOM   2638  CA  LEU   187      45.482  40.440  32.997  0.00  0.00      A
ATOM   2639  HA  LEU   187      45.176  39.402  33.126  0.00  0.00      A
ATOM   2640  CB  LEU   187      46.073  40.596  31.581  0.00  0.00      A
ATOM   2641  HB3 LEU   187      46.301  41.652  31.430  0.00  0.00      A
ATOM   2642  HB2 LEU   187      45.307  40.311  30.860  0.00  0.00      A
ATOM   2643  CG  LEU   187      47.352  39.790  31.278  0.00  0.00      A
ATOM   2644  HG  LEU   187      48.135  40.059  31.986  0.00  0.00      A
ATOM   2645  CD1 LEU   187      47.117  38.282  31.337  0.00  0.00      A
ATOM   2646 HD11 LEU   187      46.329  37.995  30.643  0.00  0.00      A
ATOM   2647 HD12 LEU   187      48.037  37.757  31.079  0.00  0.00      A
ATOM   2648 HD13 LEU   187      46.842  37.999  32.350  0.00  0.00      A
ATOM   2649  CD2 LEU   187      47.845  40.129  29.871  0.00  0.00      A
ATOM   2650 HD21 LEU   187      48.060  41.195  29.806  0.00  0.00      A
ATOM   2651 HD22 LEU   187      48.760  39.575  29.658  0.00  0.00      A
ATOM   2652 HD23 LEU   187      47.090  39.864  29.132  0.00  0.00      A
ATOM   2653  C   LEU   187      46.514  40.756  34.085  0.00  0.00      A
ATOM   2654  O   LEU   187      47.200  41.772  34.017  0.00  0.00      A
ATOM   2655  N   LYN   188      46.719  39.816  35.010  0.00  0.00      A
ATOM   2656  H   LYN   188      46.160  38.972  34.955  0.00  0.00      A
ATOM   2657  CA  LYN   188      47.943  39.748  35.814  0.00  0.00      A
ATOM   2658  HA  LYN   188      48.111  40.708  36.305  0.00  0.00      A
ATOM   2659  CB  LYN   188      47.761  38.647  36.875  0.00  0.00      A
ATOM   2660  HB3 LYN   188      47.567  37.700  36.374  0.00  0.00      A
ATOM   2661  HB2 LYN   188      46.899  38.889  37.498  0.00  0.00      A
ATOM   2662  CG  LYN   188      48.997  38.487  37.769  0.00  0.00      A
ATOM   2663  HG3 LYN   188      49.874  38.308  37.147  0.00  0.00      A
ATOM   2664  HG2 LYN   188      49.151  39.403  38.336  0.00  0.00      A
ATOM   2665  CD  LYN   188      48.856  37.302  38.728  0.00  0.00      A
ATOM   2666  HD3 LYN   188      47.971  37.415  39.357  0.00  0.00      A
ATOM   2667  HD2 LYN   188      48.762  36.387  38.143  0.00  0.00      A
ATOM   2668  CE  LYN   188      50.115  37.204  39.591  0.00  0.00      A
ATOM   2669  HE3 LYN   188      50.964  37.598  39.043  0.00  0.00      A
ATOM   2670  HE2 LYN   188      50.307  36.159  39.822  0.00  0.00      A
ATOM   2671  NZ  LYN   188      49.985  37.943  40.856  0.00  0.00      A
ATOM   2672  HZ3 LYN   188      50.922  38.155  41.181  0.00  0.00      A
ATOM   2673  HZ2 LYN   188      49.592  38.872  40.678  0.00  0.00      A
ATOM   2674  C   LYN   188      49.128  39.444  34.881  0.00  0.00      A
ATOM   2675  O   LYN   188      49.040  38.503  34.092  0.00  0.00      A
ATOM   2676  N   THR   189      50.261  40.131  35.045  0.00  0.00      A
ATOM   2677  H   THR   189      50.300  40.854  35.748  0.00  0.00      A
ATOM   2678  CA  THR   189      51.469  39.923  34.218  0.00  0.00      A
ATOM   2679  HA  THR   189      51.243  39.229  33.408  0.00  0.00      A
ATOM   2680  CB  THR   189      51.934  41.229  33.548  0.00  0.00      A
ATOM   2681  HB  THR   189      52.758  40.986  32.877  0.00  0.00      A
ATOM   2682  CG2 THR   189      50.846  41.911  32.717  0.00  0.00      A
ATOM   2683 HG21 THR   189      50.489  41.221  31.952  0.00  0.00      A
ATOM   2684 HG22 THR   189      50.010  42.212  33.347  0.00  0.00      A
ATOM   2685 HG23 THR   189      51.262  42.793  32.230  0.00  0.00      A
ATOM   2686  OG1 THR   189      52.403  42.161  34.497  0.00  0.00      A
ATOM   2687  HG1 THR   189      51.647  42.677  34.837  0.00  0.00      A
ATOM   2688  C   THR   189      52.617  39.297  35.019  0.00  0.00      A
ATOM   2689  O   THR   189      52.554  39.193  36.244  0.00  0.00      A
ATOM   2690  N   THR   190      53.646  38.797  34.334  0.00  0.00      A
ATOM   2691  H   THR   190      53.587  38.825  33.317  0.00  0.00      A
ATOM   2692  CA  THR   190      54.844  38.170  34.928  0.00  0.00      A
ATOM   2693  HA  THR   190      54.528  37.303  35.508  0.00  0.00      A
ATOM   2694  CB  THR   190      55.785  37.679  33.812  0.00  0.00      A
ATOM   2695  HB  THR   190      56.173  38.528  33.256  0.00  0.00      A
ATOM   2696  CG2 THR   190      56.966  36.846  34.312  0.00  0.00      A
ATOM   2697 HG21 THR   190      56.610  36.036  34.949  0.00  0.00      A
ATOM   2698 HG22 THR   190      57.666  37.472  34.860  0.00  0.00      A
ATOM   2699 HG23 THR   190      57.506  36.430  33.463  0.00  0.00      A
ATOM   2700  OG1 THR   190      55.075  36.844  32.930  0.00  0.00      A
ATOM   2701  HG1 THR   190      54.497  37.419  32.378  0.00  0.00      A
ATOM   2702  C   THR   190      55.589  39.132  35.866  0.00  0.00      A
ATOM   2703  O   THR   190      55.606  40.339  35.631  0.00  0.00      A
ATOM   2704  N   PHE   191      56.311  38.591  36.852  0.00  0.00      A
ATOM   2705  H   PHE   191      56.237  37.589  36.964  0.00  0.00      A
ATOM   2706  CA  PHE   191      57.085  39.290  37.899  0.00  0.00      A
ATOM   2707  HA  PHE   191      56.377  39.645  38.646  0.00  0.00      A
ATOM   2708  CB  PHE   191      57.961  38.248  38.608  0.00  0.00      A
ATOM   2709  HB3 PHE   191      58.628  38.762  39.298  0.00  0.00      A
ATOM   2710  HB2 PHE   191      57.307  37.619  39.212  0.00  0.00      A
ATOM   2711  CG  PHE   191      58.788  37.349  37.700  0.00  0.00      A
ATOM   2712  CD1 PHE   191      59.993  37.807  37.133  0.00  0.00      A
ATOM   2713  HD1 PHE   191      60.334  38.813  37.325  0.00  0.00      A
ATOM   2714  CE1 PHE   191      60.771  36.951  36.331  0.00  0.00      A
ATOM   2715  HE1 PHE   191      61.699  37.311  35.906  0.00  0.00      A
ATOM   2716  CZ  PHE   191      60.347  35.632  36.090  0.00  0.00      A
ATOM   2717  HZ  PHE   191      60.948  34.969  35.480  0.00  0.00      A
ATOM   2718  CE2 PHE   191      59.144  35.171  36.651  0.00  0.00      A
ATOM   2719  HE2 PHE   191      58.814  34.156  36.476  0.00  0.00      A
ATOM   2720  CD2 PHE   191      58.369  36.028  37.454  0.00  0.00      A
ATOM   2721  HD2 PHE   191      57.458  35.660  37.901  0.00  0.00      A
ATOM   2722  C   PHE   191      57.923  40.532  37.509  0.00  0.00      A
ATOM   2723  O   PHE   191      58.102  41.418  38.346  0.00  0.00      A
ATOM   2724  N   ASP   192      58.385  40.649  36.260  0.00  0.00      A
ATOM   2725  H   ASP   192      58.167  39.905  35.617  0.00  0.00      A
ATOM   2726  CA  ASP   192      59.190  41.779  35.754  0.00  0.00      A
ATOM   2727  HA  ASP   192      59.036  42.640  36.406  0.00  0.00      A
ATOM   2728  CB  ASP   192      60.679  41.383  35.841  0.00  0.00      A
ATOM   2729  HB3 ASP   192      60.887  41.043  36.854  0.00  0.00      A
ATOM   2730  HB2 ASP   192      60.868  40.546  35.168  0.00  0.00      A
ATOM   2731  CG  ASP   192      61.658  42.522  35.537  0.00  0.00      A
ATOM   2732  OD1 ASP   192      62.537  42.364  34.661  0.00  0.00      A
ATOM   2733  OD2 ASP   192      61.612  43.576  36.216  0.00  0.00      A
ATOM   2734  C   ASP   192      58.753  42.232  34.338  0.00  0.00      A
ATOM   2735  O   ASP   192      59.543  42.813  33.593  0.00  0.00      A
ATOM   2736  N   ALA   193      57.526  41.895  33.917  0.00  0.00      A
ATOM   2737  H   ALA   193      56.901  41.434  34.566  0.00  0.00      A
ATOM   2738  CA  ALA   193      57.007  42.251  32.594  0.00  0.00      A
ATOM   2739  HA  ALA   193      57.757  41.981  31.852  0.00  0.00      A
ATOM   2740  CB  ALA   193      55.750  41.423  32.300  0.00  0.00      A
ATOM   2741  HB1 ALA   193      55.012  41.559  33.089  0.00  0.00      A
ATOM   2742  HB2 ALA   193      56.015  40.371  32.221  0.00  0.00      A
ATOM   2743  HB3 ALA   193      55.318  41.735  31.348  0.00  0.00      A
ATOM   2744  C   ALA   193      56.718  43.755  32.415  0.00  0.00      A
ATOM   2745  O   ALA   193      56.969  44.294  31.335  0.00  0.00      A
ATOM   2746  N   VAL   194      56.239  44.458  33.445  0.00  0.00      A
ATOM   2747  H   VAL   194      56.031  43.958  34.307  0.00  0.00      A
ATOM   2748  CA  VAL   194      55.821  45.868  33.367  0.00  0.00      A
ATOM   2749  HA  VAL   194      56.297  46.339  32.510  0.00  0.00      A
ATOM   2750  CB  VAL   194      54.297  45.991  33.156  0.00  0.00      A
ATOM   2751  HB  VAL   194      53.791  45.575  34.024  0.00  0.00      A
ATOM   2752  CG1 VAL   194      53.898  47.463  32.982  0.00  0.00      A
ATOM   2753 HG11 VAL   194      52.829  47.534  32.800  0.00  0.00      A
ATOM   2754 HG12 VAL   194      54.111  48.028  33.888  0.00  0.00      A
ATOM   2755 HG13 VAL   194      54.435  47.904  32.144  0.00  0.00      A
ATOM   2756  CG2 VAL   194      53.789  45.246  31.914  0.00  0.00      A
ATOM   2757 HG21 VAL   194      54.291  45.615  31.021  0.00  0.00      A
ATOM   2758 HG22 VAL   194      53.967  44.176  32.017  0.00  0.00      A
ATOM   2759 HG23 VAL   194      52.714  45.391  31.808  0.00  0.00      A
ATOM   2760  C   VAL   194      56.256  46.614  34.632  0.00  0.00      A
ATOM   2761  O   VAL   194      56.198  46.082  35.737  0.00  0.00      A
ATOM   2762  N   SER   195      56.716  47.854  34.466  0.00  0.00      A
ATOM   2763  H   SER   195      56.748  48.230  33.531  0.00  0.00      A
ATOM   2764  CA  SER   195      57.290  48.695  35.525  0.00  0.00      A
ATOM   2765  HA  SER   195      58.137  48.168  35.961  0.00  0.00      A
ATOM   2766  CB  SER   195      57.827  49.985  34.901  0.00  0.00      A
ATOM   2767  HB3 SER   195      57.008  50.522  34.420  0.00  0.00      A
ATOM   2768  HB2 SER   195      58.257  50.616  35.680  0.00  0.00      A
ATOM   2769  OG  SER   195      58.817  49.682  33.932  0.00  0.00      A
ATOM   2770  HG  SER   195      59.659  49.543  34.421  0.00  0.00      A
ATOM   2771  C   SER   195      56.312  49.020  36.665  0.00  0.00      A
ATOM   2772  O   SER   195      55.525  49.962  36.562  0.00  0.00      A
ATOM   2773  N   LEU   196      56.492  48.362  37.815  0.00  0.00      A
ATOM   2774  H   LEU   196      57.132  47.581  37.799  0.00  0.00      A
ATOM   2775  CA  LEU   196      55.864  48.686  39.112  0.00  0.00      A
ATOM   2776  HA  LEU   196      54.784  48.728  38.973  0.00  0.00      A
ATOM   2777  CB  LEU   196      56.216  47.531  40.073  0.00  0.00      A
ATOM   2778  HB3 LEU   196      56.036  46.583  39.566  0.00  0.00      A
ATOM   2779  HB2 LEU   196      57.283  47.593  40.271  0.00  0.00      A
ATOM   2780  CG  LEU   196      55.475  47.485  41.424  0.00  0.00      A
ATOM   2781  HG  LEU   196      55.564  48.441  41.936  0.00  0.00      A
ATOM   2782  CD1 LEU   196      53.996  47.132  41.263  0.00  0.00      A
ATOM   2783 HD11 LEU   196      53.520  47.069  42.241  0.00  0.00      A
ATOM   2784 HD12 LEU   196      53.492  47.906  40.689  0.00  0.00      A
ATOM   2785 HD13 LEU   196      53.890  46.177  40.747  0.00  0.00      A
ATOM   2786  CD2 LEU   196      56.110  46.408  42.305  0.00  0.00      A
ATOM   2787 HD21 LEU   196      57.167  46.623  42.450  0.00  0.00      A
ATOM   2788 HD22 LEU   196      55.620  46.400  43.278  0.00  0.00      A
ATOM   2789 HD23 LEU   196      56.008  45.430  41.834  0.00  0.00      A
ATOM   2790  C   LEU   196      56.325  50.046  39.689  0.00  0.00      A
ATOM   2791  O   LEU   196      55.683  50.616  40.567  0.00  0.00      A
ATOM   2792  N   GLU   197      57.455  50.570  39.210  0.00  0.00      A
ATOM   2793  H   GLU   197      57.963  50.012  38.529  0.00  0.00      A
ATOM   2794  CA  GLU   197      58.037  51.868  39.568  0.00  0.00      A
ATOM   2795  HA  GLU   197      58.293  51.853  40.625  0.00  0.00      A
ATOM   2796  CB  GLU   197      59.338  52.080  38.770  0.00  0.00      A
ATOM   2797  HB3 GLU   197      59.661  53.110  38.928  0.00  0.00      A
ATOM   2798  HB2 GLU   197      59.140  51.959  37.704  0.00  0.00      A
ATOM   2799  CG  GLU   197      60.511  51.167  39.184  0.00  0.00      A
ATOM   2800  HG3 GLU   197      61.397  51.514  38.653  0.00  0.00      A
ATOM   2801  HG2 GLU   197      60.705  51.307  40.248  0.00  0.00      A
ATOM   2802  CD  GLU   197      60.338  49.669  38.874  0.00  0.00      A
ATOM   2803  OE1 GLU   197      60.987  48.820  39.534  0.00  0.00      A
ATOM   2804  OE2 GLU   197      59.618  49.303  37.916  0.00  0.00      A
ATOM   2805  C   GLU   197      57.050  53.037  39.348  0.00  0.00      A
ATOM   2806  O   GLU   197      56.723  53.384  38.209  0.00  0.00      A
ATOM   2807  N   GLY   198      56.475  53.571  40.433  0.00  0.00      A
ATOM   2808  H   GLY   198      56.751  53.217  41.340  0.00  0.00      A
ATOM   2809  CA  GLY   198      55.384  54.563  40.395  0.00  0.00      A
ATOM   2810  HA3 GLY   198      55.266  54.960  39.389  0.00  0.00      A
ATOM   2811  HA2 GLY   198      55.650  55.391  41.052  0.00  0.00      A
ATOM   2812  C   GLY   198      54.022  54.022  40.863  0.00  0.00      A
ATOM   2813  O   GLY   198      52.992  54.668  40.660  0.00  0.00      A
ATOM   2814  N   HID   199      54.015  52.818  41.440  0.00  0.00      A
ATOM   2815  H   HID   199      54.880  52.290  41.413  0.00  0.00      A
ATOM   2816  CA  HID   199      52.867  52.105  42.003  0.00  0.00      A
ATOM   2817  HA  HID   199      52.035  52.799  42.087  0.00  0.00      A
ATOM   2818  CB  HID   199      52.458  50.976  41.033  0.00  0.00      A
ATOM   2819  HB3 HID   199      53.157  50.148  41.134  0.00  0.00      A
ATOM   2820  HB2 HID   199      52.555  51.351  40.012  0.00  0.00      A
ATOM   2821  CG  HID   199      51.048  50.442  41.180  0.00  0.00      A
ATOM   2822  ND1 HID   199      50.081  50.497  40.205  0.00  0.00      A
ATOM   2823  HD1 HID   199      50.166  50.949  39.298  0.00  0.00      A
ATOM   2824  CE1 HID   199      49.011  49.809  40.619  0.00  0.00      A
ATOM   2825  HE1 HID   199      48.105  49.674  40.041  0.00  0.00      A
ATOM   2826  NE2 HID   199      49.216  49.325  41.856  0.00  0.00      A
ATOM   2827  CD2 HID   199      50.520  49.703  42.209  0.00  0.00      A
ATOM   2828  HD2 HID   199      51.026  49.413  43.117  0.00  0.00      A
ATOM   2829  C   HID   199      53.218  51.616  43.426  0.00  0.00      A
ATOM   2830  O   HID   199      53.051  50.442  43.761  0.00  0.00      A
ATOM   2831  N   TYR   200      53.803  52.489  44.258  0.00  0.00      A
ATOM   2832  H   TYR   200      53.968  53.438  43.937  0.00  0.00      A
ATOM   2833  CA  TYR   200      54.290  52.147  45.603  0.00  0.00      A
ATOM   2834  HA  TYR   200      54.187  51.077  45.771  0.00  0.00      A
ATOM   2835  CB  TYR   200      55.779  52.501  45.713  0.00  0.00      A
ATOM   2836  HB3 TYR   200      56.126  52.198  46.702  0.00  0.00      A
ATOM   2837  HB2 TYR   200      55.878  53.586  45.664  0.00  0.00      A
ATOM   2838  CG  TYR   200      56.717  51.877  44.690  0.00  0.00      A
ATOM   2839  CD1 TYR   200      57.737  52.661  44.115  0.00  0.00      A
ATOM   2840  HD1 TYR   200      57.793  53.720  44.336  0.00  0.00      A
ATOM   2841  CE1 TYR   200      58.715  52.061  43.299  0.00  0.00      A
ATOM   2842  HE1 TYR   200      59.521  52.652  42.891  0.00  0.00      A
ATOM   2843  CZ  TYR   200      58.678  50.679  43.060  0.00  0.00      A
ATOM   2844  OH  TYR   200      59.675  50.094  42.347  0.00  0.00      A
ATOM   2845  HH  TYR   200      59.489  49.162  42.165  0.00  0.00      A
ATOM   2846  CE2 TYR   200      57.634  49.904  43.581  0.00  0.00      A
ATOM   2847  HE2 TYR   200      57.608  48.842  43.398  0.00  0.00      A
ATOM   2848  CD2 TYR   200      56.649  50.500  44.391  0.00  0.00      A
ATOM   2849  HD2 TYR   200      55.874  49.883  44.822  0.00  0.00      A
ATOM   2850  C   TYR   200      53.502  52.866  46.710  0.00  0.00      A
ATOM   2851  O   TYR   200      53.240  54.069  46.612  0.00  0.00      A
ATOM   2852  N   PHE   201      53.231  52.153  47.810  0.00  0.00      A
ATOM   2853  H   PHE   201      53.509  51.178  47.828  0.00  0.00      A
ATOM   2854  CA  PHE   201      52.534  52.670  48.995  0.00  0.00      A
ATOM   2855  HA  PHE   201      51.510  52.882  48.693  0.00  0.00      A
ATOM   2856  CB  PHE   201      52.495  51.558  50.057  0.00  0.00      A
ATOM   2857  HB3 PHE   201      52.217  50.623  49.567  0.00  0.00      A
ATOM   2858  HB2 PHE   201      53.495  51.424  50.457  0.00  0.00      A
ATOM   2859  CG  PHE   201      51.554  51.774  51.229  0.00  0.00      A
ATOM   2860  CD1 PHE   201      51.860  52.721  52.227  0.00  0.00      A
ATOM   2861  HD1 PHE   201      52.751  53.327  52.153  0.00  0.00      A
ATOM   2862  CE1 PHE   201      51.014  52.878  53.337  0.00  0.00      A
ATOM   2863  HE1 PHE   201      51.256  53.606  54.100  0.00  0.00      A
ATOM   2864  CZ  PHE   201      49.873  52.070  53.474  0.00  0.00      A
ATOM   2865  HZ  PHE   201      49.247  52.170  54.350  0.00  0.00      A
ATOM   2866  CE2 PHE   201      49.570  51.114  52.489  0.00  0.00      A
ATOM   2867  HE2 PHE   201      48.714  50.468  52.608  0.00  0.00      A
ATOM   2868  CD2 PHE   201      50.403  50.973  51.364  0.00  0.00      A
ATOM   2869  HD2 PHE   201      50.174  50.222  50.621  0.00  0.00      A
ATOM   2870  C   PHE   201      53.206  53.963  49.517  0.00  0.00      A
ATOM   2871  O   PHE   201      54.440  54.020  49.574  0.00  0.00      A
ATOM   2872  N   PRO   202      52.443  55.043  49.775  0.00  0.00      A
ATOM   2873  CD  PRO   202      50.992  55.078  49.804  0.00  0.00      A
ATOM   2874  HD3 PRO   202      50.571  54.300  50.441  0.00  0.00      A
ATOM   2875  HD2 PRO   202      50.632  54.970  48.786  0.00  0.00      A
ATOM   2876  CG  PRO   202      50.620  56.456  50.332  0.00  0.00      A
ATOM   2877  HG3 PRO   202      49.654  56.789  49.957  0.00  0.00      A
ATOM   2878  HG2 PRO   202      50.638  56.444  51.422  0.00  0.00      A
ATOM   2879  CB  PRO   202      51.754  57.324  49.800  0.00  0.00      A
ATOM   2880  HB3 PRO   202      51.879  58.234  50.389  0.00  0.00      A
ATOM   2881  HB2 PRO   202      51.551  57.569  48.758  0.00  0.00      A
ATOM   2882  CA  PRO   202      52.976  56.401  49.869  0.00  0.00      A
ATOM   2883  HA  PRO   202      53.612  56.598  49.007  0.00  0.00      A
ATOM   2884  C   PRO   202      53.792  56.650  51.139  0.00  0.00      A
ATOM   2885  O   PRO   202      53.381  56.288  52.245  0.00  0.00      A
ATOM   2886  N   ARG   203      54.839  57.475  50.995  0.00  0.00      A
ATOM   2887  H   ARG   203      55.049  57.744  50.041  0.00  0.00      A
ATOM   2888  CA  ARG   203      55.718  58.040  52.048  0.00  0.00      A
ATOM   2889  HA  ARG   203      56.505  58.594  51.538  0.00  0.00      A
ATOM   2890  CB  ARG   203      54.922  59.049  52.911  0.00  0.00      A
ATOM   2891  HB3 ARG   203      55.593  59.508  53.638  0.00  0.00      A
ATOM   2892  HB2 ARG   203      54.180  58.492  53.480  0.00  0.00      A
ATOM   2893  CG  ARG   203      54.180  60.165  52.138  0.00  0.00      A
ATOM   2894  HG3 ARG   203      53.871  59.823  51.152  0.00  0.00      A
ATOM   2895  HG2 ARG   203      53.270  60.407  52.689  0.00  0.00      A
ATOM   2896  CD  ARG   203      54.973  61.470  51.987  0.00  0.00      A
ATOM   2897  HD3 ARG   203      54.404  62.153  51.356  0.00  0.00      A
ATOM   2898  HD2 ARG   203      55.056  61.925  52.966  0.00  0.00      A
ATOM   2899  NE  ARG   203      56.305  61.266  51.397  0.00  0.00      A
ATOM   2900  HE  ARG   203      56.338  60.874  50.460  0.00  0.00      A
ATOM   2901  CZ  ARG   203      57.479  61.461  51.968  0.00  0.00      A
ATOM   2902  NH1 ARG   203      57.653  61.971  53.155  0.00  0.00      A
ATOM   2903 HH11 ARG   203      56.872  62.335  53.696  0.00  0.00      A
ATOM   2904 HH12 ARG   203      58.596  62.030  53.533  0.00  0.00      A
ATOM   2905  NH2 ARG   203      58.541  61.102  51.313  0.00  0.00      A
ATOM   2906 HH21 ARG   203      59.441  61.096  51.777  0.00  0.00      A
ATOM   2907 HH22 ARG   203      58.421  60.688  50.395  0.00  0.00      A
ATOM   2908  C   ARG   203      56.482  57.023  52.924  0.00  0.00      A
ATOM   2909  O   ARG   203      57.516  57.391  53.487  0.00  0.00      A
ATOM   2910  N   THR   204      56.075  55.753  52.964  0.00  0.00      A
ATOM   2911  H   THR   204      55.202  55.540  52.498  0.00  0.00      A
ATOM   2912  CA  THR   204      56.790  54.610  53.566  0.00  0.00      A
ATOM   2913  HA  THR   204      57.188  54.909  54.535  0.00  0.00      A
ATOM   2914  CB  THR   204      55.821  53.430  53.793  0.00  0.00      A
ATOM   2915  HB  THR   204      56.354  52.628  54.295  0.00  0.00      A
ATOM   2916  CG2 THR   204      54.609  53.798  54.653  0.00  0.00      A
ATOM   2917 HG21 THR   204      54.943  54.127  55.637  0.00  0.00      A
ATOM   2918 HG22 THR   204      53.957  52.934  54.768  0.00  0.00      A
ATOM   2919 HG23 THR   204      54.033  54.595  54.187  0.00  0.00      A
ATOM   2920  OG1 THR   204      55.357  52.944  52.558  0.00  0.00      A
ATOM   2921  HG1 THR   204      55.203  51.989  52.641  0.00  0.00      A
ATOM   2922  C   THR   204      57.978  54.146  52.699  0.00  0.00      A
ATOM   2923  O   THR   204      58.229  54.692  51.624  0.00  0.00      A
ATOM   2924  N   ASP   205      58.689  53.091  53.113  0.00  0.00      A
ATOM   2925  H   ASP   205      58.445  52.653  53.993  0.00  0.00      A
ATOM   2926  CA  ASP   205      59.829  52.515  52.373  0.00  0.00      A
ATOM   2927  HA  ASP   205      60.263  53.298  51.748  0.00  0.00      A
ATOM   2928  CB  ASP   205      60.891  52.095  53.412  0.00  0.00      A
ATOM   2929  HB3 ASP   205      60.941  52.857  54.193  0.00  0.00      A
ATOM   2930  HB2 ASP   205      60.579  51.163  53.885  0.00  0.00      A
ATOM   2931  CG  ASP   205      62.306  51.943  52.843  0.00  0.00      A
ATOM   2932  OD1 ASP   205      62.919  50.866  53.021  0.00  0.00      A
ATOM   2933  OD2 ASP   205      62.851  52.919  52.274  0.00  0.00      A
ATOM   2934  C   ASP   205      59.400  51.357  51.428  0.00  0.00      A
ATOM   2935  O   ASP   205      60.200  50.488  51.081  0.00  0.00      A
ATOM   2936  N   SER   206      58.094  51.196  51.181  0.00  0.00      A
ATOM   2937  H   SER   206      57.478  51.927  51.515  0.00  0.00      A
ATOM   2938  CA  SER   206      57.439  49.982  50.645  0.00  0.00      A
ATOM   2939  HA  SER   206      57.819  49.129  51.201  0.00  0.00      A
ATOM   2940  CB  SER   206      55.938  50.078  50.935  0.00  0.00      A
ATOM   2941  HB3 SER   206      55.560  50.996  50.487  0.00  0.00      A
ATOM   2942  HB2 SER   206      55.409  49.224  50.509  0.00  0.00      A
ATOM   2943  OG  SER   206      55.723  50.092  52.335  0.00  0.00      A
ATOM   2944  HG  SER   206      55.808  49.163  52.629  0.00  0.00      A
ATOM   2945  C   SER   206      57.667  49.654  49.152  0.00  0.00      A
ATOM   2946  O   SER   206      56.967  48.798  48.600  0.00  0.00      A
ATOM   2947  N   ALA   207      58.626  50.303  48.482  0.00  0.00      A
ATOM   2948  H   ALA   207      59.156  51.007  48.977  0.00  0.00      A
ATOM   2949  CA  ALA   207      58.943  50.085  47.062  0.00  0.00      A
ATOM   2950  HA  ALA   207      58.014  50.113  46.498  0.00  0.00      A
ATOM   2951  CB  ALA   207      59.828  51.247  46.601  0.00  0.00      A
ATOM   2952  HB1 ALA   207      60.729  51.307  47.214  0.00  0.00      A
ATOM   2953  HB2 ALA   207      60.121  51.096  45.563  0.00  0.00      A
ATOM   2954  HB3 ALA   207      59.273  52.183  46.675  0.00  0.00      A
ATOM   2955  C   ALA   207      59.627  48.737  46.734  0.00  0.00      A
ATOM   2956  O   ALA   207      59.559  48.252  45.601  0.00  0.00      A
ATOM   2957  N   LYS   208      60.343  48.151  47.700  0.00  0.00      A
ATOM   2958  H   LYS   208      60.365  48.618  48.595  0.00  0.00      A
ATOM   2959  CA  LYS   208      61.134  46.918  47.538  0.00  0.00      A
ATOM   2960  HA  LYS   208      61.645  46.938  46.573  0.00  0.00      A
ATOM   2961  CB  LYS   208      62.203  46.861  48.646  0.00  0.00      A
ATOM   2962  HB3 LYS   208      61.741  47.039  49.617  0.00  0.00      A
ATOM   2963  HB2 LYS   208      62.658  45.869  48.655  0.00  0.00      A
ATOM   2964  CG  LYS   208      63.308  47.899  48.389  0.00  0.00      A
ATOM   2965  HG3 LYS   208      63.838  47.605  47.483  0.00  0.00      A
ATOM   2966  HG2 LYS   208      62.877  48.887  48.217  0.00  0.00      A
ATOM   2967  CD  LYS   208      64.333  47.989  49.526  0.00  0.00      A
ATOM   2968  HD3 LYS   208      65.282  48.286  49.082  0.00  0.00      A
ATOM   2969  HD2 LYS   208      64.479  47.011  49.981  0.00  0.00      A
ATOM   2970  CE  LYS   208      63.988  49.044  50.584  0.00  0.00      A
ATOM   2971  HE3 LYS   208      63.328  49.802  50.154  0.00  0.00      A
ATOM   2972  HE2 LYS   208      64.916  49.550  50.862  0.00  0.00      A
ATOM   2973  NZ  LYS   208      63.391  48.477  51.813  0.00  0.00      A
ATOM   2974  HZ1 LYS   208      63.238  49.234  52.482  0.00  0.00      A
ATOM   2975  HZ2 LYS   208      64.014  47.794  52.240  0.00  0.00      A
ATOM   2976  HZ3 LYS   208      62.486  48.053  51.650  0.00  0.00      A
ATOM   2977  C   LYS   208      60.234  45.679  47.546  0.00  0.00      A
ATOM   2978  O   LYS   208      59.785  45.268  48.617  0.00  0.00      A
ATOM   2979  N   ALA   209      59.911  45.120  46.380  0.00  0.00      A
ATOM   2980  H   ALA   209      60.314  45.517  45.540  0.00  0.00      A
ATOM   2981  CA  ALA   209      58.845  44.125  46.189  0.00  0.00      A
ATOM   2982  HA  ALA   209      58.466  43.794  47.157  0.00  0.00      A
ATOM   2983  CB  ALA   209      57.688  44.824  45.459  0.00  0.00      A
ATOM   2984  HB1 ALA   209      56.835  44.152  45.379  0.00  0.00      A
ATOM   2985  HB2 ALA   209      57.998  45.117  44.456  0.00  0.00      A
ATOM   2986  HB3 ALA   209      57.379  45.712  46.013  0.00  0.00      A
ATOM   2987  C   ALA   209      59.329  42.865  45.435  0.00  0.00      A
ATOM   2988  O   ALA   209      60.465  42.813  44.952  0.00  0.00      A
ATOM   2989  N   ASP   210      58.482  41.834  45.345  0.00  0.00      A
ATOM   2990  H   ASP   210      57.563  41.943  45.767  0.00  0.00      A
ATOM   2991  CA  ASP   210      58.796  40.542  44.712  0.00  0.00      A
ATOM   2992  HA  ASP   210      59.635  40.662  44.024  0.00  0.00      A
ATOM   2993  CB  ASP   210      59.197  39.517  45.783  0.00  0.00      A
ATOM   2994  HB3 ASP   210      58.396  39.417  46.519  0.00  0.00      A
ATOM   2995  HB2 ASP   210      59.345  38.546  45.309  0.00  0.00      A
ATOM   2996  CG  ASP   210      60.483  39.914  46.486  0.00  0.00      A
ATOM   2997  OD1 ASP   210      60.408  40.393  47.636  0.00  0.00      A
ATOM   2998  OD2 ASP   210      61.569  39.778  45.886  0.00  0.00      A
ATOM   2999  C   ASP   210      57.627  39.970  43.904  0.00  0.00      A
ATOM   3000  O   ASP   210      57.740  39.846  42.685  0.00  0.00      A
ATOM   3001  N   LEU   211      56.481  39.716  44.544  0.00  0.00      A
ATOM   3002  H   LEU   211      56.423  39.962  45.525  0.00  0.00      A
ATOM   3003  CA  LEU   211      55.313  39.068  43.923  0.00  0.00      A
ATOM   3004  HA  LEU   211      55.646  38.432  43.101  0.00  0.00      A
ATOM   3005  CB  LEU   211      54.614  38.179  44.978  0.00  0.00      A
ATOM   3006  HB3 LEU   211      54.677  38.657  45.957  0.00  0.00      A
ATOM   3007  HB2 LEU   211      53.556  38.110  44.721  0.00  0.00      A
ATOM   3008  CG  LEU   211      55.145  36.732  45.073  0.00  0.00      A
ATOM   3009  HG  LEU   211      54.918  36.219  44.139  0.00  0.00      A
ATOM   3010  CD1 LEU   211      56.653  36.628  45.320  0.00  0.00      A
ATOM   3011 HD11 LEU   211      57.194  37.035  44.467  0.00  0.00      A
ATOM   3012 HD12 LEU   211      56.923  37.176  46.223  0.00  0.00      A
ATOM   3013 HD13 LEU   211      56.934  35.581  45.431  0.00  0.00      A
ATOM   3014  CD2 LEU   211      54.445  35.991  46.217  0.00  0.00      A
ATOM   3015 HD21 LEU   211      53.365  36.044  46.091  0.00  0.00      A
ATOM   3016 HD22 LEU   211      54.744  34.944  46.215  0.00  0.00      A
ATOM   3017 HD23 LEU   211      54.708  36.443  47.174  0.00  0.00      A
ATOM   3018  C   LEU   211      54.335  40.087  43.308  0.00  0.00      A
ATOM   3019  O   LEU   211      53.546  39.738  42.428  0.00  0.00      A
ATOM   3020  N   SER   212      54.446  41.353  43.720  0.00  0.00      A
ATOM   3021  H   SER   212      55.089  41.541  44.475  0.00  0.00      A
ATOM   3022  CA  SER   212      53.660  42.488  43.229  0.00  0.00      A
ATOM   3023  HA  SER   212      52.603  42.284  43.403  0.00  0.00      A
ATOM   3024  CB  SER   212      54.037  43.748  44.016  0.00  0.00      A
ATOM   3025  HB3 SER   212      55.056  44.045  43.765  0.00  0.00      A
ATOM   3026  HB2 SER   212      53.359  44.560  43.760  0.00  0.00      A
ATOM   3027  OG  SER   212      53.961  43.467  45.401  0.00  0.00      A
ATOM   3028  HG  SER   212      54.039  44.313  45.908  0.00  0.00      A
ATOM   3029  C   SER   212      53.879  42.730  41.735  0.00  0.00      A
ATOM   3030  O   SER   212      55.020  42.915  41.289  0.00  0.00      A
ATOM   3031  N   VAL   213      52.780  42.796  40.977  0.00  0.00      A
ATOM   3032  H   VAL   213      51.883  42.627  41.414  0.00  0.00      A
ATOM   3033  CA  VAL   213      52.762  43.015  39.522  0.00  0.00      A
ATOM   3034  HA  VAL   213      53.659  43.560  39.247  0.00  0.00      A
ATOM   3035  CB  VAL   213      52.758  41.689  38.730  0.00  0.00      A
ATOM   3036  HB  VAL   213      52.576  41.918  37.680  0.00  0.00      A
ATOM   3037  CG1 VAL   213      54.118  40.994  38.809  0.00  0.00      A
ATOM   3038 HG11 VAL   213      54.352  40.716  39.835  0.00  0.00      A
ATOM   3039 HG12 VAL   213      54.887  41.657  38.418  0.00  0.00      A
ATOM   3040 HG13 VAL   213      54.098  40.095  38.198  0.00  0.00      A
ATOM   3041  CG2 VAL   213      51.680  40.699  39.191  0.00  0.00      A
ATOM   3042 HG21 VAL   213      51.715  39.805  38.574  0.00  0.00      A
ATOM   3043 HG22 VAL   213      51.843  40.411  40.230  0.00  0.00      A
ATOM   3044 HG23 VAL   213      50.693  41.149  39.095  0.00  0.00      A
ATOM   3045  C   VAL   213      51.562  43.861  39.088  0.00  0.00      A
ATOM   3046  O   VAL   213      50.451  43.712  39.607  0.00  0.00      A
ATOM   3047  N   VAL   214      51.771  44.708  38.080  0.00  0.00      A
ATOM   3048  H   VAL   214      52.720  44.795  37.723  0.00  0.00      A
ATOM   3049  CA  VAL   214      50.712  45.499  37.427  0.00  0.00      A
ATOM   3050  HA  VAL   214      49.923  45.672  38.149  0.00  0.00      A
ATOM   3051  CB  VAL   214      51.216  46.896  37.013  0.00  0.00      A
ATOM   3052  HB  VAL   214      50.361  47.456  36.644  0.00  0.00      A
ATOM   3053  CG1 VAL   214      51.797  47.674  38.201  0.00  0.00      A
ATOM   3054 HG11 VAL   214      51.067  47.723  39.009  0.00  0.00      A
ATOM   3055 HG12 VAL   214      52.053  48.687  37.895  0.00  0.00      A
ATOM   3056 HG13 VAL   214      52.701  47.182  38.560  0.00  0.00      A
ATOM   3057  CG2 VAL   214      52.259  46.872  35.898  0.00  0.00      A
ATOM   3058 HG21 VAL   214      53.154  46.350  36.226  0.00  0.00      A
ATOM   3059 HG22 VAL   214      52.526  47.893  35.633  0.00  0.00      A
ATOM   3060 HG23 VAL   214      51.858  46.371  35.018  0.00  0.00      A
ATOM   3061  C   VAL   214      50.082  44.753  36.238  0.00  0.00      A
ATOM   3062  O   VAL   214      50.627  43.756  35.754  0.00  0.00      A
ATOM   3063  N   GLY   215      49.004  45.301  35.670  0.00  0.00      A
ATOM   3064  H   GLY   215      48.551  46.091  36.118  0.00  0.00      A
ATOM   3065  CA  GLY   215      48.514  44.882  34.354  0.00  0.00      A
ATOM   3066  HA3 GLY   215      48.302  43.819  34.381  0.00  0.00      A
ATOM   3067  HA2 GLY   215      49.314  45.042  33.631  0.00  0.00      A
ATOM   3068  C   GLY   215      47.254  45.612  33.863  0.00  0.00      A
ATOM   3069  O   GLY   215      46.596  46.300  34.651  0.00  0.00      A
ATOM   3070  N   PRO   216      46.936  45.518  32.559  0.00  0.00      A
ATOM   3071  CD  PRO   216      47.694  44.778  31.557  0.00  0.00      A
ATOM   3072  HD3 PRO   216      47.826  43.735  31.851  0.00  0.00      A
ATOM   3073  HD2 PRO   216      48.664  45.252  31.407  0.00  0.00      A
ATOM   3074  CG  PRO   216      46.881  44.865  30.270  0.00  0.00      A
ATOM   3075  HG3 PRO   216      46.193  44.023  30.237  0.00  0.00      A
ATOM   3076  HG2 PRO   216      47.518  44.882  29.385  0.00  0.00      A
ATOM   3077  CB  PRO   216      46.096  46.165  30.436  0.00  0.00      A
ATOM   3078  HB3 PRO   216      45.187  46.175  29.833  0.00  0.00      A
ATOM   3079  HB2 PRO   216      46.730  47.008  30.162  0.00  0.00      A
ATOM   3080  CA  PRO   216      45.804  46.210  31.940  0.00  0.00      A
ATOM   3081  HA  PRO   216      45.780  47.250  32.265  0.00  0.00      A
ATOM   3082  C   PRO   216      44.447  45.558  32.264  0.00  0.00      A
ATOM   3083  O   PRO   216      44.353  44.343  32.467  0.00  0.00      A
ATOM   3084  N   MET   217      43.371  46.324  32.064  0.00  0.00      A
ATOM   3085  H   MET   217      43.520  47.306  31.840  0.00  0.00      A
ATOM   3086  CA  MET   217      41.980  45.847  32.024  0.00  0.00      A
ATOM   3087  HA  MET   217      41.970  44.777  31.835  0.00  0.00      A
ATOM   3088  CB  MET   217      41.274  46.122  33.361  0.00  0.00      A
ATOM   3089  HB3 MET   217      40.245  45.770  33.280  0.00  0.00      A
ATOM   3090  HB2 MET   217      41.259  47.197  33.545  0.00  0.00      A
ATOM   3091  CG  MET   217      41.911  45.417  34.562  0.00  0.00      A
ATOM   3092  HG3 MET   217      42.859  45.899  34.802  0.00  0.00      A
ATOM   3093  HG2 MET   217      42.122  44.387  34.281  0.00  0.00      A
ATOM   3094  SD  MET   217      40.868  45.389  36.051  0.00  0.00      A
ATOM   3095  CE  MET   217      40.819  47.154  36.444  0.00  0.00      A
ATOM   3096  HE1 MET   217      41.833  47.531  36.577  0.00  0.00      A
ATOM   3097  HE2 MET   217      40.329  47.707  35.642  0.00  0.00      A
ATOM   3098  HE3 MET   217      40.256  47.295  37.365  0.00  0.00      A
ATOM   3099  C   MET   217      41.209  46.524  30.882  0.00  0.00      A
ATOM   3100  O   MET   217      41.484  47.674  30.548  0.00  0.00      A
ATOM   3101  N   ALA   218      40.223  45.844  30.290  0.00  0.00      A
ATOM   3102  H   ALA   218      39.956  44.939  30.667  0.00  0.00      A
ATOM   3103  CA  ALA   218      39.525  46.347  29.101  0.00  0.00      A
ATOM   3104  HA  ALA   218      39.475  47.436  29.146  0.00  0.00      A
ATOM   3105  CB  ALA   218      40.355  45.956  27.874  0.00  0.00      A
ATOM   3106  HB1 ALA   218      39.920  46.381  26.970  0.00  0.00      A
ATOM   3107  HB2 ALA   218      41.374  46.330  27.973  0.00  0.00      A
ATOM   3108  HB3 ALA   218      40.374  44.870  27.785  0.00  0.00      A
ATOM   3109  C   ALA   218      38.084  45.826  28.955  0.00  0.00      A
ATOM   3110  O   ALA   218      37.717  44.771  29.481  0.00  0.00      A
ATOM   3111  N   ARG   219      37.299  46.496  28.101  0.00  0.00      A
ATOM   3112  H   ARG   219      37.662  47.361  27.710  0.00  0.00      A
ATOM   3113  CA  ARG   219      36.008  45.986  27.599  0.00  0.00      A
ATOM   3114  HA  ARG   219      35.479  45.489  28.414  0.00  0.00      A
ATOM   3115  CB  ARG   219      35.130  47.139  27.089  0.00  0.00      A
ATOM   3116  HB3 ARG   219      35.601  47.610  26.224  0.00  0.00      A
ATOM   3117  HB2 ARG   219      34.175  46.719  26.767  0.00  0.00      A
ATOM   3118  CG  ARG   219      34.865  48.210  28.158  0.00  0.00      A
ATOM   3119  HG3 ARG   219      35.762  48.812  28.293  0.00  0.00      A
ATOM   3120  HG2 ARG   219      34.613  47.737  29.107  0.00  0.00      A
ATOM   3121  CD  ARG   219      33.718  49.127  27.733  0.00  0.00      A
ATOM   3122  HD3 ARG   219      33.788  50.056  28.303  0.00  0.00      A
ATOM   3123  HD2 ARG   219      33.826  49.357  26.672  0.00  0.00      A
ATOM   3124  NE  ARG   219      32.411  48.499  27.996  0.00  0.00      A
ATOM   3125  HE  ARG   219      32.390  47.758  28.690  0.00  0.00      A
ATOM   3126  CZ  ARG   219      31.234  48.907  27.578  0.00  0.00      A
ATOM   3127  NH1 ARG   219      31.126  49.896  26.739  0.00  0.00      A
ATOM   3128 HH11 ARG   219      30.220  50.194  26.380  0.00  0.00      A
ATOM   3129 HH12 ARG   219      31.968  50.334  26.397  0.00  0.00      A
ATOM   3130  NH2 ARG   219      30.157  48.326  28.030  0.00  0.00      A
ATOM   3131 HH21 ARG   219      30.251  47.567  28.692  0.00  0.00      A
ATOM   3132 HH22 ARG   219      29.236  48.681  27.812  0.00  0.00      A
ATOM   3133  C   ARG   219      36.161  44.938  26.490  0.00  0.00      A
ATOM   3134  O   ARG   219      35.243  44.146  26.281  0.00  0.00      A
ATOM   3135  N   THR   220      37.333  44.865  25.855  0.00  0.00      A
ATOM   3136  H   THR   220      38.031  45.559  26.083  0.00  0.00      A
ATOM   3137  CA  THR   220      37.623  44.005  24.694  0.00  0.00      A
ATOM   3138  HA  THR   220      36.871  43.220  24.635  0.00  0.00      A
ATOM   3139  CB  THR   220      37.573  44.820  23.385  0.00  0.00      A
ATOM   3140  HB  THR   220      37.659  44.126  22.554  0.00  0.00      A
ATOM   3141  CG2 THR   220      36.279  45.614  23.202  0.00  0.00      A
ATOM   3142 HG21 THR   220      35.424  44.940  23.251  0.00  0.00      A
ATOM   3143 HG22 THR   220      36.291  46.103  22.231  0.00  0.00      A
ATOM   3144 HG23 THR   220      36.181  46.382  23.968  0.00  0.00      A
ATOM   3145  OG1 THR   220      38.654  45.719  23.292  0.00  0.00      A
ATOM   3146  HG1 THR   220      38.503  46.423  23.953  0.00  0.00      A
ATOM   3147  C   THR   220      39.003  43.340  24.808  0.00  0.00      A
ATOM   3148  O   THR   220      39.907  43.915  25.421  0.00  0.00      A
ATOM   3149  N   PRO   221      39.255  42.202  24.129  0.00  0.00      A
ATOM   3150  CD  PRO   221      38.321  41.407  23.342  0.00  0.00      A
ATOM   3151  HD3 PRO   221      37.586  40.947  24.002  0.00  0.00      A
ATOM   3152  HD2 PRO   221      37.815  42.006  22.587  0.00  0.00      A
ATOM   3153  CG  PRO   221      39.152  40.321  22.659  0.00  0.00      A
ATOM   3154  HG3 PRO   221      38.596  39.387  22.567  0.00  0.00      A
ATOM   3155  HG2 PRO   221      39.474  40.672  21.678  0.00  0.00      A
ATOM   3156  CB  PRO   221      40.367  40.168  23.574  0.00  0.00      A
ATOM   3157  HB3 PRO   221      41.241  39.807  23.030  0.00  0.00      A
ATOM   3158  HB2 PRO   221      40.129  39.483  24.383  0.00  0.00      A
ATOM   3159  CA  PRO   221      40.575  41.571  24.151  0.00  0.00      A
ATOM   3160  HA  PRO   221      40.920  41.494  25.181  0.00  0.00      A
ATOM   3161  C   PRO   221      41.629  42.340  23.341  0.00  0.00      A
ATOM   3162  O   PRO   221      42.826  42.208  23.602  0.00  0.00      A
ATOM   3163  N   ALA   222      41.205  43.120  22.341  0.00  0.00      A
ATOM   3164  H   ALA   222      40.221  43.288  22.189  0.00  0.00      A
ATOM   3165  CA  ALA   222      42.112  43.784  21.382  0.00  0.00      A
ATOM   3166  HA  ALA   222      42.880  43.078  21.066  0.00  0.00      A
ATOM   3167  CB  ALA   222      41.268  44.304  20.132  0.00  0.00      A
ATOM   3168  HB1 ALA   222      40.455  44.873  20.584  0.00  0.00      A
ATOM   3169  HB2 ALA   222      41.893  44.924  19.489  0.00  0.00      A
ATOM   3170  HB3 ALA   222      40.837  43.431  19.642  0.00  0.00      A
ATOM   3171  C   ALA   222      42.860  44.900  22.123  0.00  0.00      A
ATOM   3172  O   ALA   222      44.107  44.928  22.012  0.00  0.00      A
ATOM   3173  N   ASP   223      42.163  45.804  22.819  0.00  0.00      A
ATOM   3174  H   ASP   223      41.151  45.735  22.841  0.00  0.00      A
ATOM   3175  CA  ASP   223      42.799  46.970  23.444  0.00  0.00      A
ATOM   3176  HA  ASP   223      43.391  47.501  22.697  0.00  0.00      A
ATOM   3177  CB  ASP   223      41.739  47.930  23.993  0.00  0.00      A
ATOM   3178  HB3 ASP   223      42.258  48.757  24.476  0.00  0.00      A
ATOM   3179  HB2 ASP   223      41.163  47.407  24.759  0.00  0.00      A
ATOM   3180  CG  ASP   223      40.770  48.545  22.983  0.00  0.00      A
ATOM   3181  OD1 ASP   223      41.020  48.559  21.753  0.00  0.00      A
ATOM   3182  OD2 ASP   223      39.758  49.087  23.481  0.00  0.00      A
ATOM   3183  C   ASP   223      43.730  46.573  24.604  0.00  0.00      A
ATOM   3184  O   ASP   223      44.759  47.210  24.831  0.00  0.00      A
ATOM   3185  N   LEU   224      43.411  45.472  25.298  0.00  0.00      A
ATOM   3186  H   LEU   224      42.549  44.999  25.056  0.00  0.00      A
ATOM   3187  CA  LEU   224      44.231  44.911  26.374  0.00  0.00      A
ATOM   3188  HA  LEU   224      44.386  45.690  27.122  0.00  0.00      A
ATOM   3189  CB  LEU   224      43.431  43.758  27.015  0.00  0.00      A
ATOM   3190  HB3 LEU   224      43.388  42.908  26.332  0.00  0.00      A
ATOM   3191  HB2 LEU   224      42.410  44.108  27.148  0.00  0.00      A
ATOM   3192  CG  LEU   224      43.945  43.298  28.391  0.00  0.00      A
ATOM   3193  HG  LEU   224      44.233  44.169  28.975  0.00  0.00      A
ATOM   3194  CD1 LEU   224      42.840  42.567  29.153  0.00  0.00      A
ATOM   3195 HD11 LEU   224      41.998  43.240  29.309  0.00  0.00      A
ATOM   3196 HD12 LEU   224      43.213  42.250  30.127  0.00  0.00      A
ATOM   3197 HD13 LEU   224      42.512  41.695  28.588  0.00  0.00      A
ATOM   3198  CD2 LEU   224      45.127  42.333  28.285  0.00  0.00      A
ATOM   3199 HD21 LEU   224      44.860  41.472  27.678  0.00  0.00      A
ATOM   3200 HD22 LEU   224      45.994  42.828  27.856  0.00  0.00      A
ATOM   3201 HD23 LEU   224      45.405  41.991  29.276  0.00  0.00      A
ATOM   3202  C   LEU   224      45.617  44.480  25.861  0.00  0.00      A
ATOM   3203  O   LEU   224      46.638  44.889  26.420  0.00  0.00      A
ATOM   3204  N   ALA   225      45.662  43.778  24.721  0.00  0.00      A
ATOM   3205  H   ALA   225      44.789  43.512  24.283  0.00  0.00      A
ATOM   3206  CA  ALA   225      46.911  43.389  24.063  0.00  0.00      A
ATOM   3207  HA  ALA   225      47.533  42.861  24.786  0.00  0.00      A
ATOM   3208  CB  ALA   225      46.578  42.423  22.919  0.00  0.00      A
ATOM   3209  HB1 ALA   225      46.035  41.559  23.307  0.00  0.00      A
ATOM   3210  HB2 ALA   225      47.502  42.078  22.454  0.00  0.00      A
ATOM   3211  HB3 ALA   225      45.965  42.922  22.168  0.00  0.00      A
ATOM   3212  C   ALA   225      47.728  44.594  23.554  0.00  0.00      A
ATOM   3213  O   ALA   225      48.957  44.577  23.634  0.00  0.00      A
ATOM   3214  N   LEU   226      47.065  45.668  23.107  0.00  0.00      A
ATOM   3215  H   LEU   226      46.055  45.617  23.058  0.00  0.00      A
ATOM   3216  CA  LEU   226      47.716  46.920  22.708  0.00  0.00      A
ATOM   3217  HA  LEU   226      48.512  46.677  22.002  0.00  0.00      A
ATOM   3218  CB  LEU   226      46.676  47.809  21.997  0.00  0.00      A
ATOM   3219  HB3 LEU   226      45.858  48.016  22.684  0.00  0.00      A
ATOM   3220  HB2 LEU   226      46.258  47.252  21.159  0.00  0.00      A
ATOM   3221  CG  LEU   226      47.206  49.160  21.482  0.00  0.00      A
ATOM   3222  HG  LEU   226      47.452  49.797  22.330  0.00  0.00      A
ATOM   3223  CD1 LEU   226      48.433  49.033  20.579  0.00  0.00      A
ATOM   3224 HD11 LEU   226      48.674  50.003  20.150  0.00  0.00      A
ATOM   3225 HD12 LEU   226      49.289  48.695  21.163  0.00  0.00      A
ATOM   3226 HD13 LEU   226      48.236  48.325  19.777  0.00  0.00      A
ATOM   3227  CD2 LEU   226      46.113  49.841  20.664  0.00  0.00      A
ATOM   3228 HD21 LEU   226      46.433  50.844  20.386  0.00  0.00      A
ATOM   3229 HD22 LEU   226      45.917  49.264  19.763  0.00  0.00      A
ATOM   3230 HD23 LEU   226      45.200  49.918  21.255  0.00  0.00      A
ATOM   3231  C   LEU   226      48.362  47.643  23.901  0.00  0.00      A
ATOM   3232  O   LEU   226      49.543  47.984  23.844  0.00  0.00      A
ATOM   3233  N   ALA   227      47.649  47.765  25.023  0.00  0.00      A
ATOM   3234  H   ALA   227      46.680  47.457  25.019  0.00  0.00      A
ATOM   3235  CA  ALA   227      48.196  48.335  26.254  0.00  0.00      A
ATOM   3236  HA  ALA   227      48.553  49.343  26.038  0.00  0.00      A
ATOM   3237  CB  ALA   227      47.069  48.432  27.286  0.00  0.00      A
ATOM   3238  HB1 ALA   227      46.263  49.042  26.884  0.00  0.00      A
ATOM   3239  HB2 ALA   227      46.682  47.438  27.516  0.00  0.00      A
ATOM   3240  HB3 ALA   227      47.441  48.896  28.200  0.00  0.00      A
ATOM   3241  C   ALA   227      49.390  47.527  26.798  0.00  0.00      A
ATOM   3242  O   ALA   227      50.413  48.111  27.167  0.00  0.00      A
ATOM   3243  N   LEU   228      49.315  46.191  26.743  0.00  0.00      A
ATOM   3244  H   LEU   228      48.439  45.780  26.432  0.00  0.00      A
ATOM   3245  CA  LEU   228      50.408  45.286  27.116  0.00  0.00      A
ATOM   3246  HA  LEU   228      50.681  45.494  28.151  0.00  0.00      A
ATOM   3247  CB  LEU   228      49.889  43.837  27.020  0.00  0.00      A
ATOM   3248  HB3 LEU   228      48.967  43.747  27.596  0.00  0.00      A
ATOM   3249  HB2 LEU   228      49.648  43.628  25.978  0.00  0.00      A
ATOM   3250  CG  LEU   228      50.881  42.765  27.512  0.00  0.00      A
ATOM   3251  HG  LEU   228      51.842  42.904  27.021  0.00  0.00      A
ATOM   3252  CD1 LEU   228      51.096  42.823  29.025  0.00  0.00      A
ATOM   3253 HD11 LEU   228      51.568  43.765  29.302  0.00  0.00      A
ATOM   3254 HD12 LEU   228      51.755  42.010  29.333  0.00  0.00      A
ATOM   3255 HD13 LEU   228      50.144  42.728  29.545  0.00  0.00      A
ATOM   3256  CD2 LEU   228      50.359  41.376  27.141  0.00  0.00      A
ATOM   3257 HD21 LEU   228      49.387  41.203  27.601  0.00  0.00      A
ATOM   3258 HD22 LEU   228      51.060  40.615  27.482  0.00  0.00      A
ATOM   3259 HD23 LEU   228      50.261  41.297  26.058  0.00  0.00      A
ATOM   3260  C   LEU   228      51.668  45.494  26.253  0.00  0.00      A
ATOM   3261  O   LEU   228      52.761  45.651  26.797  0.00  0.00      A
ATOM   3262  N   ASP   229      51.511  45.606  24.930  0.00  0.00      A
ATOM   3263  H   ASP   229      50.578  45.479  24.549  0.00  0.00      A
ATOM   3264  CA  ASP   229      52.602  45.849  23.969  0.00  0.00      A
ATOM   3265  HA  ASP   229      53.363  45.080  24.102  0.00  0.00      A
ATOM   3266  CB  ASP   229      52.027  45.720  22.545  0.00  0.00      A
ATOM   3267  HB3 ASP   229      51.506  44.764  22.463  0.00  0.00      A
ATOM   3268  HB2 ASP   229      51.294  46.510  22.378  0.00  0.00      A
ATOM   3269  CG  ASP   229      53.088  45.784  21.440  0.00  0.00      A
ATOM   3270  OD1 ASP   229      53.399  46.902  20.959  0.00  0.00      A
ATOM   3271  OD2 ASP   229      53.576  44.710  21.013  0.00  0.00      A
ATOM   3272  C   ASP   229      53.288  47.213  24.173  0.00  0.00      A
ATOM   3273  O   ASP   229      54.518  47.281  24.196  0.00  0.00      A
ATOM   3274  N   ILE   230      52.506  48.256  24.479  0.00  0.00      A
ATOM   3275  H   ILE   230      51.502  48.101  24.446  0.00  0.00      A
ATOM   3276  CA  ILE   230      52.979  49.629  24.760  0.00  0.00      A
ATOM   3277  HA  ILE   230      53.723  49.900  24.012  0.00  0.00      A
ATOM   3278  CB  ILE   230      51.782  50.613  24.630  0.00  0.00      A
ATOM   3279  HB  ILE   230      50.946  50.204  25.201  0.00  0.00      A
ATOM   3280  CG2 ILE   230      52.078  52.024  25.184  0.00  0.00      A
ATOM   3281 HG21 ILE   230      52.969  52.431  24.705  0.00  0.00      A
ATOM   3282 HG22 ILE   230      52.233  51.981  26.262  0.00  0.00      A
ATOM   3283 HG23 ILE   230      51.242  52.696  25.009  0.00  0.00      A
ATOM   3284  CG1 ILE   230      51.358  50.717  23.144  0.00  0.00      A
ATOM   3285 HG13 ILE   230      51.292  49.720  22.708  0.00  0.00      A
ATOM   3286 HG12 ILE   230      52.117  51.268  22.586  0.00  0.00      A
ATOM   3287  CD1 ILE   230      49.995  51.389  22.934  0.00  0.00      A
ATOM   3288 HD11 ILE   230      49.720  51.320  21.883  0.00  0.00      A
ATOM   3289 HD12 ILE   230      50.035  52.441  23.206  0.00  0.00      A
ATOM   3290 HD13 ILE   230      49.239  50.885  23.535  0.00  0.00      A
ATOM   3291  C   ILE   230      53.687  49.755  26.122  0.00  0.00      A
ATOM   3292  O   ILE   230      54.502  50.663  26.310  0.00  0.00      A
ATOM   3293  N   THR   231      53.385  48.881  27.092  0.00  0.00      A
ATOM   3294  H   THR   231      52.713  48.157  26.871  0.00  0.00      A
ATOM   3295  CA  THR   231      53.863  49.012  28.488  0.00  0.00      A
ATOM   3296  HA  THR   231      54.363  49.973  28.588  0.00  0.00      A
ATOM   3297  CB  THR   231      52.709  49.033  29.509  0.00  0.00      A
ATOM   3298  HB  THR   231      53.132  49.029  30.513  0.00  0.00      A
ATOM   3299  CG2 THR   231      51.851  50.288  29.373  0.00  0.00      A
ATOM   3300 HG21 THR   231      51.447  50.368  28.364  0.00  0.00      A
ATOM   3301 HG22 THR   231      51.029  50.246  30.086  0.00  0.00      A
ATOM   3302 HG23 THR   231      52.454  51.169  29.589  0.00  0.00      A
ATOM   3303  OG1 THR   231      51.847  47.924  29.387  0.00  0.00      A
ATOM   3304  HG1 THR   231      51.373  48.025  28.537  0.00  0.00      A
ATOM   3305  C   THR   231      54.911  47.980  28.909  0.00  0.00      A
ATOM   3306  O   THR   231      55.688  48.272  29.824  0.00  0.00      A
ATOM   3307  N   SER   232      55.066  46.877  28.168  0.00  0.00      A
ATOM   3308  H   SER   232      54.413  46.717  27.409  0.00  0.00      A
ATOM   3309  CA  SER   232      56.088  45.845  28.414  0.00  0.00      A
ATOM   3310  HA  SER   232      55.904  45.425  29.401  0.00  0.00      A
ATOM   3311  CB  SER   232      55.959  44.696  27.410  0.00  0.00      A
ATOM   3312  HB3 SER   232      56.006  45.082  26.392  0.00  0.00      A
ATOM   3313  HB2 SER   232      56.778  43.995  27.563  0.00  0.00      A
ATOM   3314  OG  SER   232      54.737  44.014  27.615  0.00  0.00      A
ATOM   3315  HG  SER   232      54.017  44.604  27.323  0.00  0.00      A
ATOM   3316  C   SER   232      57.523  46.394  28.395  0.00  0.00      A
ATOM   3317  O   SER   232      57.946  47.068  27.448  0.00  0.00      A
ATOM   3318  N   LYS   233      58.272  46.123  29.471  0.00  0.00      A
ATOM   3319  H   LYS   233      57.847  45.531  30.179  0.00  0.00      A
ATOM   3320  CA  LYS   233      59.672  46.545  29.689  0.00  0.00      A
ATOM   3321  HA  LYS   233      59.737  47.633  29.649  0.00  0.00      A
ATOM   3322  CB  LYS   233      60.133  46.077  31.077  0.00  0.00      A
ATOM   3323  HB3 LYS   233      59.951  45.006  31.185  0.00  0.00      A
ATOM   3324  HB2 LYS   233      61.206  46.253  31.160  0.00  0.00      A
ATOM   3325  CG  LYS   233      59.412  46.839  32.198  0.00  0.00      A
ATOM   3326  HG3 LYS   233      58.339  46.730  32.076  0.00  0.00      A
ATOM   3327  HG2 LYS   233      59.654  47.897  32.124  0.00  0.00      A
ATOM   3328  CD  LYS   233      59.793  46.338  33.592  0.00  0.00      A
ATOM   3329  HD3 LYS   233      59.539  45.285  33.681  0.00  0.00      A
ATOM   3330  HD2 LYS   233      59.225  46.890  34.336  0.00  0.00      A
ATOM   3331  CE  LYS   233      61.279  46.543  33.867  0.00  0.00      A
ATOM   3332  HE3 LYS   233      61.863  45.950  33.161  0.00  0.00      A
ATOM   3333  HE2 LYS   233      61.529  47.598  33.718  0.00  0.00      A
ATOM   3334  NZ  LYS   233      61.611  46.146  35.244  0.00  0.00      A
ATOM   3335  HZ1 LYS   233      61.453  45.152  35.400  0.00  0.00      A
ATOM   3336  HZ2 LYS   233      62.588  46.333  35.446  0.00  0.00      A
ATOM   3337  HZ3 LYS   233      61.027  46.633  35.921  0.00  0.00      A
ATOM   3338  C   LYS   233      60.648  46.016  28.635  0.00  0.00      A
ATOM   3339  O   LYS   233      61.440  46.792  28.090  0.00  0.00      A
ATOM   3340  N   VAL   234      60.420  44.787  28.179  0.00  0.00      A
ATOM   3341  H   VAL   234      59.693  44.238  28.631  0.00  0.00      A
ATOM   3342  CA  VAL   234      61.096  44.165  27.036  0.00  0.00      A
ATOM   3343  HA  VAL   234      61.628  44.953  26.509  0.00  0.00      A
ATOM   3344  CB  VAL   234      62.137  43.115  27.479  0.00  0.00      A
ATOM   3345  HB  VAL   234      62.635  42.740  26.584  0.00  0.00      A
ATOM   3346  CG1 VAL   234      63.221  43.723  28.380  0.00  0.00      A
ATOM   3347 HG11 VAL   234      62.799  44.010  29.343  0.00  0.00      A
ATOM   3348 HG12 VAL   234      63.651  44.603  27.904  0.00  0.00      A
ATOM   3349 HG13 VAL   234      64.011  42.991  28.552  0.00  0.00      A
ATOM   3350  CG2 VAL   234      61.526  41.915  28.202  0.00  0.00      A
ATOM   3351 HG21 VAL   234      61.073  42.225  29.143  0.00  0.00      A
ATOM   3352 HG22 VAL   234      62.304  41.185  28.410  0.00  0.00      A
ATOM   3353 HG23 VAL   234      60.767  41.439  27.582  0.00  0.00      A
ATOM   3354  C   VAL   234      60.067  43.570  26.060  0.00  0.00      A
ATOM   3355  O   VAL   234      58.918  43.339  26.444  0.00  0.00      A
ATOM   3356  N   PRO   235      60.397  43.496  24.758  0.00  0.00      A
ATOM   3357  CD  PRO   235      61.666  43.754  24.169  0.00  0.00      A
ATOM   3358  HD3 PRO   235      62.162  42.800  23.988  0.00  0.00      A
ATOM   3359  HD2 PRO   235      62.351  44.414  24.701  0.00  0.00      A
ATOM   3360  CG  PRO   235      61.403  44.400  22.793  0.00  0.00      A
ATOM   3361  HG3 PRO   235      61.207  45.472  22.820  0.00  0.00      A
ATOM   3362  HG2 PRO   235      62.227  44.197  22.109  0.00  0.00      A
ATOM   3363  CB  PRO   235      60.070  43.769  22.411  0.00  0.00      A
ATOM   3364  HB3 PRO   235      59.408  44.444  21.870  0.00  0.00      A
ATOM   3365  HB2 PRO   235      60.345  42.852  21.889  0.00  0.00      A
ATOM   3366  CA  PRO   235      59.416  43.362  23.686  0.00  0.00      A
ATOM   3367  HA  PRO   235      58.675  44.099  23.993  0.00  0.00      A
ATOM   3368  C   PRO   235      58.713  41.945  23.749  0.00  0.00      A
ATOM   3369  O   PRO   235      59.292  41.042  24.336  0.00  0.00      A
ATOM   3370  N   LEU   236      57.432  41.796  23.392  0.00  0.00      A
ATOM   3371  H   LEU   236      56.959  42.567  22.940  0.00  0.00      A
ATOM   3372  CA  LEU   236      56.644  40.568  23.654  0.00  0.00      A
ATOM   3373  HA  LEU   236      56.820  40.284  24.689  0.00  0.00      A
ATOM   3374  CB  LEU   236      55.140  40.857  23.456  0.00  0.00      A
ATOM   3375  HB3 LEU   236      54.995  41.281  22.463  0.00  0.00      A
ATOM   3376  HB2 LEU   236      54.587  39.919  23.471  0.00  0.00      A
ATOM   3377  CG  LEU   236      54.517  41.788  24.514  0.00  0.00      A
ATOM   3378  HG  LEU   236      55.121  42.688  24.624  0.00  0.00      A
ATOM   3379  CD1 LEU   236      53.112  42.195  24.073  0.00  0.00      A
ATOM   3380 HD11 LEU   236      53.172  42.758  23.143  0.00  0.00      A
ATOM   3381 HD12 LEU   236      52.482  41.316  23.933  0.00  0.00      A
ATOM   3382 HD13 LEU   236      52.664  42.837  24.830  0.00  0.00      A
ATOM   3383  CD2 LEU   236      54.399  41.086  25.868  0.00  0.00      A
ATOM   3384 HD21 LEU   236      53.931  41.754  26.588  0.00  0.00      A
ATOM   3385 HD22 LEU   236      55.387  40.823  26.238  0.00  0.00      A
ATOM   3386 HD23 LEU   236      53.795  40.186  25.784  0.00  0.00      A
ATOM   3387  C   LEU   236      57.059  39.371  22.764  0.00  0.00      A
ATOM   3388  O   LEU   236      57.555  39.604  21.659  0.00  0.00      A
ATOM   3389  N   PRO   237      56.734  38.114  23.151  0.00  0.00      A
ATOM   3390  CD  PRO   237      56.254  37.733  24.476  0.00  0.00      A
ATOM   3391  HD3 PRO   237      56.838  38.206  25.265  0.00  0.00      A
ATOM   3392  HD2 PRO   237      55.201  37.997  24.576  0.00  0.00      A
ATOM   3393  CG  PRO   237      56.411  36.216  24.566  0.00  0.00      A
ATOM   3394  HG3 PRO   237      57.412  35.975  24.927  0.00  0.00      A
ATOM   3395  HG2 PRO   237      55.652  35.767  25.207  0.00  0.00      A
ATOM   3396  CB  PRO   237      56.266  35.768  23.116  0.00  0.00      A
ATOM   3397  HB3 PRO   237      56.769  34.817  22.938  0.00  0.00      A
ATOM   3398  HB2 PRO   237      55.206  35.692  22.867  0.00  0.00      A
ATOM   3399  CA  PRO   237      56.914  36.909  22.324  0.00  0.00      A
ATOM   3400  HA  PRO   237      57.984  36.729  22.257  0.00  0.00      A
ATOM   3401  C   PRO   237      56.339  36.979  20.894  0.00  0.00      A
ATOM   3402  O   PRO   237      55.380  37.715  20.638  0.00  0.00      A
ATOM   3403  N   GLN   238      56.802  36.092  19.996  0.00  0.00      A
ATOM   3404  H   GLN   238      57.528  35.434  20.241  0.00  0.00      A
ATOM   3405  CA  GLN   238      56.444  36.087  18.630  0.00  0.00      A
ATOM   3406  HA  GLN   238      56.571  37.117  18.299  0.00  0.00      A
ATOM   3407  CB  GLN   238      57.521  35.339  17.816  0.00  0.00      A
ATOM   3408  HB3 GLN   238      58.421  35.867  18.129  0.00  0.00      A
ATOM   3409  HB2 GLN   238      57.315  35.431  16.750  0.00  0.00      A
ATOM   3410  CG  GLN   238      57.617  33.840  18.068  0.00  0.00      A
ATOM   3411  HG3 GLN   238      57.697  33.681  19.143  0.00  0.00      A
ATOM   3412  HG2 GLN   238      56.771  33.349  17.587  0.00  0.00      A
ATOM   3413  CD  GLN   238      58.967  33.270  17.646  0.00  0.00      A
ATOM   3414  OE1 GLN   238      59.854  33.909  17.163  0.00  0.00      A
ATOM   3415  NE2 GLN   238      59.090  31.952  17.807  0.00  0.00      A
ATOM   3416 HE21 GLN   238      58.330  31.428  18.215  0.00  0.00      A
ATOM   3417 HE22 GLN   238      60.004  31.571  18.007  0.00  0.00      A
ATOM   3418  C   GLN   238      55.005  35.608  18.399  0.00  0.00      A
ATOM   3419  O   GLN   238      54.382  34.984  19.262  0.00  0.00      A
ATOM   3420  N   SER   239      54.550  35.789  17.182  0.00  0.00      A
ATOM   3421  H   SER   239      55.048  36.348  16.503  0.00  0.00      A
ATOM   3422  CA  SER   239      53.390  35.153  16.573  0.00  0.00      A
ATOM   3423  HA  SER   239      52.464  35.558  16.980  0.00  0.00      A
ATOM   3424  CB  SER   239      53.365  35.653  15.093  0.00  0.00      A
ATOM   3425  HB3 SER   239      54.288  35.298  14.634  0.00  0.00      A
ATOM   3426  HB2 SER   239      52.609  35.112  14.524  0.00  0.00      A
ATOM   3427  OG  SER   239      53.169  37.046  14.887  0.00  0.00      A
ATOM   3428  HG  SER   239      53.466  37.357  14.029  0.00  0.00      A
ATOM   3429  C   SER   239      53.496  33.563  16.624  0.00  0.00      A
ATOM   3430  O   SER   239      54.247  32.973  15.838  0.00  0.00      A
ATOM   3431  N   ARG   240      52.866  32.898  17.584  0.00  0.00      A
ATOM   3432  H   ARG   240      52.392  33.455  18.281  0.00  0.00      A
ATOM   3433  CA  ARG   240      52.798  31.432  17.746  0.00  0.00      A
ATOM   3434  HA  ARG   240      53.097  30.947  16.817  0.00  0.00      A
ATOM   3435  CB  ARG   240      53.824  31.030  18.871  0.00  0.00      A
ATOM   3436  HB3 ARG   240      54.803  31.318  18.487  0.00  0.00      A
ATOM   3437  HB2 ARG   240      53.911  29.944  18.901  0.00  0.00      A
ATOM   3438  CG  ARG   240      53.504  31.620  20.302  0.00  0.00      A
ATOM   3439  HG3 ARG   240      53.326  32.692  20.374  0.00  0.00      A
ATOM   3440  HG2 ARG   240      52.633  31.087  20.683  0.00  0.00      A
ATOM   3441  CD  ARG   240      54.764  31.349  21.187  0.00  0.00      A
ATOM   3442  HD3 ARG   240      55.092  30.311  21.130  0.00  0.00      A
ATOM   3443  HD2 ARG   240      55.614  31.877  20.755  0.00  0.00      A
ATOM   3444  NE  ARG   240      54.549  31.748  22.597  0.00  0.00      A
ATOM   3445  HE  ARG   240      53.636  31.949  22.981  0.00  0.00      A
ATOM   3446  CZ  ARG   240      55.537  31.985  23.431  0.00  0.00      A
ATOM   3447  NH1 ARG   240      56.745  31.832  23.095  0.00  0.00      A
ATOM   3448 HH11 ARG   240      57.511  31.740  23.747  0.00  0.00      A
ATOM   3449 HH12 ARG   240      56.908  31.413  22.191  0.00  0.00      A
ATOM   3450  NH2 ARG   240      55.278  32.412  24.633  0.00  0.00      A
ATOM   3451 HH21 ARG   240      54.309  32.510  24.904  0.00  0.00      A
ATOM   3452 HH22 ARG   240      56.033  32.552  25.289  0.00  0.00      A
ATOM   3453  C   ARG   240      51.431  30.769  18.039  0.00  0.00      A
ATOM   3454  O   ARG   240      51.367  29.626  18.453  0.00  0.00      A
ATOM   3455  N   ILE   241      50.385  31.557  17.930  0.00  0.00      A
ATOM   3456  H   ILE   241      50.431  32.468  17.497  0.00  0.00      A
ATOM   3457  CA  ILE   241      48.935  31.182  18.278  0.00  0.00      A
ATOM   3458  HA  ILE   241      48.834  30.140  17.972  0.00  0.00      A
ATOM   3459  CB  ILE   241      48.750  31.323  19.796  0.00  0.00      A
ATOM   3460  HB  ILE   241      49.341  30.594  20.350  0.00  0.00      A
ATOM   3461  CG2 ILE   241      49.210  32.726  20.376  0.00  0.00      A
ATOM   3462 HG21 ILE   241      49.109  32.773  21.460  0.00  0.00      A
ATOM   3463 HG22 ILE   241      50.225  32.959  20.056  0.00  0.00      A
ATOM   3464 HG23 ILE   241      48.731  33.624  19.987  0.00  0.00      A
ATOM   3465  CG1 ILE   241      47.310  31.137  20.347  0.00  0.00      A
ATOM   3466 HG13 ILE   241      47.342  31.394  21.406  0.00  0.00      A
ATOM   3467 HG12 ILE   241      46.642  31.782  19.776  0.00  0.00      A
ATOM   3468  CD1 ILE   241      46.756  29.647  20.468  0.00  0.00      A
ATOM   3469 HD11 ILE   241      46.683  29.231  19.463  0.00  0.00      A
ATOM   3470 HD12 ILE   241      45.768  29.571  20.922  0.00  0.00      A
ATOM   3471 HD13 ILE   241      47.407  29.022  21.080  0.00  0.00      A
ATOM   3472  C   ILE   241      48.004  32.005  17.399  0.00  0.00      A
ATOM   3473  O   ILE   241      47.608  33.088  17.754  0.00  0.00      A
ATOM   3474  N   ALA   242      47.600  31.457  16.294  0.00  0.00      A
ATOM   3475  H   ALA   242      47.997  30.565  16.039  0.00  0.00      A
ATOM   3476  CA  ALA   242      46.575  31.930  15.363  0.00  0.00      A
ATOM   3477  HA  ALA   242      46.265  32.957  15.559  0.00  0.00      A
ATOM   3478  CB  ALA   242      47.251  31.764  13.946  0.00  0.00      A
ATOM   3479  HB1 ALA   242      46.559  32.237  13.249  0.00  0.00      A
ATOM   3480  HB2 ALA   242      48.204  32.293  13.923  0.00  0.00      A
ATOM   3481  HB3 ALA   242      47.404  30.710  13.714  0.00  0.00      A
ATOM   3482  C   ALA   242      45.288  31.099  15.338  0.00  0.00      A
ATOM   3483  O   ALA   242      44.357  31.505  14.710  0.00  0.00      A
ATOM   3484  N   ASN   243      45.118  29.965  16.017  0.00  0.00      A
ATOM   3485  H   ASN   243      45.943  29.587  16.460  0.00  0.00      A
ATOM   3486  CA  ASN   243      43.930  29.120  16.142  0.00  0.00      A
ATOM   3487  HA  ASN   243      43.095  29.740  16.469  0.00  0.00      A
ATOM   3488  CB  ASN   243      43.564  28.510  14.807  0.00  0.00      A
ATOM   3489  HB3 ASN   243      42.655  27.933  14.974  0.00  0.00      A
ATOM   3490  HB2 ASN   243      43.427  29.229  13.999  0.00  0.00      A
ATOM   3491  CG  ASN   243      44.614  27.462  14.375  0.00  0.00      A
ATOM   3492  OD1 ASN   243      44.748  26.439  15.042  0.00  0.00      A
ATOM   3493  ND2 ASN   243      45.543  27.906  13.542  0.00  0.00      A
ATOM   3494 HD21 ASN   243      45.477  28.826  13.130  0.00  0.00      A
ATOM   3495 HD22 ASN   243      46.349  27.357  13.278  0.00  0.00      A
ATOM   3496  C   ASN   243      44.200  28.027  17.272  0.00  0.00      A
ATOM   3497  O   ASN   243      45.292  27.947  17.804  0.00  0.00      A
ATOM   3498  N   LEU   244      43.150  27.136  17.629  0.00  0.00      A
ATOM   3499  H   LEU   244      42.336  27.101  17.034  0.00  0.00      A
ATOM   3500  CA  LEU   244      43.208  26.233  18.792  0.00  0.00      A
ATOM   3501  HA  LEU   244      44.008  26.502  19.482  0.00  0.00      A
ATOM   3502  CB  LEU   244      41.786  26.238  19.414  0.00  0.00      A
ATOM   3503  HB3 LEU   244      41.069  25.962  18.641  0.00  0.00      A
ATOM   3504  HB2 LEU   244      41.656  25.402  20.102  0.00  0.00      A
ATOM   3505  CG  LEU   244      41.433  27.662  19.931  0.00  0.00      A
ATOM   3506  HG  LEU   244      41.615  28.276  19.049  0.00  0.00      A
ATOM   3507  CD1 LEU   244      40.044  27.697  20.463  0.00  0.00      A
ATOM   3508 HD11 LEU   244      39.929  27.117  21.379  0.00  0.00      A
ATOM   3509 HD12 LEU   244      39.779  28.749  20.567  0.00  0.00      A
ATOM   3510 HD13 LEU   244      39.391  27.144  19.788  0.00  0.00      A
ATOM   3511  CD2 LEU   244      42.448  28.230  20.935  0.00  0.00      A
ATOM   3512 HD21 LEU   244      43.476  27.933  20.730  0.00  0.00      A
ATOM   3513 HD22 LEU   244      42.188  27.935  21.952  0.00  0.00      A
ATOM   3514 HD23 LEU   244      42.240  29.300  20.895  0.00  0.00      A
ATOM   3515  C   LEU   244      43.635  24.809  18.467  0.00  0.00      A
ATOM   3516  O   LEU   244      43.756  24.039  19.351  0.00  0.00      A
ATOM   3517  N   SER   245      43.844  24.459  17.181  0.00  0.00      A
ATOM   3518  H   SER   245      43.701  25.193  16.503  0.00  0.00      A
ATOM   3519  CA  SER   245      44.164  23.078  16.766  0.00  0.00      A
ATOM   3520  HA  SER   245      43.361  22.464  17.175  0.00  0.00      A
ATOM   3521  CB  SER   245      44.232  22.919  15.264  0.00  0.00      A
ATOM   3522  HB3 SER   245      44.508  21.890  15.033  0.00  0.00      A
ATOM   3523  HB2 SER   245      44.878  23.691  14.847  0.00  0.00      A
ATOM   3524  OG  SER   245      42.882  23.214  14.815  0.00  0.00      A
ATOM   3525  HG  SER   245      42.834  22.779  13.961  0.00  0.00      A
ATOM   3526  C   SER   245      45.544  22.636  17.286  0.00  0.00      A
ATOM   3527  O   SER   245      46.661  23.074  16.926  0.00  0.00      A
ATOM   3528  N   GLY   246      45.482  21.722  18.202  0.00  0.00      A
ATOM   3529  H   GLY   246      44.554  21.370  18.390  0.00  0.00      A
ATOM   3530  CA  GLY   246      46.620  21.067  18.807  0.00  0.00      A
ATOM   3531  HA3 GLY   246      47.515  21.140  18.191  0.00  0.00      A
ATOM   3532  HA2 GLY   246      46.232  20.052  18.887  0.00  0.00      A
ATOM   3533  C   GLY   246      46.939  21.646  20.169  0.00  0.00      A
ATOM   3534  O   GLY   246      47.918  21.128  20.701  0.00  0.00      A
ATOM   3535  N   LEU   247      46.189  22.635  20.722  0.00  0.00      A
ATOM   3536  H   LEU   247      45.523  23.071  20.100  0.00  0.00      A
ATOM   3537  CA  LEU   247      46.646  23.300  21.924  0.00  0.00      A
ATOM   3538  HA  LEU   247      47.724  23.450  21.853  0.00  0.00      A
ATOM   3539  CB  LEU   247      45.769  24.606  21.969  0.00  0.00      A
ATOM   3540  HB3 LEU   247      44.755  24.271  22.188  0.00  0.00      A
ATOM   3541  HB2 LEU   247      45.791  25.122  21.009  0.00  0.00      A
ATOM   3542  CG  LEU   247      46.172  25.738  23.008  0.00  0.00      A
ATOM   3543  HG  LEU   247      46.256  25.359  24.027  0.00  0.00      A
ATOM   3544  CD1 LEU   247      47.428  26.421  22.548  0.00  0.00      A
ATOM   3545 HD11 LEU   247      47.794  27.210  23.204  0.00  0.00      A
ATOM   3546 HD12 LEU   247      48.142  25.598  22.521  0.00  0.00      A
ATOM   3547 HD13 LEU   247      47.203  26.792  21.548  0.00  0.00      A
ATOM   3548  CD2 LEU   247      45.058  26.820  23.256  0.00  0.00      A
ATOM   3549 HD21 LEU   247      45.241  27.369  24.180  0.00  0.00      A
ATOM   3550 HD22 LEU   247      44.932  27.492  22.407  0.00  0.00      A
ATOM   3551 HD23 LEU   247      44.082  26.341  23.328  0.00  0.00      A
ATOM   3552  C   LEU   247      46.345  22.530  23.195  0.00  0.00      A
ATOM   3553  O   LEU   247      45.283  21.917  23.377  0.00  0.00      A
ATOM   3554  N   ARG   248      47.319  22.440  24.089  0.00  0.00      A
ATOM   3555  H   ARG   248      48.188  22.908  23.875  0.00  0.00      A
ATOM   3556  CA  ARG   248      47.274  21.496  25.174  0.00  0.00      A
ATOM   3557  HA  ARG   248      46.538  20.721  24.959  0.00  0.00      A
ATOM   3558  CB  ARG   248      48.670  20.927  25.475  0.00  0.00      A
ATOM   3559  HB3 ARG   248      49.342  21.759  25.682  0.00  0.00      A
ATOM   3560  HB2 ARG   248      48.610  20.140  26.227  0.00  0.00      A
ATOM   3561  CG  ARG   248      49.248  20.195  24.276  0.00  0.00      A
ATOM   3562  HG3 ARG   248      49.203  20.919  23.463  0.00  0.00      A
ATOM   3563  HG2 ARG   248      48.706  19.269  24.086  0.00  0.00      A
ATOM   3564  CD  ARG   248      50.755  19.811  24.506  0.00  0.00      A
ATOM   3565  HD3 ARG   248      51.168  19.139  23.754  0.00  0.00      A
ATOM   3566  HD2 ARG   248      50.859  19.279  25.452  0.00  0.00      A
ATOM   3567  NE  ARG   248      51.589  21.020  24.651  0.00  0.00      A
ATOM   3568  HE  ARG   248      51.326  21.879  24.188  0.00  0.00      A
ATOM   3569  CZ  ARG   248      52.815  21.002  25.168  0.00  0.00      A
ATOM   3570  NH1 ARG   248      53.420  19.882  25.592  0.00  0.00      A
ATOM   3571 HH11 ARG   248      53.040  18.990  25.307  0.00  0.00      A
ATOM   3572 HH12 ARG   248      54.395  20.011  25.823  0.00  0.00      A
ATOM   3573  NH2 ARG   248      53.466  22.105  25.258  0.00  0.00      A
ATOM   3574 HH21 ARG   248      54.428  22.112  25.564  0.00  0.00      A
ATOM   3575 HH22 ARG   248      53.115  22.970  24.873  0.00  0.00      A
ATOM   3576  C   ARG   248      46.778  22.269  26.387  0.00  0.00      A
ATOM   3577  O   ARG   248      47.514  23.164  26.829  0.00  0.00      A
ATOM   3578  N   ILE   249      45.629  21.910  26.975  0.00  0.00      A
ATOM   3579  H   ILE   249      45.044  21.191  26.574  0.00  0.00      A
ATOM   3580  CA  ILE   249      45.055  22.610  28.140  0.00  0.00      A
ATOM   3581  HA  ILE   249      45.771  23.383  28.420  0.00  0.00      A
ATOM   3582  CB  ILE   249      43.686  23.250  27.673  0.00  0.00      A
ATOM   3583  HB  ILE   249      43.176  22.442  27.147  0.00  0.00      A
ATOM   3584  CG2 ILE   249      42.869  23.825  28.825  0.00  0.00      A
ATOM   3585 HG21 ILE   249      42.453  23.051  29.470  0.00  0.00      A
ATOM   3586 HG22 ILE   249      43.388  24.600  29.389  0.00  0.00      A
ATOM   3587 HG23 ILE   249      41.919  24.166  28.413  0.00  0.00      A
ATOM   3588  CG1 ILE   249      43.849  24.359  26.567  0.00  0.00      A
ATOM   3589 HG13 ILE   249      44.548  23.964  25.829  0.00  0.00      A
ATOM   3590 HG12 ILE   249      44.337  25.203  27.056  0.00  0.00      A
ATOM   3591  CD1 ILE   249      42.618  24.803  25.853  0.00  0.00      A
ATOM   3592 HD11 ILE   249      41.789  25.104  26.495  0.00  0.00      A
ATOM   3593 HD12 ILE   249      42.122  23.944  25.400  0.00  0.00      A
ATOM   3594 HD13 ILE   249      42.884  25.533  25.089  0.00  0.00      A
ATOM   3595  C   ILE   249      44.982  21.612  29.315  0.00  0.00      A
ATOM   3596  O   ILE   249      44.607  20.498  29.079  0.00  0.00      A
ATOM   3597  N   LEU   250      45.037  22.182  30.522  0.00  0.00      A
ATOM   3598  H   LEU   250      45.357  23.144  30.551  0.00  0.00      A
ATOM   3599  CA  LEU   250      44.697  21.568  31.805  0.00  0.00      A
ATOM   3600  HA  LEU   250      44.512  20.509  31.649  0.00  0.00      A
ATOM   3601  CB  LEU   250      45.913  21.709  32.741  0.00  0.00      A
ATOM   3602  HB3 LEU   250      46.149  22.769  32.824  0.00  0.00      A
ATOM   3603  HB2 LEU   250      46.768  21.215  32.280  0.00  0.00      A
ATOM   3604  CG  LEU   250      45.722  21.143  34.163  0.00  0.00      A
ATOM   3605  HG  LEU   250      44.836  21.580  34.622  0.00  0.00      A
ATOM   3606  CD1 LEU   250      45.590  19.620  34.176  0.00  0.00      A
ATOM   3607 HD11 LEU   250      46.454  19.160  33.696  0.00  0.00      A
ATOM   3608 HD12 LEU   250      44.688  19.327  33.648  0.00  0.00      A
ATOM   3609 HD13 LEU   250      45.512  19.265  35.202  0.00  0.00      A
ATOM   3610  CD2 LEU   250      46.932  21.503  35.022  0.00  0.00      A
ATOM   3611 HD21 LEU   250      47.025  22.587  35.081  0.00  0.00      A
ATOM   3612 HD22 LEU   250      47.834  21.087  34.576  0.00  0.00      A
ATOM   3613 HD23 LEU   250      46.802  21.108  36.028  0.00  0.00      A
ATOM   3614  C   LEU   250      43.433  22.232  32.390  0.00  0.00      A
ATOM   3615  O   LEU   250      43.466  23.396  32.786  0.00  0.00      A
ATOM   3616  N   LEU   251      42.314  21.508  32.419  0.00  0.00      A
ATOM   3617  H   LEU   251      42.384  20.549  32.099  0.00  0.00      A
ATOM   3618  CA  LEU   251      41.076  21.892  33.105  0.00  0.00      A
ATOM   3619  HA  LEU   251      40.906  22.961  32.966  0.00  0.00      A
ATOM   3620  CB  LEU   251      39.905  21.123  32.464  0.00  0.00      A
ATOM   3621  HB3 LEU   251      40.182  20.070  32.396  0.00  0.00      A
ATOM   3622  HB2 LEU   251      39.768  21.510  31.457  0.00  0.00      A
ATOM   3623  CG  LEU   251      38.551  21.215  33.191  0.00  0.00      A
ATOM   3624  HG  LEU   251      38.653  20.836  34.207  0.00  0.00      A
ATOM   3625  CD1 LEU   251      38.015  22.647  33.238  0.00  0.00      A
ATOM   3626 HD11 LEU   251      37.047  22.648  33.738  0.00  0.00      A
ATOM   3627 HD12 LEU   251      37.898  23.038  32.229  0.00  0.00      A
ATOM   3628 HD13 LEU   251      38.696  23.287  33.796  0.00  0.00      A
ATOM   3629  CD2 LEU   251      37.528  20.346  32.460  0.00  0.00      A
ATOM   3630 HD21 LEU   251      37.277  20.782  31.493  0.00  0.00      A
ATOM   3631 HD22 LEU   251      37.923  19.345  32.302  0.00  0.00      A
ATOM   3632 HD23 LEU   251      36.631  20.260  33.072  0.00  0.00      A
ATOM   3633  C   LEU   251      41.200  21.605  34.609  0.00  0.00      A
ATOM   3634  O   LEU   251      41.226  20.447  35.033  0.00  0.00      A
ATOM   3635  N   LEU   252      41.132  22.650  35.430  0.00  0.00      A
ATOM   3636  H   LEU   252      41.052  23.573  35.011  0.00  0.00      A
ATOM   3637  CA  LEU   252      41.358  22.573  36.873  0.00  0.00      A
ATOM   3638  HA  LEU   252      41.550  21.535  37.149  0.00  0.00      A
ATOM   3639  CB  LEU   252      42.640  23.367  37.203  0.00  0.00      A
ATOM   3640  HB3 LEU   252      42.414  24.431  37.236  0.00  0.00      A
ATOM   3641  HB2 LEU   252      43.350  23.212  36.389  0.00  0.00      A
ATOM   3642  CG  LEU   252      43.352  22.955  38.504  0.00  0.00      A
ATOM   3643  HG  LEU   252      43.568  21.887  38.471  0.00  0.00      A
ATOM   3644  CD1 LEU   252      44.677  23.712  38.606  0.00  0.00      A
ATOM   3645 HD11 LEU   252      45.190  23.436  39.525  0.00  0.00      A
ATOM   3646 HD12 LEU   252      45.315  23.459  37.759  0.00  0.00      A
ATOM   3647 HD13 LEU   252      44.496  24.788  38.612  0.00  0.00      A
ATOM   3648  CD2 LEU   252      42.539  23.255  39.764  0.00  0.00      A
ATOM   3649 HD21 LEU   252      41.650  22.629  39.799  0.00  0.00      A
ATOM   3650 HD22 LEU   252      42.248  24.305  39.780  0.00  0.00      A
ATOM   3651 HD23 LEU   252      43.137  23.039  40.650  0.00  0.00      A
ATOM   3652  C   LEU   252      40.090  23.012  37.622  0.00  0.00      A
ATOM   3653  O   LEU   252      39.887  24.195  37.893  0.00  0.00      A
ATOM   3654  N   THR   253      39.196  22.049  37.888  0.00  0.00      A
ATOM   3655  H   THR   253      39.380  21.125  37.517  0.00  0.00      A
ATOM   3656  CA  THR   253      37.866  22.282  38.492  0.00  0.00      A
ATOM   3657  HA  THR   253      37.885  23.234  39.023  0.00  0.00      A
ATOM   3658  CB  THR   253      36.759  22.379  37.430  0.00  0.00      A
ATOM   3659  HB  THR   253      35.795  22.403  37.937  0.00  0.00      A
ATOM   3660  CG2 THR   253      36.841  23.627  36.559  0.00  0.00      A
ATOM   3661 HG21 THR   253      36.033  23.610  35.828  0.00  0.00      A
ATOM   3662 HG22 THR   253      36.726  24.509  37.185  0.00  0.00      A
ATOM   3663 HG23 THR   253      37.797  23.667  36.040  0.00  0.00      A
ATOM   3664  OG1 THR   253      36.783  21.251  36.594  0.00  0.00      A
ATOM   3665  HG1 THR   253      35.954  20.772  36.768  0.00  0.00      A
ATOM   3666  C   THR   253      37.408  21.231  39.512  0.00  0.00      A
ATOM   3667  O   THR   253      36.673  21.615  40.428  0.00  0.00      A
ATOM   3668  N   ALA   254      37.976  20.011  39.550  0.00  0.00      A
ATOM   3669  H   ALA   254      38.697  19.749  38.894  0.00  0.00      A
ATOM   3670  CA  ALA   254      37.615  19.040  40.564  0.00  0.00      A
ATOM   3671  HA  ALA   254      36.807  19.408  41.198  0.00  0.00      A
ATOM   3672  CB  ALA   254      37.112  17.844  39.688  0.00  0.00      A
ATOM   3673  HB1 ALA   254      37.856  17.320  39.086  0.00  0.00      A
ATOM   3674  HB2 ALA   254      36.678  17.150  40.408  0.00  0.00      A
ATOM   3675  HB3 ALA   254      36.403  18.198  38.939  0.00  0.00      A
ATOM   3676  C   ALA   254      38.707  18.605  41.514  0.00  0.00      A
ATOM   3677  O   ALA   254      38.731  17.449  41.977  0.00  0.00      A
ATOM   3678  N   HID   255      39.700  19.472  41.751  0.00  0.00      A
ATOM   3679  H   HID   255      39.640  20.384  41.329  0.00  0.00      A
ATOM   3680  CA  HID   255      40.831  19.225  42.661  0.00  0.00      A
ATOM   3681  HA  HID   255      41.264  18.260  42.404  0.00  0.00      A
ATOM   3682  CB  HID   255      41.893  20.312  42.392  0.00  0.00      A
ATOM   3683  HB3 HID   255      42.244  20.208  41.364  0.00  0.00      A
ATOM   3684  HB2 HID   255      41.424  21.293  42.477  0.00  0.00      A
ATOM   3685  CG  HID   255      43.095  20.296  43.309  0.00  0.00      A
ATOM   3686  ND1 HID   255      43.134  20.803  44.584  0.00  0.00      A
ATOM   3687  HD1 HID   255      42.347  21.192  45.106  0.00  0.00      A
ATOM   3688  CE1 HID   255      44.350  20.583  45.096  0.00  0.00      A
ATOM   3689  HE1 HID   255      44.636  20.828  46.113  0.00  0.00      A
ATOM   3690  NE2 HID   255      45.146  19.992  44.186  0.00  0.00      A
ATOM   3691  CD2 HID   255      44.347  19.802  43.044  0.00  0.00      A
ATOM   3692  HD2 HID   255      44.657  19.332  42.119  0.00  0.00      A
ATOM   3693  C   HID   255      40.367  19.199  44.144  0.00  0.00      A
ATOM   3694  O   HID   255      39.453  19.958  44.486  0.00  0.00      A
ATOM   3695  N   PRO   256      40.958  18.364  45.028  0.00  0.00      A
ATOM   3696  CD  PRO   256      41.919  17.319  44.694  0.00  0.00      A
ATOM   3697  HD3 PRO   256      42.888  17.767  44.472  0.00  0.00      A
ATOM   3698  HD2 PRO   256      41.581  16.712  43.853  0.00  0.00      A
ATOM   3699  CG  PRO   256      42.039  16.441  45.936  0.00  0.00      A
ATOM   3700  HG3 PRO   256      41.265  15.674  45.929  0.00  0.00      A
ATOM   3701  HG2 PRO   256      43.027  15.987  46.016  0.00  0.00      A
ATOM   3702  CB  PRO   256      41.759  17.425  47.064  0.00  0.00      A
ATOM   3703  HB3 PRO   256      41.419  16.921  47.966  0.00  0.00      A
ATOM   3704  HB2 PRO   256      42.661  18.006  47.267  0.00  0.00      A
ATOM   3705  CA  PRO   256      40.678  18.334  46.474  0.00  0.00      A
ATOM   3706  HA  PRO   256      39.704  17.869  46.622  0.00  0.00      A
ATOM   3707  C   PRO   256      40.699  19.698  47.184  0.00  0.00      A
ATOM   3708  O   PRO   256      41.506  20.561  46.847  0.00  0.00      A
ATOM   3709  N   GLU   257      39.930  19.836  48.272  0.00  0.00      A
ATOM   3710  H   GLU   257      39.308  19.061  48.478  0.00  0.00      A
ATOM   3711  CA  GLU   257      39.801  21.014  49.164  0.00  0.00      A
ATOM   3712  HA  GLU   257      39.011  20.757  49.867  0.00  0.00      A
ATOM   3713  CB  GLU   257      41.098  21.195  49.984  0.00  0.00      A
ATOM   3714  HB3 GLU   257      41.442  20.220  50.335  0.00  0.00      A
ATOM   3715  HB2 GLU   257      41.865  21.597  49.321  0.00  0.00      A
ATOM   3716  CG  GLU   257      40.991  22.132  51.201  0.00  0.00      A
ATOM   3717  HG3 GLU   257      42.007  22.402  51.498  0.00  0.00      A
ATOM   3718  HG2 GLU   257      40.486  23.056  50.922  0.00  0.00      A
ATOM   3719  CD  GLU   257      40.287  21.498  52.410  0.00  0.00      A
ATOM   3720  OE1 GLU   257      40.792  21.640  53.552  0.00  0.00      A
ATOM   3721  OE2 GLU   257      39.238  20.833  52.255  0.00  0.00      A
ATOM   3722  C   GLU   257      39.343  22.340  48.508  0.00  0.00      A
ATOM   3723  O   GLU   257      38.569  23.089  49.110  0.00  0.00      A
ATOM   3724  N   THR   258      39.660  22.570  47.236  0.00  0.00      A
ATOM   3725  H   THR   258      40.323  21.934  46.805  0.00  0.00      A
ATOM   3726  CA  THR   258      39.089  23.606  46.365  0.00  0.00      A
ATOM   3727  HA  THR   258      39.085  24.552  46.904  0.00  0.00      A
ATOM   3728  CB  THR   258      39.945  23.779  45.098  0.00  0.00      A
ATOM   3729  HB  THR   258      39.328  24.165  44.292  0.00  0.00      A
ATOM   3730  CG2 THR   258      41.088  24.764  45.342  0.00  0.00      A
ATOM   3731 HG21 THR   258      40.681  25.729  45.644  0.00  0.00      A
ATOM   3732 HG22 THR   258      41.751  24.384  46.119  0.00  0.00      A
ATOM   3733 HG23 THR   258      41.646  24.896  44.417  0.00  0.00      A
ATOM   3734  OG1 THR   258      40.534  22.560  44.690  0.00  0.00      A
ATOM   3735  HG1 THR   258      39.834  21.889  44.630  0.00  0.00      A
ATOM   3736  C   THR   258      37.641  23.283  45.977  0.00  0.00      A
ATOM   3737  O   THR   258      37.352  22.226  45.404  0.00  0.00      A
ATOM   3738  N   VAL   259      36.735  24.219  46.263  0.00  0.00      A
ATOM   3739  H   VAL   259      37.081  25.082  46.675  0.00  0.00      A
ATOM   3740  CA  VAL   259      35.265  24.101  46.182  0.00  0.00      A
ATOM   3741  HA  VAL   259      34.996  23.270  45.530  0.00  0.00      A
ATOM   3742  CB  VAL   259      34.662  23.832  47.580  0.00  0.00      A
ATOM   3743  HB  VAL   259      33.581  23.943  47.522  0.00  0.00      A
ATOM   3744  CG1 VAL   259      34.956  22.396  48.028  0.00  0.00      A
ATOM   3745 HG11 VAL   259      36.028  22.253  48.164  0.00  0.00      A
ATOM   3746 HG12 VAL   259      34.590  21.701  47.272  0.00  0.00      A
ATOM   3747 HG13 VAL   259      34.447  22.196  48.972  0.00  0.00      A
ATOM   3748  CG2 VAL   259      35.142  24.797  48.673  0.00  0.00      A
ATOM   3749 HG21 VAL   259      34.950  25.826  48.372  0.00  0.00      A
ATOM   3750 HG22 VAL   259      34.599  24.601  49.598  0.00  0.00      A
ATOM   3751 HG23 VAL   259      36.208  24.667  48.860  0.00  0.00      A
ATOM   3752  C   VAL   259      34.646  25.366  45.574  0.00  0.00      A
ATOM   3753  O   VAL   259      35.299  26.413  45.531  0.00  0.00      A
ATOM   3754  N   ALA   260      33.434  25.280  45.016  0.00  0.00      A
ATOM   3755  H   ALA   260      32.910  24.411  45.103  0.00  0.00      A
ATOM   3756  CA  ALA   260      32.897  26.348  44.169  0.00  0.00      A
ATOM   3757  HA  ALA   260      33.204  27.312  44.578  0.00  0.00      A
ATOM   3758  CB  ALA   260      33.528  26.196  42.777  0.00  0.00      A
ATOM   3759  HB1 ALA   260      34.612  26.295  42.841  0.00  0.00      A
ATOM   3760  HB2 ALA   260      33.149  26.966  42.104  0.00  0.00      A
ATOM   3761  HB3 ALA   260      33.281  25.214  42.375  0.00  0.00      A
ATOM   3762  C   ALA   260      31.362  26.386  44.042  0.00  0.00      A
ATOM   3763  O   ALA   260      30.652  25.392  44.203  0.00  0.00      A
ATOM   3764  N   ASP   261      30.884  27.543  43.586  0.00  0.00      A
ATOM   3765  H   ASP   261      31.553  28.303  43.510  0.00  0.00      A
ATOM   3766  CA  ASP   261      29.611  27.771  42.908  0.00  0.00      A
ATOM   3767  HA  ASP   261      28.783  27.524  43.571  0.00  0.00      A
ATOM   3768  CB  ASP   261      29.536  29.264  42.575  0.00  0.00      A
ATOM   3769  HB3 ASP   261      29.440  29.839  43.497  0.00  0.00      A
ATOM   3770  HB2 ASP   261      30.456  29.568  42.073  0.00  0.00      A
ATOM   3771  CG  ASP   261      28.363  29.580  41.660  0.00  0.00      A
ATOM   3772  OD1 ASP   261      28.592  30.207  40.602  0.00  0.00      A
ATOM   3773  OD2 ASP   261      27.216  29.232  42.013  0.00  0.00      A
ATOM   3774  C   ASP   261      29.488  26.928  41.628  0.00  0.00      A
ATOM   3775  O   ASP   261      30.290  27.050  40.698  0.00  0.00      A
ATOM   3776  N   SER   262      28.423  26.135  41.541  0.00  0.00      A
ATOM   3777  H   SER   262      27.732  26.138  42.277  0.00  0.00      A
ATOM   3778  CA  SER   262      28.185  25.223  40.426  0.00  0.00      A
ATOM   3779  HA  SER   262      29.097  24.650  40.257  0.00  0.00      A
ATOM   3780  CB  SER   262      27.094  24.218  40.806  0.00  0.00      A
ATOM   3781  HB3 SER   262      26.824  23.610  39.944  0.00  0.00      A
ATOM   3782  HB2 SER   262      27.476  23.562  41.588  0.00  0.00      A
ATOM   3783  OG  SER   262      25.948  24.883  41.292  0.00  0.00      A
ATOM   3784  HG  SER   262      25.299  24.196  41.553  0.00  0.00      A
ATOM   3785  C   SER   262      27.859  25.935  39.108  0.00  0.00      A
ATOM   3786  O   SER   262      28.371  25.505  38.079  0.00  0.00      A
ATOM   3787  N   ALA   263      27.207  27.106  39.109  0.00  0.00      A
ATOM   3788  H   ALA   263      26.847  27.462  39.986  0.00  0.00      A
ATOM   3789  CA  ALA   263      27.006  27.898  37.882  0.00  0.00      A
ATOM   3790  HA  ALA   263      26.553  27.258  37.124  0.00  0.00      A
ATOM   3791  CB  ALA   263      26.026  29.035  38.179  0.00  0.00      A
ATOM   3792  HB1 ALA   263      25.069  28.606  38.472  0.00  0.00      A
ATOM   3793  HB2 ALA   263      25.877  29.634  37.280  0.00  0.00      A
ATOM   3794  HB3 ALA   263      26.409  29.671  38.978  0.00  0.00      A
ATOM   3795  C   ALA   263      28.320  28.444  37.282  0.00  0.00      A
ATOM   3796  O   ALA   263      28.523  28.403  36.063  0.00  0.00      A
ATOM   3797  N   THR   264      29.274  28.824  38.138  0.00  0.00      A
ATOM   3798  H   THR   264      29.026  28.891  39.121  0.00  0.00      A
ATOM   3799  CA  THR   264      30.646  29.182  37.741  0.00  0.00      A
ATOM   3800  HA  THR   264      30.598  29.931  36.955  0.00  0.00      A
ATOM   3801  CB  THR   264      31.415  29.795  38.924  0.00  0.00      A
ATOM   3802  HB  THR   264      31.444  29.090  39.753  0.00  0.00      A
ATOM   3803  CG2 THR   264      32.848  30.194  38.572  0.00  0.00      A
ATOM   3804 HG21 THR   264      32.848  30.825  37.685  0.00  0.00      A
ATOM   3805 HG22 THR   264      33.452  29.306  38.384  0.00  0.00      A
ATOM   3806 HG23 THR   264      33.288  30.746  39.403  0.00  0.00      A
ATOM   3807  OG1 THR   264      30.768  30.972  39.351  0.00  0.00      A
ATOM   3808  HG1 THR   264      29.920  30.704  39.772  0.00  0.00      A
ATOM   3809  C   THR   264      31.405  27.982  37.172  0.00  0.00      A
ATOM   3810  O   THR   264      31.969  28.077  36.080  0.00  0.00      A
ATOM   3811  N   ILE   265      31.321  26.812  37.818  0.00  0.00      A
ATOM   3812  H   ILE   265      30.821  26.774  38.702  0.00  0.00      A
ATOM   3813  CA  ILE   265      31.924  25.577  37.288  0.00  0.00      A
ATOM   3814  HA  ILE   265      32.963  25.793  37.042  0.00  0.00      A
ATOM   3815  CB  ILE   265      31.912  24.443  38.337  0.00  0.00      A
ATOM   3816  HB  ILE   265      30.880  24.284  38.653  0.00  0.00      A
ATOM   3817  CG2 ILE   265      32.424  23.124  37.732  0.00  0.00      A
ATOM   3818 HG21 ILE   265      32.551  22.381  38.513  0.00  0.00      A
ATOM   3819 HG22 ILE   265      33.374  23.270  37.215  0.00  0.00      A
ATOM   3820 HG23 ILE   265      31.696  22.725  37.028  0.00  0.00      A
ATOM   3821  CG1 ILE   265      32.739  24.794  39.596  0.00  0.00      A
ATOM   3822 HG13 ILE   265      32.526  24.050  40.364  0.00  0.00      A
ATOM   3823 HG12 ILE   265      32.410  25.756  39.984  0.00  0.00      A
ATOM   3824  CD1 ILE   265      34.261  24.852  39.401  0.00  0.00      A
ATOM   3825 HD11 ILE   265      34.732  25.233  40.307  0.00  0.00      A
ATOM   3826 HD12 ILE   265      34.513  25.509  38.571  0.00  0.00      A
ATOM   3827 HD13 ILE   265      34.653  23.855  39.208  0.00  0.00      A
ATOM   3828  C   ILE   265      31.272  25.132  35.972  0.00  0.00      A
ATOM   3829  O   ILE   265      32.004  24.774  35.047  0.00  0.00      A
ATOM   3830  N   SER   266      29.960  25.322  35.777  0.00  0.00      A
ATOM   3831  H   SER   266      29.327  25.678  36.479  0.00  0.00      A
ATOM   3832  CA  SER   266      29.288  25.105  34.473  0.00  0.00      A
ATOM   3833  HA  SER   266      29.407  24.065  34.169  0.00  0.00      A
ATOM   3834  CB  SER   266      27.766  25.377  34.513  0.00  0.00      A
ATOM   3835  HB3 SER   266      27.373  25.271  33.502  0.00  0.00      A
ATOM   3836  HB2 SER   266      27.635  26.404  34.855  0.00  0.00      A
ATOM   3837  OG  SER   266      27.055  24.503  35.491  0.00  0.00      A
ATOM   3838  HG  SER   266      27.061  23.612  35.135  0.00  0.00      A
ATOM   3839  C   SER   266      29.849  25.934  33.348  0.00  0.00      A
ATOM   3840  O   SER   266      29.883  25.539  32.209  0.00  0.00      A
ATOM   3841  N   ALA   267      30.215  27.185  33.656  0.00  0.00      A
ATOM   3842  H   ALA   267      30.111  27.493  34.615  0.00  0.00      A
ATOM   3843  CA  ALA   267      30.743  28.141  32.686  0.00  0.00      A
ATOM   3844  HA  ALA   267      30.150  28.081  31.772  0.00  0.00      A
ATOM   3845  CB  ALA   267      30.587  29.554  33.264  0.00  0.00      A
ATOM   3846  HB1 ALA   267      30.816  30.292  32.498  0.00  0.00      A
ATOM   3847  HB2 ALA   267      31.262  29.690  34.108  0.00  0.00      A
ATOM   3848  HB3 ALA   267      29.562  29.713  33.598  0.00  0.00      A
ATOM   3849  C   ALA   267      32.210  27.846  32.318  0.00  0.00      A
ATOM   3850  O   ALA   267      32.555  27.838  31.138  0.00  0.00      A
ATOM   3851  N   VAL   268      33.052  27.491  33.298  0.00  0.00      A
ATOM   3852  H   VAL   268      32.703  27.509  34.251  0.00  0.00      A
ATOM   3853  CA  VAL   268      34.458  27.096  33.068  0.00  0.00      A
ATOM   3854  HA  VAL   268      34.947  27.869  32.476  0.00  0.00      A
ATOM   3855  CB  VAL   268      35.211  26.969  34.408  0.00  0.00      A
ATOM   3856  HB  VAL   268      34.655  26.300  35.067  0.00  0.00      A
ATOM   3857  CG1 VAL   268      36.636  26.418  34.254  0.00  0.00      A
ATOM   3858 HG11 VAL   268      36.613  25.403  33.857  0.00  0.00      A
ATOM   3859 HG12 VAL   268      37.217  27.052  33.584  0.00  0.00      A
ATOM   3860 HG13 VAL   268      37.118  26.382  35.228  0.00  0.00      A
ATOM   3861  CG2 VAL   268      35.326  28.341  35.087  0.00  0.00      A
ATOM   3862 HG21 VAL   268      35.771  28.218  36.071  0.00  0.00      A
ATOM   3863 HG22 VAL   268      35.945  29.010  34.489  0.00  0.00      A
ATOM   3864 HG23 VAL   268      34.343  28.790  35.219  0.00  0.00      A
ATOM   3865  C   VAL   268      34.557  25.793  32.268  0.00  0.00      A
ATOM   3866  O   VAL   268      35.274  25.731  31.269  0.00  0.00      A
ATOM   3867  N   GLU   269      33.748  24.787  32.609  0.00  0.00      A
ATOM   3868  H   GLU   269      33.163  24.851  33.430  0.00  0.00      A
ATOM   3869  CA  GLU   269      33.620  23.556  31.866  0.00  0.00      A
ATOM   3870  HA  GLU   269      34.626  23.214  31.624  0.00  0.00      A
ATOM   3871  CB  GLU   269      32.928  22.392  32.627  0.00  0.00      A
ATOM   3872  HB3 GLU   269      32.215  22.869  33.299  0.00  0.00      A
ATOM   3873  HB2 GLU   269      32.535  21.727  31.858  0.00  0.00      A
ATOM   3874  CG  GLU   269      34.067  21.768  33.376  0.00  0.00      A
ATOM   3875  HG3 GLU   269      34.550  22.484  34.041  0.00  0.00      A
ATOM   3876  HG2 GLU   269      34.844  21.576  32.637  0.00  0.00      A
ATOM   3877  CD  GLU   269      33.680  20.464  34.170  0.00  0.00      A
ATOM   3878  OE1 GLU   269      34.094  19.334  33.763  0.00  0.00      A
ATOM   3879  OE2 GLU   269      33.002  20.606  35.210  0.00  0.00      A
ATOM   3880  C   GLU   269      33.030  23.861  30.468  0.00  0.00      A
ATOM   3881  O   GLU   269      33.661  23.380  29.526  0.00  0.00      A
ATOM   3882  N   ARG   270      31.920  24.563  30.242  0.00  0.00      A
ATOM   3883  H   ARG   270      31.407  24.850  31.064  0.00  0.00      A
ATOM   3884  CA  ARG   270      31.460  24.979  28.884  0.00  0.00      A
ATOM   3885  HA  ARG   270      31.182  24.168  28.210  0.00  0.00      A
ATOM   3886  CB  ARG   270      30.224  25.929  29.098  0.00  0.00      A
ATOM   3887  HB3 ARG   270      30.533  26.849  29.595  0.00  0.00      A
ATOM   3888  HB2 ARG   270      29.533  25.408  29.759  0.00  0.00      A
ATOM   3889  CG  ARG   270      29.587  26.147  27.698  0.00  0.00      A
ATOM   3890  HG3 ARG   270      29.589  25.214  27.134  0.00  0.00      A
ATOM   3891  HG2 ARG   270      30.249  26.847  27.188  0.00  0.00      A
ATOM   3892  CD  ARG   270      28.124  26.622  27.648  0.00  0.00      A
ATOM   3893  HD3 ARG   270      27.545  25.897  28.220  0.00  0.00      A
ATOM   3894  HD2 ARG   270      27.709  26.649  26.641  0.00  0.00      A
ATOM   3895  NE  ARG   270      27.924  27.997  28.252  0.00  0.00      A
ATOM   3896  HE  ARG   270      27.645  28.028  29.222  0.00  0.00      A
ATOM   3897  CZ  ARG   270      28.166  29.109  27.610  0.00  0.00      A
ATOM   3898  NH1 ARG   270      28.455  29.177  26.366  0.00  0.00      A
ATOM   3899 HH11 ARG   270      28.329  30.086  25.947  0.00  0.00      A
ATOM   3900 HH12 ARG   270      28.502  28.318  25.836  0.00  0.00      A
ATOM   3901  NH2 ARG   270      28.175  30.218  28.241  0.00  0.00      A
ATOM   3902 HH21 ARG   270      27.849  30.218  29.198  0.00  0.00      A
ATOM   3903 HH22 ARG   270      28.804  30.908  27.855  0.00  0.00      A
ATOM   3904  C   ARG   270      32.588  25.701  28.071  0.00  0.00      A
ATOM   3905  O   ARG   270      32.672  25.369  26.879  0.00  0.00      A
ATOM   3906  N   ALA   271      33.385  26.629  28.677  0.00  0.00      A
ATOM   3907  H   ALA   271      33.153  26.870  29.630  0.00  0.00      A
ATOM   3908  CA  ALA   271      34.427  27.195  27.939  0.00  0.00      A
ATOM   3909  HA  ALA   271      34.024  27.802  27.128  0.00  0.00      A
ATOM   3910  CB  ALA   271      35.090  28.242  28.862  0.00  0.00      A
ATOM   3911  HB1 ALA   271      35.883  28.750  28.313  0.00  0.00      A
ATOM   3912  HB2 ALA   271      35.503  27.704  29.716  0.00  0.00      A
ATOM   3913  HB3 ALA   271      34.408  28.997  29.253  0.00  0.00      A
ATOM   3914  C   ALA   271      35.416  26.171  27.379  0.00  0.00      A
ATOM   3915  O   ALA   271      35.692  26.185  26.219  0.00  0.00      A
ATOM   3916  N   ALA   272      35.809  25.257  28.237  0.00  0.00      A
ATOM   3917  H   ALA   272      35.388  25.276  29.155  0.00  0.00      A
ATOM   3918  CA  ALA   272      36.618  24.062  27.927  0.00  0.00      A
ATOM   3919  HA  ALA   272      37.583  24.430  27.579  0.00  0.00      A
ATOM   3920  CB  ALA   272      36.932  23.298  29.236  0.00  0.00      A
ATOM   3921  HB1 ALA   272      37.372  23.951  29.990  0.00  0.00      A
ATOM   3922  HB2 ALA   272      36.143  22.660  29.635  0.00  0.00      A
ATOM   3923  HB3 ALA   272      37.570  22.461  28.950  0.00  0.00      A
ATOM   3924  C   ALA   272      35.975  23.143  26.908  0.00  0.00      A
ATOM   3925  O   ALA   272      36.637  22.502  26.108  0.00  0.00      A
ATOM   3926  N   ALA   273      34.634  22.984  26.954  0.00  0.00      A
ATOM   3927  H   ALA   273      34.223  23.218  27.847  0.00  0.00      A
ATOM   3928  CA  ALA   273      33.848  22.231  25.982  0.00  0.00      A
ATOM   3929  HA  ALA   273      34.275  21.229  25.954  0.00  0.00      A
ATOM   3930  CB  ALA   273      32.444  22.070  26.538  0.00  0.00      A
ATOM   3931  HB1 ALA   273      32.046  21.160  26.090  0.00  0.00      A
ATOM   3932  HB2 ALA   273      31.855  22.974  26.383  0.00  0.00      A
ATOM   3933  HB3 ALA   273      32.415  22.027  27.627  0.00  0.00      A
ATOM   3934  C   ALA   273      33.971  22.933  24.608  0.00  0.00      A
ATOM   3935  O   ALA   273      34.091  22.178  23.659  0.00  0.00      A
ATOM   3936  N   ALA   274      33.766  24.250  24.574  0.00  0.00      A
ATOM   3937  H   ALA   274      33.673  24.774  25.432  0.00  0.00      A
ATOM   3938  CA  ALA   274      33.949  24.993  23.292  0.00  0.00      A
ATOM   3939  HA  ALA   274      33.242  24.589  22.568  0.00  0.00      A
ATOM   3940  CB  ALA   274      33.441  26.437  23.563  0.00  0.00      A
ATOM   3941  HB1 ALA   274      32.487  26.489  24.088  0.00  0.00      A
ATOM   3942  HB2 ALA   274      34.106  26.992  24.223  0.00  0.00      A
ATOM   3943  HB3 ALA   274      33.306  26.994  22.636  0.00  0.00      A
ATOM   3944  C   ALA   274      35.377  24.861  22.748  0.00  0.00      A
ATOM   3945  O   ALA   274      35.584  24.789  21.542  0.00  0.00      A
ATOM   3946  N   CYS   275      36.377  24.765  23.664  0.00  0.00      A
ATOM   3947  H   CYS   275      36.177  24.984  24.630  0.00  0.00      A
ATOM   3948  CA  CYS   275      37.772  24.358  23.264  0.00  0.00      A
ATOM   3949  HA  CYS   275      38.212  25.104  22.602  0.00  0.00      A
ATOM   3950  CB  CYS   275      38.688  24.385  24.488  0.00  0.00      A
ATOM   3951  HB3 CYS   275      39.639  23.858  24.419  0.00  0.00      A
ATOM   3952  HB2 CYS   275      38.264  23.993  25.413  0.00  0.00      A
ATOM   3953  SG  CYS   275      39.123  26.154  24.587  0.00  0.00      A
ATOM   3954  HG  CYS   275      37.909  26.705  24.503  0.00  0.00      A
ATOM   3955  C   CYS   275      37.904  22.992  22.518  0.00  0.00      A
ATOM   3956  O   CYS   275      38.322  23.028  21.334  0.00  0.00      A
ATOM   3957  N   GLU   276      37.497  21.872  23.159  0.00  0.00      A
ATOM   3958  H   GLU   276      37.234  22.018  24.123  0.00  0.00      A
ATOM   3959  CA  GLU   276      37.392  20.523  22.596  0.00  0.00      A
ATOM   3960  HA  GLU   276      38.389  20.083  22.574  0.00  0.00      A
ATOM   3961  CB  GLU   276      36.603  19.607  23.547  0.00  0.00      A
ATOM   3962  HB3 GLU   276      35.668  20.156  23.662  0.00  0.00      A
ATOM   3963  HB2 GLU   276      36.474  18.666  23.011  0.00  0.00      A
ATOM   3964  CG  GLU   276      37.347  19.354  24.909  0.00  0.00      A
ATOM   3965  HG3 GLU   276      38.362  18.976  24.785  0.00  0.00      A
ATOM   3966  HG2 GLU   276      37.464  20.332  25.376  0.00  0.00      A
ATOM   3967  CD  GLU   276      36.558  18.439  25.830  0.00  0.00      A
ATOM   3968  OE1 GLU   276      35.575  18.936  26.393  0.00  0.00      A
ATOM   3969  OE2 GLU   276      36.990  17.285  26.137  0.00  0.00      A
ATOM   3970  C   GLU   276      36.584  20.462  21.251  0.00  0.00      A
ATOM   3971  O   GLU   276      36.846  19.674  20.370  0.00  0.00      A
ATOM   3972  N   ALA   277      35.598  21.254  21.103  0.00  0.00      A
ATOM   3973  H   ALA   277      35.257  21.863  21.833  0.00  0.00      A
ATOM   3974  CA  ALA   277      34.789  21.297  19.804  0.00  0.00      A
ATOM   3975  HA  ALA   277      34.718  20.250  19.508  0.00  0.00      A
ATOM   3976  CB  ALA   277      33.388  21.809  20.134  0.00  0.00      A
ATOM   3977  HB1 ALA   277      32.959  21.228  20.950  0.00  0.00      A
ATOM   3978  HB2 ALA   277      32.730  21.611  19.288  0.00  0.00      A
ATOM   3979  HB3 ALA   277      33.270  22.867  20.369  0.00  0.00      A
ATOM   3980  C   ALA   277      35.440  22.065  18.678  0.00  0.00      A
ATOM   3981  O   ALA   277      34.893  22.211  17.613  0.00  0.00      A
ATOM   3982  N   SER   278      36.574  22.684  18.987  0.00  0.00      A
ATOM   3983  H   SER   278      37.066  22.634  19.867  0.00  0.00      A
ATOM   3984  CA  SER   278      37.272  23.696  18.185  0.00  0.00      A
ATOM   3985  HA  SER   278      36.828  23.721  17.190  0.00  0.00      A
ATOM   3986  CB  SER   278      37.146  25.049  18.816  0.00  0.00      A
ATOM   3987  HB3 SER   278      37.774  25.685  18.193  0.00  0.00      A
ATOM   3988  HB2 SER   278      37.547  25.116  19.828  0.00  0.00      A
ATOM   3989  OG  SER   278      35.790  25.508  18.791  0.00  0.00      A
ATOM   3990  HG  SER   278      35.486  25.308  19.680  0.00  0.00      A
ATOM   3991  C   SER   278      38.742  23.288  18.042  0.00  0.00      A
ATOM   3992  O   SER   278      39.527  24.064  17.516  0.00  0.00      A
ATOM   3993  N   GLY   279      39.093  22.068  18.332  0.00  0.00      A
ATOM   3994  H   GLY   279      38.429  21.454  18.782  0.00  0.00      A
ATOM   3995  CA  GLY   279      40.343  21.340  17.989  0.00  0.00      A
ATOM   3996  HA3 GLY   279      40.814  21.796  17.119  0.00  0.00      A
ATOM   3997  HA2 GLY   279      40.150  20.300  17.730  0.00  0.00      A
ATOM   3998  C   GLY   279      41.465  21.255  19.030  0.00  0.00      A
ATOM   3999  O   GLY   279      42.461  20.528  18.656  0.00  0.00      A
ATOM   4000  N   ALA   280      41.276  21.829  20.256  0.00  0.00      A
ATOM   4001  H   ALA   280      40.378  22.254  20.438  0.00  0.00      A
ATOM   4002  CA  ALA   280      42.279  21.539  21.310  0.00  0.00      A
ATOM   4003  HA  ALA   280      43.265  21.722  20.883  0.00  0.00      A
ATOM   4004  CB  ALA   280      41.948  22.637  22.386  0.00  0.00      A
ATOM   4005  HB1 ALA   280      42.824  22.848  23.000  0.00  0.00      A
ATOM   4006  HB2 ALA   280      41.016  22.372  22.885  0.00  0.00      A
ATOM   4007  HB3 ALA   280      41.839  23.597  21.880  0.00  0.00      A
ATOM   4008  C   ALA   280      42.151  20.123  21.949  0.00  0.00      A
ATOM   4009  O   ALA   280      41.242  19.350  21.616  0.00  0.00      A
ATOM   4010  N   THR   281      42.981  19.908  22.952  0.00  0.00      A
ATOM   4011  H   THR   281      43.595  20.661  23.227  0.00  0.00      A
ATOM   4012  CA  THR   281      42.937  18.716  23.771  0.00  0.00      A
ATOM   4013  HA  THR   281      42.063  18.114  23.520  0.00  0.00      A
ATOM   4014  CB  THR   281      44.136  17.733  23.577  0.00  0.00      A
ATOM   4015  HB  THR   281      45.038  18.241  23.918  0.00  0.00      A
ATOM   4016  CG2 THR   281      43.967  16.566  24.523  0.00  0.00      A
ATOM   4017 HG21 THR   281      43.060  16.039  24.226  0.00  0.00      A
ATOM   4018 HG22 THR   281      44.820  15.898  24.399  0.00  0.00      A
ATOM   4019 HG23 THR   281      44.020  16.879  25.565  0.00  0.00      A
ATOM   4020  OG1 THR   281      44.391  17.334  22.231  0.00  0.00      A
ATOM   4021  HG1 THR   281      44.812  18.130  21.898  0.00  0.00      A
ATOM   4022  C   THR   281      43.011  19.260  25.232  0.00  0.00      A
ATOM   4023  O   THR   281      43.894  20.106  25.482  0.00  0.00      A
ATOM   4024  N   VAL   282      42.119  18.873  26.112  0.00  0.00      A
ATOM   4025  H   VAL   282      41.469  18.229  25.684  0.00  0.00      A
ATOM   4026  CA  VAL   282      42.004  19.168  27.556  0.00  0.00      A
ATOM   4027  HA  VAL   282      42.771  19.934  27.666  0.00  0.00      A
ATOM   4028  CB  VAL   282      40.606  19.867  27.763  0.00  0.00      A
ATOM   4029  HB  VAL   282      39.908  19.065  27.524  0.00  0.00      A
ATOM   4030  CG1 VAL   282      40.384  20.314  29.169  0.00  0.00      A
ATOM   4031 HG11 VAL   282      40.528  19.468  29.841  0.00  0.00      A
ATOM   4032 HG12 VAL   282      39.385  20.744  29.234  0.00  0.00      A
ATOM   4033 HG13 VAL   282      41.094  21.100  29.426  0.00  0.00      A
ATOM   4034  CG2 VAL   282      40.246  21.020  26.768  0.00  0.00      A
ATOM   4035 HG21 VAL   282      40.146  20.595  25.769  0.00  0.00      A
ATOM   4036 HG22 VAL   282      39.259  21.421  26.999  0.00  0.00      A
ATOM   4037 HG23 VAL   282      41.006  21.794  26.876  0.00  0.00      A
ATOM   4038  C   VAL   282      42.281  17.905  28.477  0.00  0.00      A
ATOM   4039  O   VAL   282      41.763  16.826  28.110  0.00  0.00      A
ATOM   4040  N   ALA   283      43.116  18.082  29.477  0.00  0.00      A
ATOM   4041  H   ALA   283      43.570  18.963  29.674  0.00  0.00      A
ATOM   4042  CA  ALA   283      43.323  17.104  30.510  0.00  0.00      A
ATOM   4043  HA  ALA   283      42.831  16.146  30.344  0.00  0.00      A
ATOM   4044  CB  ALA   283      44.795  16.695  30.439  0.00  0.00      A
ATOM   4045  HB1 ALA   283      45.411  17.566  30.660  0.00  0.00      A
ATOM   4046  HB2 ALA   283      45.042  16.007  31.247  0.00  0.00      A
ATOM   4047  HB3 ALA   283      45.127  16.261  29.496  0.00  0.00      A
ATOM   4048  C   ALA   283      43.029  17.605  31.906  0.00  0.00      A
ATOM   4049  O   ALA   283      42.905  18.823  31.945  0.00  0.00      A
ATOM   4050  N   THR   284      42.765  16.851  32.975  0.00  0.00      A
ATOM   4051  H   THR   284      43.027  15.888  32.820  0.00  0.00      A
ATOM   4052  CA  THR   284      42.108  17.343  34.173  0.00  0.00      A
ATOM   4053  HA  THR   284      41.924  18.416  34.110  0.00  0.00      A
ATOM   4054  CB  THR   284      40.725  16.614  34.413  0.00  0.00      A
ATOM   4055  HB  THR   284      40.370  17.009  35.365  0.00  0.00      A
ATOM   4056  CG2 THR   284      39.618  16.919  33.375  0.00  0.00      A
ATOM   4057 HG21 THR   284      38.811  16.203  33.531  0.00  0.00      A
ATOM   4058 HG22 THR   284      39.281  17.948  33.500  0.00  0.00      A
ATOM   4059 HG23 THR   284      39.964  16.731  32.359  0.00  0.00      A
ATOM   4060  OG1 THR   284      40.856  15.182  34.408  0.00  0.00      A
ATOM   4061  HG1 THR   284      40.324  15.003  35.187  0.00  0.00      A
ATOM   4062  C   THR   284      42.970  17.161  35.466  0.00  0.00      A
ATOM   4063  O   THR   284      42.621  17.547  36.566  0.00  0.00      A
ATOM   4064  N   SER   285      44.143  16.525  35.326  0.00  0.00      A
ATOM   4065  H   SER   285      44.252  16.204  34.374  0.00  0.00      A
ATOM   4066  CA  SER   285      45.111  16.116  36.429  0.00  0.00      A
ATOM   4067  HA  SER   285      45.117  16.924  37.161  0.00  0.00      A
ATOM   4068  CB  SER   285      44.631  14.809  37.107  0.00  0.00      A
ATOM   4069  HB3 SER   285      43.728  15.087  37.651  0.00  0.00      A
ATOM   4070  HB2 SER   285      45.329  14.343  37.801  0.00  0.00      A
ATOM   4071  OG  SER   285      44.279  13.797  36.130  0.00  0.00      A
ATOM   4072  HG  SER   285      44.127  14.174  35.261  0.00  0.00      A
ATOM   4073  C   SER   285      46.511  15.961  35.804  0.00  0.00      A
ATOM   4074  O   SER   285      46.658  16.069  34.575  0.00  0.00      A
ATOM   4075  N   SER   286      47.461  15.785  36.718  0.00  0.00      A
ATOM   4076  H   SER   286      47.360  15.870  37.719  0.00  0.00      A
ATOM   4077  CA  SER   286      48.876  15.558  36.355  0.00  0.00      A
ATOM   4078  HA  SER   286      48.954  14.673  35.723  0.00  0.00      A
ATOM   4079  CB  SER   286      49.359  16.796  35.556  0.00  0.00      A
ATOM   4080  HB3 SER   286      49.017  17.740  35.982  0.00  0.00      A
ATOM   4081  HB2 SER   286      48.919  16.730  34.560  0.00  0.00      A
ATOM   4082  OG  SER   286      50.759  16.998  35.488  0.00  0.00      A
ATOM   4083  HG  SER   286      51.136  16.992  34.605  0.00  0.00      A
ATOM   4084  C   SER   286      49.653  15.473  37.710  0.00  0.00      A
ATOM   4085  O   SER   286      49.339  16.067  38.758  0.00  0.00      A
ATOM   4086  N   PRO   287      50.749  14.655  37.692  0.00  0.00      A
ATOM   4087  CD  PRO   287      51.313  13.899  36.603  0.00  0.00      A
ATOM   4088  HD3 PRO   287      51.549  14.637  35.837  0.00  0.00      A
ATOM   4089  HD2 PRO   287      50.611  13.144  36.249  0.00  0.00      A
ATOM   4090  CG  PRO   287      52.684  13.322  37.033  0.00  0.00      A
ATOM   4091  HG3 PRO   287      53.502  14.033  36.915  0.00  0.00      A
ATOM   4092  HG2 PRO   287      52.871  12.311  36.670  0.00  0.00      A
ATOM   4093  CB  PRO   287      52.483  13.272  38.533  0.00  0.00      A
ATOM   4094  HB3 PRO   287      51.834  12.443  38.815  0.00  0.00      A
ATOM   4095  HB2 PRO   287      53.377  13.366  39.148  0.00  0.00      A
ATOM   4096  CA  PRO   287      51.686  14.486  38.833  0.00  0.00      A
ATOM   4097  HA  PRO   287      51.185  14.412  39.798  0.00  0.00      A
ATOM   4098  C   PRO   287      52.627  15.761  39.047  0.00  0.00      A
ATOM   4099  O   PRO   287      53.201  15.933  40.143  0.00  0.00      A
ATOM   4100  N   ASP   288      52.717  16.714  38.136  0.00  0.00      A
ATOM   4101  H   ASP   288      52.059  16.698  37.369  0.00  0.00      A
ATOM   4102  CA  ASP   288      53.557  17.978  38.238  0.00  0.00      A
ATOM   4103  HA  ASP   288      54.390  17.720  38.891  0.00  0.00      A
ATOM   4104  CB  ASP   288      54.175  18.375  36.875  0.00  0.00      A
ATOM   4105  HB3 ASP   288      54.600  19.375  36.960  0.00  0.00      A
ATOM   4106  HB2 ASP   288      53.433  18.452  36.080  0.00  0.00      A
ATOM   4107  CG  ASP   288      55.369  17.529  36.438  0.00  0.00      A
ATOM   4108  OD1 ASP   288      56.251  17.137  37.187  0.00  0.00      A
ATOM   4109  OD2 ASP   288      55.369  17.287  35.228  0.00  0.00      A
ATOM   4110  C   ASP   288      52.783  19.162  38.799  0.00  0.00      A
ATOM   4111  O   ASP   288      53.343  20.158  39.313  0.00  0.00      A
ATOM   4112  N   LEU   289      51.442  19.073  38.819  0.00  0.00      A
ATOM   4113  H   LEU   289      51.015  18.244  38.438  0.00  0.00      A
ATOM   4114  CA  LEU   289      50.563  20.068  39.450  0.00  0.00      A
ATOM   4115  HA  LEU   289      50.839  21.043  39.061  0.00  0.00      A
ATOM   4116  CB  LEU   289      49.093  19.799  39.054  0.00  0.00      A
ATOM   4117  HB3 LEU   289      49.006  19.832  37.967  0.00  0.00      A
ATOM   4118  HB2 LEU   289      48.827  18.793  39.381  0.00  0.00      A
ATOM   4119  CG  LEU   289      48.082  20.797  39.667  0.00  0.00      A
ATOM   4120  HG  LEU   289      48.223  20.840  40.744  0.00  0.00      A
ATOM   4121  CD1 LEU   289      48.229  22.211  39.107  0.00  0.00      A
ATOM   4122 HD11 LEU   289      47.536  22.877  39.621  0.00  0.00      A
ATOM   4123 HD12 LEU   289      48.007  22.219  38.042  0.00  0.00      A
ATOM   4124 HD13 LEU   289      49.234  22.588  39.282  0.00  0.00      A
ATOM   4125  CD2 LEU   289      46.646  20.339  39.411  0.00  0.00      A
ATOM   4126 HD21 LEU   289      46.473  19.394  39.921  0.00  0.00      A
ATOM   4127 HD22 LEU   289      46.467  20.223  38.343  0.00  0.00      A
ATOM   4128 HD23 LEU   289      45.947  21.070  39.817  0.00  0.00      A
ATOM   4129  C   LEU   289      50.755  20.059  40.983  0.00  0.00      A
ATOM   4130  O   LEU   289      50.314  19.094  41.631  0.00  0.00      A
ATOM   4131  N   PRO   290      51.306  21.131  41.594  0.00  0.00      A
ATOM   4132  CD  PRO   290      51.808  22.361  40.995  0.00  0.00      A
ATOM   4133  HD3 PRO   290      50.978  23.054  40.853  0.00  0.00      A
ATOM   4134  HD2 PRO   290      52.326  22.201  40.052  0.00  0.00      A
ATOM   4135  CG  PRO   290      52.776  22.933  42.023  0.00  0.00      A
ATOM   4136  HG3 PRO   290      53.739  22.431  41.934  0.00  0.00      A
ATOM   4137  HG2 PRO   290      52.890  24.010  41.921  0.00  0.00      A
ATOM   4138  CB  PRO   290      52.122  22.559  43.349  0.00  0.00      A
ATOM   4139  HB3 PRO   290      51.420  23.341  43.639  0.00  0.00      A
ATOM   4140  HB2 PRO   290      52.872  22.421  44.128  0.00  0.00      A
ATOM   4141  CA  PRO   290      51.378  21.250  43.046  0.00  0.00      A
ATOM   4142  HA  PRO   290      51.960  20.414  43.435  0.00  0.00      A
ATOM   4143  C   PRO   290      49.976  21.237  43.663  0.00  0.00      A
ATOM   4144  O   PRO   290      49.016  21.770  43.109  0.00  0.00      A
ATOM   4145  N   ASP   291      49.859  20.638  44.839  0.00  0.00      A
ATOM   4146  H   ASP   291      50.716  20.341  45.285  0.00  0.00      A
ATOM   4147  CA  ASP   291      48.642  20.595  45.646  0.00  0.00      A
ATOM   4148  HA  ASP   291      47.831  20.154  45.065  0.00  0.00      A
ATOM   4149  CB  ASP   291      48.943  19.679  46.838  0.00  0.00      A
ATOM   4150  HB3 ASP   291      49.925  19.927  47.243  0.00  0.00      A
ATOM   4151  HB2 ASP   291      48.962  18.651  46.479  0.00  0.00      A
ATOM   4152  CG  ASP   291      47.924  19.780  47.960  0.00  0.00      A
ATOM   4153  OD1 ASP   291      48.335  19.809  49.144  0.00  0.00      A
ATOM   4154  OD2 ASP   291      46.709  19.760  47.652  0.00  0.00      A
ATOM   4155  C   ASP   291      48.210  21.999  46.100  0.00  0.00      A
ATOM   4156  O   ASP   291      48.901  22.625  46.906  0.00  0.00      A
ATOM   4157  N   LEU   292      47.039  22.464  45.647  0.00  0.00      A
ATOM   4158  H   LEU   292      46.546  21.916  44.953  0.00  0.00      A
ATOM   4159  CA  LEU   292      46.467  23.762  46.037  0.00  0.00      A
ATOM   4160  HA  LEU   292      47.224  24.533  45.880  0.00  0.00      A
ATOM   4161  CB  LEU   292      45.244  24.116  45.157  0.00  0.00      A
ATOM   4162  HB3 LEU   292      44.777  24.989  45.616  0.00  0.00      A
ATOM   4163  HB2 LEU   292      44.511  23.312  45.193  0.00  0.00      A
ATOM   4164  CG  LEU   292      45.534  24.487  43.684  0.00  0.00      A
ATOM   4165  HG  LEU   292      46.363  25.193  43.651  0.00  0.00      A
ATOM   4166  CD1 LEU   292      45.842  23.292  42.778  0.00  0.00      A
ATOM   4167 HD11 LEU   292      45.012  22.588  42.782  0.00  0.00      A
ATOM   4168 HD12 LEU   292      46.013  23.646  41.762  0.00  0.00      A
ATOM   4169 HD13 LEU   292      46.748  22.796  43.104  0.00  0.00      A
ATOM   4170  CD2 LEU   292      44.304  25.158  43.070  0.00  0.00      A
ATOM   4171 HD21 LEU   292      43.477  24.452  43.015  0.00  0.00      A
ATOM   4172 HD22 LEU   292      44.541  25.510  42.065  0.00  0.00      A
ATOM   4173 HD23 LEU   292      44.009  26.016  43.668  0.00  0.00      A
ATOM   4174  C   LEU   292      46.084  23.823  47.533  0.00  0.00      A
ATOM   4175  O   LEU   292      46.077  24.904  48.123  0.00  0.00      A
ATOM   4176  N   SER   293      45.835  22.681  48.187  0.00  0.00      A
ATOM   4177  H   SER   293      45.903  21.806  47.684  0.00  0.00      A
ATOM   4178  CA  SER   293      45.453  22.618  49.612  0.00  0.00      A
ATOM   4179  HA  SER   293      44.569  23.239  49.759  0.00  0.00      A
ATOM   4180  CB  SER   293      45.098  21.191  50.053  0.00  0.00      A
ATOM   4181  HB3 SER   293      45.998  20.685  50.405  0.00  0.00      A
ATOM   4182  HB2 SER   293      44.389  21.242  50.880  0.00  0.00      A
ATOM   4183  OG  SER   293      44.539  20.432  49.001  0.00  0.00      A
ATOM   4184  HG  SER   293      45.293  20.057  48.499  0.00  0.00      A
ATOM   4185  C   SER   293      46.554  23.138  50.541  0.00  0.00      A
ATOM   4186  O   SER   293      46.269  23.853  51.501  0.00  0.00      A
ATOM   4187  N   ALA   294      47.819  22.966  50.134  0.00  0.00      A
ATOM   4188  H   ALA   294      47.976  22.400  49.310  0.00  0.00      A
ATOM   4189  CA  ALA   294      49.001  23.537  50.780  0.00  0.00      A
ATOM   4190  HA  ALA   294      48.993  23.239  51.828  0.00  0.00      A
ATOM   4191  CB  ALA   294      50.234  22.903  50.123  0.00  0.00      A
ATOM   4192  HB1 ALA   294      51.129  23.187  50.675  0.00  0.00      A
ATOM   4193  HB2 ALA   294      50.330  23.248  49.094  0.00  0.00      A
ATOM   4194  HB3 ALA   294      50.152  21.815  50.137  0.00  0.00      A
ATOM   4195  C   ALA   294      49.073  25.084  50.747  0.00  0.00      A
ATOM   4196  O   ALA   294      49.943  25.661  51.408  0.00  0.00      A
ATOM   4197  N   LEU   295      48.151  25.754  50.042  0.00  0.00      A
ATOM   4198  H   LEU   295      47.480  25.199  49.524  0.00  0.00      A
ATOM   4199  CA  LEU   295      48.131  27.204  49.806  0.00  0.00      A
ATOM   4200  HA  LEU   295      48.880  27.671  50.444  0.00  0.00      A
ATOM   4201  CB  LEU   295      48.536  27.416  48.333  0.00  0.00      A
ATOM   4202  HB3 LEU   295      49.420  26.809  48.125  0.00  0.00      A
ATOM   4203  HB2 LEU   295      47.731  27.048  47.696  0.00  0.00      A
ATOM   4204  CG  LEU   295      48.857  28.865  47.931  0.00  0.00      A
ATOM   4205  HG  LEU   295      47.988  29.497  48.112  0.00  0.00      A
ATOM   4206  CD1 LEU   295      50.057  29.416  48.701  0.00  0.00      A
ATOM   4207 HD11 LEU   295      50.340  30.389  48.301  0.00  0.00      A
ATOM   4208 HD12 LEU   295      50.899  28.731  48.611  0.00  0.00      A
ATOM   4209 HD13 LEU   295      49.814  29.537  49.755  0.00  0.00      A
ATOM   4210  CD2 LEU   295      49.184  28.904  46.436  0.00  0.00      A
ATOM   4211 HD21 LEU   295      50.056  28.281  46.231  0.00  0.00      A
ATOM   4212 HD22 LEU   295      48.338  28.533  45.858  0.00  0.00      A
ATOM   4213 HD23 LEU   295      49.403  29.926  46.135  0.00  0.00      A
ATOM   4214  C   LEU   295      46.773  27.863  50.144  0.00  0.00      A
ATOM   4215  O   LEU   295      46.750  28.995  50.631  0.00  0.00      A
ATOM   4216  N   VAL   296      45.670  27.100  50.084  0.00  0.00      A
ATOM   4217  H   VAL   296      45.772  26.176  49.681  0.00  0.00      A
ATOM   4218  CA  VAL   296      44.358  27.436  50.680  0.00  0.00      A
ATOM   4219  HA  VAL   296      43.964  28.323  50.186  0.00  0.00      A
ATOM   4220  CB  VAL   296      43.356  26.276  50.482  0.00  0.00      A
ATOM   4221  HB  VAL   296      43.818  25.345  50.811  0.00  0.00      A
ATOM   4222  CG1 VAL   296      42.050  26.470  51.265  0.00  0.00      A
ATOM   4223 HG11 VAL   296      41.364  25.656  51.036  0.00  0.00      A
ATOM   4224 HG12 VAL   296      42.237  26.449  52.338  0.00  0.00      A
ATOM   4225 HG13 VAL   296      41.587  27.419  50.996  0.00  0.00      A
ATOM   4226  CG2 VAL   296      42.955  26.132  49.007  0.00  0.00      A
ATOM   4227 HG21 VAL   296      43.838  26.058  48.377  0.00  0.00      A
ATOM   4228 HG22 VAL   296      42.363  26.991  48.696  0.00  0.00      A
ATOM   4229 HG23 VAL   296      42.362  25.226  48.876  0.00  0.00      A
ATOM   4230  C   VAL   296      44.524  27.749  52.170  0.00  0.00      A
ATOM   4231  O   VAL   296      45.120  26.954  52.901  0.00  0.00      A
ATOM   4232  N   ALA   297      43.971  28.880  52.625  0.00  0.00      A
ATOM   4233  H   ALA   297      43.376  29.393  51.987  0.00  0.00      A
ATOM   4234  CA  ALA   297      44.159  29.500  53.947  0.00  0.00      A
ATOM   4235  HA  ALA   297      43.699  30.487  53.897  0.00  0.00      A
ATOM   4236  CB  ALA   297      43.360  28.706  54.985  0.00  0.00      A
ATOM   4237  HB1 ALA   297      43.766  27.702  55.080  0.00  0.00      A
ATOM   4238  HB2 ALA   297      43.435  29.202  55.951  0.00  0.00      A
ATOM   4239  HB3 ALA   297      42.313  28.650  54.685  0.00  0.00      A
ATOM   4240  C   ALA   297      45.614  29.762  54.414  0.00  0.00      A
ATOM   4241  O   ALA   297      45.837  30.642  55.247  0.00  0.00      A
ATOM   4242  N   ASP   298      46.635  29.115  53.845  0.00  0.00      A
ATOM   4243  H   ASP   298      46.430  28.355  53.208  0.00  0.00      A
ATOM   4244  CA  ASP   298      48.028  29.406  54.176  0.00  0.00      A
ATOM   4245  HA  ASP   298      48.105  29.488  55.261  0.00  0.00      A
ATOM   4246  CB  ASP   298      48.951  28.259  53.765  0.00  0.00      A
ATOM   4247  HB3 ASP   298      48.956  28.160  52.679  0.00  0.00      A
ATOM   4248  HB2 ASP   298      48.585  27.329  54.203  0.00  0.00      A
ATOM   4249  CG  ASP   298      50.365  28.538  54.279  0.00  0.00      A
ATOM   4250  OD1 ASP   298      51.295  28.678  53.454  0.00  0.00      A
ATOM   4251  OD2 ASP   298      50.545  28.673  55.516  0.00  0.00      A
ATOM   4252  C   ASP   298      48.520  30.730  53.572  0.00  0.00      A
ATOM   4253  O   ASP   298      49.122  31.517  54.306  0.00  0.00      A
ATOM   4254  N   TYR   299      48.154  31.061  52.325  0.00  0.00      A
ATOM   4255  H   TYR   299      47.622  30.382  51.786  0.00  0.00      A
ATOM   4256  CA  TYR   299      48.641  32.267  51.624  0.00  0.00      A
ATOM   4257  HA  TYR   299      49.727  32.190  51.565  0.00  0.00      A
ATOM   4258  CB  TYR   299      48.099  32.301  50.186  0.00  0.00      A
ATOM   4259  HB3 TYR   299      48.328  31.356  49.700  0.00  0.00      A
ATOM   4260  HB2 TYR   299      47.012  32.383  50.225  0.00  0.00      A
ATOM   4261  CG  TYR   299      48.657  33.420  49.315  0.00  0.00      A
ATOM   4262  CD1 TYR   299      47.783  34.324  48.678  0.00  0.00      A
ATOM   4263  HD1 TYR   299      46.715  34.214  48.796  0.00  0.00      A
ATOM   4264  CE1 TYR   299      48.293  35.352  47.861  0.00  0.00      A
ATOM   4265  HE1 TYR   299      47.620  36.033  47.364  0.00  0.00      A
ATOM   4266  CZ  TYR   299      49.678  35.493  47.695  0.00  0.00      A
ATOM   4267  OH  TYR   299      50.173  36.487  46.913  0.00  0.00      A
ATOM   4268  HH  TYR   299      49.475  36.945  46.422  0.00  0.00      A
ATOM   4269  CE2 TYR   299      50.556  34.601  48.328  0.00  0.00      A
ATOM   4270  HE2 TYR   299      51.618  34.725  48.188  0.00  0.00      A
ATOM   4271  CD2 TYR   299      50.049  33.556  49.128  0.00  0.00      A
ATOM   4272  HD2 TYR   299      50.730  32.859  49.599  0.00  0.00      A
ATOM   4273  C   TYR   299      48.335  33.593  52.346  0.00  0.00      A
ATOM   4274  O   TYR   299      49.144  34.515  52.286  0.00  0.00      A
ATOM   4275  N   THR   300      47.307  33.603  53.205  0.00  0.00      A
ATOM   4276  H   THR   300      46.700  32.795  53.211  0.00  0.00      A
ATOM   4277  CA  THR   300      46.940  34.685  54.134  0.00  0.00      A
ATOM   4278  HA  THR   300      46.478  35.486  53.558  0.00  0.00      A
ATOM   4279  CB  THR   300      45.890  34.160  55.136  0.00  0.00      A
ATOM   4280  HB  THR   300      46.367  33.448  55.804  0.00  0.00      A
ATOM   4281  CG2 THR   300      45.226  35.240  55.983  0.00  0.00      A
ATOM   4282 HG21 THR   300      45.977  35.823  56.517  0.00  0.00      A
ATOM   4283 HG22 THR   300      44.639  35.895  55.344  0.00  0.00      A
ATOM   4284 HG23 THR   300      44.563  34.773  56.712  0.00  0.00      A
ATOM   4285  OG1 THR   300      44.853  33.497  54.447  0.00  0.00      A
ATOM   4286  HG1 THR   300      44.293  33.051  55.114  0.00  0.00      A
ATOM   4287  C   THR   300      48.139  35.291  54.882  0.00  0.00      A
ATOM   4288  O   THR   300      48.311  36.510  54.834  0.00  0.00      A
ATOM   4289  N   ARG   301      49.043  34.464  55.440  0.00  0.00      A
ATOM   4290  H   ARG   301      48.895  33.468  55.342  0.00  0.00      A
ATOM   4291  CA  ARG   301      50.252  34.938  56.146  0.00  0.00      A
ATOM   4292  HA  ARG   301      49.950  35.752  56.809  0.00  0.00      A
ATOM   4293  CB  ARG   301      50.862  33.818  57.019  0.00  0.00      A
ATOM   4294  HB3 ARG   301      51.237  33.017  56.383  0.00  0.00      A
ATOM   4295  HB2 ARG   301      50.081  33.408  57.657  0.00  0.00      A
ATOM   4296  CG  ARG   301      52.002  34.337  57.922  0.00  0.00      A
ATOM   4297  HG3 ARG   301      52.844  34.644  57.303  0.00  0.00      A
ATOM   4298  HG2 ARG   301      51.646  35.221  58.453  0.00  0.00      A
ATOM   4299  CD  ARG   301      52.506  33.335  58.978  0.00  0.00      A
ATOM   4300  HD3 ARG   301      51.693  33.109  59.670  0.00  0.00      A
ATOM   4301  HD2 ARG   301      53.302  33.824  59.539  0.00  0.00      A
ATOM   4302  NE  ARG   301      53.021  32.079  58.399  0.00  0.00      A
ATOM   4303  HE  ARG   301      52.718  31.833  57.462  0.00  0.00      A
ATOM   4304  CZ  ARG   301      53.829  31.192  58.954  0.00  0.00      A
ATOM   4305  NH1 ARG   301      54.338  31.312  60.149  0.00  0.00      A
ATOM   4306 HH11 ARG   301      54.919  30.570  60.510  0.00  0.00      A
ATOM   4307 HH12 ARG   301      54.168  32.155  60.686  0.00  0.00      A
ATOM   4308  NH2 ARG   301      54.149  30.140  58.268  0.00  0.00      A
ATOM   4309 HH21 ARG   301      54.869  29.500  58.594  0.00  0.00      A
ATOM   4310 HH22 ARG   301      53.736  30.043  57.346  0.00  0.00      A
ATOM   4311  C   ARG   301      51.282  35.549  55.190  0.00  0.00      A
ATOM   4312  O   ARG   301      51.669  36.696  55.396  0.00  0.00      A
ATOM   4313  N   MET   302      51.629  34.874  54.093  0.00  0.00      A
ATOM   4314  H   MET   302      51.320  33.914  54.004  0.00  0.00      A
ATOM   4315  CA  MET   302      52.559  35.396  53.083  0.00  0.00      A
ATOM   4316  HA  MET   302      53.517  35.582  53.570  0.00  0.00      A
ATOM   4317  CB  MET   302      52.776  34.345  51.982  0.00  0.00      A
ATOM   4318  HB3 MET   302      51.826  34.135  51.490  0.00  0.00      A
ATOM   4319  HB2 MET   302      53.141  33.425  52.436  0.00  0.00      A
ATOM   4320  CG  MET   302      53.801  34.767  50.925  0.00  0.00      A
ATOM   4321  HG3 MET   302      53.813  33.999  50.155  0.00  0.00      A
ATOM   4322  HG2 MET   302      53.489  35.698  50.452  0.00  0.00      A
ATOM   4323  SD  MET   302      55.487  34.959  51.560  0.00  0.00      A
ATOM   4324  CE  MET   302      56.424  34.243  50.181  0.00  0.00      A
ATOM   4325  HE1 MET   302      56.148  33.195  50.057  0.00  0.00      A
ATOM   4326  HE2 MET   302      56.209  34.790  49.263  0.00  0.00      A
ATOM   4327  HE3 MET   302      57.490  34.308  50.399  0.00  0.00      A
ATOM   4328  C   MET   302      52.091  36.727  52.483  0.00  0.00      A
ATOM   4329  O   MET   302      52.851  37.690  52.495  0.00  0.00      A
ATOM   4330  N   LEU   303      50.830  36.830  52.052  0.00  0.00      A
ATOM   4331  H   LEU   303      50.236  36.009  52.117  0.00  0.00      A
ATOM   4332  CA  LEU   303      50.246  38.055  51.495  0.00  0.00      A
ATOM   4333  HA  LEU   303      50.820  38.336  50.611  0.00  0.00      A
ATOM   4334  CB  LEU   303      48.795  37.740  51.069  0.00  0.00      A
ATOM   4335  HB3 LEU   303      48.247  37.394  51.947  0.00  0.00      A
ATOM   4336  HB2 LEU   303      48.818  36.920  50.350  0.00  0.00      A
ATOM   4337  CG  LEU   303      48.015  38.918  50.449  0.00  0.00      A
ATOM   4338  HG  LEU   303      47.960  39.735  51.168  0.00  0.00      A
ATOM   4339  CD1 LEU   303      48.652  39.436  49.158  0.00  0.00      A
ATOM   4340 HD11 LEU   303      48.754  38.625  48.437  0.00  0.00      A
ATOM   4341 HD12 LEU   303      48.027  40.222  48.735  0.00  0.00      A
ATOM   4342 HD13 LEU   303      49.635  39.856  49.371  0.00  0.00      A
ATOM   4343  CD2 LEU   303      46.587  38.477  50.118  0.00  0.00      A
ATOM   4344 HD21 LEU   303      46.027  39.322  49.717  0.00  0.00      A
ATOM   4345 HD22 LEU   303      46.089  38.136  51.025  0.00  0.00      A
ATOM   4346 HD23 LEU   303      46.602  37.667  49.389  0.00  0.00      A
ATOM   4347  C   LEU   303      50.320  39.230  52.487  0.00  0.00      A
ATOM   4348  O   LEU   303      50.884  40.276  52.161  0.00  0.00      A
ATOM   4349  N   LEU   304      49.911  38.999  53.740  0.00  0.00      A
ATOM   4350  H   LEU   304      49.525  38.085  53.954  0.00  0.00      A
ATOM   4351  CA  LEU   304      49.972  39.982  54.827  0.00  0.00      A
ATOM   4352  HA  LEU   304      49.369  40.845  54.542  0.00  0.00      A
ATOM   4353  CB  LEU   304      49.340  39.322  56.070  0.00  0.00      A
ATOM   4354  HB3 LEU   304      48.304  39.073  55.835  0.00  0.00      A
ATOM   4355  HB2 LEU   304      49.865  38.388  56.267  0.00  0.00      A
ATOM   4356  CG  LEU   304      49.360  40.148  57.367  0.00  0.00      A
ATOM   4357  HG  LEU   304      50.390  40.379  57.639  0.00  0.00      A
ATOM   4358  CD1 LEU   304      48.572  41.452  57.249  0.00  0.00      A
ATOM   4359 HD11 LEU   304      48.597  41.976  58.204  0.00  0.00      A
ATOM   4360 HD12 LEU   304      47.543  41.240  56.960  0.00  0.00      A
ATOM   4361 HD13 LEU   304      49.025  42.091  56.494  0.00  0.00      A
ATOM   4362  CD2 LEU   304      48.735  39.325  58.493  0.00  0.00      A
ATOM   4363 HD21 LEU   304      48.766  39.886  59.426  0.00  0.00      A
ATOM   4364 HD22 LEU   304      49.293  38.398  58.627  0.00  0.00      A
ATOM   4365 HD23 LEU   304      47.700  39.082  58.255  0.00  0.00      A
ATOM   4366  C   LEU   304      51.403  40.487  55.098  0.00  0.00      A
ATOM   4367  O   LEU   304      51.617  41.698  55.199  0.00  0.00      A
ATOM   4368  N   VAL   305      52.382  39.577  55.139  0.00  0.00      A
ATOM   4369  H   VAL   305      52.110  38.604  55.019  0.00  0.00      A
ATOM   4370  CA  VAL   305      53.806  39.855  55.420  0.00  0.00      A
ATOM   4371  HA  VAL   305      53.871  40.558  56.251  0.00  0.00      A
ATOM   4372  CB  VAL   305      54.493  38.539  55.850  0.00  0.00      A
ATOM   4373  HB  VAL   305      54.264  37.762  55.120  0.00  0.00      A
ATOM   4374  CG1 VAL   305      56.021  38.632  55.963  0.00  0.00      A
ATOM   4375 HG11 VAL   305      56.462  38.748  54.974  0.00  0.00      A
ATOM   4376 HG12 VAL   305      56.300  39.482  56.582  0.00  0.00      A
ATOM   4377 HG13 VAL   305      56.420  37.720  56.409  0.00  0.00      A
ATOM   4378  CG2 VAL   305      53.944  38.108  57.218  0.00  0.00      A
ATOM   4379 HG21 VAL   305      54.426  37.187  57.544  0.00  0.00      A
ATOM   4380 HG22 VAL   305      52.872  37.932  57.169  0.00  0.00      A
ATOM   4381 HG23 VAL   305      54.120  38.893  57.949  0.00  0.00      A
ATOM   4382  C   VAL   305      54.536  40.503  54.234  0.00  0.00      A
ATOM   4383  O   VAL   305      55.405  41.359  54.424  0.00  0.00      A
ATOM   4384  N   VAL   306      54.161  40.163  53.001  0.00  0.00      A
ATOM   4385  H   VAL   306      53.468  39.423  52.903  0.00  0.00      A
ATOM   4386  CA  VAL   306      54.678  40.783  51.770  0.00  0.00      A
ATOM   4387  HA  VAL   306      55.764  40.852  51.835  0.00  0.00      A
ATOM   4388  CB  VAL   306      54.328  39.896  50.557  0.00  0.00      A
ATOM   4389  HB  VAL   306      53.280  39.602  50.609  0.00  0.00      A
ATOM   4390  CG1 VAL   306      54.569  40.565  49.203  0.00  0.00      A
ATOM   4391 HG11 VAL   306      53.912  41.425  49.076  0.00  0.00      A
ATOM   4392 HG12 VAL   306      54.356  39.860  48.399  0.00  0.00      A
ATOM   4393 HG13 VAL   306      55.609  40.881  49.129  0.00  0.00      A
ATOM   4394  CG2 VAL   306      55.216  38.645  50.565  0.00  0.00      A
ATOM   4395 HG21 VAL   306      55.154  38.134  51.524  0.00  0.00      A
ATOM   4396 HG22 VAL   306      54.889  37.955  49.786  0.00  0.00      A
ATOM   4397 HG23 VAL   306      56.252  38.929  50.386  0.00  0.00      A
ATOM   4398  C   VAL   306      54.157  42.214  51.604  0.00  0.00      A
ATOM   4399  O   VAL   306      54.951  43.112  51.316  0.00  0.00      A
ATOM   4400  N   LEU   307      52.882  42.465  51.920  0.00  0.00      A
ATOM   4401  H   LEU   307      52.276  41.680  52.143  0.00  0.00      A
ATOM   4402  CA  LEU   307      52.277  43.800  51.841  0.00  0.00      A
ATOM   4403  HA  LEU   307      52.678  44.306  50.963  0.00  0.00      A
ATOM   4404  CB  LEU   307      50.753  43.666  51.663  0.00  0.00      A
ATOM   4405  HB3 LEU   307      50.350  43.066  52.481  0.00  0.00      A
ATOM   4406  HB2 LEU   307      50.312  44.660  51.735  0.00  0.00      A
ATOM   4407  CG  LEU   307      50.306  43.039  50.325  0.00  0.00      A
ATOM   4408  HG  LEU   307      50.614  41.997  50.286  0.00  0.00      A
ATOM   4409  CD1 LEU   307      48.780  43.100  50.219  0.00  0.00      A
ATOM   4410 HD11 LEU   307      48.458  42.627  49.292  0.00  0.00      A
ATOM   4411 HD12 LEU   307      48.444  44.136  50.231  0.00  0.00      A
ATOM   4412 HD13 LEU   307      48.334  42.564  51.057  0.00  0.00      A
ATOM   4413  CD2 LEU   307      50.894  43.749  49.103  0.00  0.00      A
ATOM   4414 HD21 LEU   307      50.446  43.346  48.197  0.00  0.00      A
ATOM   4415 HD22 LEU   307      50.702  44.820  49.158  0.00  0.00      A
ATOM   4416 HD23 LEU   307      51.967  43.572  49.044  0.00  0.00      A
ATOM   4417  C   LEU   307      52.621  44.727  53.023  0.00  0.00      A
ATOM   4418  O   LEU   307      52.705  45.939  52.814  0.00  0.00      A
ATOM   4419  N   ALA   308      53.013  44.187  54.184  0.00  0.00      A
ATOM   4420  H   ALA   308      52.878  43.191  54.311  0.00  0.00      A
ATOM   4421  CA  ALA   308      53.488  44.970  55.336  0.00  0.00      A
ATOM   4422  HA  ALA   308      52.816  45.818  55.472  0.00  0.00      A
ATOM   4423  CB  ALA   308      53.406  44.086  56.588  0.00  0.00      A
ATOM   4424  HB1 ALA   308      52.378  43.764  56.750  0.00  0.00      A
ATOM   4425  HB2 ALA   308      54.045  43.208  56.470  0.00  0.00      A
ATOM   4426  HB3 ALA   308      53.733  44.651  57.462  0.00  0.00      A
ATOM   4427  C   ALA   308      54.916  45.542  55.174  0.00  0.00      A
ATOM   4428  O   ALA   308      55.388  46.311  56.020  0.00  0.00      A
ATOM   4429  N   ARG   309      55.674  45.073  54.175  0.00  0.00      A
ATOM   4430  H   ARG   309      55.244  44.440  53.513  0.00  0.00      A
ATOM   4431  CA  ARG   309      57.093  45.412  54.002  0.00  0.00      A
ATOM   4432  HA  ARG   309      57.606  45.172  54.934  0.00  0.00      A
ATOM   4433  CB  ARG   309      57.673  44.542  52.884  0.00  0.00      A
ATOM   4434  HB3 ARG   309      57.253  43.538  52.952  0.00  0.00      A
ATOM   4435  HB2 ARG   309      57.395  44.959  51.915  0.00  0.00      A
ATOM   4436  CG  ARG   309      59.200  44.443  53.015  0.00  0.00      A
ATOM   4437  HG3 ARG   309      59.622  45.436  53.157  0.00  0.00      A
ATOM   4438  HG2 ARG   309      59.457  43.829  53.880  0.00  0.00      A
ATOM   4439  CD  ARG   309      59.837  43.854  51.761  0.00  0.00      A
ATOM   4440  HD3 ARG   309      60.916  43.795  51.914  0.00  0.00      A
ATOM   4441  HD2 ARG   309      59.648  44.533  50.936  0.00  0.00      A
ATOM   4442  NE  ARG   309      59.319  42.517  51.435  0.00  0.00      A
ATOM   4443  HE  ARG   309      58.895  41.984  52.187  0.00  0.00      A
ATOM   4444  CZ  ARG   309      59.495  41.909  50.279  0.00  0.00      A
ATOM   4445  NH1 ARG   309      59.935  42.524  49.224  0.00  0.00      A
ATOM   4446 HH11 ARG   309      60.093  41.962  48.392  0.00  0.00      A
ATOM   4447 HH12 ARG   309      59.990  43.533  49.208  0.00  0.00      A
ATOM   4448  NH2 ARG   309      59.272  40.640  50.136  0.00  0.00      A
ATOM   4449 HH21 ARG   309      59.538  40.231  49.241  0.00  0.00      A
ATOM   4450 HH22 ARG   309      59.026  40.055  50.914  0.00  0.00      A
ATOM   4451  C   ARG   309      57.309  46.907  53.725  0.00  0.00      A
ATOM   4452  O   ARG   309      56.565  47.536  52.973  0.00  0.00      A
ATOM   4453  N   GLY   310      58.284  47.506  54.406  0.00  0.00      A
ATOM   4454  H   GLY   310      58.789  46.963  55.100  0.00  0.00      A
ATOM   4455  CA  GLY   310      58.566  48.943  54.344  0.00  0.00      A
ATOM   4456  HA3 GLY   310      59.590  49.115  54.670  0.00  0.00      A
ATOM   4457  HA2 GLY   310      58.475  49.288  53.316  0.00  0.00      A
ATOM   4458  C   GLY   310      57.647  49.804  55.214  0.00  0.00      A
ATOM   4459  O   GLY   310      57.882  51.011  55.321  0.00  0.00      A
ATOM   4460  N   LEU   311      56.664  49.199  55.901  0.00  0.00      A
ATOM   4461  H   LEU   311      56.517  48.206  55.757  0.00  0.00      A
ATOM   4462  CA  LEU   311      55.738  49.899  56.801  0.00  0.00      A
ATOM   4463  HA  LEU   311      56.216  50.840  57.056  0.00  0.00      A
ATOM   4464  CB  LEU   311      54.454  50.286  56.034  0.00  0.00      A
ATOM   4465  HB3 LEU   311      54.778  50.835  55.150  0.00  0.00      A
ATOM   4466  HB2 LEU   311      53.880  50.982  56.648  0.00  0.00      A
ATOM   4467  CG  LEU   311      53.510  49.164  55.553  0.00  0.00      A
ATOM   4468  HG  LEU   311      54.080  48.407  55.016  0.00  0.00      A
ATOM   4469  CD1 LEU   311      52.724  48.509  56.692  0.00  0.00      A
ATOM   4470 HD11 LEU   311      51.954  47.861  56.273  0.00  0.00      A
ATOM   4471 HD12 LEU   311      53.390  47.898  57.298  0.00  0.00      A
ATOM   4472 HD13 LEU   311      52.252  49.280  57.304  0.00  0.00      A
ATOM   4473  CD2 LEU   311      52.480  49.756  54.590  0.00  0.00      A
ATOM   4474 HD21 LEU   311      51.835  48.968  54.200  0.00  0.00      A
ATOM   4475 HD22 LEU   311      52.983  50.229  53.746  0.00  0.00      A
ATOM   4476 HD23 LEU   311      51.867  50.501  55.099  0.00  0.00      A
ATOM   4477  C   LEU   311      55.498  49.217  58.166  0.00  0.00      A
ATOM   4478  O   LEU   311      54.820  49.801  59.019  0.00  0.00      A
ATOM   4479  N   ALA   312      56.131  48.071  58.437  0.00  0.00      A
ATOM   4480  H   ALA   312      56.681  47.638  57.709  0.00  0.00      A
ATOM   4481  CA  ALA   312      56.150  47.449  59.766  0.00  0.00      A
ATOM   4482  HA  ALA   312      55.117  47.329  60.091  0.00  0.00      A
ATOM   4483  CB  ALA   312      56.781  46.058  59.626  0.00  0.00      A
ATOM   4484  HB1 ALA   312      56.766  45.544  60.586  0.00  0.00      A
ATOM   4485  HB2 ALA   312      56.217  45.470  58.902  0.00  0.00      A
ATOM   4486  HB3 ALA   312      57.816  46.152  59.294  0.00  0.00      A
ATOM   4487  C   ALA   312      56.908  48.310  60.813  0.00  0.00      A
ATOM   4488  O   ALA   312      57.894  48.964  60.448  0.00  0.00      A
ATOM   4489  N   PRO   313      56.542  48.246  62.112  0.00  0.00      A
ATOM   4490  CD  PRO   313      55.441  47.461  62.657  0.00  0.00      A
ATOM   4491  HD3 PRO   313      55.454  46.434  62.290  0.00  0.00      A
ATOM   4492  HD2 PRO   313      54.494  47.940  62.402  0.00  0.00      A
ATOM   4493  CG  PRO   313      55.628  47.469  64.171  0.00  0.00      A
ATOM   4494  HG3 PRO   313      56.273  46.638  64.458  0.00  0.00      A
ATOM   4495  HG2 PRO   313      54.674  47.410  64.697  0.00  0.00      A
ATOM   4496  CB  PRO   313      56.342  48.794  64.430  0.00  0.00      A
ATOM   4497  HB3 PRO   313      55.602  49.589  64.505  0.00  0.00      A
ATOM   4498  HB2 PRO   313      56.941  48.755  65.341  0.00  0.00      A
ATOM   4499  CA  PRO   313      57.196  49.015  63.176  0.00  0.00      A
ATOM   4500  HA  PRO   313      57.180  50.070  62.911  0.00  0.00      A
ATOM   4501  C   PRO   313      58.657  48.601  63.404  0.00  0.00      A
ATOM   4502  O   PRO   313      58.988  47.415  63.342  0.00  0.00      A
ATOM   4503  N   GLU   314      59.501  49.555  63.812  0.00  0.00      A
ATOM   4504  H   GLU   314      59.147  50.492  63.959  0.00  0.00      A
ATOM   4505  CA  GLU   314      60.940  49.337  64.014  0.00  0.00      A
ATOM   4506  HA  GLU   314      61.342  48.971  63.070  0.00  0.00      A
ATOM   4507  CB  GLU   314      61.632  50.677  64.338  0.00  0.00      A
ATOM   4508  HB3 GLU   314      61.335  51.407  63.583  0.00  0.00      A
ATOM   4509  HB2 GLU   314      61.295  51.027  65.313  0.00  0.00      A
ATOM   4510  CG  GLU   314      63.167  50.574  64.348  0.00  0.00      A
ATOM   4511  HG3 GLU   314      63.471  49.880  65.134  0.00  0.00      A
ATOM   4512  HG2 GLU   314      63.505  50.173  63.399  0.00  0.00      A
ATOM   4513  CD  GLU   314      63.886  51.910  64.560  0.00  0.00      A
ATOM   4514  OE1 GLU   314      64.992  51.904  65.138  0.00  0.00      A
ATOM   4515  OE2 GLU   314      63.398  52.986  64.140  0.00  0.00      A
ATOM   4516  C   GLU   314      61.229  48.275  65.089  0.00  0.00      A
ATOM   4517  O   GLU   314      60.677  48.301  66.198  0.00  0.00      A
ATOM   4518  N   GLY   315      62.157  47.367  64.795  0.00  0.00      A
ATOM   4519  H   GLY   315      62.603  47.399  63.881  0.00  0.00      A
ATOM   4520  CA  GLY   315      62.580  46.298  65.698  0.00  0.00      A
ATOM   4521  HA3 GLY   315      61.706  45.782  66.095  0.00  0.00      A
ATOM   4522  HA2 GLY   315      63.142  46.727  66.527  0.00  0.00      A
ATOM   4523  C   GLY   315      63.464  45.275  64.992  0.00  0.00      A
ATOM   4524  O   GLY   315      63.674  45.344  63.779  0.00  0.00      A
ATOM   4525  N   THR   316      64.052  44.351  65.747  0.00  0.00      A
ATOM   4526  H   THR   316      63.965  44.330  66.753  0.00  0.00      A
ATOM   4527  CA  THR   316      65.049  43.409  65.264  0.00  0.00      A
ATOM   4528  HA  THR   316      65.761  44.018  64.707  0.00  0.00      A
ATOM   4529  CB  THR   316      65.804  42.754  66.492  0.00  0.00      A
ATOM   4530  HB  THR   316      66.533  41.993  66.215  0.00  0.00      A
ATOM   4531  CG2 THR   316      66.564  43.837  67.251  0.00  0.00      A
ATOM   4532 HG21 THR   316      67.086  44.578  66.646  0.00  0.00      A
ATOM   4533 HG22 THR   316      65.972  44.135  68.116  0.00  0.00      A
ATOM   4534 HG23 THR   316      67.338  43.244  67.738  0.00  0.00      A
ATOM   4535  OG1 THR   316      64.797  42.253  67.397  0.00  0.00      A
ATOM   4536  HG1 THR   316      65.300  41.747  68.039  0.00  0.00      A
ATOM   4537  C   THR   316      64.500  42.247  64.427  0.00  0.00      A
ATOM   4538  O   THR   316      65.244  41.707  63.566  0.00  0.00      A
ATOM   4539  N   GLU   317      63.217  41.871  64.540  0.00  0.00      A
ATOM   4540  H   GLU   317      62.658  42.324  65.261  0.00  0.00      A
ATOM   4541  CA  GLU   317      62.515  40.932  63.629  0.00  0.00      A
ATOM   4542  HA  GLU   317      62.860  41.152  62.620  0.00  0.00      A
ATOM   4543  CB  GLU   317      62.891  39.454  63.890  0.00  0.00      A
ATOM   4544  HB3 GLU   317      63.976  39.387  63.935  0.00  0.00      A
ATOM   4545  HB2 GLU   317      62.479  39.118  64.842  0.00  0.00      A
ATOM   4546  CG  GLU   317      62.406  38.533  62.748  0.00  0.00      A
ATOM   4547  HG3 GLU   317      62.787  38.926  61.806  0.00  0.00      A
ATOM   4548  HG2 GLU   317      61.317  38.555  62.690  0.00  0.00      A
ATOM   4549  CD  GLU   317      62.867  37.073  62.886  0.00  0.00      A
ATOM   4550  OE1 GLU   317      64.086  36.803  62.742  0.00  0.00      A
ATOM   4551  OE2 GLU   317      62.012  36.163  63.044  0.00  0.00      A
ATOM   4552  C   GLU   317      60.980  41.158  63.625  0.00  0.00      A
ATOM   4553  O   GLU   317      60.214  40.346  64.161  0.00  0.00      A
ATOM   4554  N   PRO   318      60.508  42.302  63.091  0.00  0.00      A
ATOM   4555  CD  PRO   318      61.310  43.371  62.514  0.00  0.00      A
ATOM   4556  HD3 PRO   318      62.005  43.001  61.759  0.00  0.00      A
ATOM   4557  HD2 PRO   318      61.845  43.864  63.318  0.00  0.00      A
ATOM   4558  CG  PRO   318      60.332  44.359  61.890  0.00  0.00      A
ATOM   4559  HG3 PRO   318      60.700  45.384  61.942  0.00  0.00      A
ATOM   4560  HG2 PRO   318      60.134  44.069  60.861  0.00  0.00      A
ATOM   4561  CB  PRO   318      59.078  44.159  62.733  0.00  0.00      A
ATOM   4562  HB3 PRO   318      58.179  44.482  62.208  0.00  0.00      A
ATOM   4563  HB2 PRO   318      59.186  44.714  63.663  0.00  0.00      A
ATOM   4564  CA  PRO   318      59.091  42.659  63.050  0.00  0.00      A
ATOM   4565  HA  PRO   318      58.646  42.506  64.032  0.00  0.00      A
ATOM   4566  C   PRO   318      58.293  41.831  62.026  0.00  0.00      A
ATOM   4567  O   PRO   318      58.846  41.045  61.249  0.00  0.00      A
ATOM   4568  N   VAL   319      56.978  42.072  61.956  0.00  0.00      A
ATOM   4569  H   VAL   319      56.587  42.728  62.629  0.00  0.00      A
ATOM   4570  CA  VAL   319      56.033  41.357  61.070  0.00  0.00      A
ATOM   4571  HA  VAL   319      56.097  40.300  61.329  0.00  0.00      A
ATOM   4572  CB  VAL   319      54.569  41.784  61.300  0.00  0.00      A
ATOM   4573  HB  VAL   319      53.951  41.314  60.534  0.00  0.00      A
ATOM   4574  CG1 VAL   319      54.060  41.268  62.647  0.00  0.00      A
ATOM   4575 HG11 VAL   319      53.010  41.535  62.765  0.00  0.00      A
ATOM   4576 HG12 VAL   319      54.633  41.697  63.467  0.00  0.00      A
ATOM   4577 HG13 VAL   319      54.145  40.182  62.679  0.00  0.00      A
ATOM   4578  CG2 VAL   319      54.357  43.301  61.194  0.00  0.00      A
ATOM   4579 HG21 VAL   319      54.699  43.662  60.225  0.00  0.00      A
ATOM   4580 HG22 VAL   319      54.891  43.823  61.987  0.00  0.00      A
ATOM   4581 HG23 VAL   319      53.294  43.524  61.290  0.00  0.00      A
ATOM   4582  C   VAL   319      56.333  41.422  59.568  0.00  0.00      A
ATOM   4583  O   VAL   319      55.910  40.520  58.854  0.00  0.00      A
ATOM   4584  N   SER   320      57.158  42.353  59.081  0.00  0.00      A
ATOM   4585  H   SER   320      57.549  43.041  59.711  0.00  0.00      A
ATOM   4586  CA  SER   320      57.685  42.341  57.702  0.00  0.00      A
ATOM   4587  HA  SER   320      56.852  42.241  57.005  0.00  0.00      A
ATOM   4588  CB  SER   320      58.400  43.666  57.411  0.00  0.00      A
ATOM   4589  HB3 SER   320      57.659  44.461  57.323  0.00  0.00      A
ATOM   4590  HB2 SER   320      58.951  43.600  56.471  0.00  0.00      A
ATOM   4591  OG  SER   320      59.285  43.974  58.470  0.00  0.00      A
ATOM   4592  HG  SER   320      60.200  44.052  58.116  0.00  0.00      A
ATOM   4593  C   SER   320      58.666  41.194  57.405  0.00  0.00      A
ATOM   4594  O   SER   320      58.931  40.915  56.233  0.00  0.00      A
ATOM   4595  N   LEU   321      59.208  40.544  58.440  0.00  0.00      A
ATOM   4596  H   LEU   321      58.930  40.854  59.365  0.00  0.00      A
ATOM   4597  CA  LEU   321      60.405  39.705  58.354  0.00  0.00      A
ATOM   4598  HA  LEU   321      60.600  39.469  57.307  0.00  0.00      A
ATOM   4599  CB  LEU   321      61.574  40.549  58.890  0.00  0.00      A
ATOM   4600  HB3 LEU   321      61.354  40.830  59.921  0.00  0.00      A
ATOM   4601  HB2 LEU   321      61.631  41.462  58.300  0.00  0.00      A
ATOM   4602  CG  LEU   321      62.950  39.867  58.856  0.00  0.00      A
ATOM   4603  HG  LEU   321      62.939  38.985  59.494  0.00  0.00      A
ATOM   4604  CD1 LEU   321      63.364  39.449  57.448  0.00  0.00      A
ATOM   4605 HD11 LEU   321      62.703  38.669  57.074  0.00  0.00      A
ATOM   4606 HD12 LEU   321      63.339  40.306  56.775  0.00  0.00      A
ATOM   4607 HD13 LEU   321      64.373  39.047  57.479  0.00  0.00      A
ATOM   4608  CD2 LEU   321      63.994  40.841  59.398  0.00  0.00      A
ATOM   4609 HD21 LEU   321      64.961  40.347  59.469  0.00  0.00      A
ATOM   4610 HD22 LEU   321      64.082  41.703  58.737  0.00  0.00      A
ATOM   4611 HD23 LEU   321      63.704  41.179  60.392  0.00  0.00      A
ATOM   4612  C   LEU   321      60.291  38.368  59.103  0.00  0.00      A
ATOM   4613  O   LEU   321      60.842  37.370  58.634  0.00  0.00      A
ATOM   4614  N   ASN   322      59.491  38.276  60.170  0.00  0.00      A
ATOM   4615  H   ASN   322      59.078  39.120  60.549  0.00  0.00      A
ATOM   4616  CA  ASN   322      59.164  36.984  60.776  0.00  0.00      A
ATOM   4617  HA  ASN   322      60.103  36.529  61.091  0.00  0.00      A
ATOM   4618  CB  ASN   322      58.307  37.195  62.033  0.00  0.00      A
ATOM   4619  HB3 ASN   322      57.394  37.736  61.790  0.00  0.00      A
ATOM   4620  HB2 ASN   322      58.876  37.782  62.751  0.00  0.00      A
ATOM   4621  CG  ASN   322      57.934  35.873  62.676  0.00  0.00      A
ATOM   4622  OD1 ASN   322      56.824  35.374  62.546  0.00  0.00      A
ATOM   4623  ND2 ASN   322      58.913  35.155  63.167  0.00  0.00      A
ATOM   4624 HD21 ASN   322      59.847  35.540  63.244  0.00  0.00      A
ATOM   4625 HD22 ASN   322      58.707  34.211  63.458  0.00  0.00      A
ATOM   4626  C   ASN   322      58.507  36.028  59.753  0.00  0.00      A
ATOM   4627  O   ASN   322      57.659  36.442  58.960  0.00  0.00      A
ATOM   4628  N   ALA   323      58.959  34.769  59.745  0.00  0.00      A
ATOM   4629  H   ALA   323      59.648  34.531  60.451  0.00  0.00      A
ATOM   4630  CA  ALA   323      58.612  33.687  58.811  0.00  0.00      A
ATOM   4631  HA  ALA   323      59.298  32.870  59.031  0.00  0.00      A
ATOM   4632  CB  ALA   323      57.205  33.169  59.151  0.00  0.00      A
ATOM   4633  HB1 ALA   323      56.459  33.934  58.935  0.00  0.00      A
ATOM   4634  HB2 ALA   323      57.154  32.903  60.208  0.00  0.00      A
ATOM   4635  HB3 ALA   323      56.986  32.281  58.556  0.00  0.00      A
ATOM   4636  C   ALA   323      58.804  33.957  57.296  0.00  0.00      A
ATOM   4637  O   ALA   323      58.602  33.044  56.494  0.00  0.00      A
ATOM   4638  N   TRP   324      59.262  35.145  56.881  0.00  0.00      A
ATOM   4639  H   TRP   324      59.414  35.856  57.584  0.00  0.00      A
ATOM   4640  CA  TRP   324      59.387  35.542  55.470  0.00  0.00      A
ATOM   4641  HA  TRP   324      58.391  35.572  55.029  0.00  0.00      A
ATOM   4642  CB  TRP   324      59.973  36.961  55.407  0.00  0.00      A
ATOM   4643  HB3 TRP   324      60.791  37.022  56.124  0.00  0.00      A
ATOM   4644  HB2 TRP   324      59.208  37.674  55.719  0.00  0.00      A
ATOM   4645  CG  TRP   324      60.528  37.393  54.083  0.00  0.00      A
ATOM   4646  CD1 TRP   324      61.812  37.765  53.886  0.00  0.00      A
ATOM   4647  HD1 TRP   324      62.569  37.822  54.662  0.00  0.00      A
ATOM   4648  NE1 TRP   324      62.025  38.007  52.546  0.00  0.00      A
ATOM   4649  HE1 TRP   324      62.919  38.327  52.171  0.00  0.00      A
ATOM   4650  CE2 TRP   324      60.899  37.755  51.797  0.00  0.00      A
ATOM   4651  CZ2 TRP   324      60.637  37.808  50.421  0.00  0.00      A
ATOM   4652  HZ2 TRP   324      61.423  38.064  49.726  0.00  0.00      A
ATOM   4653  CH2 TRP   324      59.354  37.490  49.954  0.00  0.00      A
ATOM   4654  HH2 TRP   324      59.140  37.505  48.893  0.00  0.00      A
ATOM   4655  CZ3 TRP   324      58.353  37.137  50.872  0.00  0.00      A
ATOM   4656  HZ3 TRP   324      57.370  36.875  50.508  0.00  0.00      A
ATOM   4657  CE3 TRP   324      58.620  37.091  52.255  0.00  0.00      A
ATOM   4658  HE3 TRP   324      57.837  36.795  52.938  0.00  0.00      A
ATOM   4659  CD2 TRP   324      59.904  37.399  52.758  0.00  0.00      A
ATOM   4660  C   TRP   324      60.200  34.553  54.618  0.00  0.00      A
ATOM   4661  O   TRP   324      59.668  33.995  53.660  0.00  0.00      A
ATOM   4662  N   TYR   325      61.426  34.212  55.028  0.00  0.00      A
ATOM   4663  H   TYR   325      61.809  34.662  55.845  0.00  0.00      A
ATOM   4664  CA  TYR   325      62.296  33.325  54.243  0.00  0.00      A
ATOM   4665  HA  TYR   325      62.341  33.716  53.228  0.00  0.00      A
ATOM   4666  CB  TYR   325      63.719  33.346  54.802  0.00  0.00      A
ATOM   4667  HB3 TYR   325      63.718  32.819  55.755  0.00  0.00      A
ATOM   4668  HB2 TYR   325      64.364  32.784  54.125  0.00  0.00      A
ATOM   4669  CG  TYR   325      64.317  34.726  54.997  0.00  0.00      A
ATOM   4670  CD1 TYR   325      64.686  35.138  56.289  0.00  0.00      A
ATOM   4671  HD1 TYR   325      64.521  34.495  57.140  0.00  0.00      A
ATOM   4672  CE1 TYR   325      65.290  36.389  56.480  0.00  0.00      A
ATOM   4673  HE1 TYR   325      65.581  36.696  57.469  0.00  0.00      A
ATOM   4674  CZ  TYR   325      65.522  37.240  55.394  0.00  0.00      A
ATOM   4675  OH  TYR   325      66.096  38.449  55.620  0.00  0.00      A
ATOM   4676  HH  TYR   325      65.961  39.075  54.887  0.00  0.00      A
ATOM   4677  CE2 TYR   325      65.141  36.845  54.101  0.00  0.00      A
ATOM   4678  HE2 TYR   325      65.328  37.498  53.263  0.00  0.00      A
ATOM   4679  CD2 TYR   325      64.531  35.589  53.902  0.00  0.00      A
ATOM   4680  HD2 TYR   325      64.253  35.276  52.905  0.00  0.00      A
ATOM   4681  C   TYR   325      61.797  31.872  54.160  0.00  0.00      A
ATOM   4682  O   TYR   325      61.983  31.230  53.125  0.00  0.00      A
ATOM   4683  N   ALA   326      61.088  31.393  55.189  0.00  0.00      A
ATOM   4684  H   ALA   326      60.963  31.993  55.993  0.00  0.00      A
ATOM   4685  CA  ALA   326      60.474  30.063  55.239  0.00  0.00      A
ATOM   4686  HA  ALA   326      61.209  29.318  54.927  0.00  0.00      A
ATOM   4687  CB  ALA   326      60.087  29.785  56.696  0.00  0.00      A
ATOM   4688  HB1 ALA   326      59.601  28.812  56.770  0.00  0.00      A
ATOM   4689  HB2 ALA   326      59.398  30.546  57.062  0.00  0.00      A
ATOM   4690  HB3 ALA   326      60.983  29.780  57.318  0.00  0.00      A
ATOM   4691  C   ALA   326      59.244  29.925  54.319  0.00  0.00      A
ATOM   4692  O   ALA   326      59.069  28.894  53.661  0.00  0.00      A
ATOM   4693  N   MET   327      58.459  31.000  54.177  0.00  0.00      A
ATOM   4694  H   MET   327      58.639  31.800  54.775  0.00  0.00      A
ATOM   4695  CA  MET   327      57.372  31.096  53.193  0.00  0.00      A
ATOM   4696  HA  MET   327      56.820  30.155  53.176  0.00  0.00      A
ATOM   4697  CB  MET   327      56.401  32.214  53.593  0.00  0.00      A
ATOM   4698  HB3 MET   327      55.625  32.287  52.829  0.00  0.00      A
ATOM   4699  HB2 MET   327      56.943  33.158  53.635  0.00  0.00      A
ATOM   4700  CG  MET   327      55.717  31.953  54.941  0.00  0.00      A
ATOM   4701  HG3 MET   327      55.214  30.987  54.887  0.00  0.00      A
ATOM   4702  HG2 MET   327      56.469  31.892  55.727  0.00  0.00      A
ATOM   4703  SD  MET   327      54.485  33.196  55.422  0.00  0.00      A
ATOM   4704  CE  MET   327      55.513  34.674  55.630  0.00  0.00      A
ATOM   4705  HE1 MET   327      56.004  34.924  54.690  0.00  0.00      A
ATOM   4706  HE2 MET   327      56.261  34.495  56.400  0.00  0.00      A
ATOM   4707  HE3 MET   327      54.881  35.508  55.931  0.00  0.00      A
ATOM   4708  C   MET   327      57.898  31.347  51.770  0.00  0.00      A
ATOM   4709  O   MET   327      57.425  30.722  50.828  0.00  0.00      A
ATOM   4710  N   LEU   328      58.982  32.117  51.617  0.00  0.00      A
ATOM   4711  H   LEU   328      59.308  32.633  52.429  0.00  0.00      A
ATOM   4712  CA  LEU   328      59.733  32.284  50.362  0.00  0.00      A
ATOM   4713  HA  LEU   328      59.043  32.621  49.589  0.00  0.00      A
ATOM   4714  CB  LEU   328      60.786  33.382  50.608  0.00  0.00      A
ATOM   4715  HB3 LEU   328      60.276  34.283  50.954  0.00  0.00      A
ATOM   4716  HB2 LEU   328      61.436  33.040  51.407  0.00  0.00      A
ATOM   4717  CG  LEU   328      61.685  33.758  49.418  0.00  0.00      A
ATOM   4718  HG  LEU   328      62.217  32.877  49.065  0.00  0.00      A
ATOM   4719  CD1 LEU   328      60.881  34.349  48.265  0.00  0.00      A
ATOM   4720 HD11 LEU   328      60.289  35.192  48.614  0.00  0.00      A
ATOM   4721 HD12 LEU   328      60.220  33.590  47.853  0.00  0.00      A
ATOM   4722 HD13 LEU   328      61.559  34.683  47.481  0.00  0.00      A
ATOM   4723  CD2 LEU   328      62.721  34.789  49.870  0.00  0.00      A
ATOM   4724 HD21 LEU   328      62.225  35.699  50.196  0.00  0.00      A
ATOM   4725 HD22 LEU   328      63.298  34.385  50.699  0.00  0.00      A
ATOM   4726 HD23 LEU   328      63.397  35.017  49.046  0.00  0.00      A
ATOM   4727  C   LEU   328      60.372  30.968  49.868  0.00  0.00      A
ATOM   4728  O   LEU   328      60.534  30.754  48.666  0.00  0.00      A
ATOM   4729  N   ASP   329      60.720  30.058  50.777  0.00  0.00      A
ATOM   4730  H   ASP   329      60.662  30.314  51.755  0.00  0.00      A
ATOM   4731  CA  ASP   329      61.190  28.711  50.444  0.00  0.00      A
ATOM   4732  HA  ASP   329      61.925  28.772  49.642  0.00  0.00      A
ATOM   4733  CB  ASP   329      61.873  28.121  51.680  0.00  0.00      A
ATOM   4734  HB3 ASP   329      62.574  28.848  52.091  0.00  0.00      A
ATOM   4735  HB2 ASP   329      61.133  27.889  52.446  0.00  0.00      A
ATOM   4736  CG  ASP   329      62.648  26.868  51.316  0.00  0.00      A
ATOM   4737  OD1 ASP   329      63.732  27.007  50.708  0.00  0.00      A
ATOM   4738  OD2 ASP   329      62.220  25.752  51.687  0.00  0.00      A
ATOM   4739  C   ASP   329      60.052  27.794  49.967  0.00  0.00      A
ATOM   4740  O   ASP   329      60.168  27.141  48.929  0.00  0.00      A
ATOM   4741  N   ASP   330      58.904  27.848  50.646  0.00  0.00      A
ATOM   4742  H   ASP   330      58.869  28.430  51.476  0.00  0.00      A
ATOM   4743  CA  ASP   330      57.684  27.130  50.262  0.00  0.00      A
ATOM   4744  HA  ASP   330      57.914  26.066  50.188  0.00  0.00      A
ATOM   4745  CB  ASP   330      56.648  27.334  51.376  0.00  0.00      A
ATOM   4746  HB3 ASP   330      57.066  26.987  52.322  0.00  0.00      A
ATOM   4747  HB2 ASP   330      56.415  28.394  51.476  0.00  0.00      A
ATOM   4748  CG  ASP   330      55.367  26.560  51.097  0.00  0.00      A
ATOM   4749  OD1 ASP   330      54.275  27.173  51.038  0.00  0.00      A
ATOM   4750  OD2 ASP   330      55.453  25.320  50.950  0.00  0.00      A
ATOM   4751  C   ASP   330      57.127  27.589  48.900  0.00  0.00      A
ATOM   4752  O   ASP   330      56.825  26.760  48.037  0.00  0.00      A
ATOM   4753  N   GLN   331      57.158  28.903  48.663  0.00  0.00      A
ATOM   4754  H   GLN   331      57.420  29.500  49.442  0.00  0.00      A
ATOM   4755  CA  GLN   331      56.844  29.570  47.401  0.00  0.00      A
ATOM   4756  HA  GLN   331      55.826  29.327  47.113  0.00  0.00      A
ATOM   4757  CB  GLN   331      56.932  31.089  47.644  0.00  0.00      A
ATOM   4758  HB3 GLN   331      56.213  31.340  48.425  0.00  0.00      A
ATOM   4759  HB2 GLN   331      57.921  31.342  48.023  0.00  0.00      A
ATOM   4760  CG  GLN   331      56.616  31.973  46.428  0.00  0.00      A
ATOM   4761  HG3 GLN   331      56.321  32.960  46.782  0.00  0.00      A
ATOM   4762  HG2 GLN   331      55.772  31.547  45.887  0.00  0.00      A
ATOM   4763  CD  GLN   331      57.810  32.161  45.493  0.00  0.00      A
ATOM   4764  OE1 GLN   331      58.892  32.568  45.889  0.00  0.00      A
ATOM   4765  NE2 GLN   331      57.654  31.931  44.213  0.00  0.00      A
ATOM   4766 HE21 GLN   331      58.462  32.039  43.613  0.00  0.00      A
ATOM   4767 HE22 GLN   331      56.749  31.623  43.864  0.00  0.00      A
ATOM   4768  C   GLN   331      57.749  29.095  46.264  0.00  0.00      A
ATOM   4769  O   GLN   331      57.247  28.632  45.243  0.00  0.00      A
ATOM   4770  N   ALA   332      59.066  29.059  46.476  0.00  0.00      A
ATOM   4771  H   ALA   332      59.428  29.424  47.350  0.00  0.00      A
ATOM   4772  CA  ALA   332      60.022  28.609  45.470  0.00  0.00      A
ATOM   4773  HA  ALA   332      59.886  29.210  44.570  0.00  0.00      A
ATOM   4774  CB  ALA   332      61.424  28.868  46.014  0.00  0.00      A
ATOM   4775  HB1 ALA   332      62.154  28.633  45.245  0.00  0.00      A
ATOM   4776  HB2 ALA   332      61.521  29.917  46.281  0.00  0.00      A
ATOM   4777  HB3 ALA   332      61.612  28.254  46.896  0.00  0.00      A
ATOM   4778  C   ALA   332      59.853  27.129  45.081  0.00  0.00      A
ATOM   4779  O   ALA   332      59.838  26.796  43.891  0.00  0.00      A
ATOM   4780  N   ARG   333      59.633  26.247  46.066  0.00  0.00      A
ATOM   4781  H   ARG   333      59.666  26.591  47.024  0.00  0.00      A
ATOM   4782  CA  ARG   333      59.399  24.808  45.845  0.00  0.00      A
ATOM   4783  HA  ARG   333      60.127  24.443  45.116  0.00  0.00      A
ATOM   4784  CB  ARG   333      59.617  24.042  47.161  0.00  0.00      A
ATOM   4785  HB3 ARG   333      59.052  24.515  47.966  0.00  0.00      A
ATOM   4786  HB2 ARG   333      59.256  23.022  47.033  0.00  0.00      A
ATOM   4787  CG  ARG   333      61.113  23.984  47.521  0.00  0.00      A
ATOM   4788  HG3 ARG   333      61.649  23.517  46.694  0.00  0.00      A
ATOM   4789  HG2 ARG   333      61.507  24.993  47.652  0.00  0.00      A
ATOM   4790  CD  ARG   333      61.401  23.170  48.789  0.00  0.00      A
ATOM   4791  HD3 ARG   333      62.477  23.002  48.847  0.00  0.00      A
ATOM   4792  HD2 ARG   333      60.926  22.193  48.717  0.00  0.00      A
ATOM   4793  NE  ARG   333      60.988  23.878  50.013  0.00  0.00      A
ATOM   4794  HE  ARG   333      61.583  24.643  50.323  0.00  0.00      A
ATOM   4795  CZ  ARG   333      59.966  23.629  50.806  0.00  0.00      A
ATOM   4796  NH1 ARG   333      59.102  22.684  50.590  0.00  0.00      A
ATOM   4797 HH11 ARG   333      59.155  22.114  49.755  0.00  0.00      A
ATOM   4798 HH12 ARG   333      58.418  22.460  51.307  0.00  0.00      A
ATOM   4799  NH2 ARG   333      59.818  24.342  51.878  0.00  0.00      A
ATOM   4800 HH21 ARG   333      58.954  24.250  52.407  0.00  0.00      A
ATOM   4801 HH22 ARG   333      60.501  25.064  52.072  0.00  0.00      A
ATOM   4802  C   ARG   333      58.033  24.489  45.225  0.00  0.00      A
ATOM   4803  O   ARG   333      57.917  23.479  44.528  0.00  0.00      A
ATOM   4804  N   MET   334      57.044  25.381  45.341  0.00  0.00      A
ATOM   4805  H   MET   334      57.186  26.173  45.958  0.00  0.00      A
ATOM   4806  CA  MET   334      55.829  25.347  44.511  0.00  0.00      A
ATOM   4807  HA  MET   334      55.469  24.320  44.437  0.00  0.00      A
ATOM   4808  CB  MET   334      54.726  26.187  45.182  0.00  0.00      A
ATOM   4809  HB3 MET   334      55.052  27.220  45.297  0.00  0.00      A
ATOM   4810  HB2 MET   334      54.551  25.787  46.180  0.00  0.00      A
ATOM   4811  CG  MET   334      53.394  26.164  44.415  0.00  0.00      A
ATOM   4812  HG3 MET   334      53.228  25.164  44.018  0.00  0.00      A
ATOM   4813  HG2 MET   334      52.592  26.367  45.124  0.00  0.00      A
ATOM   4814  SD  MET   334      53.249  27.380  43.072  0.00  0.00      A
ATOM   4815  CE  MET   334      51.556  27.027  42.524  0.00  0.00      A
ATOM   4816  HE1 MET   334      50.860  27.182  43.349  0.00  0.00      A
ATOM   4817  HE2 MET   334      51.292  27.690  41.700  0.00  0.00      A
ATOM   4818  HE3 MET   334      51.481  25.994  42.186  0.00  0.00      A
ATOM   4819  C   MET   334      56.117  25.841  43.085  0.00  0.00      A
ATOM   4820  O   MET   334      55.881  25.118  42.117  0.00  0.00      A
ATOM   4821  N   MET   335      56.748  27.011  42.961  0.00  0.00      A
ATOM   4822  H   MET   335      56.954  27.519  43.817  0.00  0.00      A
ATOM   4823  CA  MET   335      56.950  27.744  41.708  0.00  0.00      A
ATOM   4824  HA  MET   335      55.969  27.967  41.287  0.00  0.00      A
ATOM   4825  CB  MET   335      57.640  29.076  42.049  0.00  0.00      A
ATOM   4826  HB3 MET   335      56.967  29.638  42.693  0.00  0.00      A
ATOM   4827  HB2 MET   335      58.556  28.889  42.609  0.00  0.00      A
ATOM   4828  CG  MET   335      57.971  29.944  40.832  0.00  0.00      A
ATOM   4829  HG3 MET   335      57.258  29.728  40.035  0.00  0.00      A
ATOM   4830  HG2 MET   335      57.845  30.990  41.116  0.00  0.00      A
ATOM   4831  SD  MET   335      59.656  29.745  40.186  0.00  0.00      A
ATOM   4832  CE  MET   335      59.531  30.856  38.758  0.00  0.00      A
ATOM   4833  HE1 MET   335      60.473  30.853  38.208  0.00  0.00      A
ATOM   4834  HE2 MET   335      59.313  31.869  39.096  0.00  0.00      A
ATOM   4835  HE3 MET   335      58.729  30.517  38.101  0.00  0.00      A
ATOM   4836  C   MET   335      57.724  26.963  40.644  0.00  0.00      A
ATOM   4837  O   MET   335      57.265  26.866  39.506  0.00  0.00      A
ATOM   4838  N   ARG   336      58.834  26.311  41.011  0.00  0.00      A
ATOM   4839  H   ARG   336      59.148  26.410  41.974  0.00  0.00      A
ATOM   4840  CA  ARG   336      59.661  25.547  40.054  0.00  0.00      A
ATOM   4841  HA  ARG   336      59.886  26.193  39.202  0.00  0.00      A
ATOM   4842  CB  ARG   336      60.990  25.145  40.718  0.00  0.00      A
ATOM   4843  HB3 ARG   336      60.782  24.587  41.633  0.00  0.00      A
ATOM   4844  HB2 ARG   336      61.552  24.503  40.038  0.00  0.00      A
ATOM   4845  CG  ARG   336      61.840  26.386  41.047  0.00  0.00      A
ATOM   4846  HG3 ARG   336      61.266  27.062  41.680  0.00  0.00      A
ATOM   4847  HG2 ARG   336      62.088  26.910  40.123  0.00  0.00      A
ATOM   4848  CD  ARG   336      63.134  26.026  41.783  0.00  0.00      A
ATOM   4849  HD3 ARG   336      63.803  25.495  41.103  0.00  0.00      A
ATOM   4850  HD2 ARG   336      62.882  25.361  42.611  0.00  0.00      A
ATOM   4851  NE  ARG   336      63.794  27.248  42.286  0.00  0.00      A
ATOM   4852  HE  ARG   336      63.912  28.020  41.645  0.00  0.00      A
ATOM   4853  CZ  ARG   336      64.112  27.518  43.540  0.00  0.00      A
ATOM   4854  NH1 ARG   336      64.087  26.645  44.504  0.00  0.00      A
ATOM   4855 HH11 ARG   336      64.255  26.991  45.441  0.00  0.00      A
ATOM   4856 HH12 ARG   336      63.870  25.667  44.346  0.00  0.00      A
ATOM   4857  NH2 ARG   336      64.486  28.713  43.876  0.00  0.00      A
ATOM   4858 HH21 ARG   336      64.627  28.920  44.860  0.00  0.00      A
ATOM   4859 HH22 ARG   336      64.546  29.452  43.179  0.00  0.00      A
ATOM   4860  C   ARG   336      58.928  24.334  39.463  0.00  0.00      A
ATOM   4861  O   ARG   336      58.996  24.127  38.248  0.00  0.00      A
ATOM   4862  N   ALA   337      58.066  23.691  40.256  0.00  0.00      A
ATOM   4863  H   ALA   337      58.000  23.994  41.217  0.00  0.00      A
ATOM   4864  CA  ALA   337      57.169  22.622  39.814  0.00  0.00      A
ATOM   4865  HA  ALA   337      57.728  21.935  39.177  0.00  0.00      A
ATOM   4866  CB  ALA   337      56.695  21.851  41.051  0.00  0.00      A
ATOM   4867  HB1 ALA   337      56.124  22.504  41.711  0.00  0.00      A
ATOM   4868  HB2 ALA   337      56.064  21.017  40.743  0.00  0.00      A
ATOM   4869  HB3 ALA   337      57.554  21.466  41.598  0.00  0.00      A
ATOM   4870  C   ALA   337      55.966  23.135  38.998  0.00  0.00      A
ATOM   4871  O   ALA   337      55.676  22.579  37.940  0.00  0.00      A
ATOM   4872  N   PHE   338      55.351  24.258  39.389  0.00  0.00      A
ATOM   4873  H   PHE   338      55.618  24.677  40.275  0.00  0.00      A
ATOM   4874  CA  PHE   338      54.272  24.892  38.618  0.00  0.00      A
ATOM   4875  HA  PHE   338      53.526  24.125  38.407  0.00  0.00      A
ATOM   4876  CB  PHE   338      53.610  25.997  39.458  0.00  0.00      A
ATOM   4877  HB3 PHE   338      53.479  25.631  40.474  0.00  0.00      A
ATOM   4878  HB2 PHE   338      54.289  26.850  39.513  0.00  0.00      A
ATOM   4879  CG  PHE   338      52.243  26.460  38.969  0.00  0.00      A
ATOM   4880  CD1 PHE   338      51.993  27.827  38.738  0.00  0.00      A
ATOM   4881  HD1 PHE   338      52.780  28.547  38.882  0.00  0.00      A
ATOM   4882  CE1 PHE   338      50.715  28.264  38.343  0.00  0.00      A
ATOM   4883  HE1 PHE   338      50.528  29.317  38.188  0.00  0.00      A
ATOM   4884  CZ  PHE   338      49.676  27.335  38.171  0.00  0.00      A
ATOM   4885  HZ  PHE   338      48.691  27.669  37.873  0.00  0.00      A
ATOM   4886  CE2 PHE   338      49.915  25.970  38.402  0.00  0.00      A
ATOM   4887  HE2 PHE   338      49.113  25.256  38.282  0.00  0.00      A
ATOM   4888  CD2 PHE   338      51.192  25.535  38.804  0.00  0.00      A
ATOM   4889  HD2 PHE   338      51.356  24.487  38.996  0.00  0.00      A
ATOM   4890  C   PHE   338      54.744  25.432  37.256  0.00  0.00      A
ATOM   4891  O   PHE   338      54.027  25.311  36.269  0.00  0.00      A
ATOM   4892  N   ASP   339      56.013  25.830  37.128  0.00  0.00      A
ATOM   4893  H   ASP   339      56.568  25.972  37.967  0.00  0.00      A
ATOM   4894  CA  ASP   339      56.641  26.039  35.821  0.00  0.00      A
ATOM   4895  HA  ASP   339      55.991  26.676  35.219  0.00  0.00      A
ATOM   4896  CB  ASP   339      57.975  26.765  35.994  0.00  0.00      A
ATOM   4897  HB3 ASP   339      58.641  26.180  36.627  0.00  0.00      A
ATOM   4898  HB2 ASP   339      57.810  27.733  36.471  0.00  0.00      A
ATOM   4899  CG  ASP   339      58.610  26.974  34.625  0.00  0.00      A
ATOM   4900  OD1 ASP   339      59.460  26.151  34.215  0.00  0.00      A
ATOM   4901  OD2 ASP   339      58.213  27.931  33.925  0.00  0.00      A
ATOM   4902  C   ASP   339      56.839  24.731  35.033  0.00  0.00      A
ATOM   4903  O   ASP   339      56.514  24.686  33.848  0.00  0.00      A
ATOM   4904  N   ARG   340      57.285  23.643  35.681  0.00  0.00      A
ATOM   4905  H   ARG   340      57.508  23.730  36.667  0.00  0.00      A
ATOM   4906  CA  ARG   340      57.453  22.329  35.028  0.00  0.00      A
ATOM   4907  HA  ARG   340      58.115  22.469  34.172  0.00  0.00      A
ATOM   4908  CB  ARG   340      58.097  21.328  35.997  0.00  0.00      A
ATOM   4909  HB3 ARG   340      57.369  21.025  36.749  0.00  0.00      A
ATOM   4910  HB2 ARG   340      58.928  21.810  36.512  0.00  0.00      A
ATOM   4911  CG  ARG   340      58.605  20.082  35.246  0.00  0.00      A
ATOM   4912  HG3 ARG   340      57.760  19.510  34.863  0.00  0.00      A
ATOM   4913  HG2 ARG   340      59.218  20.391  34.399  0.00  0.00      A
ATOM   4914  CD  ARG   340      59.441  19.169  36.144  0.00  0.00      A
ATOM   4915  HD3 ARG   340      59.801  18.338  35.539  0.00  0.00      A
ATOM   4916  HD2 ARG   340      60.302  19.713  36.530  0.00  0.00      A
ATOM   4917  NE  ARG   340      58.630  18.624  37.235  0.00  0.00      A
ATOM   4918  HE  ARG   340      57.863  18.015  36.966  0.00  0.00      A
ATOM   4919  CZ  ARG   340      58.725  18.853  38.525  0.00  0.00      A
ATOM   4920  NH1 ARG   340      59.643  19.588  39.079  0.00  0.00      A
ATOM   4921 HH11 ARG   340      59.619  19.703  40.086  0.00  0.00      A
ATOM   4922 HH12 ARG   340      60.396  20.002  38.544  0.00  0.00      A
ATOM   4923  NH2 ARG   340      57.834  18.323  39.302  0.00  0.00      A
ATOM   4924 HH21 ARG   340      57.933  18.451  40.300  0.00  0.00      A
ATOM   4925 HH22 ARG   340      57.128  17.730  38.882  0.00  0.00      A
ATOM   4926  C   ARG   340      56.148  21.756  34.474  0.00  0.00      A
ATOM   4927  O   ARG   340      56.172  21.080  33.447  0.00  0.00      A
ATOM   4928  N   LEU   341      55.006  22.108  35.060  0.00  0.00      A
ATOM   4929  H   LEU   341      55.067  22.646  35.918  0.00  0.00      A
ATOM   4930  CA  LEU   341      53.683  21.757  34.542  0.00  0.00      A
ATOM   4931  HA  LEU   341      53.600  20.671  34.540  0.00  0.00      A
ATOM   4932  CB  LEU   341      52.654  22.343  35.521  0.00  0.00      A
ATOM   4933  HB3 LEU   341      52.919  22.035  36.535  0.00  0.00      A
ATOM   4934  HB2 LEU   341      52.718  23.426  35.467  0.00  0.00      A
ATOM   4935  CG  LEU   341      51.195  21.959  35.257  0.00  0.00      A
ATOM   4936  HG  LEU   341      50.896  22.303  34.269  0.00  0.00      A
ATOM   4937  CD1 LEU   341      50.978  20.449  35.358  0.00  0.00      A
ATOM   4938 HD11 LEU   341      51.489  19.945  34.539  0.00  0.00      A
ATOM   4939 HD12 LEU   341      49.916  20.224  35.297  0.00  0.00      A
ATOM   4940 HD13 LEU   341      51.366  20.082  36.305  0.00  0.00      A
ATOM   4941  CD2 LEU   341      50.328  22.662  36.297  0.00  0.00      A
ATOM   4942 HD21 LEU   341      50.494  23.739  36.245  0.00  0.00      A
ATOM   4943 HD22 LEU   341      50.587  22.314  37.293  0.00  0.00      A
ATOM   4944 HD23 LEU   341      49.280  22.462  36.094  0.00  0.00      A
ATOM   4945  C   LEU   341      53.451  22.245  33.095  0.00  0.00      A
ATOM   4946  O   LEU   341      52.963  21.482  32.259  0.00  0.00      A
ATOM   4947  N   PHE   342      53.974  23.423  32.741  0.00  0.00      A
ATOM   4948  H   PHE   342      54.455  23.970  33.445  0.00  0.00      A
ATOM   4949  CA  PHE   342      53.888  23.983  31.388  0.00  0.00      A
ATOM   4950  HA  PHE   342      52.864  23.854  31.034  0.00  0.00      A
ATOM   4951  CB  PHE   342      54.156  25.492  31.456  0.00  0.00      A
ATOM   4952  HB3 PHE   342      54.322  25.866  30.450  0.00  0.00      A
ATOM   4953  HB2 PHE   342      55.074  25.678  32.010  0.00  0.00      A
ATOM   4954  CG  PHE   342      53.011  26.280  32.069  0.00  0.00      A
ATOM   4955  CD1 PHE   342      51.827  26.483  31.332  0.00  0.00      A
ATOM   4956  HD1 PHE   342      51.738  26.086  30.332  0.00  0.00      A
ATOM   4957  CE1 PHE   342      50.751  27.187  31.901  0.00  0.00      A
ATOM   4958  HE1 PHE   342      49.840  27.332  31.339  0.00  0.00      A
ATOM   4959  CZ  PHE   342      50.857  27.696  33.206  0.00  0.00      A
ATOM   4960  HZ  PHE   342      50.029  28.236  33.644  0.00  0.00      A
ATOM   4961  CE2 PHE   342      52.034  27.493  33.946  0.00  0.00      A
ATOM   4962  HE2 PHE   342      52.106  27.870  34.958  0.00  0.00      A
ATOM   4963  CD2 PHE   342      53.108  26.784  33.380  0.00  0.00      A
ATOM   4964  HD2 PHE   342      54.002  26.610  33.960  0.00  0.00      A
ATOM   4965  C   PHE   342      54.772  23.284  30.334  0.00  0.00      A
ATOM   4966  O   PHE   342      54.512  23.425  29.147  0.00  0.00      A
ATOM   4967  N   GLU   343      55.655  22.356  30.708  0.00  0.00      A
ATOM   4968  H   GLU   343      55.840  22.265  31.697  0.00  0.00      A
ATOM   4969  CA  GLU   343      56.286  21.379  29.751  0.00  0.00      A
ATOM   4970  HA  GLU   343      56.698  21.991  28.948  0.00  0.00      A
ATOM   4971  CB  GLU   343      57.462  20.620  30.391  0.00  0.00      A
ATOM   4972  HB3 GLU   343      57.072  20.028  31.218  0.00  0.00      A
ATOM   4973  HB2 GLU   343      57.787  19.964  29.584  0.00  0.00      A
ATOM   4974  CG  GLU   343      58.584  21.570  30.902  0.00  0.00      A
ATOM   4975  HG3 GLU   343      59.250  21.026  31.573  0.00  0.00      A
ATOM   4976  HG2 GLU   343      58.124  22.396  31.444  0.00  0.00      A
ATOM   4977  CD  GLU   343      59.345  22.260  29.770  0.00  0.00      A
ATOM   4978  OE1 GLU   343      59.932  23.304  29.933  0.00  0.00      A
ATOM   4979  OE2 GLU   343      59.406  21.626  28.709  0.00  0.00      A
ATOM   4980  C   GLU   343      55.288  20.363  29.161  0.00  0.00      A
ATOM   4981  O   GLU   343      55.522  19.784  28.178  0.00  0.00      A
ATOM   4982  N   SER   344      54.112  20.168  29.772  0.00  0.00      A
ATOM   4983  H   SER   344      53.893  20.643  30.636  0.00  0.00      A
ATOM   4984  CA  SER   344      53.063  19.329  29.177  0.00  0.00      A
ATOM   4985  HA  SER   344      53.526  18.621  28.490  0.00  0.00      A
ATOM   4986  CB  SER   344      52.530  18.485  30.330  0.00  0.00      A
ATOM   4987  HB3 SER   344      51.653  17.954  29.962  0.00  0.00      A
ATOM   4988  HB2 SER   344      52.226  19.126  31.158  0.00  0.00      A
ATOM   4989  OG  SER   344      53.550  17.590  30.810  0.00  0.00      A
ATOM   4990  HG  SER   344      54.208  18.120  31.265  0.00  0.00      A
ATOM   4991  C   SER   344      51.910  20.081  28.536  0.00  0.00      A
ATOM   4992  O   SER   344      51.078  19.498  27.917  0.00  0.00      A
ATOM   4993  N   PHE   345      51.737  21.391  28.835  0.00  0.00      A
ATOM   4994  H   PHE   345      52.333  21.780  29.552  0.00  0.00      A
ATOM   4995  CA  PHE   345      50.563  22.155  28.510  0.00  0.00      A
ATOM   4996  HA  PHE   345      50.007  21.616  27.744  0.00  0.00      A
ATOM   4997  CB  PHE   345      49.652  22.466  29.771  0.00  0.00      A
ATOM   4998  HB3 PHE   345      50.297  22.965  30.494  0.00  0.00      A
ATOM   4999  HB2 PHE   345      48.838  23.170  29.601  0.00  0.00      A
ATOM   5000  CG  PHE   345      49.176  21.148  30.476  0.00  0.00      A
ATOM   5001  CD1 PHE   345      48.221  20.318  29.767  0.00  0.00      A
ATOM   5002  HD1 PHE   345      47.921  20.599  28.768  0.00  0.00      A
ATOM   5003  CE1 PHE   345      47.761  19.081  30.328  0.00  0.00      A
ATOM   5004  HE1 PHE   345      47.076  18.439  29.794  0.00  0.00      A
ATOM   5005  CZ  PHE   345      48.369  18.717  31.541  0.00  0.00      A
ATOM   5006  HZ  PHE   345      48.229  17.776  32.051  0.00  0.00      A
ATOM   5007  CE2 PHE   345      49.306  19.498  32.245  0.00  0.00      A
ATOM   5008  HE2 PHE   345      49.780  19.088  33.125  0.00  0.00      A
ATOM   5009  CD2 PHE   345      49.633  20.770  31.706  0.00  0.00      A
ATOM   5010  HD2 PHE   345      50.299  21.451  32.216  0.00  0.00      A
ATOM   5011  C   PHE   345      50.897  23.547  28.038  0.00  0.00      A
ATOM   5012  O   PHE   345      51.832  24.131  28.542  0.00  0.00      A
ATOM   5013  N   ASP   346      50.037  24.059  27.183  0.00  0.00      A
ATOM   5014  H   ASP   346      49.153  23.622  26.964  0.00  0.00      A
ATOM   5015  CA  ASP   346      50.203  25.419  26.656  0.00  0.00      A
ATOM   5016  HA  ASP   346      51.251  25.715  26.708  0.00  0.00      A
ATOM   5017  CB  ASP   346      49.896  25.419  25.173  0.00  0.00      A
ATOM   5018  HB3 ASP   346      48.820  25.293  25.053  0.00  0.00      A
ATOM   5019  HB2 ASP   346      50.084  26.417  24.778  0.00  0.00      A
ATOM   5020  CG  ASP   346      50.507  24.261  24.357  0.00  0.00      A
ATOM   5021  OD1 ASP   346      51.794  24.048  24.416  0.00  0.00      A
ATOM   5022  OD2 ASP   346      49.822  23.549  23.669  0.00  0.00      A
ATOM   5023  C   ASP   346      49.396  26.439  27.419  0.00  0.00      A
ATOM   5024  O   ASP   346      49.636  27.601  27.175  0.00  0.00      A
ATOM   5025  N   ALA   347      48.443  26.030  28.269  0.00  0.00      A
ATOM   5026  H   ALA   347      48.283  25.034  28.336  0.00  0.00      A
ATOM   5027  CA  ALA   347      47.630  26.871  29.155  0.00  0.00      A
ATOM   5028  HA  ALA   347      48.273  27.607  29.637  0.00  0.00      A
ATOM   5029  CB  ALA   347      46.583  27.614  28.310  0.00  0.00      A
ATOM   5030  HB1 ALA   347      47.082  28.233  27.566  0.00  0.00      A
ATOM   5031  HB2 ALA   347      45.984  28.261  28.950  0.00  0.00      A
ATOM   5032  HB3 ALA   347      45.934  26.897  27.806  0.00  0.00      A
ATOM   5033  C   ALA   347      46.934  26.030  30.254  0.00  0.00      A
ATOM   5034  O   ALA   347      46.756  24.819  30.102  0.00  0.00      A
ATOM   5035  N   ILE   348      46.349  26.699  31.254  0.00  0.00      A
ATOM   5036  H   ILE   348      46.529  27.697  31.316  0.00  0.00      A
ATOM   5037  CA  ILE   348      45.523  26.106  32.326  0.00  0.00      A
ATOM   5038  HA  ILE   348      45.286  25.073  32.074  0.00  0.00      A
ATOM   5039  CB  ILE   348      46.269  26.120  33.685  0.00  0.00      A
ATOM   5040  HB  ILE   348      46.385  27.160  33.986  0.00  0.00      A
ATOM   5041  CG2 ILE   348      45.428  25.415  34.769  0.00  0.00      A
ATOM   5042 HG21 ILE   348      45.912  25.498  35.741  0.00  0.00      A
ATOM   5043 HG22 ILE   348      45.297  24.362  34.521  0.00  0.00      A
ATOM   5044 HG23 ILE   348      44.448  25.880  34.864  0.00  0.00      A
ATOM   5045  CG1 ILE   348      47.686  25.501  33.591  0.00  0.00      A
ATOM   5046 HG13 ILE   348      47.614  24.455  33.295  0.00  0.00      A
ATOM   5047 HG12 ILE   348      48.255  26.025  32.824  0.00  0.00      A
ATOM   5048  CD1 ILE   348      48.509  25.598  34.881  0.00  0.00      A
ATOM   5049 HD11 ILE   348      48.103  24.938  35.648  0.00  0.00      A
ATOM   5050 HD12 ILE   348      49.536  25.296  34.672  0.00  0.00      A
ATOM   5051 HD13 ILE   348      48.513  26.626  35.245  0.00  0.00      A
ATOM   5052  C   ILE   348      44.212  26.900  32.424  0.00  0.00      A
ATOM   5053  O   ILE   348      44.240  28.130  32.461  0.00  0.00      A
ATOM   5054  N   PHE   349      43.068  26.210  32.415  0.00  0.00      A
ATOM   5055  H   PHE   349      43.132  25.197  32.465  0.00  0.00      A
ATOM   5056  CA  PHE   349      41.717  26.785  32.339  0.00  0.00      A
ATOM   5057  HA  PHE   349      41.770  27.871  32.243  0.00  0.00      A
ATOM   5058  CB  PHE   349      40.972  26.224  31.112  0.00  0.00      A
ATOM   5059  HB3 PHE   349      39.904  26.281  31.328  0.00  0.00      A
ATOM   5060  HB2 PHE   349      41.208  25.164  31.004  0.00  0.00      A
ATOM   5061  CG  PHE   349      41.196  26.914  29.770  0.00  0.00      A
ATOM   5062  CD1 PHE   349      40.091  27.132  28.923  0.00  0.00      A
ATOM   5063  HD1 PHE   349      39.100  26.840  29.239  0.00  0.00      A
ATOM   5064  CE1 PHE   349      40.264  27.723  27.659  0.00  0.00      A
ATOM   5065  HE1 PHE   349      39.411  27.882  27.015  0.00  0.00      A
ATOM   5066  CZ  PHE   349      41.548  28.094  27.227  0.00  0.00      A
ATOM   5067  HZ  PHE   349      41.687  28.532  26.249  0.00  0.00      A
ATOM   5068  CE2 PHE   349      42.655  27.883  28.064  0.00  0.00      A
ATOM   5069  HE2 PHE   349      43.642  28.167  27.730  0.00  0.00      A
ATOM   5070  CD2 PHE   349      42.480  27.296  29.329  0.00  0.00      A
ATOM   5071  HD2 PHE   349      43.346  27.131  29.947  0.00  0.00      A
ATOM   5072  C   PHE   349      40.941  26.450  33.621  0.00  0.00      A
ATOM   5073  O   PHE   349      40.859  25.288  34.027  0.00  0.00      A
ATOM   5074  N   CYS   350      40.465  27.476  34.327  0.00  0.00      A
ATOM   5075  H   CYS   350      40.577  28.421  33.968  0.00  0.00      A
ATOM   5076  CA  CYS   350      39.992  27.339  35.707  0.00  0.00      A
ATOM   5077  HA  CYS   350      39.460  26.392  35.803  0.00  0.00      A
ATOM   5078  CB  CYS   350      41.239  27.275  36.613  0.00  0.00      A
ATOM   5079  HB3 CYS   350      41.770  26.349  36.394  0.00  0.00      A
ATOM   5080  HB2 CYS   350      40.946  27.253  37.662  0.00  0.00      A
ATOM   5081  SG  CYS   350      42.376  28.668  36.337  0.00  0.00      A
ATOM   5082  HG  CYS   350      42.487  28.551  35.006  0.00  0.00      A
ATOM   5083  C   CYS   350      39.014  28.463  36.122  0.00  0.00      A
ATOM   5084  O   CYS   350      38.841  29.439  35.383  0.00  0.00      A
ATOM   5085  N   PRO   351      38.332  28.344  37.279  0.00  0.00      A
ATOM   5086  CD  PRO   351      38.208  27.158  38.111  0.00  0.00      A
ATOM   5087  HD3 PRO   351      38.086  26.254  37.517  0.00  0.00      A
ATOM   5088  HD2 PRO   351      39.081  27.071  38.757  0.00  0.00      A
ATOM   5089  CG  PRO   351      36.968  27.409  38.961  0.00  0.00      A
ATOM   5090  HG3 PRO   351      36.988  26.845  39.893  0.00  0.00      A
ATOM   5091  HG2 PRO   351      36.077  27.170  38.380  0.00  0.00      A
ATOM   5092  CB  PRO   351      37.023  28.915  39.203  0.00  0.00      A
ATOM   5093  HB3 PRO   351      37.654  29.111  40.073  0.00  0.00      A
ATOM   5094  HB2 PRO   351      36.027  29.332  39.355  0.00  0.00      A
ATOM   5095  CA  PRO   351      37.675  29.478  37.931  0.00  0.00      A
ATOM   5096  HA  PRO   351      36.909  29.874  37.266  0.00  0.00      A
ATOM   5097  C   PRO   351      38.675  30.586  38.286  0.00  0.00      A
ATOM   5098  O   PRO   351      39.837  30.298  38.567  0.00  0.00      A
ATOM   5099  N   VAL   352      38.177  31.804  38.513  0.00  0.00      A
ATOM   5100  H   VAL   352      37.203  31.965  38.273  0.00  0.00      A
ATOM   5101  CA  VAL   352      38.928  32.867  39.208  0.00  0.00      A
ATOM   5102  HA  VAL   352      39.969  32.848  38.884  0.00  0.00      A
ATOM   5103  CB  VAL   352      38.347  34.259  38.887  0.00  0.00      A
ATOM   5104  HB  VAL   352      37.283  34.259  39.120  0.00  0.00      A
ATOM   5105  CG1 VAL   352      39.010  35.372  39.707  0.00  0.00      A
ATOM   5106 HG11 VAL   352      38.588  36.331  39.421  0.00  0.00      A
ATOM   5107 HG12 VAL   352      40.087  35.372  39.539  0.00  0.00      A
ATOM   5108 HG13 VAL   352      38.821  35.228  40.769  0.00  0.00      A
ATOM   5109  CG2 VAL   352      38.522  34.616  37.404  0.00  0.00      A
ATOM   5110 HG21 VAL   352      38.047  35.573  37.193  0.00  0.00      A
ATOM   5111 HG22 VAL   352      39.581  34.693  37.159  0.00  0.00      A
ATOM   5112 HG23 VAL   352      38.062  33.856  36.771  0.00  0.00      A
ATOM   5113  C   VAL   352      38.924  32.624  40.720  0.00  0.00      A
ATOM   5114  O   VAL   352      39.985  32.507  41.319  0.00  0.00      A
ATOM   5115  N   LEU   353      37.740  32.511  41.334  0.00  0.00      A
ATOM   5116  H   LEU   353      36.908  32.702  40.786  0.00  0.00      A
ATOM   5117  CA  LEU   353      37.559  32.364  42.788  0.00  0.00      A
ATOM   5118  HA  LEU   353      38.494  32.020  43.223  0.00  0.00      A
ATOM   5119  CB  LEU   353      37.238  33.767  43.352  0.00  0.00      A
ATOM   5120  HB3 LEU   353      36.229  34.036  43.039  0.00  0.00      A
ATOM   5121  HB2 LEU   353      37.921  34.484  42.897  0.00  0.00      A
ATOM   5122  CG  LEU   353      37.350  33.941  44.880  0.00  0.00      A
ATOM   5123  HG  LEU   353      36.701  33.233  45.390  0.00  0.00      A
ATOM   5124  CD1 LEU   353      38.785  33.770  45.387  0.00  0.00      A
ATOM   5125 HD11 LEU   353      38.816  33.950  46.462  0.00  0.00      A
ATOM   5126 HD12 LEU   353      39.134  32.757  45.197  0.00  0.00      A
ATOM   5127 HD13 LEU   353      39.445  34.480  44.889  0.00  0.00      A
ATOM   5128  CD2 LEU   353      36.893  35.349  45.259  0.00  0.00      A
ATOM   5129 HD21 LEU   353      35.867  35.509  44.930  0.00  0.00      A
ATOM   5130 HD22 LEU   353      37.540  36.096  44.799  0.00  0.00      A
ATOM   5131 HD23 LEU   353      36.928  35.464  46.342  0.00  0.00      A
ATOM   5132  C   LEU   353      36.487  31.307  43.138  0.00  0.00      A
ATOM   5133  O   LEU   353      36.235  31.022  44.308  0.00  0.00      A
ATOM   5134  N   GLY   354      35.836  30.731  42.122  0.00  0.00      A
ATOM   5135  H   GLY   354      36.089  31.019  41.190  0.00  0.00      A
ATOM   5136  CA  GLY   354      34.758  29.749  42.268  0.00  0.00      A
ATOM   5137  HA3 GLY   354      35.057  28.989  42.992  0.00  0.00      A
ATOM   5138  HA2 GLY   354      34.596  29.260  41.308  0.00  0.00      A
ATOM   5139  C   GLY   354      33.423  30.352  42.719  0.00  0.00      A
ATOM   5140  O   GLY   354      32.704  29.691  43.462  0.00  0.00      A
ATOM   5141  N   THR   355      33.177  31.641  42.444  0.00  0.00      A
ATOM   5142  H   THR   355      33.836  32.129  41.853  0.00  0.00      A
ATOM   5143  CA  THR   355      32.032  32.416  42.969  0.00  0.00      A
ATOM   5144  HA  THR   355      31.127  31.819  42.858  0.00  0.00      A
ATOM   5145  CB  THR   355      32.254  32.669  44.471  0.00  0.00      A
ATOM   5146  HB  THR   355      32.528  31.732  44.955  0.00  0.00      A
ATOM   5147  CG2 THR   355      33.345  33.691  44.785  0.00  0.00      A
ATOM   5148 HG21 THR   355      33.497  33.728  45.858  0.00  0.00      A
ATOM   5149 HG22 THR   355      33.056  34.684  44.438  0.00  0.00      A
ATOM   5150 HG23 THR   355      34.278  33.390  44.312  0.00  0.00      A
ATOM   5151  OG1 THR   355      31.061  33.106  45.063  0.00  0.00      A
ATOM   5152  HG1 THR   355      30.624  32.296  45.408  0.00  0.00      A
ATOM   5153  C   THR   355      31.812  33.755  42.232  0.00  0.00      A
ATOM   5154  O   THR   355      32.767  34.332  41.702  0.00  0.00      A
ATOM   5155  N   THR   356      30.598  34.318  42.291  0.00  0.00      A
ATOM   5156  H   THR   356      29.883  33.833  42.817  0.00  0.00      A
ATOM   5157  CA  THR   356      30.254  35.676  41.802  0.00  0.00      A
ATOM   5158  HA  THR   356      30.904  35.930  40.967  0.00  0.00      A
ATOM   5159  CB  THR   356      28.795  35.731  41.299  0.00  0.00      A
ATOM   5160  HB  THR   356      28.496  36.770  41.158  0.00  0.00      A
ATOM   5161  CG2 THR   356      28.642  35.025  39.953  0.00  0.00      A
ATOM   5162 HG21 THR   356      29.025  34.007  40.002  0.00  0.00      A
ATOM   5163 HG22 THR   356      29.200  35.568  39.194  0.00  0.00      A
ATOM   5164 HG23 THR   356      27.592  35.007  39.662  0.00  0.00      A
ATOM   5165  OG1 THR   356      27.906  35.135  42.219  0.00  0.00      A
ATOM   5166  HG1 THR   356      27.891  34.175  42.004  0.00  0.00      A
ATOM   5167  C   THR   356      30.458  36.765  42.868  0.00  0.00      A
ATOM   5168  O   THR   356      30.770  36.468  44.023  0.00  0.00      A
ATOM   5169  N   ALA   357      30.297  38.044  42.505  0.00  0.00      A
ATOM   5170  H   ALA   357      30.143  38.251  41.527  0.00  0.00      A
ATOM   5171  CA  ALA   357      30.345  39.176  43.438  0.00  0.00      A
ATOM   5172  HA  ALA   357      31.373  39.282  43.780  0.00  0.00      A
ATOM   5173  CB  ALA   357      29.974  40.452  42.672  0.00  0.00      A
ATOM   5174  HB1 ALA   357      30.075  41.313  43.332  0.00  0.00      A
ATOM   5175  HB2 ALA   357      28.943  40.393  42.321  0.00  0.00      A
ATOM   5176  HB3 ALA   357      30.636  40.582  41.817  0.00  0.00      A
ATOM   5177  C   ALA   357      29.453  38.987  44.689  0.00  0.00      A
ATOM   5178  O   ALA   357      28.244  38.769  44.576  0.00  0.00      A
ATOM   5179  N   PHE   358      30.038  39.147  45.882  0.00  0.00      A
ATOM   5180  H   PHE   358      31.025  39.349  45.910  0.00  0.00      A
ATOM   5181  CA  PHE   358      29.313  39.151  47.160  0.00  0.00      A
ATOM   5182  HA  PHE   358      28.569  38.353  47.136  0.00  0.00      A
ATOM   5183  CB  PHE   358      30.292  38.841  48.308  0.00  0.00      A
ATOM   5184  HB3 PHE   358      30.707  37.848  48.137  0.00  0.00      A
ATOM   5185  HB2 PHE   358      29.728  38.782  49.240  0.00  0.00      A
ATOM   5186  CG  PHE   358      31.437  39.826  48.500  0.00  0.00      A
ATOM   5187  CD1 PHE   358      31.255  40.983  49.284  0.00  0.00      A
ATOM   5188  HD1 PHE   358      30.295  41.184  49.737  0.00  0.00      A
ATOM   5189  CE1 PHE   358      32.323  41.874  49.494  0.00  0.00      A
ATOM   5190  HE1 PHE   358      32.180  42.755  50.105  0.00  0.00      A
ATOM   5191  CZ  PHE   358      33.583  41.610  48.929  0.00  0.00      A
ATOM   5192  HZ  PHE   358      34.409  42.285  49.109  0.00  0.00      A
ATOM   5193  CE2 PHE   358      33.773  40.456  48.149  0.00  0.00      A
ATOM   5194  HE2 PHE   358      34.747  40.247  47.729  0.00  0.00      A
ATOM   5195  CD2 PHE   358      32.702  39.568  47.934  0.00  0.00      A
ATOM   5196  HD2 PHE   358      32.857  38.671  47.351  0.00  0.00      A
ATOM   5197  C   PHE   358      28.563  40.474  47.402  0.00  0.00      A
ATOM   5198  O   PHE   358      28.942  41.517  46.864  0.00  0.00      A
ATOM   5199  N   ALA   359      27.553  40.456  48.275  0.00  0.00      A
ATOM   5200  H   ALA   359      27.310  39.572  48.711  0.00  0.00      A
ATOM   5201  CA  ALA   359      26.781  41.632  48.676  0.00  0.00      A
ATOM   5202  HA  ALA   359      26.898  42.411  47.932  0.00  0.00      A
ATOM   5203  CB  ALA   359      25.302  41.244  48.713  0.00  0.00      A
ATOM   5204  HB1 ALA   359      24.993  40.852  47.745  0.00  0.00      A
ATOM   5205  HB2 ALA   359      24.703  42.125  48.946  0.00  0.00      A
ATOM   5206  HB3 ALA   359      25.137  40.476  49.470  0.00  0.00      A
ATOM   5207  C   ALA   359      27.268  42.188  50.026  0.00  0.00      A
ATOM   5208  O   ALA   359      27.435  41.430  50.985  0.00  0.00      A
ATOM   5209  N   HID   360      27.554  43.494  50.086  0.00  0.00      A
ATOM   5210  H   HID   360      27.318  44.069  49.284  0.00  0.00      A
ATOM   5211  CA  HID   360      28.209  44.146  51.229  0.00  0.00      A
ATOM   5212  HA  HID   360      29.200  43.706  51.349  0.00  0.00      A
ATOM   5213  CB  HID   360      28.388  45.643  50.936  0.00  0.00      A
ATOM   5214  HB3 HID   360      27.405  46.095  50.793  0.00  0.00      A
ATOM   5215  HB2 HID   360      28.838  46.101  51.815  0.00  0.00      A
ATOM   5216  CG  HID   360      29.259  45.980  49.746  0.00  0.00      A
ATOM   5217  ND1 HID   360      28.857  46.645  48.612  0.00  0.00      A
ATOM   5218  HD1 HID   360      27.915  46.981  48.401  0.00  0.00      A
ATOM   5219  CE1 HID   360      29.932  46.877  47.848  0.00  0.00      A
ATOM   5220  HE1 HID   360      29.907  47.404  46.902  0.00  0.00      A
ATOM   5221  NE2 HID   360      31.039  46.377  48.425  0.00  0.00      A
ATOM   5222  CD2 HID   360      30.614  45.807  49.636  0.00  0.00      A
ATOM   5223  HD2 HID   360      31.247  45.351  50.380  0.00  0.00      A
ATOM   5224  C   HID   360      27.443  43.949  52.555  0.00  0.00      A
ATOM   5225  O   HID   360      26.220  44.100  52.606  0.00  0.00      A
ATOM   5226  N   SER   361      28.163  43.622  53.632  0.00  0.00      A
ATOM   5227  H   SER   361      29.171  43.575  53.535  0.00  0.00      A
ATOM   5228  CA  SER   361      27.615  43.356  54.974  0.00  0.00      A
ATOM   5229  HA  SER   361      26.876  44.121  55.215  0.00  0.00      A
ATOM   5230  CB  SER   361      26.909  41.991  54.980  0.00  0.00      A
ATOM   5231  HB3 SER   361      26.149  41.975  54.198  0.00  0.00      A
ATOM   5232  HB2 SER   361      26.407  41.846  55.934  0.00  0.00      A
ATOM   5233  OG  SER   361      27.811  40.920  54.778  0.00  0.00      A
ATOM   5234  HG  SER   361      28.426  41.148  54.053  0.00  0.00      A
ATOM   5235  C   SER   361      28.706  43.391  56.057  0.00  0.00      A
ATOM   5236  O   SER   361      29.898  43.330  55.743  0.00  0.00      A
ATOM   5237  N   ASP   362      28.328  43.495  57.334  0.00  0.00      A
ATOM   5238  H   ASP   362      27.335  43.538  57.543  0.00  0.00      A
ATOM   5239  CA  ASP   362      29.257  43.434  58.471  0.00  0.00      A
ATOM   5240  HA  ASP   362      30.055  44.163  58.320  0.00  0.00      A
ATOM   5241  CB  ASP   362      28.516  43.814  59.764  0.00  0.00      A
ATOM   5242  HB3 ASP   362      27.602  43.224  59.847  0.00  0.00      A
ATOM   5243  HB2 ASP   362      28.241  44.868  59.724  0.00  0.00      A
ATOM   5244  CG  ASP   362      29.390  43.561  60.994  0.00  0.00      A
ATOM   5245  OD1 ASP   362      29.049  42.654  61.793  0.00  0.00      A
ATOM   5246  OD2 ASP   362      30.447  44.223  61.127  0.00  0.00      A
ATOM   5247  C   ASP   362      29.897  42.041  58.611  0.00  0.00      A
ATOM   5248  O   ASP   362      29.210  41.082  58.978  0.00  0.00      A
ATOM   5249  N   GLU   363      31.224  41.959  58.463  0.00  0.00      A
ATOM   5250  H   GLU   363      31.724  42.777  58.132  0.00  0.00      A
ATOM   5251  CA  GLU   363      32.026  40.744  58.668  0.00  0.00      A
ATOM   5252  HA  GLU   363      31.486  40.081  59.337  0.00  0.00      A
ATOM   5253  CB  GLU   363      32.228  40.011  57.332  0.00  0.00      A
ATOM   5254  HB3 GLU   363      32.839  39.126  57.508  0.00  0.00      A
ATOM   5255  HB2 GLU   363      32.756  40.654  56.626  0.00  0.00      A
ATOM   5256  CG  GLU   363      30.886  39.576  56.729  0.00  0.00      A
ATOM   5257  HG3 GLU   363      30.422  40.416  56.210  0.00  0.00      A
ATOM   5258  HG2 GLU   363      30.221  39.251  57.531  0.00  0.00      A
ATOM   5259  CD  GLU   363      31.055  38.404  55.778  0.00  0.00      A
ATOM   5260  OE1 GLU   363      31.387  38.606  54.587  0.00  0.00      A
ATOM   5261  OE2 GLU   363      30.839  37.253  56.225  0.00  0.00      A
ATOM   5262  C   GLU   363      33.381  41.069  59.330  0.00  0.00      A
ATOM   5263  O   GLU   363      33.907  42.172  59.141  0.00  0.00      A
ATOM   5264  N   PRO   364      33.947  40.172  60.162  0.00  0.00      A
ATOM   5265  CD  PRO   364      33.491  38.812  60.419  0.00  0.00      A
ATOM   5266  HD3 PRO   364      32.569  38.839  61.001  0.00  0.00      A
ATOM   5267  HD2 PRO   364      33.339  38.249  59.498  0.00  0.00      A
ATOM   5268  CG  PRO   364      34.595  38.168  61.248  0.00  0.00      A
ATOM   5269  HG3 PRO   364      35.369  37.787  60.583  0.00  0.00      A
ATOM   5270  HG2 PRO   364      34.210  37.377  61.892  0.00  0.00      A
ATOM   5271  CB  PRO   364      35.145  39.342  62.052  0.00  0.00      A
ATOM   5272  HB3 PRO   364      34.515  39.504  62.921  0.00  0.00      A
ATOM   5273  HB2 PRO   364      36.176  39.171  62.364  0.00  0.00      A
ATOM   5274  CA  PRO   364      35.013  40.537  61.103  0.00  0.00      A
ATOM   5275  HA  PRO   364      34.705  41.410  61.681  0.00  0.00      A
ATOM   5276  C   PRO   364      36.368  40.851  60.459  0.00  0.00      A
ATOM   5277  O   PRO   364      37.087  41.723  60.948  0.00  0.00      A
ATOM   5278  N   ASP   365      36.705  40.212  59.339  0.00  0.00      A
ATOM   5279  H   ASP   365      36.028  39.602  58.907  0.00  0.00      A
ATOM   5280  CA  ASP   365      38.055  40.211  58.764  0.00  0.00      A
ATOM   5281  HA  ASP   365      38.562  41.151  58.989  0.00  0.00      A
ATOM   5282  CB  ASP   365      38.819  39.048  59.409  0.00  0.00      A
ATOM   5283  HB3 ASP   365      38.397  38.105  59.071  0.00  0.00      A
ATOM   5284  HB2 ASP   365      38.691  39.094  60.490  0.00  0.00      A
ATOM   5285  CG  ASP   365      40.309  39.067  59.093  0.00  0.00      A
ATOM   5286  OD1 ASP   365      41.007  39.974  59.597  0.00  0.00      A
ATOM   5287  OD2 ASP   365      40.787  38.132  58.415  0.00  0.00      A
ATOM   5288  C   ASP   365      38.010  40.014  57.243  0.00  0.00      A
ATOM   5289  O   ASP   365      37.160  39.274  56.750  0.00  0.00      A
ATOM   5290  N   TRP   366      39.016  40.515  56.521  0.00  0.00      A
ATOM   5291  H   TRP   366      39.727  41.061  56.986  0.00  0.00      A
ATOM   5292  CA  TRP   366      39.155  40.328  55.070  0.00  0.00      A
ATOM   5293  HA  TRP   366      38.289  40.771  54.578  0.00  0.00      A
ATOM   5294  CB  TRP   366      40.394  41.092  54.578  0.00  0.00      A
ATOM   5295  HB3 TRP   366      40.168  42.159  54.622  0.00  0.00      A
ATOM   5296  HB2 TRP   366      40.562  40.850  53.527  0.00  0.00      A
ATOM   5297  CG  TRP   366      41.673  40.863  55.335  0.00  0.00      A
ATOM   5298  CD1 TRP   366      42.069  41.559  56.426  0.00  0.00      A
ATOM   5299  HD1 TRP   366      41.506  42.355  56.896  0.00  0.00      A
ATOM   5300  NE1 TRP   366      43.317  41.131  56.827  0.00  0.00      A
ATOM   5301  HE1 TRP   366      43.816  41.513  57.626  0.00  0.00      A
ATOM   5302  CE2 TRP   366      43.816  40.165  55.988  0.00  0.00      A
ATOM   5303  CZ2 TRP   366      45.034  39.475  55.948  0.00  0.00      A
ATOM   5304  HZ2 TRP   366      45.798  39.679  56.683  0.00  0.00      A
ATOM   5305  CH2 TRP   366      45.255  38.539  54.927  0.00  0.00      A
ATOM   5306  HH2 TRP   366      46.201  38.017  54.867  0.00  0.00      A
ATOM   5307  CZ3 TRP   366      44.244  38.285  53.984  0.00  0.00      A
ATOM   5308  HZ3 TRP   366      44.418  37.562  53.198  0.00  0.00      A
ATOM   5309  CE3 TRP   366      43.018  38.975  54.045  0.00  0.00      A
ATOM   5310  HE3 TRP   366      42.259  38.787  53.305  0.00  0.00      A
ATOM   5311  CD2 TRP   366      42.772  39.942  55.042  0.00  0.00      A
ATOM   5312  C   TRP   366      39.190  38.850  54.639  0.00  0.00      A
ATOM   5313  O   TRP   366      38.415  38.451  53.772  0.00  0.00      A
ATOM   5314  N   ALA   367      39.950  37.996  55.335  0.00  0.00      A
ATOM   5315  H   ALA   367      40.499  38.351  56.109  0.00  0.00      A
ATOM   5316  CA  ALA   367      40.030  36.560  55.039  0.00  0.00      A
ATOM   5317  HA  ALA   367      40.183  36.435  53.966  0.00  0.00      A
ATOM   5318  CB  ALA   367      41.253  35.982  55.763  0.00  0.00      A
ATOM   5319  HB1 ALA   367      41.401  34.945  55.463  0.00  0.00      A
ATOM   5320  HB2 ALA   367      41.104  36.018  56.843  0.00  0.00      A
ATOM   5321  HB3 ALA   367      42.146  36.550  55.501  0.00  0.00      A
ATOM   5322  C   ALA   367      38.749  35.782  55.409  0.00  0.00      A
ATOM   5323  O   ALA   367      38.466  34.735  54.820  0.00  0.00      A
ATOM   5324  N   LYS   368      37.929  36.339  56.312  0.00  0.00      A
ATOM   5325  H   LYS   368      38.204  37.236  56.693  0.00  0.00      A
ATOM   5326  CA  LYS   368      36.651  35.767  56.766  0.00  0.00      A
ATOM   5327  HA  LYS   368      36.673  34.687  56.607  0.00  0.00      A
ATOM   5328  CB  LYS   368      36.453  36.015  58.276  0.00  0.00      A
ATOM   5329  HB3 LYS   368      36.503  37.084  58.478  0.00  0.00      A
ATOM   5330  HB2 LYS   368      35.459  35.672  58.562  0.00  0.00      A
ATOM   5331  CG  LYS   368      37.487  35.260  59.132  0.00  0.00      A
ATOM   5332  HG3 LYS   368      37.409  34.193  58.918  0.00  0.00      A
ATOM   5333  HG2 LYS   368      38.487  35.585  58.845  0.00  0.00      A
ATOM   5334  CD  LYS   368      37.337  35.467  60.649  0.00  0.00      A
ATOM   5335  HD3 LYS   368      37.432  36.527  60.888  0.00  0.00      A
ATOM   5336  HD2 LYS   368      38.158  34.935  61.135  0.00  0.00      A
ATOM   5337  CE  LYS   368      36.009  34.925  61.198  0.00  0.00      A
ATOM   5338  HE3 LYS   368      35.860  33.920  60.795  0.00  0.00      A
ATOM   5339  HE2 LYS   368      35.180  35.542  60.842  0.00  0.00      A
ATOM   5340  NZ  LYS   368      36.016  34.865  62.682  0.00  0.00      A
ATOM   5341  HZ1 LYS   368      36.825  34.342  63.009  0.00  0.00      A
ATOM   5342  HZ2 LYS   368      36.066  35.786  63.115  0.00  0.00      A
ATOM   5343  HZ3 LYS   368      35.193  34.388  63.045  0.00  0.00      A
ATOM   5344  C   LYS   368      35.438  36.266  55.972  0.00  0.00      A
ATOM   5345  O   LYS   368      34.344  35.764  56.224  0.00  0.00      A
ATOM   5346  N   ARG   369      35.590  37.165  54.986  0.00  0.00      A
ATOM   5347  H   ARG   369      36.513  37.546  54.820  0.00  0.00      A
ATOM   5348  CA  ARG   369      34.477  37.592  54.115  0.00  0.00      A
ATOM   5349  HA  ARG   369      33.716  38.042  54.751  0.00  0.00      A
ATOM   5350  CB  ARG   369      34.920  38.653  53.091  0.00  0.00      A
ATOM   5351  HB3 ARG   369      35.767  38.283  52.510  0.00  0.00      A
ATOM   5352  HB2 ARG   369      34.086  38.839  52.411  0.00  0.00      A
ATOM   5353  CG  ARG   369      35.296  39.977  53.773  0.00  0.00      A
ATOM   5354  HG3 ARG   369      36.254  39.860  54.272  0.00  0.00      A
ATOM   5355  HG2 ARG   369      34.547  40.206  54.529  0.00  0.00      A
ATOM   5356  CD  ARG   369      35.380  41.143  52.770  0.00  0.00      A
ATOM   5357  HD3 ARG   369      36.064  40.864  51.967  0.00  0.00      A
ATOM   5358  HD2 ARG   369      34.394  41.315  52.332  0.00  0.00      A
ATOM   5359  NE  ARG   369      35.872  42.388  53.396  0.00  0.00      A
ATOM   5360  HE  ARG   369      36.748  42.774  53.039  0.00  0.00      A
ATOM   5361  CZ  ARG   369      35.304  43.081  54.369  0.00  0.00      A
ATOM   5362  NH1 ARG   369      34.108  42.810  54.805  0.00  0.00      A
ATOM   5363 HH11 ARG   369      33.687  43.351  55.553  0.00  0.00      A
ATOM   5364 HH12 ARG   369      33.553  42.097  54.340  0.00  0.00      A
ATOM   5365  NH2 ARG   369      35.940  44.071  54.923  0.00  0.00      A
ATOM   5366 HH21 ARG   369      35.540  44.585  55.696  0.00  0.00      A
ATOM   5367 HH22 ARG   369      36.836  44.367  54.534  0.00  0.00      A
ATOM   5368  C   ARG   369      33.818  36.392  53.425  0.00  0.00      A
ATOM   5369  O   ARG   369      34.501  35.571  52.816  0.00  0.00      A
ATOM   5370  N   SER   370      32.528  36.198  53.683  0.00  0.00      A
ATOM   5371  H   SER   370      32.057  36.907  54.237  0.00  0.00      A
ATOM   5372  CA  SER   370      31.734  35.061  53.204  0.00  0.00      A
ATOM   5373  HA  SER   370      32.272  34.136  53.414  0.00  0.00      A
ATOM   5374  CB  SER   370      30.389  35.018  53.938  0.00  0.00      A
ATOM   5375  HB3 SER   370      29.826  35.931  53.738  0.00  0.00      A
ATOM   5376  HB2 SER   370      29.810  34.169  53.581  0.00  0.00      A
ATOM   5377  OG  SER   370      30.600  34.889  55.332  0.00  0.00      A
ATOM   5378  HG  SER   370      30.737  35.810  55.688  0.00  0.00      A
ATOM   5379  C   SER   370      31.479  35.146  51.697  0.00  0.00      A
ATOM   5380  O   SER   370      31.161  36.221  51.184  0.00  0.00      A
ATOM   5381  N   LEU   371      31.464  33.993  51.027  0.00  0.00      A
ATOM   5382  H   LEU   371      31.755  33.155  51.521  0.00  0.00      A
ATOM   5383  CA  LEU   371      31.282  33.848  49.584  0.00  0.00      A
ATOM   5384  HA  LEU   371      30.858  34.763  49.167  0.00  0.00      A
ATOM   5385  CB  LEU   371      32.653  33.573  48.934  0.00  0.00      A
ATOM   5386  HB3 LEU   371      33.056  32.658  49.373  0.00  0.00      A
ATOM   5387  HB2 LEU   371      32.495  33.380  47.874  0.00  0.00      A
ATOM   5388  CG  LEU   371      33.703  34.691  49.086  0.00  0.00      A
ATOM   5389  HG  LEU   371      33.826  34.944  50.138  0.00  0.00      A
ATOM   5390  CD1 LEU   371      35.054  34.197  48.575  0.00  0.00      A
ATOM   5391 HD11 LEU   371      35.354  33.328  49.157  0.00  0.00      A
ATOM   5392 HD12 LEU   371      35.804  34.976  48.698  0.00  0.00      A
ATOM   5393 HD13 LEU   371      34.992  33.926  47.524  0.00  0.00      A
ATOM   5394  CD2 LEU   371      33.329  35.958  48.316  0.00  0.00      A
ATOM   5395 HD21 LEU   371      34.133  36.687  48.403  0.00  0.00      A
ATOM   5396 HD22 LEU   371      33.154  35.726  47.266  0.00  0.00      A
ATOM   5397 HD23 LEU   371      32.427  36.387  48.749  0.00  0.00      A
ATOM   5398  C   LEU   371      30.322  32.688  49.279  0.00  0.00      A
ATOM   5399  O   LEU   371      30.442  31.598  49.846  0.00  0.00      A
ATOM   5400  N   SER   372      29.423  32.904  48.318  0.00  0.00      A
ATOM   5401  H   SER   372      29.410  33.817  47.883  0.00  0.00      A
ATOM   5402  CA  SER   372      28.462  31.910  47.830  0.00  0.00      A
ATOM   5403  HA  SER   372      27.912  31.498  48.677  0.00  0.00      A
ATOM   5404  CB  SER   372      27.466  32.575  46.869  0.00  0.00      A
ATOM   5405  HB3 SER   372      28.003  32.953  45.997  0.00  0.00      A
[truncated: 3,816,387 more chars]
