# Supplementary material for: Insights into the Catalytic Activity of a Metagenome-Derived Urethanase
Source: J Am Chem Soc. 2025 Nov 5;147(46):42511–23. doi: 10.1021/jacs.5c13147 (PMC12636025; doi:10.1021/jacs.5c13147)
Supplement: Supplementary file 2 [file ja5c13147_si_002.zip › Structures/decarboxylation/TS1D.pdb]

ATOM      1  N   NSER    1      27.187  49.357  24.285  0.00  0.00      A
ATOM      2  H1  NSER    1      26.924  48.406  24.499  0.00  0.00      A
ATOM      3  H2  NSER    1      26.323  49.875  24.354  0.00  0.00      A
ATOM      4  H3  NSER    1      27.817  49.717  24.988  0.00  0.00      A
ATOM      5  CA  NSER    1      27.767  49.397  22.886  0.00  0.00      A
ATOM      6  HA  NSER    1      28.631  48.736  22.957  0.00  0.00      A
ATOM      7  CB  NSER    1      26.863  48.776  21.783  0.00  0.00      A
ATOM      8  HB3 NSER    1      26.324  49.457  21.125  0.00  0.00      A
ATOM      9  HB2 NSER    1      27.454  48.296  21.003  0.00  0.00      A
ATOM     10  OG  NSER    1      25.999  47.851  22.285  0.00  0.00      A
ATOM     11  HG  NSER    1      25.381  47.551  21.615  0.00  0.00      A
ATOM     12  C   NSER    1      28.302  50.760  22.417  0.00  0.00      A
ATOM     13  O   NSER    1      27.567  51.506  21.782  0.00  0.00      A
ATOM     14  N   GLU     2      29.591  50.940  22.813  0.00  0.00      A
ATOM     15  H   GLU     2      30.062  50.232  23.359  0.00  0.00      A
ATOM     16  CA  GLU     2      30.293  52.198  22.836  0.00  0.00      A
ATOM     17  HA  GLU     2      29.869  52.858  22.079  0.00  0.00      A
ATOM     18  CB  GLU     2      30.446  52.866  24.218  0.00  0.00      A
ATOM     19  HB3 GLU     2      31.002  53.789  24.054  0.00  0.00      A
ATOM     20  HB2 GLU     2      31.043  52.230  24.872  0.00  0.00      A
ATOM     21  CG  GLU     2      29.210  53.182  25.061  0.00  0.00      A
ATOM     22  HG3 GLU     2      29.495  53.840  25.883  0.00  0.00      A
ATOM     23  HG2 GLU     2      28.516  53.834  24.530  0.00  0.00      A
ATOM     24  CD  GLU     2      28.305  52.110  25.667  0.00  0.00      A
ATOM     25  OE1 GLU     2      27.245  52.527  26.160  0.00  0.00      A
ATOM     26  OE2 GLU     2      28.801  50.920  25.731  0.00  0.00      A
ATOM     27  C   GLU     2      31.689  51.763  22.458  0.00  0.00      A
ATOM     28  O   GLU     2      32.219  50.856  22.984  0.00  0.00      A
ATOM     29  N   LEU     3      32.297  52.281  21.389  0.00  0.00      A
ATOM     30  H   LEU     3      31.815  53.063  20.968  0.00  0.00      A
ATOM     31  CA  LEU     3      33.512  51.827  20.653  0.00  0.00      A
ATOM     32  HA  LEU     3      33.216  50.833  20.315  0.00  0.00      A
ATOM     33  CB  LEU     3      33.759  52.504  19.349  0.00  0.00      A
ATOM     34  HB3 LEU     3      34.157  51.705  18.724  0.00  0.00      A
ATOM     35  HB2 LEU     3      32.789  52.758  18.921  0.00  0.00      A
ATOM     36  CG  LEU     3      34.646  53.752  19.358  0.00  0.00      A
ATOM     37  HG  LEU     3      35.667  53.433  19.567  0.00  0.00      A
ATOM     38  CD1 LEU     3      34.681  54.359  17.931  0.00  0.00      A
ATOM     39 HD11 LEU     3      33.817  55.020  17.856  0.00  0.00      A
ATOM     40 HD12 LEU     3      34.752  53.480  17.292  0.00  0.00      A
ATOM     41 HD13 LEU     3      35.475  55.083  17.745  0.00  0.00      A
ATOM     42  CD2 LEU     3      34.253  54.861  20.360  0.00  0.00      A
ATOM     43 HD21 LEU     3      35.023  55.629  20.434  0.00  0.00      A
ATOM     44 HD22 LEU     3      33.969  54.530  21.359  0.00  0.00      A
ATOM     45 HD23 LEU     3      33.354  55.354  19.992  0.00  0.00      A
ATOM     46  C   LEU     3      34.734  51.714  21.481  0.00  0.00      A
ATOM     47  O   LEU     3      34.912  52.329  22.519  0.00  0.00      A
ATOM     48  N   SER     4      35.735  50.938  21.037  0.00  0.00      A
ATOM     49  H   SER     4      35.465  50.367  20.248  0.00  0.00      A
ATOM     50  CA  SER     4      37.011  50.578  21.634  0.00  0.00      A
ATOM     51  HA  SER     4      36.805  50.515  22.702  0.00  0.00      A
ATOM     52  CB  SER     4      37.365  49.148  21.217  0.00  0.00      A
ATOM     53  HB3 SER     4      38.318  48.925  21.697  0.00  0.00      A
ATOM     54  HB2 SER     4      36.599  48.463  21.579  0.00  0.00      A
ATOM     55  OG  SER     4      37.589  49.038  19.810  0.00  0.00      A
ATOM     56  HG  SER     4      36.727  49.147  19.402  0.00  0.00      A
ATOM     57  C   SER     4      38.111  51.560  21.381  0.00  0.00      A
ATOM     58  O   SER     4      37.932  52.341  20.462  0.00  0.00      A
ATOM     59  N   ALA     5      39.279  51.422  21.993  0.00  0.00      A
ATOM     60  H   ALA     5      39.381  50.696  22.688  0.00  0.00      A
ATOM     61  CA  ALA     5      40.435  52.341  21.766  0.00  0.00      A
ATOM     62  HA  ALA     5      40.187  53.401  21.816  0.00  0.00      A
ATOM     63  CB  ALA     5      41.385  52.040  22.938  0.00  0.00      A
ATOM     64  HB1 ALA     5      40.898  52.267  23.886  0.00  0.00      A
ATOM     65  HB2 ALA     5      41.695  50.995  22.921  0.00  0.00      A
ATOM     66  HB3 ALA     5      42.220  52.697  22.694  0.00  0.00      A
ATOM     67  C   ALA     5      41.230  52.195  20.424  0.00  0.00      A
ATOM     68  O   ALA     5      41.654  53.218  19.918  0.00  0.00      A
ATOM     69  N   ILE     6      41.180  50.972  19.866  0.00  0.00      A
ATOM     70  H   ILE     6      40.892  50.210  20.463  0.00  0.00      A
ATOM     71  CA  ILE     6      41.607  50.869  18.500  0.00  0.00      A
ATOM     72  HA  ILE     6      42.534  51.428  18.368  0.00  0.00      A
ATOM     73  CB  ILE     6      41.852  49.389  18.208  0.00  0.00      A
ATOM     74  HB  ILE     6      40.975  48.795  18.465  0.00  0.00      A
ATOM     75  CG2 ILE     6      42.171  49.154  16.674  0.00  0.00      A
ATOM     76 HG21 ILE     6      42.406  48.110  16.466  0.00  0.00      A
ATOM     77 HG22 ILE     6      42.913  49.864  16.308  0.00  0.00      A
ATOM     78 HG23 ILE     6      41.240  49.417  16.171  0.00  0.00      A
ATOM     79  CG1 ILE     6      43.072  48.863  19.059  0.00  0.00      A
ATOM     80 HG13 ILE     6      42.980  49.147  20.107  0.00  0.00      A
ATOM     81 HG12 ILE     6      43.950  49.408  18.712  0.00  0.00      A
ATOM     82  CD1 ILE     6      43.407  47.390  18.956  0.00  0.00      A
ATOM     83 HD11 ILE     6      42.564  46.720  19.122  0.00  0.00      A
ATOM     84 HD12 ILE     6      43.819  47.213  17.962  0.00  0.00      A
ATOM     85 HD13 ILE     6      44.125  47.332  19.775  0.00  0.00      A
ATOM     86  C   ILE     6      40.599  51.504  17.546  0.00  0.00      A
ATOM     87  O   ILE     6      40.979  52.174  16.649  0.00  0.00      A
ATOM     88  N   GLU     7      39.343  51.345  17.821  0.00  0.00      A
ATOM     89  H   GLU     7      39.076  50.961  18.716  0.00  0.00      A
ATOM     90  CA  GLU     7      38.316  51.956  16.954  0.00  0.00      A
ATOM     91  HA  GLU     7      38.508  51.720  15.908  0.00  0.00      A
ATOM     92  CB  GLU     7      36.987  51.326  17.252  0.00  0.00      A
ATOM     93  HB3 GLU     7      36.187  51.849  16.728  0.00  0.00      A
ATOM     94  HB2 GLU     7      36.659  51.501  18.277  0.00  0.00      A
ATOM     95  CG  GLU     7      36.823  49.881  16.810  0.00  0.00      A
ATOM     96  HG3 GLU     7      37.631  49.271  17.214  0.00  0.00      A
ATOM     97  HG2 GLU     7      36.770  49.885  15.722  0.00  0.00      A
ATOM     98  CD  GLU     7      35.491  49.363  17.427  0.00  0.00      A
ATOM     99  OE1 GLU     7      34.519  49.020  16.718  0.00  0.00      A
ATOM    100  OE2 GLU     7      35.412  49.294  18.668  0.00  0.00      A
ATOM    101  C   GLU     7      38.147  53.499  17.119  0.00  0.00      A
ATOM    102  O   GLU     7      37.961  54.102  16.047  0.00  0.00      A
ATOM    103  N   THR     8      38.466  54.122  18.263  0.00  0.00      A
ATOM    104  H   THR     8      38.866  53.443  18.895  0.00  0.00      A
ATOM    105  CA  THR     8      38.604  55.570  18.588  0.00  0.00      A
ATOM    106  HA  THR     8      37.731  56.100  18.207  0.00  0.00      A
ATOM    107  CB  THR     8      38.772  55.798  20.152  0.00  0.00      A
ATOM    108  HB  THR     8      39.773  55.588  20.529  0.00  0.00      A
ATOM    109  CG2 THR     8      38.505  57.316  20.391  0.00  0.00      A
ATOM    110 HG21 THR     8      39.285  57.921  19.928  0.00  0.00      A
ATOM    111 HG22 THR     8      38.655  57.450  21.463  0.00  0.00      A
ATOM    112 HG23 THR     8      37.533  57.493  19.931  0.00  0.00      A
ATOM    113  OG1 THR     8      37.817  55.125  20.834  0.00  0.00      A
ATOM    114  HG1 THR     8      38.020  54.197  20.700  0.00  0.00      A
ATOM    115  C   THR     8      39.840  56.185  17.889  0.00  0.00      A
ATOM    116  O   THR     8      39.687  57.101  17.148  0.00  0.00      A
ATOM    117  N   ALA     9      40.967  55.467  18.021  0.00  0.00      A
ATOM    118  H   ALA     9      41.055  54.828  18.799  0.00  0.00      A
ATOM    119  CA  ALA     9      42.146  55.859  17.175  0.00  0.00      A
ATOM    120  HA  ALA     9      42.400  56.912  17.296  0.00  0.00      A
ATOM    121  CB  ALA     9      43.357  54.989  17.655  0.00  0.00      A
ATOM    122  HB1 ALA     9      43.365  53.990  17.221  0.00  0.00      A
ATOM    123  HB2 ALA     9      44.301  55.503  17.469  0.00  0.00      A
ATOM    124  HB3 ALA     9      43.238  54.869  18.732  0.00  0.00      A
ATOM    125  C   ALA     9      41.801  55.741  15.687  0.00  0.00      A
ATOM    126  O   ALA     9      42.280  56.607  14.961  0.00  0.00      A
ATOM    127  N   ALA    10      41.000  54.700  15.237  0.00  0.00      A
ATOM    128  H   ALA    10      40.676  54.017  15.906  0.00  0.00      A
ATOM    129  CA  ALA    10      40.581  54.554  13.874  0.00  0.00      A
ATOM    130  HA  ALA    10      41.505  54.613  13.298  0.00  0.00      A
ATOM    131  CB  ALA    10      39.993  53.151  13.688  0.00  0.00      A
ATOM    132  HB1 ALA    10      39.016  53.117  14.170  0.00  0.00      A
ATOM    133  HB2 ALA    10      40.051  53.041  12.605  0.00  0.00      A
ATOM    134  HB3 ALA    10      40.642  52.453  14.218  0.00  0.00      A
ATOM    135  C   ALA    10      39.605  55.559  13.336  0.00  0.00      A
ATOM    136  O   ALA    10      39.729  56.151  12.213  0.00  0.00      A
ATOM    137  N   ALA    11      38.582  55.944  14.149  0.00  0.00      A
ATOM    138  H   ALA    11      38.505  55.514  15.060  0.00  0.00      A
ATOM    139  CA  ALA    11      37.668  57.030  13.828  0.00  0.00      A
ATOM    140  HA  ALA    11      37.235  56.775  12.860  0.00  0.00      A
ATOM    141  CB  ALA    11      36.578  57.049  14.953  0.00  0.00      A
ATOM    142  HB1 ALA    11      35.746  57.741  14.822  0.00  0.00      A
ATOM    143  HB2 ALA    11      36.121  56.069  15.093  0.00  0.00      A
ATOM    144  HB3 ALA    11      37.060  57.292  15.900  0.00  0.00      A
ATOM    145  C   ALA    11      38.275  58.425  13.783  0.00  0.00      A
ATOM    146  O   ALA    11      37.777  59.313  13.067  0.00  0.00      A
ATOM    147  N   ILE    12      39.452  58.615  14.413  0.00  0.00      A
ATOM    148  H   ILE    12      39.816  57.934  15.063  0.00  0.00      A
ATOM    149  CA  ILE    12      40.105  59.892  14.190  0.00  0.00      A
ATOM    150  HA  ILE    12      39.317  60.627  14.025  0.00  0.00      A
ATOM    151  CB  ILE    12      40.811  60.378  15.420  0.00  0.00      A
ATOM    152  HB  ILE    12      41.550  59.620  15.681  0.00  0.00      A
ATOM    153  CG2 ILE    12      41.505  61.727  15.131  0.00  0.00      A
ATOM    154 HG21 ILE    12      42.310  61.523  14.425  0.00  0.00      A
ATOM    155 HG22 ILE    12      40.762  62.457  14.810  0.00  0.00      A
ATOM    156 HG23 ILE    12      41.961  62.010  16.079  0.00  0.00      A
ATOM    157  CG1 ILE    12      39.934  60.744  16.594  0.00  0.00      A
ATOM    158 HG13 ILE    12      39.014  60.161  16.572  0.00  0.00      A
ATOM    159 HG12 ILE    12      39.512  61.745  16.502  0.00  0.00      A
ATOM    160  CD1 ILE    12      40.629  60.480  17.987  0.00  0.00      A
ATOM    161 HD11 ILE    12      39.843  60.088  18.632  0.00  0.00      A
ATOM    162 HD12 ILE    12      41.383  59.712  17.817  0.00  0.00      A
ATOM    163 HD13 ILE    12      41.053  61.439  18.286  0.00  0.00      A
ATOM    164  C   ILE    12      40.972  59.828  12.908  0.00  0.00      A
ATOM    165  O   ILE    12      40.967  60.744  12.065  0.00  0.00      A
ATOM    166  N   ALA    13      41.775  58.769  12.726  0.00  0.00      A
ATOM    167  H   ALA    13      41.771  58.016  13.399  0.00  0.00      A
ATOM    168  CA  ALA    13      42.566  58.695  11.497  0.00  0.00      A
ATOM    169  HA  ALA    13      43.090  59.647  11.403  0.00  0.00      A
ATOM    170  CB  ALA    13      43.623  57.568  11.765  0.00  0.00      A
ATOM    171  HB1 ALA    13      44.054  57.164  10.849  0.00  0.00      A
ATOM    172  HB2 ALA    13      44.442  57.852  12.427  0.00  0.00      A
ATOM    173  HB3 ALA    13      43.103  56.700  12.171  0.00  0.00      A
ATOM    174  C   ALA    13      41.861  58.465  10.180  0.00  0.00      A
ATOM    175  O   ALA    13      42.279  58.928   9.134  0.00  0.00      A
ATOM    176  N   GLY    14      40.699  57.873  10.309  0.00  0.00      A
ATOM    177  H   GLY    14      40.438  57.378  11.149  0.00  0.00      A
ATOM    178  CA  GLY    14      39.705  57.798   9.209  0.00  0.00      A
ATOM    179  HA3 GLY    14      40.273  57.460   8.342  0.00  0.00      A
ATOM    180  HA2 GLY    14      38.989  57.020   9.473  0.00  0.00      A
ATOM    181  C   GLY    14      38.968  59.052   8.812  0.00  0.00      A
ATOM    182  O   GLY    14      38.383  59.021   7.708  0.00  0.00      A
ATOM    183  N   GLY    15      38.972  60.068   9.667  0.00  0.00      A
ATOM    184  H   GLY    15      39.496  59.912  10.516  0.00  0.00      A
ATOM    185  CA  GLY    15      38.175  61.360   9.559  0.00  0.00      A
ATOM    186  HA3 GLY    15      38.684  62.201  10.030  0.00  0.00      A
ATOM    187  HA2 GLY    15      38.059  61.716   8.535  0.00  0.00      A
ATOM    188  C   GLY    15      36.706  61.340  10.071  0.00  0.00      A
ATOM    189  O   GLY    15      35.970  62.282  10.003  0.00  0.00      A
ATOM    190  N   SER    16      36.293  60.278  10.755  0.00  0.00      A
ATOM    191  H   SER    16      36.863  59.454  10.887  0.00  0.00      A
ATOM    192  CA  SER    16      34.986  60.186  11.338  0.00  0.00      A
ATOM    193  HA  SER    16      34.288  60.523  10.571  0.00  0.00      A
ATOM    194  CB  SER    16      34.596  58.744  11.597  0.00  0.00      A
ATOM    195  HB3 SER    16      33.530  58.622  11.789  0.00  0.00      A
ATOM    196  HB2 SER    16      35.250  58.300  12.347  0.00  0.00      A
ATOM    197  OG  SER    16      34.877  58.041  10.419  0.00  0.00      A
ATOM    198  HG  SER    16      34.840  57.098  10.592  0.00  0.00      A
ATOM    199  C   SER    16      34.625  60.989  12.581  0.00  0.00      A
ATOM    200  O   SER    16      33.410  61.151  12.873  0.00  0.00      A
ATOM    201  N   MET    17      35.567  61.592  13.302  0.00  0.00      A
ATOM    202  H   MET    17      36.541  61.407  13.112  0.00  0.00      A
ATOM    203  CA  MET    17      35.441  62.473  14.548  0.00  0.00      A
ATOM    204  HA  MET    17      34.713  63.253  14.329  0.00  0.00      A
ATOM    205  CB  MET    17      34.907  61.686  15.700  0.00  0.00      A
ATOM    206  HB3 MET    17      33.891  61.298  15.629  0.00  0.00      A
ATOM    207  HB2 MET    17      34.854  62.394  16.527  0.00  0.00      A
ATOM    208  CG  MET    17      35.684  60.456  16.188  0.00  0.00      A
ATOM    209  HG3 MET    17      35.584  59.701  15.409  0.00  0.00      A
ATOM    210  HG2 MET    17      36.727  60.664  16.428  0.00  0.00      A
ATOM    211  SD  MET    17      34.889  59.857  17.749  0.00  0.00      A
ATOM    212  CE  MET    17      35.566  58.187  17.839  0.00  0.00      A
ATOM    213  HE1 MET    17      35.096  57.468  17.167  0.00  0.00      A
ATOM    214  HE2 MET    17      36.643  58.303  17.719  0.00  0.00      A
ATOM    215  HE3 MET    17      35.497  57.875  18.881  0.00  0.00      A
ATOM    216  C   MET    17      36.784  63.040  14.841  0.00  0.00      A
ATOM    217  O   MET    17      37.754  62.541  14.341  0.00  0.00      A
ATOM    218  N   THR    18      36.900  64.120  15.653  0.00  0.00      A
ATOM    219  H   THR    18      36.022  64.542  15.922  0.00  0.00      A
ATOM    220  CA  THR    18      38.145  64.644  16.287  0.00  0.00      A
ATOM    221  HA  THR    18      38.986  64.583  15.596  0.00  0.00      A
ATOM    222  CB  THR    18      37.848  66.177  16.585  0.00  0.00      A
ATOM    223  HB  THR    18      38.694  66.542  17.168  0.00  0.00      A
ATOM    224  CG2 THR    18      37.769  67.091  15.325  0.00  0.00      A
ATOM    225 HG21 THR    18      38.163  68.077  15.569  0.00  0.00      A
ATOM    226 HG22 THR    18      38.279  66.614  14.488  0.00  0.00      A
ATOM    227 HG23 THR    18      36.735  67.326  15.071  0.00  0.00      A
ATOM    228  OG1 THR    18      36.741  66.498  17.441  0.00  0.00      A
ATOM    229  HG1 THR    18      35.913  66.305  16.995  0.00  0.00      A
ATOM    230  C   THR    18      38.499  64.036  17.649  0.00  0.00      A
ATOM    231  O   THR    18      37.614  63.330  18.154  0.00  0.00      A
ATOM    232  N   ALA    19      39.790  64.172  18.110  0.00  0.00      A
ATOM    233  H   ALA    19      40.541  64.377  17.467  0.00  0.00      A
ATOM    234  CA  ALA    19      40.169  63.688  19.483  0.00  0.00      A
ATOM    235  HA  ALA    19      39.857  62.658  19.655  0.00  0.00      A
ATOM    236  CB  ALA    19      41.689  63.778  19.743  0.00  0.00      A
ATOM    237  HB1 ALA    19      41.830  63.531  20.796  0.00  0.00      A
ATOM    238  HB2 ALA    19      41.888  64.849  19.784  0.00  0.00      A
ATOM    239  HB3 ALA    19      42.365  63.241  19.078  0.00  0.00      A
ATOM    240  C   ALA    19      39.374  64.376  20.591  0.00  0.00      A
ATOM    241  O   ALA    19      38.981  63.653  21.559  0.00  0.00      A
ATOM    242  N   LEU    20      39.202  65.724  20.381  0.00  0.00      A
ATOM    243  H   LEU    20      39.573  66.118  19.529  0.00  0.00      A
ATOM    244  CA  LEU    20      38.512  66.685  21.157  0.00  0.00      A
ATOM    245  HA  LEU    20      39.251  66.903  21.928  0.00  0.00      A
ATOM    246  CB  LEU    20      38.388  67.963  20.284  0.00  0.00      A
ATOM    247  HB3 LEU    20      39.305  68.342  19.833  0.00  0.00      A
ATOM    248  HB2 LEU    20      37.733  67.713  19.449  0.00  0.00      A
ATOM    249  CG  LEU    20      37.835  69.110  21.143  0.00  0.00      A
ATOM    250  HG  LEU    20      36.781  68.895  21.321  0.00  0.00      A
ATOM    251  CD1 LEU    20      38.598  69.342  22.440  0.00  0.00      A
ATOM    252 HD11 LEU    20      38.165  68.602  23.114  0.00  0.00      A
ATOM    253 HD12 LEU    20      39.661  69.186  22.255  0.00  0.00      A
ATOM    254 HD13 LEU    20      38.446  70.349  22.829  0.00  0.00      A
ATOM    255  CD2 LEU    20      37.876  70.361  20.255  0.00  0.00      A
ATOM    256 HD21 LEU    20      37.522  71.154  20.913  0.00  0.00      A
ATOM    257 HD22 LEU    20      38.928  70.400  19.971  0.00  0.00      A
ATOM    258 HD23 LEU    20      37.248  70.193  19.380  0.00  0.00      A
ATOM    259  C   LEU    20      37.180  66.078  21.628  0.00  0.00      A
ATOM    260  O   LEU    20      37.035  65.703  22.785  0.00  0.00      A
ATOM    261  N   GLU    21      36.269  65.862  20.643  0.00  0.00      A
ATOM    262  H   GLU    21      36.538  66.241  19.746  0.00  0.00      A
ATOM    263  CA  GLU    21      34.902  65.285  20.897  0.00  0.00      A
ATOM    264  HA  GLU    21      34.404  65.870  21.671  0.00  0.00      A
ATOM    265  CB  GLU    21      34.039  65.525  19.666  0.00  0.00      A
ATOM    266  HB3 GLU    21      34.179  66.556  19.342  0.00  0.00      A
ATOM    267  HB2 GLU    21      32.977  65.415  19.885  0.00  0.00      A
ATOM    268  CG  GLU    21      34.398  64.649  18.448  0.00  0.00      A
ATOM    269  HG3 GLU    21      35.467  64.451  18.368  0.00  0.00      A
ATOM    270  HG2 GLU    21      33.978  63.667  18.664  0.00  0.00      A
ATOM    271  CD  GLU    21      33.727  65.248  17.247  0.00  0.00      A
ATOM    272  OE1 GLU    21      32.469  65.202  17.071  0.00  0.00      A
ATOM    273  OE2 GLU    21      34.514  65.710  16.335  0.00  0.00      A
ATOM    274  C   GLU    21      34.787  63.765  21.287  0.00  0.00      A
ATOM    275  O   GLU    21      33.844  63.417  21.963  0.00  0.00      A
ATOM    276  N   ALA    22      35.734  62.879  21.003  0.00  0.00      A
ATOM    277  H   ALA    22      36.521  63.284  20.516  0.00  0.00      A
ATOM    278  CA  ALA    22      35.843  61.494  21.406  0.00  0.00      A
ATOM    279  HA  ALA    22      34.911  60.953  21.241  0.00  0.00      A
ATOM    280  CB  ALA    22      37.009  60.762  20.668  0.00  0.00      A
ATOM    281  HB1 ALA    22      36.925  61.017  19.611  0.00  0.00      A
ATOM    282  HB2 ALA    22      38.002  61.163  20.872  0.00  0.00      A
ATOM    283  HB3 ALA    22      36.955  59.679  20.772  0.00  0.00      A
ATOM    284  C   ALA    22      35.998  61.394  22.912  0.00  0.00      A
ATOM    285  O   ALA    22      35.356  60.588  23.594  0.00  0.00      A
ATOM    286  N   CYS    23      36.919  62.271  23.410  0.00  0.00      A
ATOM    287  H   CYS    23      37.358  62.869  22.724  0.00  0.00      A
ATOM    288  CA  CYS    23      37.128  62.456  24.806  0.00  0.00      A
ATOM    289  HA  CYS    23      37.236  61.477  25.271  0.00  0.00      A
ATOM    290  CB  CYS    23      38.344  63.185  25.051  0.00  0.00      A
ATOM    291  HB3 CYS    23      38.436  64.177  24.609  0.00  0.00      A
ATOM    292  HB2 CYS    23      38.456  63.294  26.129  0.00  0.00      A
ATOM    293  SG  CYS    23      39.673  62.069  24.386  0.00  0.00      A
ATOM    294  HG  CYS    23      39.306  62.020  23.103  0.00  0.00      A
ATOM    295  C   CYS    23      35.880  63.109  25.545  0.00  0.00      A
ATOM    296  O   CYS    23      35.553  62.663  26.645  0.00  0.00      A
ATOM    297  N   ASP    24      35.211  64.121  24.956  0.00  0.00      A
ATOM    298  H   ASP    24      35.516  64.440  24.048  0.00  0.00      A
ATOM    299  CA  ASP    24      34.045  64.741  25.508  0.00  0.00      A
ATOM    300  HA  ASP    24      34.279  65.183  26.476  0.00  0.00      A
ATOM    301  CB  ASP    24      33.654  65.792  24.379  0.00  0.00      A
ATOM    302  HB3 ASP    24      33.529  65.257  23.438  0.00  0.00      A
ATOM    303  HB2 ASP    24      34.542  66.381  24.149  0.00  0.00      A
ATOM    304  CG  ASP    24      32.459  66.622  24.778  0.00  0.00      A
ATOM    305  OD1 ASP    24      31.388  66.488  24.151  0.00  0.00      A
ATOM    306  OD2 ASP    24      32.653  67.486  25.668  0.00  0.00      A
ATOM    307  C   ASP    24      32.861  63.728  25.578  0.00  0.00      A
ATOM    308  O   ASP    24      32.263  63.776  26.668  0.00  0.00      A
ATOM    309  N   ALA    25      32.674  62.836  24.619  0.00  0.00      A
ATOM    310  H   ALA    25      33.323  62.894  23.847  0.00  0.00      A
ATOM    311  CA  ALA    25      31.719  61.841  24.608  0.00  0.00      A
ATOM    312  HA  ALA    25      30.693  62.176  24.764  0.00  0.00      A
ATOM    313  CB  ALA    25      31.884  61.162  23.203  0.00  0.00      A
ATOM    314  HB1 ALA    25      32.937  60.907  23.084  0.00  0.00      A
ATOM    315  HB2 ALA    25      31.398  61.789  22.456  0.00  0.00      A
ATOM    316  HB3 ALA    25      31.335  60.220  23.204  0.00  0.00      A
ATOM    317  C   ALA    25      31.964  60.779  25.741  0.00  0.00      A
ATOM    318  O   ALA    25      31.044  60.233  26.323  0.00  0.00      A
ATOM    319  N   ALA    26      33.257  60.643  26.182  0.00  0.00      A
ATOM    320  H   ALA    26      34.004  61.079  25.660  0.00  0.00      A
ATOM    321  CA  ALA    26      33.586  59.862  27.362  0.00  0.00      A
ATOM    322  HA  ALA    26      32.882  59.034  27.444  0.00  0.00      A
ATOM    323  CB  ALA    26      34.950  59.338  27.094  0.00  0.00      A
ATOM    324  HB1 ALA    26      35.696  60.107  26.895  0.00  0.00      A
ATOM    325  HB2 ALA    26      34.916  58.593  26.299  0.00  0.00      A
ATOM    326  HB3 ALA    26      35.309  58.858  28.005  0.00  0.00      A
ATOM    327  C   ALA    26      33.414  60.580  28.755  0.00  0.00      A
ATOM    328  O   ALA    26      32.854  60.033  29.649  0.00  0.00      A
ATOM    329  N   ILE    27      33.854  61.873  28.880  0.00  0.00      A
ATOM    330  H   ILE    27      34.341  62.316  28.114  0.00  0.00      A
ATOM    331  CA  ILE    27      33.484  62.715  29.963  0.00  0.00      A
ATOM    332  HA  ILE    27      34.007  62.305  30.827  0.00  0.00      A
ATOM    333  CB  ILE    27      34.058  64.162  29.748  0.00  0.00      A
ATOM    334  HB  ILE    27      33.729  64.332  28.723  0.00  0.00      A
ATOM    335  CG2 ILE    27      33.484  65.291  30.686  0.00  0.00      A
ATOM    336 HG21 ILE    27      33.483  66.219  30.113  0.00  0.00      A
ATOM    337 HG22 ILE    27      34.039  65.571  31.581  0.00  0.00      A
ATOM    338 HG23 ILE    27      32.510  64.944  31.032  0.00  0.00      A
ATOM    339  CG1 ILE    27      35.609  64.119  29.723  0.00  0.00      A
ATOM    340 HG13 ILE    27      35.858  63.371  28.971  0.00  0.00      A
ATOM    341 HG12 ILE    27      35.994  63.894  30.718  0.00  0.00      A
ATOM    342  CD1 ILE    27      36.132  65.531  29.345  0.00  0.00      A
ATOM    343 HD11 ILE    27      37.222  65.522  29.319  0.00  0.00      A
ATOM    344 HD12 ILE    27      35.891  65.837  28.326  0.00  0.00      A
ATOM    345 HD13 ILE    27      35.761  66.274  30.051  0.00  0.00      A
ATOM    346  C   ILE    27      31.934  62.679  30.254  0.00  0.00      A
ATOM    347  O   ILE    27      31.549  62.368  31.337  0.00  0.00      A
ATOM    348  N   ALA    28      31.105  62.743  29.179  0.00  0.00      A
ATOM    349  H   ALA    28      31.603  62.794  28.302  0.00  0.00      A
ATOM    350  CA  ALA    28      29.643  62.589  29.243  0.00  0.00      A
ATOM    351  HA  ALA    28      29.328  63.307  30.000  0.00  0.00      A
ATOM    352  CB  ALA    28      29.009  62.766  27.896  0.00  0.00      A
ATOM    353  HB1 ALA    28      27.985  62.402  27.972  0.00  0.00      A
ATOM    354  HB2 ALA    28      29.134  63.825  27.669  0.00  0.00      A
ATOM    355  HB3 ALA    28      29.548  62.188  27.146  0.00  0.00      A
ATOM    356  C   ALA    28      29.245  61.221  29.809  0.00  0.00      A
ATOM    357  O   ALA    28      28.473  61.188  30.779  0.00  0.00      A
ATOM    358  N   ARG    29      29.863  60.073  29.443  0.00  0.00      A
ATOM    359  H   ARG    29      30.450  60.052  28.621  0.00  0.00      A
ATOM    360  CA  ARG    29      29.419  58.757  30.015  0.00  0.00      A
ATOM    361  HA  ARG    29      28.345  58.820  30.187  0.00  0.00      A
ATOM    362  CB  ARG    29      29.569  57.572  29.049  0.00  0.00      A
ATOM    363  HB3 ARG    29      29.237  56.599  29.411  0.00  0.00      A
ATOM    364  HB2 ARG    29      30.607  57.468  28.732  0.00  0.00      A
ATOM    365  CG  ARG    29      28.729  57.817  27.817  0.00  0.00      A
ATOM    366  HG3 ARG    29      29.010  58.779  27.389  0.00  0.00      A
ATOM    367  HG2 ARG    29      27.677  57.788  28.102  0.00  0.00      A
ATOM    368  CD  ARG    29      29.017  56.709  26.785  0.00  0.00      A
ATOM    369  HD3 ARG    29      29.362  55.819  27.311  0.00  0.00      A
ATOM    370  HD2 ARG    29      28.039  56.449  26.381  0.00  0.00      A
ATOM    371  NE  ARG    29      30.052  57.089  25.831  0.00  0.00      A
ATOM    372  HE  ARG    29      30.968  56.894  26.210  0.00  0.00      A
ATOM    373  CZ  ARG    29      29.925  57.358  24.542  0.00  0.00      A
ATOM    374  NH1 ARG    29      28.725  57.340  23.935  0.00  0.00      A
ATOM    375 HH11 ARG    29      28.719  57.473  22.934  0.00  0.00      A
ATOM    376 HH12 ARG    29      27.907  57.241  24.520  0.00  0.00      A
ATOM    377  NH2 ARG    29      31.028  57.549  23.853  0.00  0.00      A
ATOM    378 HH21 ARG    29      30.990  57.706  22.855  0.00  0.00      A
ATOM    379 HH22 ARG    29      31.829  57.550  24.468  0.00  0.00      A
ATOM    380  C   ARG    29      29.945  58.617  31.437  0.00  0.00      A
ATOM    381  O   ARG    29      29.284  57.980  32.171  0.00  0.00      A
ATOM    382  N   ILE    30      31.076  59.220  31.819  0.00  0.00      A
ATOM    383  H   ILE    30      31.618  59.719  31.122  0.00  0.00      A
ATOM    384  CA  ILE    30      31.485  59.270  33.232  0.00  0.00      A
ATOM    385  HA  ILE    30      31.489  58.257  33.624  0.00  0.00      A
ATOM    386  CB  ILE    30      32.911  59.851  33.415  0.00  0.00      A
ATOM    387  HB  ILE    30      32.940  60.855  32.992  0.00  0.00      A
ATOM    388  CG2 ILE    30      33.242  59.940  34.919  0.00  0.00      A
ATOM    389 HG21 ILE    30      34.260  60.292  35.070  0.00  0.00      A
ATOM    390 HG22 ILE    30      32.574  60.643  35.413  0.00  0.00      A
ATOM    391 HG23 ILE    30      33.139  58.958  35.385  0.00  0.00      A
ATOM    392  CG1 ILE    30      33.984  58.985  32.711  0.00  0.00      A
ATOM    393 HG13 ILE    30      33.655  58.743  31.703  0.00  0.00      A
ATOM    394 HG12 ILE    30      34.105  58.047  33.252  0.00  0.00      A
ATOM    395  CD1 ILE    30      35.358  59.659  32.585  0.00  0.00      A
ATOM    396 HD11 ILE    30      35.254  60.624  32.089  0.00  0.00      A
ATOM    397 HD12 ILE    30      35.814  59.798  33.564  0.00  0.00      A
ATOM    398 HD13 ILE    30      36.013  59.024  31.989  0.00  0.00      A
ATOM    399  C   ILE    30      30.437  60.055  34.030  0.00  0.00      A
ATOM    400  O   ILE    30      29.767  59.496  34.899  0.00  0.00      A
ATOM    401  N   GLU    31      30.082  61.255  33.567  0.00  0.00      A
ATOM    402  H   GLU    31      30.508  61.564  32.705  0.00  0.00      A
ATOM    403  CA  GLU    31      29.166  62.128  34.289  0.00  0.00      A
ATOM    404  HA  GLU    31      29.554  62.294  35.295  0.00  0.00      A
ATOM    405  CB  GLU    31      29.335  63.542  33.710  0.00  0.00      A
ATOM    406  HB3 GLU    31      29.310  63.598  32.621  0.00  0.00      A
ATOM    407  HB2 GLU    31      28.529  64.116  34.165  0.00  0.00      A
ATOM    408  CG  GLU    31      30.614  64.223  34.183  0.00  0.00      A
ATOM    409  HG3 GLU    31      31.459  63.534  34.178  0.00  0.00      A
ATOM    410  HG2 GLU    31      30.839  64.977  33.428  0.00  0.00      A
ATOM    411  CD  GLU    31      30.541  64.814  35.604  0.00  0.00      A
ATOM    412  OE1 GLU    31      29.810  65.859  35.760  0.00  0.00      A
ATOM    413  OE2 GLU    31      31.231  64.215  36.472  0.00  0.00      A
ATOM    414  C   GLU    31      27.703  61.671  34.315  0.00  0.00      A
ATOM    415  O   GLU    31      26.943  62.204  35.128  0.00  0.00      A
ATOM    416  N   GLN    32      27.382  60.683  33.489  0.00  0.00      A
ATOM    417  H   GLN    32      28.085  60.360  32.839  0.00  0.00      A
ATOM    418  CA  GLN    32      26.036  60.169  33.417  0.00  0.00      A
ATOM    419  HA  GLN    32      25.354  60.788  34.001  0.00  0.00      A
ATOM    420  CB  GLN    32      25.558  60.263  31.962  0.00  0.00      A
ATOM    421  HB3 GLN    32      24.534  59.902  31.868  0.00  0.00      A
ATOM    422  HB2 GLN    32      26.004  59.632  31.193  0.00  0.00      A
ATOM    423  CG  GLN    32      25.518  61.766  31.513  0.00  0.00      A
ATOM    424  HG3 GLN    32      24.912  62.409  32.151  0.00  0.00      A
ATOM    425  HG2 GLN    32      26.489  62.262  31.517  0.00  0.00      A
ATOM    426  CD  GLN    32      25.043  61.876  29.978  0.00  0.00      A
ATOM    427  OE1 GLN    32      24.733  60.868  29.324  0.00  0.00      A
ATOM    428  NE2 GLN    32      24.735  63.019  29.412  0.00  0.00      A
ATOM    429 HE21 GLN    32      24.850  63.853  29.971  0.00  0.00      A
ATOM    430 HE22 GLN    32      24.497  63.082  28.433  0.00  0.00      A
ATOM    431  C   GLN    32      25.917  58.727  33.841  0.00  0.00      A
ATOM    432  O   GLN    32      24.804  58.192  33.813  0.00  0.00      A
ATOM    433  N   ARG    33      26.991  58.097  34.357  0.00  0.00      A
ATOM    434  H   ARG    33      27.882  58.581  34.318  0.00  0.00      A
ATOM    435  CA  ARG    33      26.975  56.693  34.835  0.00  0.00      A
ATOM    436  HA  ARG    33      25.943  56.408  35.047  0.00  0.00      A
ATOM    437  CB  ARG    33      27.494  55.763  33.718  0.00  0.00      A
ATOM    438  HB3 ARG    33      28.540  55.984  33.516  0.00  0.00      A
ATOM    439  HB2 ARG    33      27.433  54.730  34.057  0.00  0.00      A
ATOM    440  CG  ARG    33      26.680  55.900  32.420  0.00  0.00      A
ATOM    441  HG3 ARG    33      26.769  56.913  32.030  0.00  0.00      A
ATOM    442  HG2 ARG    33      25.634  55.699  32.651  0.00  0.00      A
ATOM    443  CD  ARG    33      27.134  54.947  31.317  0.00  0.00      A
ATOM    444  HD3 ARG    33      26.986  53.924  31.667  0.00  0.00      A
ATOM    445  HD2 ARG    33      28.197  55.109  31.120  0.00  0.00      A
ATOM    446  NE  ARG    33      26.355  55.164  30.081  0.00  0.00      A
ATOM    447  HE  ARG    33      25.650  55.890  30.106  0.00  0.00      A
ATOM    448  CZ  ARG    33      26.449  54.480  28.956  0.00  0.00      A
ATOM    449  NH1 ARG    33      27.325  53.536  28.782  0.00  0.00      A
ATOM    450 HH11 ARG    33      27.338  53.032  27.898  0.00  0.00      A
ATOM    451 HH12 ARG    33      27.918  53.256  29.556  0.00  0.00      A
ATOM    452  NH2 ARG    33      25.644  54.735  27.964  0.00  0.00      A
ATOM    453 HH21 ARG    33      25.736  54.223  27.097  0.00  0.00      A
ATOM    454 HH22 ARG    33      24.894  55.406  28.064  0.00  0.00      A
ATOM    455  C   ARG    33      27.718  56.442  36.159  0.00  0.00      A
ATOM    456  O   ARG    33      27.344  55.521  36.882  0.00  0.00      A
ATOM    457  N   ASP    34      28.625  57.331  36.567  0.00  0.00      A
ATOM    458  H   ASP    34      28.885  58.059  35.912  0.00  0.00      A
ATOM    459  CA  ASP    34      29.461  57.228  37.782  0.00  0.00      A
ATOM    460  HA  ASP    34      29.860  56.216  37.855  0.00  0.00      A
ATOM    461  CB  ASP    34      30.640  58.187  37.562  0.00  0.00      A
ATOM    462  HB3 ASP    34      30.241  59.196  37.439  0.00  0.00      A
ATOM    463  HB2 ASP    34      31.157  57.916  36.643  0.00  0.00      A
ATOM    464  CG  ASP    34      31.664  58.215  38.689  0.00  0.00      A
ATOM    465  OD1 ASP    34      31.928  59.338  39.180  0.00  0.00      A
ATOM    466  OD2 ASP    34      32.216  57.158  39.061  0.00  0.00      A
ATOM    467  C   ASP    34      28.741  57.550  39.120  0.00  0.00      A
ATOM    468  O   ASP    34      29.265  57.290  40.207  0.00  0.00      A
ATOM    469  N   GLY    35      27.553  58.156  39.074  0.00  0.00      A
ATOM    470  H   GLY    35      27.170  58.336  38.156  0.00  0.00      A
ATOM    471  CA  GLY    35      26.868  58.746  40.235  0.00  0.00      A
ATOM    472  HA3 GLY    35      25.940  59.205  39.897  0.00  0.00      A
ATOM    473  HA2 GLY    35      27.489  59.539  40.649  0.00  0.00      A
ATOM    474  C   GLY    35      26.531  57.759  41.366  0.00  0.00      A
ATOM    475  O   GLY    35      27.114  57.855  42.449  0.00  0.00      A
ATOM    476  N   PRO    36      25.690  56.737  41.116  0.00  0.00      A
ATOM    477  CD  PRO    36      24.951  56.511  39.882  0.00  0.00      A
ATOM    478  HD3 PRO    36      25.624  56.353  39.039  0.00  0.00      A
ATOM    479  HD2 PRO    36      24.290  57.358  39.689  0.00  0.00      A
ATOM    480  CG  PRO    36      24.115  55.254  40.107  0.00  0.00      A
ATOM    481  HG3 PRO    36      23.150  55.331  39.608  0.00  0.00      A
ATOM    482  HG2 PRO    36      24.662  54.376  39.761  0.00  0.00      A
ATOM    483  CB  PRO    36      23.951  55.201  41.621  0.00  0.00      A
ATOM    484  HB3 PRO    36      23.141  55.868  41.917  0.00  0.00      A
ATOM    485  HB2 PRO    36      23.749  54.188  41.970  0.00  0.00      A
ATOM    486  CA  PRO    36      25.285  55.761  42.128  0.00  0.00      A
ATOM    487  HA  PRO    36      25.117  56.266  43.080  0.00  0.00      A
ATOM    488  C   PRO    36      26.317  54.645  42.371  0.00  0.00      A
ATOM    489  O   PRO    36      26.016  53.737  43.149  0.00  0.00      A
ATOM    490  N   ILE    37      27.516  54.716  41.769  0.00  0.00      A
ATOM    491  H   ILE    37      27.692  55.505  41.166  0.00  0.00      A
ATOM    492  CA  ILE    37      28.560  53.674  41.859  0.00  0.00      A
ATOM    493  HA  ILE    37      28.227  52.919  42.566  0.00  0.00      A
ATOM    494  CB  ILE    37      28.757  52.935  40.514  0.00  0.00      A
ATOM    495  HB  ILE    37      29.546  52.195  40.662  0.00  0.00      A
ATOM    496  CG2 ILE    37      27.481  52.162  40.140  0.00  0.00      A
ATOM    497 HG21 ILE    37      26.675  52.850  39.886  0.00  0.00      A
ATOM    498 HG22 ILE    37      27.679  51.509  39.293  0.00  0.00      A
ATOM    499 HG23 ILE    37      27.174  51.539  40.982  0.00  0.00      A
ATOM    500  CG1 ILE    37      29.207  53.883  39.378  0.00  0.00      A
ATOM    501 HG13 ILE    37      28.410  54.596  39.167  0.00  0.00      A
ATOM    502 HG12 ILE    37      30.084  54.442  39.705  0.00  0.00      A
ATOM    503  CD1 ILE    37      29.581  53.166  38.074  0.00  0.00      A
ATOM    504 HD11 ILE    37      29.990  53.888  37.367  0.00  0.00      A
ATOM    505 HD12 ILE    37      30.333  52.402  38.271  0.00  0.00      A
ATOM    506 HD13 ILE    37      28.702  52.706  37.624  0.00  0.00      A
ATOM    507  C   ILE    37      29.914  54.147  42.412  0.00  0.00      A
ATOM    508  O   ILE    37      30.629  53.309  42.952  0.00  0.00      A
ATOM    509  N   ASN    38      30.240  55.450  42.368  0.00  0.00      A
ATOM    510  H   ASN    38      29.608  56.073  41.880  0.00  0.00      A
ATOM    511  CA  ASN    38      31.527  56.033  42.796  0.00  0.00      A
ATOM    512  HA  ASN    38      31.595  56.993  42.292  0.00  0.00      A
ATOM    513  CB  ASN    38      31.496  56.335  44.317  0.00  0.00      A
ATOM    514  HB3 ASN    38      31.510  55.395  44.869  0.00  0.00      A
ATOM    515  HB2 ASN    38      30.564  56.846  44.556  0.00  0.00      A
ATOM    516  CG  ASN    38      32.636  57.218  44.824  0.00  0.00      A
ATOM    517  OD1 ASN    38      32.472  58.388  45.151  0.00  0.00      A
ATOM    518  ND2 ASN    38      33.835  56.695  44.924  0.00  0.00      A
ATOM    519 HD21 ASN    38      33.984  55.761  44.562  0.00  0.00      A
ATOM    520 HD22 ASN    38      34.583  57.294  45.221  0.00  0.00      A
ATOM    521  C   ASN    38      32.753  55.226  42.295  0.00  0.00      A
ATOM    522  O   ASN    38      33.497  54.627  43.082  0.00  0.00      A
ATOM    523  N   ALA    39      32.893  55.111  40.971  0.00  0.00      A
ATOM    524  H   ALA    39      32.302  55.682  40.370  0.00  0.00      A
ATOM    525  CA  ALA    39      33.939  54.321  40.310  0.00  0.00      A
ATOM    526  HA  ALA    39      34.269  53.519  40.971  0.00  0.00      A
ATOM    527  CB  ALA    39      33.318  53.683  39.060  0.00  0.00      A
ATOM    528  HB1 ALA    39      34.075  53.113  38.523  0.00  0.00      A
ATOM    529  HB2 ALA    39      32.922  54.455  38.398  0.00  0.00      A
ATOM    530  HB3 ALA    39      32.512  53.012  39.354  0.00  0.00      A
ATOM    531  C   ALA    39      35.182  55.161  39.944  0.00  0.00      A
ATOM    532  O   ALA    39      36.308  54.759  40.251  0.00  0.00      A
ATOM    533  N   VAL    40      34.966  56.395  39.475  0.00  0.00      A
ATOM    534  H   VAL    40      33.997  56.678  39.326  0.00  0.00      A
ATOM    535  CA  VAL    40      36.008  57.393  39.178  0.00  0.00      A
ATOM    536  HA  VAL    40      36.960  56.885  39.033  0.00  0.00      A
ATOM    537  CB  VAL    40      35.662  58.135  37.864  0.00  0.00      A
ATOM    538  HB  VAL    40      34.609  58.418  37.881  0.00  0.00      A
ATOM    539  CG1 VAL    40      36.480  59.410  37.603  0.00  0.00      A
ATOM    540 HG11 VAL    40      37.546  59.184  37.623  0.00  0.00      A
ATOM    541 HG12 VAL    40      36.225  59.820  36.627  0.00  0.00      A
ATOM    542 HG13 VAL    40      36.254  60.164  38.356  0.00  0.00      A
ATOM    543  CG2 VAL    40      35.898  57.195  36.673  0.00  0.00      A
ATOM    544 HG21 VAL    40      36.954  56.922  36.614  0.00  0.00      A
ATOM    545 HG22 VAL    40      35.600  57.681  35.744  0.00  0.00      A
ATOM    546 HG23 VAL    40      35.313  56.284  36.794  0.00  0.00      A
ATOM    547  C   VAL    40      36.168  58.360  40.355  0.00  0.00      A
ATOM    548  O   VAL    40      35.192  58.743  41.003  0.00  0.00      A
ATOM    549  N   VAL    41      37.398  58.803  40.599  0.00  0.00      A
ATOM    550  H   VAL    41      38.135  58.476  39.976  0.00  0.00      A
ATOM    551  CA  VAL    41      37.789  59.843  41.566  0.00  0.00      A
ATOM    552  HA  VAL    41      36.942  60.503  41.754  0.00  0.00      A
ATOM    553  CB  VAL    41      38.242  59.238  42.915  0.00  0.00      A
ATOM    554  HB  VAL    41      38.620  60.048  43.539  0.00  0.00      A
ATOM    555  CG1 VAL    41      37.072  58.600  43.674  0.00  0.00      A
ATOM    556 HG11 VAL    41      37.413  58.246  44.646  0.00  0.00      A
ATOM    557 HG12 VAL    41      36.286  59.341  43.826  0.00  0.00      A
ATOM    558 HG13 VAL    41      36.666  57.761  43.110  0.00  0.00      A
ATOM    559  CG2 VAL    41      39.362  58.197  42.773  0.00  0.00      A
ATOM    560 HG21 VAL    41      39.019  57.346  42.184  0.00  0.00      A
ATOM    561 HG22 VAL    41      40.227  58.644  42.283  0.00  0.00      A
ATOM    562 HG23 VAL    41      39.660  57.849  43.761  0.00  0.00      A
ATOM    563  C   VAL    41      38.910  60.688  40.951  0.00  0.00      A
ATOM    564  O   VAL    41      39.507  60.282  39.957  0.00  0.00      A
ATOM    565  N   VAL    42      39.246  61.841  41.541  0.00  0.00      A
ATOM    566  H   VAL    42      38.729  62.135  42.362  0.00  0.00      A
ATOM    567  CA  VAL    42      40.317  62.728  41.027  0.00  0.00      A
ATOM    568  HA  VAL    42      40.221  63.676  41.552  0.00  0.00      A
ATOM    569  CB  VAL    42      41.724  62.181  41.368  0.00  0.00      A
ATOM    570  HB  VAL    42      41.921  61.287  40.781  0.00  0.00      A
ATOM    571  CG1 VAL    42      42.826  63.208  41.081  0.00  0.00      A
ATOM    572 HG11 VAL    42      42.649  64.122  41.648  0.00  0.00      A
ATOM    573 HG12 VAL    42      43.794  62.791  41.355  0.00  0.00      A
ATOM    574 HG13 VAL    42      42.849  63.441  40.019  0.00  0.00      A
ATOM    575  CG2 VAL    42      41.851  61.812  42.852  0.00  0.00      A
ATOM    576 HG21 VAL    42      41.167  60.999  43.097  0.00  0.00      A
ATOM    577 HG22 VAL    42      41.627  62.677  43.476  0.00  0.00      A
ATOM    578 HG23 VAL    42      42.863  61.465  43.062  0.00  0.00      A
ATOM    579  C   VAL    42      40.124  63.047  39.529  0.00  0.00      A
ATOM    580  O   VAL    42      40.894  62.633  38.661  0.00  0.00      A
ATOM    581  N   ARG    43      38.958  63.622  39.206  0.00  0.00      A
ATOM    582  H   ARG    43      38.399  63.959  39.982  0.00  0.00      A
ATOM    583  CA  ARG    43      38.569  64.045  37.847  0.00  0.00      A
ATOM    584  HA  ARG    43      38.603  63.187  37.173  0.00  0.00      A
ATOM    585  CB  ARG    43      37.139  64.622  37.903  0.00  0.00      A
ATOM    586  HB3 ARG    43      37.108  65.400  38.669  0.00  0.00      A
ATOM    587  HB2 ARG    43      36.909  65.091  36.944  0.00  0.00      A
ATOM    588  CG  ARG    43      36.043  63.576  38.200  0.00  0.00      A
ATOM    589  HG3 ARG    43      36.332  62.955  39.048  0.00  0.00      A
ATOM    590  HG2 ARG    43      35.933  62.932  37.328  0.00  0.00      A
ATOM    591  CD  ARG    43      34.701  64.263  38.530  0.00  0.00      A
ATOM    592  HD3 ARG    43      34.638  64.432  39.607  0.00  0.00      A
ATOM    593  HD2 ARG    43      34.684  65.242  38.046  0.00  0.00      A
ATOM    594  NE  ARG    43      33.513  63.515  38.061  0.00  0.00      A
ATOM    595  HE  ARG    43      32.946  63.950  37.336  0.00  0.00      A
ATOM    596  CZ  ARG    43      33.068  62.322  38.412  0.00  0.00      A
ATOM    597  NH1 ARG    43      33.574  61.564  39.336  0.00  0.00      A
ATOM    598 HH11 ARG    43      33.116  60.665  39.486  0.00  0.00      A
ATOM    599 HH12 ARG    43      34.146  61.953  40.072  0.00  0.00      A
ATOM    600  NH2 ARG    43      32.021  61.855  37.813  0.00  0.00      A
ATOM    601 HH21 ARG    43      31.516  62.472  37.182  0.00  0.00      A
ATOM    602 HH22 ARG    43      31.670  60.951  38.114  0.00  0.00      A
ATOM    603  C   ARG    43      39.562  65.093  37.322  0.00  0.00      A
ATOM    604  O   ARG    43      40.026  65.927  38.095  0.00  0.00      A
ATOM    605  N   ASP    44      39.802  65.153  36.010  0.00  0.00      A
ATOM    606  H   ASP    44      39.472  64.389  35.427  0.00  0.00      A
ATOM    607  CA  ASP    44      40.768  66.100  35.410  0.00  0.00      A
ATOM    608  HA  ASP    44      40.874  66.952  36.079  0.00  0.00      A
ATOM    609  CB  ASP    44      42.141  65.413  35.347  0.00  0.00      A
ATOM    610  HB3 ASP    44      42.104  64.629  34.588  0.00  0.00      A
ATOM    611  HB2 ASP    44      42.345  64.936  36.307  0.00  0.00      A
ATOM    612  CG  ASP    44      43.298  66.374  35.051  0.00  0.00      A
ATOM    613  OD1 ASP    44      44.073  66.061  34.112  0.00  0.00      A
ATOM    614  OD2 ASP    44      43.476  67.386  35.779  0.00  0.00      A
ATOM    615  C   ASP    44      40.296  66.677  34.050  0.00  0.00      A
ATOM    616  O   ASP    44      41.098  67.094  33.211  0.00  0.00      A
ATOM    617  N   PHE    45      38.972  66.701  33.834  0.00  0.00      A
ATOM    618  H   PHE    45      38.415  66.329  34.589  0.00  0.00      A
ATOM    619  CA  PHE    45      38.312  67.035  32.591  0.00  0.00      A
ATOM    620  HA  PHE    45      38.550  66.199  31.934  0.00  0.00      A
ATOM    621  CB  PHE    45      36.837  67.013  32.846  0.00  0.00      A
ATOM    622  HB3 PHE    45      36.593  67.851  33.498  0.00  0.00      A
ATOM    623  HB2 PHE    45      36.249  67.233  31.955  0.00  0.00      A
ATOM    624  CG  PHE    45      36.328  65.728  33.593  0.00  0.00      A
ATOM    625  CD1 PHE    45      36.893  64.419  33.483  0.00  0.00      A
ATOM    626  HD1 PHE    45      37.728  64.303  32.808  0.00  0.00      A
ATOM    627  CE1 PHE    45      36.289  63.325  34.142  0.00  0.00      A
ATOM    628  HE1 PHE    45      36.805  62.377  34.177  0.00  0.00      A
ATOM    629  CZ  PHE    45      35.074  63.482  34.778  0.00  0.00      A
ATOM    630  HZ  PHE    45      34.544  62.608  35.126  0.00  0.00      A
ATOM    631  CE2 PHE    45      34.383  64.698  34.807  0.00  0.00      A
ATOM    632  HE2 PHE    45      33.474  64.882  35.361  0.00  0.00      A
ATOM    633  CD2 PHE    45      35.028  65.818  34.184  0.00  0.00      A
ATOM    634  HD2 PHE    45      34.545  66.775  34.315  0.00  0.00      A
ATOM    635  C   PHE    45      38.667  68.351  31.870  0.00  0.00      A
ATOM    636  O   PHE    45      38.554  68.499  30.673  0.00  0.00      A
ATOM    637  N   ASP    46      39.123  69.307  32.641  0.00  0.00      A
ATOM    638  H   ASP    46      39.289  68.939  33.567  0.00  0.00      A
ATOM    639  CA  ASP    46      39.530  70.698  32.289  0.00  0.00      A
ATOM    640  HA  ASP    46      38.892  70.919  31.433  0.00  0.00      A
ATOM    641  CB  ASP    46      39.231  71.592  33.489  0.00  0.00      A
ATOM    642  HB3 ASP    46      38.259  71.405  33.946  0.00  0.00      A
ATOM    643  HB2 ASP    46      39.853  71.337  34.347  0.00  0.00      A
ATOM    644  CG  ASP    46      39.341  73.083  33.120  0.00  0.00      A
ATOM    645  OD1 ASP    46      38.348  73.689  32.680  0.00  0.00      A
ATOM    646  OD2 ASP    46      40.518  73.588  33.119  0.00  0.00      A
ATOM    647  C   ASP    46      41.035  70.689  31.749  0.00  0.00      A
ATOM    648  O   ASP    46      41.215  71.101  30.598  0.00  0.00      A
ATOM    649  N   ARG    47      42.063  69.952  32.340  0.00  0.00      A
ATOM    650  H   ARG    47      41.796  69.393  33.138  0.00  0.00      A
ATOM    651  CA  ARG    47      43.437  69.794  31.728  0.00  0.00      A
ATOM    652  HA  ARG    47      43.744  70.720  31.242  0.00  0.00      A
ATOM    653  CB  ARG    47      44.386  69.435  32.840  0.00  0.00      A
ATOM    654  HB3 ARG    47      44.429  70.282  33.526  0.00  0.00      A
ATOM    655  HB2 ARG    47      44.084  68.556  33.408  0.00  0.00      A
ATOM    656  CG  ARG    47      45.841  69.123  32.251  0.00  0.00      A
ATOM    657  HG3 ARG    47      45.708  68.156  31.765  0.00  0.00      A
ATOM    658  HG2 ARG    47      46.515  68.994  33.098  0.00  0.00      A
ATOM    659  CD  ARG    47      46.400  70.175  31.289  0.00  0.00      A
ATOM    660  HD3 ARG    47      45.642  70.781  30.794  0.00  0.00      A
ATOM    661  HD2 ARG    47      47.086  70.819  31.840  0.00  0.00      A
ATOM    662  NE  ARG    47      47.112  69.357  30.192  0.00  0.00      A
ATOM    663  HE  ARG    47      47.265  68.378  30.391  0.00  0.00      A
ATOM    664  CZ  ARG    47      47.619  69.868  29.096  0.00  0.00      A
ATOM    665  NH1 ARG    47      47.491  71.154  28.738  0.00  0.00      A
ATOM    666 HH11 ARG    47      46.994  71.838  29.292  0.00  0.00      A
ATOM    667 HH12 ARG    47      47.994  71.517  27.941  0.00  0.00      A
ATOM    668  NH2 ARG    47      48.391  69.135  28.318  0.00  0.00      A
ATOM    669 HH21 ARG    47      48.533  68.159  28.535  0.00  0.00      A
ATOM    670 HH22 ARG    47      48.868  69.504  27.507  0.00  0.00      A
ATOM    671  C   ARG    47      43.380  68.815  30.553  0.00  0.00      A
ATOM    672  O   ARG    47      43.972  69.068  29.470  0.00  0.00      A
ATOM    673  N   ALA    48      42.613  67.680  30.660  0.00  0.00      A
ATOM    674  H   ALA    48      42.221  67.423  31.555  0.00  0.00      A
ATOM    675  CA  ALA    48      42.503  66.696  29.534  0.00  0.00      A
ATOM    676  HA  ALA    48      43.530  66.538  29.206  0.00  0.00      A
ATOM    677  CB  ALA    48      41.965  65.446  30.158  0.00  0.00      A
ATOM    678  HB1 ALA    48      41.669  64.817  29.319  0.00  0.00      A
ATOM    679  HB2 ALA    48      42.786  64.944  30.670  0.00  0.00      A
ATOM    680  HB3 ALA    48      41.183  65.569  30.908  0.00  0.00      A
ATOM    681  C   ALA    48      41.695  67.102  28.249  0.00  0.00      A
ATOM    682  O   ALA    48      41.890  66.562  27.173  0.00  0.00      A
ATOM    683  N   ARG    49      40.878  68.165  28.445  0.00  0.00      A
ATOM    684  H   ARG    49      40.775  68.557  29.370  0.00  0.00      A
ATOM    685  CA  ARG    49      40.223  68.773  27.275  0.00  0.00      A
ATOM    686  HA  ARG    49      39.819  67.992  26.630  0.00  0.00      A
ATOM    687  CB  ARG    49      39.122  69.677  27.748  0.00  0.00      A
ATOM    688  HB3 ARG    49      39.408  70.579  28.288  0.00  0.00      A
ATOM    689  HB2 ARG    49      38.399  69.039  28.257  0.00  0.00      A
ATOM    690  CG  ARG    49      38.305  70.408  26.682  0.00  0.00      A
ATOM    691  HG3 ARG    49      39.017  71.001  26.108  0.00  0.00      A
ATOM    692  HG2 ARG    49      37.929  69.792  25.864  0.00  0.00      A
ATOM    693  CD  ARG    49      37.230  71.421  27.085  0.00  0.00      A
ATOM    694  HD3 ARG    49      36.856  71.992  26.235  0.00  0.00      A
ATOM    695  HD2 ARG    49      37.731  72.162  27.707  0.00  0.00      A
ATOM    696  NE  ARG    49      36.046  70.827  27.820  0.00  0.00      A
ATOM    697  HE  ARG    49      35.388  70.262  27.302  0.00  0.00      A
ATOM    698  CZ  ARG    49      35.859  70.663  29.159  0.00  0.00      A
ATOM    699  NH1 ARG    49      36.431  71.412  30.086  0.00  0.00      A
ATOM    700 HH11 ARG    49      37.164  72.024  29.757  0.00  0.00      A
ATOM    701 HH12 ARG    49      36.463  71.049  31.028  0.00  0.00      A
ATOM    702  NH2 ARG    49      34.923  69.793  29.513  0.00  0.00      A
ATOM    703 HH21 ARG    49      34.686  69.688  30.489  0.00  0.00      A
ATOM    704 HH22 ARG    49      34.350  69.454  28.754  0.00  0.00      A
ATOM    705  C   ARG    49      41.255  69.569  26.433  0.00  0.00      A
ATOM    706  O   ARG    49      41.149  69.628  25.171  0.00  0.00      A
ATOM    707  N   ASP    50      42.339  70.011  27.038  0.00  0.00      A
ATOM    708  H   ASP    50      42.553  69.848  28.012  0.00  0.00      A
ATOM    709  CA  ASP    50      43.423  70.616  26.194  0.00  0.00      A
ATOM    710  HA  ASP    50      43.059  71.142  25.311  0.00  0.00      A
ATOM    711  CB  ASP    50      44.209  71.524  27.186  0.00  0.00      A
ATOM    712  HB3 ASP    50      43.576  72.095  27.866  0.00  0.00      A
ATOM    713  HB2 ASP    50      44.922  70.947  27.775  0.00  0.00      A
ATOM    714  CG  ASP    50      45.121  72.506  26.440  0.00  0.00      A
ATOM    715  OD1 ASP    50      44.502  73.293  25.679  0.00  0.00      A
ATOM    716  OD2 ASP    50      46.307  72.369  26.330  0.00  0.00      A
ATOM    717  C   ASP    50      44.351  69.493  25.735  0.00  0.00      A
ATOM    718  O   ASP    50      44.856  69.665  24.636  0.00  0.00      A
ATOM    719  N   ALA    51      44.418  68.311  26.441  0.00  0.00      A
ATOM    720  H   ALA    51      43.977  68.245  27.347  0.00  0.00      A
ATOM    721  CA  ALA    51      45.208  67.183  25.951  0.00  0.00      A
ATOM    722  HA  ALA    51      46.133  67.663  25.632  0.00  0.00      A
ATOM    723  CB  ALA    51      45.460  66.119  27.070  0.00  0.00      A
ATOM    724  HB1 ALA    51      46.091  65.325  26.672  0.00  0.00      A
ATOM    725  HB2 ALA    51      44.546  65.768  27.549  0.00  0.00      A
ATOM    726  HB3 ALA    51      46.045  66.706  27.778  0.00  0.00      A
ATOM    727  C   ALA    51      44.511  66.516  24.683  0.00  0.00      A
ATOM    728  O   ALA    51      45.220  66.160  23.755  0.00  0.00      A
ATOM    729  N   ALA    52      43.190  66.378  24.666  0.00  0.00      A
ATOM    730  H   ALA    52      42.670  66.400  25.532  0.00  0.00      A
ATOM    731  CA  ALA    52      42.399  66.154  23.496  0.00  0.00      A
ATOM    732  HA  ALA    52      42.600  65.152  23.114  0.00  0.00      A
ATOM    733  CB  ALA    52      40.968  66.168  24.038  0.00  0.00      A
ATOM    734  HB1 ALA    52      40.642  67.164  24.336  0.00  0.00      A
ATOM    735  HB2 ALA    52      41.010  65.498  24.897  0.00  0.00      A
ATOM    736  HB3 ALA    52      40.287  65.675  23.344  0.00  0.00      A
ATOM    737  C   ALA    52      42.509  67.113  22.328  0.00  0.00      A
ATOM    738  O   ALA    52      42.691  66.580  21.264  0.00  0.00      A
ATOM    739  N   LYS    53      42.395  68.386  22.567  0.00  0.00      A
ATOM    740  H   LYS    53      41.996  68.735  23.427  0.00  0.00      A
ATOM    741  CA  LYS    53      42.576  69.374  21.494  0.00  0.00      A
ATOM    742  HA  LYS    53      41.784  69.294  20.749  0.00  0.00      A
ATOM    743  CB  LYS    53      42.419  70.773  22.129  0.00  0.00      A
ATOM    744  HB3 LYS    53      43.282  71.080  22.720  0.00  0.00      A
ATOM    745  HB2 LYS    53      41.593  70.880  22.832  0.00  0.00      A
ATOM    746  CG  LYS    53      41.921  71.738  21.068  0.00  0.00      A
ATOM    747  HG3 LYS    53      40.955  71.498  20.624  0.00  0.00      A
ATOM    748  HG2 LYS    53      42.631  71.712  20.242  0.00  0.00      A
ATOM    749  CD  LYS    53      41.872  73.159  21.696  0.00  0.00      A
ATOM    750  HD3 LYS    53      41.637  73.900  20.931  0.00  0.00      A
ATOM    751  HD2 LYS    53      41.060  73.262  22.416  0.00  0.00      A
ATOM    752  CE  LYS    53      43.177  73.684  22.410  0.00  0.00      A
ATOM    753  HE3 LYS    53      44.066  73.173  22.041  0.00  0.00      A
ATOM    754  HE2 LYS    53      42.935  73.290  23.397  0.00  0.00      A
ATOM    755  NZ  LYS    53      43.197  75.184  22.486  0.00  0.00      A
ATOM    756  HZ1 LYS    53      43.109  75.577  21.560  0.00  0.00      A
ATOM    757  HZ2 LYS    53      42.549  75.626  23.122  0.00  0.00      A
ATOM    758  HZ3 LYS    53      44.058  75.538  22.875  0.00  0.00      A
ATOM    759  C   LYS    53      43.961  69.128  20.871  0.00  0.00      A
ATOM    760  O   LYS    53      44.049  69.181  19.627  0.00  0.00      A
ATOM    761  N   ALA    54      45.077  69.063  21.652  0.00  0.00      A
ATOM    762  H   ALA    54      44.941  69.294  22.626  0.00  0.00      A
ATOM    763  CA  ALA    54      46.438  68.815  21.170  0.00  0.00      A
ATOM    764  HA  ALA    54      46.737  69.524  20.398  0.00  0.00      A
ATOM    765  CB  ALA    54      47.399  68.978  22.294  0.00  0.00      A
ATOM    766  HB1 ALA    54      46.903  68.603  23.189  0.00  0.00      A
ATOM    767  HB2 ALA    54      47.694  70.014  22.461  0.00  0.00      A
ATOM    768  HB3 ALA    54      48.395  68.557  22.155  0.00  0.00      A
ATOM    769  C   ALA    54      46.715  67.471  20.554  0.00  0.00      A
ATOM    770  O   ALA    54      47.304  67.523  19.477  0.00  0.00      A
ATOM    771  N   ALA    55      46.113  66.344  20.990  0.00  0.00      A
ATOM    772  H   ALA    55      45.576  66.426  21.841  0.00  0.00      A
ATOM    773  CA  ALA    55      46.146  65.097  20.288  0.00  0.00      A
ATOM    774  HA  ALA    55      47.141  64.654  20.249  0.00  0.00      A
ATOM    775  CB  ALA    55      45.352  63.955  21.012  0.00  0.00      A
ATOM    776  HB1 ALA    55      44.326  64.306  21.121  0.00  0.00      A
ATOM    777  HB2 ALA    55      45.831  63.741  21.967  0.00  0.00      A
ATOM    778  HB3 ALA    55      45.277  63.054  20.402  0.00  0.00      A
ATOM    779  C   ALA    55      45.699  65.186  18.858  0.00  0.00      A
ATOM    780  O   ALA    55      46.415  64.711  17.935  0.00  0.00      A
ATOM    781  N   ASP    56      44.575  65.873  18.654  0.00  0.00      A
ATOM    782  H   ASP    56      44.139  66.216  19.498  0.00  0.00      A
ATOM    783  CA  ASP    56      44.061  66.252  17.272  0.00  0.00      A
ATOM    784  HA  ASP    56      43.906  65.282  16.799  0.00  0.00      A
ATOM    785  CB  ASP    56      42.713  66.947  17.484  0.00  0.00      A
ATOM    786  HB3 ASP    56      42.106  66.499  18.272  0.00  0.00      A
ATOM    787  HB2 ASP    56      42.957  67.981  17.726  0.00  0.00      A
ATOM    788  CG  ASP    56      41.950  66.969  16.118  0.00  0.00      A
ATOM    789  OD1 ASP    56      41.197  65.946  15.794  0.00  0.00      A
ATOM    790  OD2 ASP    56      42.102  67.933  15.384  0.00  0.00      A
ATOM    791  C   ASP    56      44.928  67.148  16.385  0.00  0.00      A
ATOM    792  O   ASP    56      44.854  67.058  15.127  0.00  0.00      A
ATOM    793  N   ALA    57      45.728  67.989  17.006  0.00  0.00      A
ATOM    794  H   ALA    57      45.729  68.020  18.015  0.00  0.00      A
ATOM    795  CA  ALA    57      46.758  68.759  16.396  0.00  0.00      A
ATOM    796  HA  ALA    57      46.300  69.262  15.544  0.00  0.00      A
ATOM    797  CB  ALA    57      47.184  69.877  17.345  0.00  0.00      A
ATOM    798  HB1 ALA    57      47.795  70.514  16.706  0.00  0.00      A
ATOM    799  HB2 ALA    57      46.296  70.332  17.783  0.00  0.00      A
ATOM    800  HB3 ALA    57      47.764  69.493  18.184  0.00  0.00      A
ATOM    801  C   ALA    57      47.857  67.870  15.832  0.00  0.00      A
ATOM    802  O   ALA    57      48.524  68.345  14.900  0.00  0.00      A
ATOM    803  N   GLU    58      48.108  66.642  16.308  0.00  0.00      A
ATOM    804  H   GLU    58      47.571  66.305  17.094  0.00  0.00      A
ATOM    805  CA  GLU    58      49.120  65.769  15.827  0.00  0.00      A
ATOM    806  HA  GLU    58      49.941  66.347  15.403  0.00  0.00      A
ATOM    807  CB  GLU    58      49.702  64.856  16.957  0.00  0.00      A
ATOM    808  HB3 GLU    58      50.375  64.130  16.500  0.00  0.00      A
ATOM    809  HB2 GLU    58      48.914  64.261  17.417  0.00  0.00      A
ATOM    810  CG  GLU    58      50.503  65.626  17.978  0.00  0.00      A
ATOM    811  HG3 GLU    58      49.887  66.434  18.374  0.00  0.00      A
ATOM    812  HG2 GLU    58      51.350  66.057  17.444  0.00  0.00      A
ATOM    813  CD  GLU    58      51.127  64.836  19.095  0.00  0.00      A
ATOM    814  OE1 GLU    58      52.367  64.674  19.076  0.00  0.00      A
ATOM    815  OE2 GLU    58      50.488  64.265  19.973  0.00  0.00      A
ATOM    816  C   GLU    58      48.602  64.941  14.616  0.00  0.00      A
ATOM    817  O   GLU    58      49.327  64.689  13.629  0.00  0.00      A
ATOM    818  N   ILE    59      47.313  64.589  14.585  0.00  0.00      A
ATOM    819  H   ILE    59      46.655  64.944  15.264  0.00  0.00      A
ATOM    820  CA  ILE    59      46.746  64.000  13.354  0.00  0.00      A
ATOM    821  HA  ILE    59      47.514  63.344  12.945  0.00  0.00      A
ATOM    822  CB  ILE    59      45.439  63.225  13.614  0.00  0.00      A
ATOM    823  HB  ILE    59      45.711  62.443  14.323  0.00  0.00      A
ATOM    824  CG2 ILE    59      44.366  64.055  14.301  0.00  0.00      A
ATOM    825 HG21 ILE    59      43.618  63.401  14.750  0.00  0.00      A
ATOM    826 HG22 ILE    59      43.893  64.782  13.640  0.00  0.00      A
ATOM    827 HG23 ILE    59      44.792  64.634  15.120  0.00  0.00      A
ATOM    828  CG1 ILE    59      44.684  62.629  12.411  0.00  0.00      A
ATOM    829 HG13 ILE    59      43.842  62.002  12.706  0.00  0.00      A
ATOM    830 HG12 ILE    59      44.402  63.429  11.728  0.00  0.00      A
ATOM    831  CD1 ILE    59      45.643  61.627  11.848  0.00  0.00      A
ATOM    832 HD11 ILE    59      45.134  61.130  11.022  0.00  0.00      A
ATOM    833 HD12 ILE    59      45.947  60.946  12.643  0.00  0.00      A
ATOM    834 HD13 ILE    59      46.549  62.137  11.521  0.00  0.00      A
ATOM    835  C   ILE    59      46.610  65.061  12.243  0.00  0.00      A
ATOM    836  O   ILE    59      46.603  64.713  11.089  0.00  0.00      A
ATOM    837  N   ALA    60      46.479  66.373  12.623  0.00  0.00      A
ATOM    838  H   ALA    60      46.406  66.541  13.616  0.00  0.00      A
ATOM    839  CA  ALA    60      46.567  67.473  11.658  0.00  0.00      A
ATOM    840  HA  ALA    60      45.700  67.297  11.023  0.00  0.00      A
ATOM    841  CB  ALA    60      46.358  68.784  12.371  0.00  0.00      A
ATOM    842  HB1 ALA    60      46.300  69.565  11.612  0.00  0.00      A
ATOM    843  HB2 ALA    60      45.476  68.674  13.002  0.00  0.00      A
ATOM    844  HB3 ALA    60      47.218  68.938  13.022  0.00  0.00      A
ATOM    845  C   ALA    60      47.934  67.533  10.987  0.00  0.00      A
ATOM    846  O   ALA    60      47.954  68.090   9.858  0.00  0.00      A
ATOM    847  N   ALA    61      48.993  66.985  11.550  0.00  0.00      A
ATOM    848  H   ALA    61      48.925  66.616  12.488  0.00  0.00      A
ATOM    849  CA  ALA    61      50.217  66.601  10.884  0.00  0.00      A
ATOM    850  HA  ALA    61      50.348  67.306  10.064  0.00  0.00      A
ATOM    851  CB  ALA    61      51.284  66.842  11.822  0.00  0.00      A
ATOM    852  HB1 ALA    61      51.191  66.203  12.700  0.00  0.00      A
ATOM    853  HB2 ALA    61      52.248  66.811  11.314  0.00  0.00      A
ATOM    854  HB3 ALA    61      51.236  67.895  12.099  0.00  0.00      A
ATOM    855  C   ALA    61      50.296  65.208  10.215  0.00  0.00      A
ATOM    856  O   ALA    61      51.320  64.744   9.713  0.00  0.00      A
ATOM    857  N   ALA    62      49.190  64.519  10.065  0.00  0.00      A
ATOM    858  H   ALA    62      48.368  65.027  10.359  0.00  0.00      A
ATOM    859  CA  ALA    62      49.059  63.124   9.620  0.00  0.00      A
ATOM    860  HA  ALA    62      47.988  62.920   9.638  0.00  0.00      A
ATOM    861  CB  ALA    62      49.523  62.964   8.113  0.00  0.00      A
ATOM    862  HB1 ALA    62      50.405  63.525   7.804  0.00  0.00      A
ATOM    863  HB2 ALA    62      49.667  61.898   7.942  0.00  0.00      A
ATOM    864  HB3 ALA    62      48.796  63.335   7.390  0.00  0.00      A
ATOM    865  C   ALA    62      49.641  62.068  10.590  0.00  0.00      A
ATOM    866  O   ALA    62      49.543  60.881  10.202  0.00  0.00      A
ATOM    867  N   VAL    63      50.369  62.368  11.691  0.00  0.00      A
ATOM    868  H   VAL    63      50.315  63.333  11.985  0.00  0.00      A
ATOM    869  CA  VAL    63      50.888  61.351  12.525  0.00  0.00      A
ATOM    870  HA  VAL    63      51.584  60.764  11.926  0.00  0.00      A
ATOM    871  CB  VAL    63      51.773  61.866  13.677  0.00  0.00      A
ATOM    872  HB  VAL    63      51.108  62.172  14.484  0.00  0.00      A
ATOM    873  CG1 VAL    63      52.791  60.797  14.036  0.00  0.00      A
ATOM    874 HG11 VAL    63      53.322  60.392  13.175  0.00  0.00      A
ATOM    875 HG12 VAL    63      52.292  59.960  14.525  0.00  0.00      A
ATOM    876 HG13 VAL    63      53.534  61.245  14.696  0.00  0.00      A
ATOM    877  CG2 VAL    63      52.681  63.028  13.192  0.00  0.00      A
ATOM    878 HG21 VAL    63      53.489  62.760  12.512  0.00  0.00      A
ATOM    879 HG22 VAL    63      52.032  63.794  12.767  0.00  0.00      A
ATOM    880 HG23 VAL    63      53.220  63.487  14.021  0.00  0.00      A
ATOM    881  C   VAL    63      49.793  60.519  13.138  0.00  0.00      A
ATOM    882  O   VAL    63      49.100  60.804  14.123  0.00  0.00      A
ATOM    883  N   ARG    64      49.692  59.285  12.576  0.00  0.00      A
ATOM    884  H   ARG    64      50.294  59.089  11.789  0.00  0.00      A
ATOM    885  CA  ARG    64      48.885  58.182  13.134  0.00  0.00      A
ATOM    886  HA  ARG    64      47.939  58.604  13.473  0.00  0.00      A
ATOM    887  CB  ARG    64      48.465  57.161  12.032  0.00  0.00      A
ATOM    888  HB3 ARG    64      49.306  56.550  11.703  0.00  0.00      A
ATOM    889  HB2 ARG    64      48.022  57.777  11.249  0.00  0.00      A
ATOM    890  CG  ARG    64      47.394  56.283  12.711  0.00  0.00      A
ATOM    891  HG3 ARG    64      47.925  55.706  13.467  0.00  0.00      A
ATOM    892  HG2 ARG    64      46.641  56.885  13.220  0.00  0.00      A
ATOM    893  CD  ARG    64      46.848  55.374  11.617  0.00  0.00      A
ATOM    894  HD3 ARG    64      46.573  56.030  10.790  0.00  0.00      A
ATOM    895  HD2 ARG    64      47.741  54.861  11.259  0.00  0.00      A
ATOM    896  NE  ARG    64      45.811  54.478  12.197  0.00  0.00      A
ATOM    897  HE  ARG    64      45.970  54.008  13.077  0.00  0.00      A
ATOM    898  CZ  ARG    64      44.771  53.937  11.507  0.00  0.00      A
ATOM    899  NH1 ARG    64      44.519  54.269  10.253  0.00  0.00      A
ATOM    900 HH11 ARG    64      43.799  53.705   9.824  0.00  0.00      A
ATOM    901 HH12 ARG    64      45.095  54.889   9.702  0.00  0.00      A
ATOM    902  NH2 ARG    64      43.966  53.106  12.084  0.00  0.00      A
ATOM    903 HH21 ARG    64      44.223  52.827  13.021  0.00  0.00      A
ATOM    904 HH22 ARG    64      43.165  52.810  11.545  0.00  0.00      A
ATOM    905  C   ARG    64      49.705  57.581  14.230  0.00  0.00      A
ATOM    906  O   ARG    64      50.739  56.941  13.930  0.00  0.00      A
ATOM    907  N   LYS    65      49.238  57.666  15.461  0.00  0.00      A
ATOM    908  H   LYS    65      48.322  58.091  15.493  0.00  0.00      A
ATOM    909  CA  LYS    65      49.796  57.115  16.755  0.00  0.00      A
ATOM    910  HA  LYS    65      50.840  56.886  16.543  0.00  0.00      A
ATOM    911  CB  LYS    65      49.818  58.352  17.775  0.00  0.00      A
ATOM    912  HB3 LYS    65      50.291  58.138  18.734  0.00  0.00      A
ATOM    913  HB2 LYS    65      48.785  58.616  17.998  0.00  0.00      A
ATOM    914  CG  LYS    65      50.745  59.542  17.135  0.00  0.00      A
ATOM    915  HG3 LYS    65      51.742  59.112  17.038  0.00  0.00      A
ATOM    916  HG2 LYS    65      50.355  59.815  16.154  0.00  0.00      A
ATOM    917  CD  LYS    65      50.844  60.853  17.983  0.00  0.00      A
ATOM    918  HD3 LYS    65      51.683  61.465  17.652  0.00  0.00      A
ATOM    919  HD2 LYS    65      49.925  61.400  17.773  0.00  0.00      A
ATOM    920  CE  LYS    65      50.970  60.661  19.439  0.00  0.00      A
ATOM    921  HE3 LYS    65      50.740  61.586  19.968  0.00  0.00      A
ATOM    922  HE2 LYS    65      50.194  59.944  19.707  0.00  0.00      A
ATOM    923  NZ  LYS    65      52.386  60.182  19.687  0.00  0.00      A
ATOM    924  HZ1 LYS    65      52.461  59.953  20.668  0.00  0.00      A
ATOM    925  HZ2 LYS    65      52.399  59.332  19.142  0.00  0.00      A
ATOM    926  HZ3 LYS    65      53.183  60.723  19.383  0.00  0.00      A
ATOM    927  C   LYS    65      48.898  55.994  17.325  0.00  0.00      A
ATOM    928  O   LYS    65      47.677  56.046  17.162  0.00  0.00      A
ATOM    929  N   PRO    66      49.557  55.030  18.007  0.00  0.00      A
ATOM    930  CD  PRO    66      50.975  54.944  18.183  0.00  0.00      A
ATOM    931  HD3 PRO    66      51.286  55.678  18.927  0.00  0.00      A
ATOM    932  HD2 PRO    66      51.493  55.048  17.230  0.00  0.00      A
ATOM    933  CG  PRO    66      51.169  53.522  18.630  0.00  0.00      A
ATOM    934  HG3 PRO    66      52.068  53.474  19.243  0.00  0.00      A
ATOM    935  HG2 PRO    66      51.388  52.894  17.766  0.00  0.00      A
ATOM    936  CB  PRO    66      49.936  53.040  19.398  0.00  0.00      A
ATOM    937  HB3 PRO    66      49.923  53.534  20.369  0.00  0.00      A
ATOM    938  HB2 PRO    66      49.868  51.952  19.435  0.00  0.00      A
ATOM    939  CA  PRO    66      48.873  53.790  18.518  0.00  0.00      A
ATOM    940  HA  PRO    66      48.524  53.198  17.672  0.00  0.00      A
ATOM    941  C   PRO    66      47.583  53.943  19.347  0.00  0.00      A
ATOM    942  O   PRO    66      46.645  53.186  19.193  0.00  0.00      A
ATOM    943  N   LEU    67      47.448  54.982  20.170  0.00  0.00      A
ATOM    944  H   LEU    67      48.206  55.652  20.226  0.00  0.00      A
ATOM    945  CA  LEU    67      46.256  55.260  21.000  0.00  0.00      A
ATOM    946  HA  LEU    67      45.447  54.592  20.708  0.00  0.00      A
ATOM    947  CB  LEU    67      46.561  55.025  22.497  0.00  0.00      A
ATOM    948  HB3 LEU    67      45.713  55.364  23.089  0.00  0.00      A
ATOM    949  HB2 LEU    67      47.411  55.644  22.780  0.00  0.00      A
ATOM    950  CG  LEU    67      46.827  53.562  22.893  0.00  0.00      A
ATOM    951  HG  LEU    67      47.613  53.145  22.264  0.00  0.00      A
ATOM    952  CD1 LEU    67      47.288  53.501  24.350  0.00  0.00      A
ATOM    953 HD11 LEU    67      47.514  52.470  24.620  0.00  0.00      A
ATOM    954 HD12 LEU    67      46.506  53.878  25.010  0.00  0.00      A
ATOM    955 HD13 LEU    67      48.187  54.101  24.483  0.00  0.00      A
ATOM    956  CD2 LEU    67      45.572  52.693  22.776  0.00  0.00      A
ATOM    957 HD21 LEU    67      45.796  51.680  23.110  0.00  0.00      A
ATOM    958 HD22 LEU    67      44.774  53.100  23.397  0.00  0.00      A
ATOM    959 HD23 LEU    67      45.240  52.649  21.739  0.00  0.00      A
ATOM    960  C   LEU    67      45.706  56.669  20.732  0.00  0.00      A
ATOM    961  O   LEU    67      45.100  57.278  21.610  0.00  0.00      A
ATOM    962  N   LEU    68      45.936  57.191  19.522  0.00  0.00      A
ATOM    963  H   LEU    68      46.472  56.644  18.864  0.00  0.00      A
ATOM    964  CA  LEU    68      45.433  58.472  19.014  0.00  0.00      A
ATOM    965  HA  LEU    68      46.127  59.233  19.373  0.00  0.00      A
ATOM    966  CB  LEU    68      45.512  58.479  17.487  0.00  0.00      A
ATOM    967  HB3 LEU    68      45.108  57.502  17.223  0.00  0.00      A
ATOM    968  HB2 LEU    68      46.551  58.642  17.202  0.00  0.00      A
ATOM    969  CG  LEU    68      44.675  59.574  16.738  0.00  0.00      A
ATOM    970  HG  LEU    68      43.644  59.548  17.089  0.00  0.00      A
ATOM    971  CD1 LEU    68      45.094  60.985  17.047  0.00  0.00      A
ATOM    972 HD11 LEU    68      44.978  61.195  18.110  0.00  0.00      A
ATOM    973 HD12 LEU    68      46.136  61.158  16.779  0.00  0.00      A
ATOM    974 HD13 LEU    68      44.439  61.570  16.401  0.00  0.00      A
ATOM    975  CD2 LEU    68      44.800  59.359  15.226  0.00  0.00      A
ATOM    976 HD21 LEU    68      44.117  60.047  14.728  0.00  0.00      A
ATOM    977 HD22 LEU    68      45.827  59.437  14.871  0.00  0.00      A
ATOM    978 HD23 LEU    68      44.423  58.379  14.933  0.00  0.00      A
ATOM    979  C   LEU    68      44.040  58.882  19.597  0.00  0.00      A
ATOM    980  O   LEU    68      43.056  58.306  19.127  0.00  0.00      A
ATOM    981  N   GLY    69      44.027  59.782  20.518  0.00  0.00      A
ATOM    982  H   GLY    69      44.901  59.995  20.976  0.00  0.00      A
ATOM    983  CA  GLY    69      42.850  60.465  21.031  0.00  0.00      A
ATOM    984  HA3 GLY    69      43.171  61.359  21.564  0.00  0.00      A
ATOM    985  HA2 GLY    69      42.156  60.721  20.230  0.00  0.00      A
ATOM    986  C   GLY    69      42.039  59.683  22.076  0.00  0.00      A
ATOM    987  O   GLY    69      40.976  60.098  22.399  0.00  0.00      A
ATOM    988  N   VAL    70      42.475  58.486  22.528  0.00  0.00      A
ATOM    989  H   VAL    70      43.370  58.156  22.195  0.00  0.00      A
ATOM    990  CA  VAL    70      41.780  57.526  23.422  0.00  0.00      A
ATOM    991  HA  VAL    70      40.816  57.284  22.976  0.00  0.00      A
ATOM    992  CB  VAL    70      42.557  56.237  23.443  0.00  0.00      A
ATOM    993  HB  VAL    70      43.631  56.426  23.451  0.00  0.00      A
ATOM    994  CG1 VAL    70      42.202  55.302  24.698  0.00  0.00      A
ATOM    995 HG11 VAL    70      42.465  55.898  25.571  0.00  0.00      A
ATOM    996 HG12 VAL    70      42.677  54.325  24.611  0.00  0.00      A
ATOM    997 HG13 VAL    70      41.139  55.120  24.535  0.00  0.00      A
ATOM    998  CG2 VAL    70      42.363  55.457  22.139  0.00  0.00      A
ATOM    999 HG21 VAL    70      43.070  54.628  22.185  0.00  0.00      A
ATOM   1000 HG22 VAL    70      41.397  54.955  22.192  0.00  0.00      A
ATOM   1001 HG23 VAL    70      42.505  56.169  21.326  0.00  0.00      A
ATOM   1002  C   VAL    70      41.463  58.077  24.776  0.00  0.00      A
ATOM   1003  O   VAL    70      42.336  58.510  25.555  0.00  0.00      A
ATOM   1004  N   PRO    71      40.172  58.160  25.167  0.00  0.00      A
ATOM   1005  CD  PRO    71      38.965  57.973  24.372  0.00  0.00      A
ATOM   1006  HD3 PRO    71      38.966  57.000  23.882  0.00  0.00      A
ATOM   1007  HD2 PRO    71      38.890  58.776  23.637  0.00  0.00      A
ATOM   1008  CG  PRO    71      37.784  58.049  25.339  0.00  0.00      A
ATOM   1009  HG3 PRO    71      37.500  57.042  25.651  0.00  0.00      A
ATOM   1010  HG2 PRO    71      36.934  58.561  24.889  0.00  0.00      A
ATOM   1011  CB  PRO    71      38.336  58.818  26.536  0.00  0.00      A
ATOM   1012  HB3 PRO    71      38.235  59.887  26.361  0.00  0.00      A
ATOM   1013  HB2 PRO    71      37.837  58.533  27.463  0.00  0.00      A
ATOM   1014  CA  PRO    71      39.819  58.461  26.551  0.00  0.00      A
ATOM   1015  HA  PRO    71      40.390  59.317  26.915  0.00  0.00      A
ATOM   1016  C   PRO    71      40.105  57.240  27.430  0.00  0.00      A
ATOM   1017  O   PRO    71      39.676  56.128  27.115  0.00  0.00      A
ATOM   1018  N   MET    72      40.774  57.462  28.560  0.00  0.00      A
ATOM   1019  H   MET    72      41.160  58.388  28.702  0.00  0.00      A
ATOM   1020  CA  MET    72      41.186  56.416  29.499  0.00  0.00      A
ATOM   1021  HA  MET    72      40.513  55.561  29.406  0.00  0.00      A
ATOM   1022  CB  MET    72      42.607  55.968  29.090  0.00  0.00      A
ATOM   1023  HB3 MET    72      43.316  56.777  29.272  0.00  0.00      A
ATOM   1024  HB2 MET    72      42.605  55.751  28.022  0.00  0.00      A
ATOM   1025  CG  MET    72      43.082  54.707  29.813  0.00  0.00      A
ATOM   1026  HG3 MET    72      42.277  53.977  29.799  0.00  0.00      A
ATOM   1027  HG2 MET    72      43.295  54.963  30.848  0.00  0.00      A
ATOM   1028  SD  MET    72      44.558  53.912  29.121  0.00  0.00      A
ATOM   1029  CE  MET    72      44.727  52.592  30.352  0.00  0.00      A
ATOM   1030  HE1 MET    72      45.534  51.919  30.066  0.00  0.00      A
ATOM   1031  HE2 MET    72      44.938  53.023  31.331  0.00  0.00      A
ATOM   1032  HE3 MET    72      43.798  52.030  30.409  0.00  0.00      A
ATOM   1033  C   MET    72      41.110  56.916  30.954  0.00  0.00      A
ATOM   1034  O   MET    72      41.124  58.121  31.214  0.00  0.00      A
ATOM   1035  N   THR    73      41.119  55.995  31.913  0.00  0.00      A
ATOM   1036  H   THR    73      41.097  55.019  31.645  0.00  0.00      A
ATOM   1037  CA  THR    73      41.303  56.242  33.357  0.00  0.00      A
ATOM   1038  HA  THR    73      41.782  57.209  33.507  0.00  0.00      A
ATOM   1039  CB  THR    73      39.958  56.268  34.114  0.00  0.00      A
ATOM   1040  HB  THR    73      40.146  56.232  35.187  0.00  0.00      A
ATOM   1041  CG2 THR    73      39.161  57.539  33.821  0.00  0.00      A
ATOM   1042 HG21 THR    73      38.880  57.574  32.770  0.00  0.00      A
ATOM   1043 HG22 THR    73      38.258  57.542  34.432  0.00  0.00      A
ATOM   1044 HG23 THR    73      39.759  58.414  34.069  0.00  0.00      A
ATOM   1045  OG1 THR    73      39.132  55.191  33.745  0.00  0.00      A
ATOM   1046  HG1 THR    73      39.416  54.410  34.275  0.00  0.00      A
ATOM   1047  C   THR    73      42.258  55.187  33.933  0.00  0.00      A
ATOM   1048  O   THR    73      42.789  54.366  33.179  0.00  0.00      A
ATOM   1049  N   ILE    74      42.691  55.352  35.186  0.00  0.00      A
ATOM   1050  H   ILE    74      42.276  56.063  35.768  0.00  0.00      A
ATOM   1051  CA  ILE    74      43.678  54.456  35.804  0.00  0.00      A
ATOM   1052  HA  ILE    74      43.500  53.455  35.416  0.00  0.00      A
ATOM   1053  CB  ILE    74      45.104  54.864  35.374  0.00  0.00      A
ATOM   1054  HB  ILE    74      45.096  54.975  34.292  0.00  0.00      A
ATOM   1055  CG2 ILE    74      45.546  56.209  35.967  0.00  0.00      A
ATOM   1056 HG21 ILE    74      46.477  56.532  35.503  0.00  0.00      A
ATOM   1057 HG22 ILE    74      44.785  56.966  35.775  0.00  0.00      A
ATOM   1058 HG23 ILE    74      45.695  56.115  37.044  0.00  0.00      A
ATOM   1059  CG1 ILE    74      46.103  53.741  35.695  0.00  0.00      A
ATOM   1060 HG13 ILE    74      46.234  53.683  36.771  0.00  0.00      A
ATOM   1061 HG12 ILE    74      45.678  52.801  35.350  0.00  0.00      A
ATOM   1062  CD1 ILE    74      47.476  53.920  35.038  0.00  0.00      A
ATOM   1063 HD11 ILE    74      48.073  53.021  35.187  0.00  0.00      A
ATOM   1064 HD12 ILE    74      47.362  54.096  33.968  0.00  0.00      A
ATOM   1065 HD13 ILE    74      47.993  54.758  35.500  0.00  0.00      A
ATOM   1066  C   ILE    74      43.514  54.378  37.323  0.00  0.00      A
ATOM   1067  O   ILE    74      43.205  55.373  37.982  0.00  0.00      A
ATOM   1068  N   LYN    75      43.802  53.206  37.895  0.00  0.00      A
ATOM   1069  H   LYN    75      44.018  52.433  37.272  0.00  0.00      A
ATOM   1070  CA  LYN    75      43.764  52.936  39.337  0.00  0.00      A
ATOM   1071  HA  LYN    75      42.720  52.951  39.642  0.00  0.00      A
ATOM   1072  CB  LYN    75      44.326  51.534  39.575  0.00  0.00      A
ATOM   1073  HB3 LYN    75      45.383  51.545  39.293  0.00  0.00      A
ATOM   1074  HB2 LYN    75      43.818  50.864  38.875  0.00  0.00      A
ATOM   1075  CG  LYN    75      44.161  50.998  40.995  0.00  0.00      A
ATOM   1076  HG3 LYN    75      44.674  51.633  41.726  0.00  0.00      A
ATOM   1077  HG2 LYN    75      43.097  50.991  41.259  0.00  0.00      A
ATOM   1078  CD  LYN    75      44.706  49.579  41.104  0.00  0.00      A
ATOM   1079  HD3 LYN    75      44.228  48.963  40.333  0.00  0.00      A
ATOM   1080  HD2 LYN    75      45.784  49.579  40.896  0.00  0.00      A
ATOM   1081  CE  LYN    75      44.457  48.942  42.462  0.00  0.00      A
ATOM   1082  HE3 LYN    75      43.407  49.030  42.757  0.00  0.00      A
ATOM   1083  HE2 LYN    75      45.072  49.408  43.237  0.00  0.00      A
ATOM   1084  NZ  LYN    75      44.768  47.489  42.445  0.00  0.00      A
ATOM   1085  HZ3 LYN    75      45.773  47.320  42.293  0.00  0.00      A
ATOM   1086  HZ2 LYN    75      44.250  47.038  41.678  0.00  0.00      A
ATOM   1087  C   LYN    75      44.525  53.981  40.183  0.00  0.00      A
ATOM   1088  O   LYN    75      45.699  54.253  39.933  0.00  0.00      A
ATOM   1089  N   GLU    76      43.910  54.458  41.274  0.00  0.00      A
ATOM   1090  H   GLU    76      42.953  54.154  41.430  0.00  0.00      A
ATOM   1091  CA  GLU    76      44.406  55.571  42.121  0.00  0.00      A
ATOM   1092  HA  GLU    76      44.425  56.464  41.500  0.00  0.00      A
ATOM   1093  CB  GLU    76      43.426  55.817  43.293  0.00  0.00      A
ATOM   1094  HB3 GLU    76      43.904  55.580  44.244  0.00  0.00      A
ATOM   1095  HB2 GLU    76      42.573  55.145  43.198  0.00  0.00      A
ATOM   1096  CG  GLU    76      42.873  57.248  43.365  0.00  0.00      A
ATOM   1097  HG3 GLU    76      42.554  57.564  42.371  0.00  0.00      A
ATOM   1098  HG2 GLU    76      41.986  57.226  44.001  0.00  0.00      A
ATOM   1099  CD  GLU    76      43.862  58.265  43.951  0.00  0.00      A
ATOM   1100  OE1 GLU    76      43.757  58.593  45.160  0.00  0.00      A
ATOM   1101  OE2 GLU    76      44.696  58.817  43.207  0.00  0.00      A
ATOM   1102  C   GLU    76      45.835  55.408  42.677  0.00  0.00      A
ATOM   1103  O   GLU    76      46.484  56.396  43.023  0.00  0.00      A
ATOM   1104  N   SER    77      46.323  54.173  42.800  0.00  0.00      A
ATOM   1105  H   SER    77      45.764  53.402  42.463  0.00  0.00      A
ATOM   1106  CA  SER    77      47.663  53.860  43.301  0.00  0.00      A
ATOM   1107  HA  SER    77      47.837  54.492  44.169  0.00  0.00      A
ATOM   1108  CB  SER    77      47.718  52.405  43.778  0.00  0.00      A
ATOM   1109  HB3 SER    77      48.757  52.117  43.932  0.00  0.00      A
ATOM   1110  HB2 SER    77      47.184  52.327  44.728  0.00  0.00      A
ATOM   1111  OG  SER    77      47.134  51.515  42.849  0.00  0.00      A
ATOM   1112  HG  SER    77      47.843  50.898  42.591  0.00  0.00      A
ATOM   1113  C   SER    77      48.811  54.158  42.321  0.00  0.00      A
ATOM   1114  O   SER    77      49.953  54.293  42.769  0.00  0.00      A
ATOM   1115  N   PHE    78      48.533  54.400  41.034  0.00  0.00      A
ATOM   1116  H   PHE    78      47.567  54.335  40.729  0.00  0.00      A
ATOM   1117  CA  PHE    78      49.506  54.970  40.095  0.00  0.00      A
ATOM   1118  HA  PHE    78      50.469  54.477  40.235  0.00  0.00      A
ATOM   1119  CB  PHE    78      49.050  54.730  38.650  0.00  0.00      A
ATOM   1120  HB3 PHE    78      49.601  55.406  37.994  0.00  0.00      A
ATOM   1121  HB2 PHE    78      47.994  54.986  38.551  0.00  0.00      A
ATOM   1122  CG  PHE    78      49.290  53.321  38.147  0.00  0.00      A
ATOM   1123  CD1 PHE    78      50.576  52.946  37.715  0.00  0.00      A
ATOM   1124  HD1 PHE    78      51.393  53.652  37.771  0.00  0.00      A
ATOM   1125  CE1 PHE    78      50.800  51.665  37.186  0.00  0.00      A
ATOM   1126  HE1 PHE    78      51.790  51.390  36.847  0.00  0.00      A
ATOM   1127  CZ  PHE    78      49.729  50.763  37.061  0.00  0.00      A
ATOM   1128  HZ  PHE    78      49.893  49.794  36.617  0.00  0.00      A
ATOM   1129  CE2 PHE    78      48.447  51.122  37.513  0.00  0.00      A
ATOM   1130  HE2 PHE    78      47.623  50.428  37.417  0.00  0.00      A
ATOM   1131  CD2 PHE    78      48.235  52.394  38.076  0.00  0.00      A
ATOM   1132  HD2 PHE    78      47.251  52.672  38.428  0.00  0.00      A
ATOM   1133  C   PHE    78      49.704  56.477  40.326  0.00  0.00      A
ATOM   1134  O   PHE    78      48.739  57.240  40.409  0.00  0.00      A
ATOM   1135  N   ASP    79      50.963  56.920  40.291  0.00  0.00      A
ATOM   1136  H   ASP    79      51.707  56.236  40.206  0.00  0.00      A
ATOM   1137  CA  ASP    79      51.336  58.331  40.186  0.00  0.00      A
ATOM   1138  HA  ASP    79      50.749  58.905  40.902  0.00  0.00      A
ATOM   1139  CB  ASP    79      52.830  58.519  40.512  0.00  0.00      A
ATOM   1140  HB3 ASP    79      53.134  59.512  40.178  0.00  0.00      A
ATOM   1141  HB2 ASP    79      53.422  57.793  39.951  0.00  0.00      A
ATOM   1142  CG  ASP    79      53.152  58.415  42.006  0.00  0.00      A
ATOM   1143  OD1 ASP    79      52.621  59.223  42.802  0.00  0.00      A
ATOM   1144  OD2 ASP    79      53.960  57.535  42.398  0.00  0.00      A
ATOM   1145  C   ASP    79      51.033  58.874  38.778  0.00  0.00      A
ATOM   1146  O   ASP    79      51.428  58.280  37.765  0.00  0.00      A
ATOM   1147  N   ILE    80      50.495  60.095  38.739  0.00  0.00      A
ATOM   1148  H   ILE    80      50.165  60.493  39.611  0.00  0.00      A
ATOM   1149  CA  ILE    80      50.243  60.896  37.539  0.00  0.00      A
ATOM   1150  HA  ILE    80      50.834  60.496  36.714  0.00  0.00      A
ATOM   1151  CB  ILE    80      48.750  60.875  37.136  0.00  0.00      A
ATOM   1152  HB  ILE    80      48.193  61.476  37.855  0.00  0.00      A
ATOM   1153  CG2 ILE    80      48.613  61.529  35.751  0.00  0.00      A
ATOM   1154 HG21 ILE    80      49.129  60.931  35.002  0.00  0.00      A
ATOM   1155 HG22 ILE    80      49.045  62.525  35.774  0.00  0.00      A
ATOM   1156 HG23 ILE    80      47.566  61.635  35.469  0.00  0.00      A
ATOM   1157  CG1 ILE    80      48.122  59.467  37.139  0.00  0.00      A
ATOM   1158 HG13 ILE    80      48.185  59.051  38.144  0.00  0.00      A
ATOM   1159 HG12 ILE    80      48.675  58.817  36.464  0.00  0.00      A
ATOM   1160  CD1 ILE    80      46.644  59.471  36.735  0.00  0.00      A
ATOM   1161 HD11 ILE    80      46.122  60.290  37.231  0.00  0.00      A
ATOM   1162 HD12 ILE    80      46.192  58.534  37.044  0.00  0.00      A
ATOM   1163 HD13 ILE    80      46.544  59.573  35.655  0.00  0.00      A
ATOM   1164  C   ILE    80      50.680  62.339  37.821  0.00  0.00      A
ATOM   1165  O   ILE    80      50.218  62.966  38.778  0.00  0.00      A
ATOM   1166  N   ALA    81      51.518  62.884  36.943  0.00  0.00      A
ATOM   1167  H   ALA    81      51.769  62.326  36.131  0.00  0.00      A
ATOM   1168  CA  ALA    81      52.081  64.223  37.044  0.00  0.00      A
ATOM   1169  HA  ALA    81      52.721  64.257  37.926  0.00  0.00      A
ATOM   1170  CB  ALA    81      52.951  64.458  35.813  0.00  0.00      A
ATOM   1171  HB1 ALA    81      53.751  63.725  35.763  0.00  0.00      A
ATOM   1172  HB2 ALA    81      52.345  64.389  34.909  0.00  0.00      A
ATOM   1173  HB3 ALA    81      53.382  65.451  35.885  0.00  0.00      A
ATOM   1174  C   ALA    81      51.004  65.318  37.172  0.00  0.00      A
ATOM   1175  O   ALA    81      50.169  65.488  36.277  0.00  0.00      A
ATOM   1176  N   GLY    82      51.033  66.067  38.278  0.00  0.00      A
ATOM   1177  H   GLY    82      51.742  65.851  38.975  0.00  0.00      A
ATOM   1178  CA  GLY    82      50.093  67.161  38.547  0.00  0.00      A
ATOM   1179  HA3 GLY    82      50.597  67.910  39.157  0.00  0.00      A
ATOM   1180  HA2 GLY    82      49.808  67.632  37.606  0.00  0.00      A
ATOM   1181  C   GLY    82      48.804  66.755  39.275  0.00  0.00      A
ATOM   1182  O   GLY    82      47.992  67.635  39.565  0.00  0.00      A
ATOM   1183  N   LEU    83      48.658  65.483  39.672  0.00  0.00      A
ATOM   1184  H   LEU    83      49.391  64.819  39.439  0.00  0.00      A
ATOM   1185  CA  LEU    83      47.493  64.951  40.393  0.00  0.00      A
ATOM   1186  HA  LEU    83      46.844  65.775  40.684  0.00  0.00      A
ATOM   1187  CB  LEU    83      46.714  63.995  39.464  0.00  0.00      A
ATOM   1188  HB3 LEU    83      45.948  63.483  40.048  0.00  0.00      A
ATOM   1189  HB2 LEU    83      47.408  63.235  39.106  0.00  0.00      A
ATOM   1190  CG  LEU    83      46.032  64.654  38.249  0.00  0.00      A
ATOM   1191  HG  LEU    83      46.773  65.191  37.657  0.00  0.00      A
ATOM   1192  CD1 LEU    83      45.394  63.580  37.368  0.00  0.00      A
ATOM   1193 HD11 LEU    83      44.940  64.045  36.493  0.00  0.00      A
ATOM   1194 HD12 LEU    83      44.629  63.036  37.923  0.00  0.00      A
ATOM   1195 HD13 LEU    83      46.159  62.885  37.029  0.00  0.00      A
ATOM   1196  CD2 LEU    83      44.931  65.626  38.673  0.00  0.00      A
ATOM   1197 HD21 LEU    83      44.439  66.032  37.792  0.00  0.00      A
ATOM   1198 HD22 LEU    83      45.360  66.448  39.235  0.00  0.00      A
ATOM   1199 HD23 LEU    83      44.192  65.121  39.291  0.00  0.00      A
ATOM   1200  C   LEU    83      47.928  64.216  41.677  0.00  0.00      A
ATOM   1201  O   LEU    83      49.025  63.649  41.716  0.00  0.00      A
ATOM   1202  N   PRO    84      47.098  64.190  42.735  0.00  0.00      A
ATOM   1203  CD  PRO    84      45.794  64.833  42.835  0.00  0.00      A
ATOM   1204  HD3 PRO    84      45.916  65.915  42.903  0.00  0.00      A
ATOM   1205  HD2 PRO    84      45.158  64.588  41.986  0.00  0.00      A
ATOM   1206  CG  PRO    84      45.177  64.307  44.126  0.00  0.00      A
ATOM   1207  HG3 PRO    84      44.623  63.395  43.906  0.00  0.00      A
ATOM   1208  HG2 PRO    84      44.524  65.042  44.591  0.00  0.00      A
ATOM   1209  CB  PRO    84      46.396  63.990  44.995  0.00  0.00      A
ATOM   1210  HB3 PRO    84      46.176  63.251  45.765  0.00  0.00      A
ATOM   1211  HB2 PRO    84      46.755  64.910  45.458  0.00  0.00      A
ATOM   1212  CA  PRO    84      47.434  63.499  43.980  0.00  0.00      A
ATOM   1213  HA  PRO    84      48.422  63.806  44.309  0.00  0.00      A
ATOM   1214  C   PRO    84      47.432  61.970  43.813  0.00  0.00      A
ATOM   1215  O   PRO    84      46.644  61.427  43.035  0.00  0.00      A
ATOM   1216  N   THR    85      48.133  61.261  44.706  0.00  0.00      A
ATOM   1217  H   THR    85      48.734  61.775  45.339  0.00  0.00      A
ATOM   1218  CA  THR    85      48.244  59.783  44.698  0.00  0.00      A
ATOM   1219  HA  THR    85      47.499  59.383  44.010  0.00  0.00      A
ATOM   1220  CB  THR    85      49.628  59.315  44.186  0.00  0.00      A
ATOM   1221  HB  THR    85      50.363  59.432  44.975  0.00  0.00      A
ATOM   1222  CG2 THR    85      49.591  57.855  43.737  0.00  0.00      A
ATOM   1223 HG21 THR    85      48.827  57.719  42.976  0.00  0.00      A
ATOM   1224 HG22 THR    85      49.369  57.206  44.581  0.00  0.00      A
ATOM   1225 HG23 THR    85      50.558  57.570  43.329  0.00  0.00      A
ATOM   1226  OG1 THR    85      50.102  60.061  43.088  0.00  0.00      A
ATOM   1227  HG1 THR    85      51.052  59.813  42.994  0.00  0.00      A
ATOM   1228  C   THR    85      47.912  59.174  46.076  0.00  0.00      A
ATOM   1229  O   THR    85      48.786  58.659  46.774  0.00  0.00      A
ATOM   1230  N   SER    86      46.695  59.415  46.576  0.00  0.00      A
ATOM   1231  H   SER    86      46.046  59.918  45.980  0.00  0.00      A
ATOM   1232  CA  SER    86      46.299  59.217  47.985  0.00  0.00      A
ATOM   1233  HA  SER    86      46.962  59.831  48.595  0.00  0.00      A
ATOM   1234  CB  SER    86      44.867  59.728  48.213  0.00  0.00      A
ATOM   1235  HB3 SER    86      44.739  60.698  47.731  0.00  0.00      A
ATOM   1236  HB2 SER    86      44.718  59.863  49.284  0.00  0.00      A
ATOM   1237  OG  SER    86      43.882  58.815  47.738  0.00  0.00      A
ATOM   1238  HG  SER    86      43.925  58.781  46.750  0.00  0.00      A
ATOM   1239  C   SER    86      46.392  57.786  48.542  0.00  0.00      A
ATOM   1240  O   SER    86      46.304  57.613  49.756  0.00  0.00      A
ATOM   1241  N   TRP    87      46.371  56.753  47.685  0.00  0.00      A
ATOM   1242  H   TRP    87      46.428  56.974  46.702  0.00  0.00      A
ATOM   1243  CA  TRP    87      46.130  55.341  48.064  0.00  0.00      A
ATOM   1244  HA  TRP    87      45.947  54.802  47.140  0.00  0.00      A
ATOM   1245  CB  TRP    87      47.414  54.721  48.644  0.00  0.00      A
ATOM   1246  HB3 TRP    87      47.911  55.443  49.289  0.00  0.00      A
ATOM   1247  HB2 TRP    87      47.156  53.868  49.269  0.00  0.00      A
ATOM   1248  CG  TRP    87      48.383  54.220  47.614  0.00  0.00      A
ATOM   1249  CD1 TRP    87      48.982  54.962  46.654  0.00  0.00      A
ATOM   1250  HD1 TRP    87      48.840  56.027  46.516  0.00  0.00      A
ATOM   1251  NE1 TRP    87      49.783  54.152  45.871  0.00  0.00      A
ATOM   1252  HE1 TRP    87      50.343  54.494  45.093  0.00  0.00      A
ATOM   1253  CE2 TRP    87      49.782  52.851  46.324  0.00  0.00      A
ATOM   1254  CZ2 TRP    87      50.438  51.687  45.897  0.00  0.00      A
ATOM   1255  HZ2 TRP    87      51.064  51.704  45.021  0.00  0.00      A
ATOM   1256  CH2 TRP    87      50.306  50.511  46.650  0.00  0.00      A
ATOM   1257  HH2 TRP    87      50.830  49.612  46.352  0.00  0.00      A
ATOM   1258  CZ3 TRP    87      49.511  50.510  47.809  0.00  0.00      A
ATOM   1259  HZ3 TRP    87      49.426  49.603  48.393  0.00  0.00      A
ATOM   1260  CE3 TRP    87      48.819  51.672  48.202  0.00  0.00      A
ATOM   1261  HE3 TRP    87      48.210  51.654  49.091  0.00  0.00      A
ATOM   1262  CD2 TRP    87      48.922  52.870  47.461  0.00  0.00      A
ATOM   1263  C   TRP    87      44.857  55.101  48.921  0.00  0.00      A
ATOM   1264  O   TRP    87      44.736  54.103  49.636  0.00  0.00      A
ATOM   1265  N   GLY    88      43.889  56.023  48.860  0.00  0.00      A
ATOM   1266  H   GLY    88      44.048  56.843  48.286  0.00  0.00      A
ATOM   1267  CA  GLY    88      42.657  55.989  49.653  0.00  0.00      A
ATOM   1268  HA3 GLY    88      41.881  56.527  49.110  0.00  0.00      A
ATOM   1269  HA2 GLY    88      42.332  54.956  49.775  0.00  0.00      A
ATOM   1270  C   GLY    88      42.781  56.621  51.046  0.00  0.00      A
ATOM   1271  O   GLY    88      41.786  56.657  51.767  0.00  0.00      A
ATOM   1272  N   PHE    89      43.946  57.165  51.413  0.00  0.00      A
ATOM   1273  H   PHE    89      44.722  57.140  50.760  0.00  0.00      A
ATOM   1274  CA  PHE    89      44.182  57.842  52.690  0.00  0.00      A
ATOM   1275  HA  PHE    89      43.535  57.408  53.454  0.00  0.00      A
ATOM   1276  CB  PHE    89      45.636  57.631  53.127  0.00  0.00      A
ATOM   1277  HB3 PHE    89      45.797  58.191  54.044  0.00  0.00      A
ATOM   1278  HB2 PHE    89      46.305  58.048  52.375  0.00  0.00      A
ATOM   1279  CG  PHE    89      46.011  56.188  53.396  0.00  0.00      A
ATOM   1280  CD1 PHE    89      45.587  55.559  54.582  0.00  0.00      A
ATOM   1281  HD1 PHE    89      44.985  56.101  55.298  0.00  0.00      A
ATOM   1282  CE1 PHE    89      45.948  54.224  54.838  0.00  0.00      A
ATOM   1283  HE1 PHE    89      45.627  53.740  55.750  0.00  0.00      A
ATOM   1284  CZ  PHE    89      46.734  53.519  53.911  0.00  0.00      A
ATOM   1285  HZ  PHE    89      47.018  52.497  54.116  0.00  0.00      A
ATOM   1286  CE2 PHE    89      47.160  54.148  52.728  0.00  0.00      A
ATOM   1287  HE2 PHE    89      47.776  53.614  52.019  0.00  0.00      A
ATOM   1288  CD2 PHE    89      46.796  55.479  52.469  0.00  0.00      A
ATOM   1289  HD2 PHE    89      47.125  55.960  51.560  0.00  0.00      A
ATOM   1290  C   PHE    89      43.882  59.344  52.595  0.00  0.00      A
ATOM   1291  O   PHE    89      44.495  60.076  51.814  0.00  0.00      A
ATOM   1292  N   ALA    90      43.044  59.833  53.509  0.00  0.00      A
ATOM   1293  H   ALA    90      42.713  59.206  54.233  0.00  0.00      A
ATOM   1294  CA  ALA    90      42.741  61.255  53.654  0.00  0.00      A
ATOM   1295  HA  ALA    90      42.359  61.630  52.703  0.00  0.00      A
ATOM   1296  CB  ALA    90      41.639  61.409  54.710  0.00  0.00      A
ATOM   1297  HB1 ALA    90      40.761  60.830  54.422  0.00  0.00      A
ATOM   1298  HB2 ALA    90      41.354  62.459  54.790  0.00  0.00      A
ATOM   1299  HB3 ALA    90      41.994  61.064  55.683  0.00  0.00      A
ATOM   1300  C   ALA    90      43.988  62.087  54.010  0.00  0.00      A
ATOM   1301  O   ALA    90      44.185  63.158  53.437  0.00  0.00      A
ATOM   1302  N   GLU    91      44.941  61.516  54.761  0.00  0.00      A
ATOM   1303  H   GLU    91      44.736  60.607  55.157  0.00  0.00      A
ATOM   1304  CA  GLU    91      46.226  62.159  55.118  0.00  0.00      A
ATOM   1305  HA  GLU    91      45.989  63.152  55.505  0.00  0.00      A
ATOM   1306  CB  GLU    91      46.906  61.389  56.272  0.00  0.00      A
ATOM   1307  HB3 GLU    91      47.769  61.964  56.604  0.00  0.00      A
ATOM   1308  HB2 GLU    91      46.214  61.326  57.113  0.00  0.00      A
ATOM   1309  CG  GLU    91      47.352  59.967  55.894  0.00  0.00      A
ATOM   1310  HG3 GLU    91      46.461  59.355  55.767  0.00  0.00      A
ATOM   1311  HG2 GLU    91      47.878  59.997  54.943  0.00  0.00      A
ATOM   1312  CD  GLU    91      48.272  59.323  56.941  0.00  0.00      A
ATOM   1313  OE1 GLU    91      47.967  58.211  57.440  0.00  0.00      A
ATOM   1314  OE2 GLU    91      49.329  59.902  57.282  0.00  0.00      A
ATOM   1315  C   GLU    91      47.205  62.409  53.937  0.00  0.00      A
ATOM   1316  O   GLU    91      48.306  62.925  54.156  0.00  0.00      A
ATOM   1317  N   HID    92      46.799  62.080  52.700  0.00  0.00      A
ATOM   1318  H   HID    92      45.893  61.635  52.616  0.00  0.00      A
ATOM   1319  CA  HID    92      47.564  62.272  51.459  0.00  0.00      A
ATOM   1320  HA  HID    92      48.338  63.014  51.648  0.00  0.00      A
ATOM   1321  CB  HID    92      48.257  60.948  51.086  0.00  0.00      A
ATOM   1322  HB3 HID    92      47.514  60.150  51.039  0.00  0.00      A
ATOM   1323  HB2 HID    92      48.712  61.039  50.099  0.00  0.00      A
ATOM   1324  CG  HID    92      49.354  60.561  52.043  0.00  0.00      A
ATOM   1325  ND1 HID    92      50.513  61.265  52.274  0.00  0.00      A
ATOM   1326  HD1 HID    92      50.796  62.142  51.844  0.00  0.00      A
ATOM   1327  CE1 HID    92      51.219  60.612  53.206  0.00  0.00      A
ATOM   1328  HE1 HID    92      52.175  60.943  53.588  0.00  0.00      A
ATOM   1329  NE2 HID    92      50.567  59.508  53.608  0.00  0.00      A
ATOM   1330  CD2 HID    92      49.386  59.461  52.857  0.00  0.00      A
ATOM   1331  HD2 HID    92      48.621  58.700  52.920  0.00  0.00      A
ATOM   1332  C   HID    92      46.735  62.830  50.275  0.00  0.00      A
ATOM   1333  O   HID    92      47.240  62.878  49.153  0.00  0.00      A
ATOM   1334  N   ALA    93      45.508  63.321  50.490  0.00  0.00      A
ATOM   1335  H   ALA    93      45.116  63.259  51.421  0.00  0.00      A
ATOM   1336  CA  ALA    93      44.668  63.908  49.428  0.00  0.00      A
ATOM   1337  HA  ALA    93      44.475  63.134  48.683  0.00  0.00      A
ATOM   1338  CB  ALA    93      43.326  64.303  50.053  0.00  0.00      A
ATOM   1339  HB1 ALA    93      42.893  63.451  50.578  0.00  0.00      A
ATOM   1340  HB2 ALA    93      43.469  65.123  50.757  0.00  0.00      A
ATOM   1341  HB3 ALA    93      42.637  64.624  49.271  0.00  0.00      A
ATOM   1342  C   ALA    93      45.297  65.105  48.663  0.00  0.00      A
ATOM   1343  O   ALA    93      44.900  65.406  47.537  0.00  0.00      A
ATOM   1344  N   ASP    94      46.331  65.736  49.223  0.00  0.00      A
ATOM   1345  H   ASP    94      46.618  65.441  50.146  0.00  0.00      A
ATOM   1346  CA  ASP    94      47.066  66.874  48.656  0.00  0.00      A
ATOM   1347  HA  ASP    94      46.434  67.387  47.930  0.00  0.00      A
ATOM   1348  CB  ASP    94      47.371  67.846  49.807  0.00  0.00      A
ATOM   1349  HB3 ASP    94      47.704  68.796  49.390  0.00  0.00      A
ATOM   1350  HB2 ASP    94      46.462  68.031  50.379  0.00  0.00      A
ATOM   1351  CG  ASP    94      48.450  67.294  50.743  0.00  0.00      A
ATOM   1352  OD1 ASP    94      49.543  67.897  50.829  0.00  0.00      A
ATOM   1353  OD2 ASP    94      48.228  66.215  51.351  0.00  0.00      A
ATOM   1354  C   ASP    94      48.388  66.487  47.957  0.00  0.00      A
ATOM   1355  O   ASP    94      49.066  67.359  47.409  0.00  0.00      A
ATOM   1356  N   HID    95      48.824  65.226  48.086  0.00  0.00      A
ATOM   1357  H   HID    95      48.190  64.558  48.509  0.00  0.00      A
ATOM   1358  CA  HID    95      50.163  64.744  47.716  0.00  0.00      A
ATOM   1359  HA  HID    95      50.879  65.503  48.017  0.00  0.00      A
ATOM   1360  CB  HID    95      50.530  63.487  48.526  0.00  0.00      A
ATOM   1361  HB3 HID    95      51.331  62.967  48.003  0.00  0.00      A
ATOM   1362  HB2 HID    95      49.686  62.801  48.564  0.00  0.00      A
ATOM   1363  CG  HID    95      51.046  63.752  49.924  0.00  0.00      A
ATOM   1364  ND1 HID    95      50.443  64.467  50.942  0.00  0.00      A
ATOM   1365  HD1 HID    95      49.569  65.001  50.898  0.00  0.00      A
ATOM   1366  CE1 HID    95      51.244  64.422  52.020  0.00  0.00      A
ATOM   1367  HE1 HID    95      51.037  64.897  52.971  0.00  0.00      A
ATOM   1368  NE2 HID    95      52.343  63.699  51.753  0.00  0.00      A
ATOM   1369  CD2 HID    95      52.237  63.290  50.419  0.00  0.00      A
ATOM   1370  HD2 HID    95      52.959  62.692  49.878  0.00  0.00      A
ATOM   1371  C   HID    95      50.343  64.562  46.190  0.00  0.00      A
ATOM   1372  O   HID    95      50.404  63.434  45.685  0.00  0.00      A
ATOM   1373  N   ILE    96      50.411  65.684  45.464  0.00  0.00      A
ATOM   1374  H   ILE    96      50.313  66.549  45.984  0.00  0.00      A
ATOM   1375  CA  ILE    96      50.683  65.789  44.019  0.00  0.00      A
ATOM   1376  HA  ILE    96      49.864  65.319  43.479  0.00  0.00      A
ATOM   1377  CB  ILE    96      50.759  67.279  43.589  0.00  0.00      A
ATOM   1378  HB  ILE    96      51.570  67.755  44.144  0.00  0.00      A
ATOM   1379  CG2 ILE    96      51.094  67.411  42.091  0.00  0.00      A
ATOM   1380 HG21 ILE    96      52.124  67.108  41.906  0.00  0.00      A
ATOM   1381 HG22 ILE    96      50.432  66.779  41.503  0.00  0.00      A
ATOM   1382 HG23 ILE    96      50.993  68.449  41.771  0.00  0.00      A
ATOM   1383  CG1 ILE    96      49.480  68.088  43.894  0.00  0.00      A
ATOM   1384 HG13 ILE    96      49.590  69.090  43.482  0.00  0.00      A
ATOM   1385 HG12 ILE    96      49.379  68.199  44.971  0.00  0.00      A
ATOM   1386  CD1 ILE    96      48.184  67.486  43.345  0.00  0.00      A
ATOM   1387 HD11 ILE    96      47.919  66.605  43.928  0.00  0.00      A
ATOM   1388 HD12 ILE    96      48.294  67.220  42.296  0.00  0.00      A
ATOM   1389 HD13 ILE    96      47.384  68.218  43.428  0.00  0.00      A
ATOM   1390  C   ILE    96      51.980  65.065  43.632  0.00  0.00      A
ATOM   1391  O   ILE    96      53.067  65.504  44.022  0.00  0.00      A
ATOM   1392  N   ALA    97      51.893  64.111  42.704  0.00  0.00      A
ATOM   1393  H   ALA    97      50.981  63.829  42.367  0.00  0.00      A
ATOM   1394  CA  ALA    97      53.068  63.550  42.042  0.00  0.00      A
ATOM   1395  HA  ALA    97      53.786  63.266  42.809  0.00  0.00      A
ATOM   1396  CB  ALA    97      52.659  62.284  41.289  0.00  0.00      A
ATOM   1397  HB1 ALA    97      51.992  62.538  40.470  0.00  0.00      A
ATOM   1398  HB2 ALA    97      52.150  61.603  41.968  0.00  0.00      A
ATOM   1399  HB3 ALA    97      53.548  61.796  40.889  0.00  0.00      A
ATOM   1400  C   ALA    97      53.725  64.580  41.101  0.00  0.00      A
ATOM   1401  O   ALA    97      53.059  65.151  40.231  0.00  0.00      A
ATOM   1402  N   THR    98      55.034  64.801  41.243  0.00  0.00      A
ATOM   1403  H   THR    98      55.528  64.317  41.986  0.00  0.00      A
ATOM   1404  CA  THR    98      55.823  65.687  40.360  0.00  0.00      A
ATOM   1405  HA  THR    98      55.265  66.610  40.194  0.00  0.00      A
ATOM   1406  CB  THR    98      57.169  66.058  41.003  0.00  0.00      A
ATOM   1407  HB  THR    98      57.714  66.720  40.329  0.00  0.00      A
ATOM   1408  CG2 THR    98      56.985  66.766  42.343  0.00  0.00      A
ATOM   1409 HG21 THR    98      56.280  67.588  42.225  0.00  0.00      A
ATOM   1410 HG22 THR    98      57.939  67.162  42.687  0.00  0.00      A
ATOM   1411 HG23 THR    98      56.597  66.070  43.088  0.00  0.00      A
ATOM   1412  OG1 THR    98      57.944  64.909  41.249  0.00  0.00      A
ATOM   1413  HG1 THR    98      58.791  65.204  41.622  0.00  0.00      A
ATOM   1414  C   THR    98      56.098  65.080  38.980  0.00  0.00      A
ATOM   1415  O   THR    98      56.393  65.810  38.028  0.00  0.00      A
ATOM   1416  N   ALA    99      55.955  63.762  38.833  0.00  0.00      A
ATOM   1417  H   ALA    99      55.753  63.218  39.664  0.00  0.00      A
ATOM   1418  CA  ALA    99      56.229  63.014  37.610  0.00  0.00      A
ATOM   1419  HA  ALA    99      56.184  63.685  36.752  0.00  0.00      A
ATOM   1420  CB  ALA    99      57.647  62.435  37.710  0.00  0.00      A
ATOM   1421  HB1 ALA    99      58.358  63.209  37.996  0.00  0.00      A
ATOM   1422  HB2 ALA    99      57.676  61.643  38.459  0.00  0.00      A
ATOM   1423  HB3 ALA    99      57.939  62.024  36.745  0.00  0.00      A
ATOM   1424  C   ALA    99      55.198  61.894  37.390  0.00  0.00      A
ATOM   1425  O   ALA    99      54.604  61.374  38.338  0.00  0.00      A
ATOM   1426  N   ASP   100      55.079  61.423  36.151  0.00  0.00      A
ATOM   1427  H   ASP   100      55.689  61.796  35.430  0.00  0.00      A
ATOM   1428  CA  ASP   100      54.262  60.256  35.821  0.00  0.00      A
ATOM   1429  HA  ASP   100      53.313  60.319  36.359  0.00  0.00      A
ATOM   1430  CB  ASP   100      53.961  60.240  34.308  0.00  0.00      A
ATOM   1431  HB3 ASP   100      54.881  60.449  33.762  0.00  0.00      A
ATOM   1432  HB2 ASP   100      53.620  59.242  34.031  0.00  0.00      A
ATOM   1433  CG  ASP   100      52.877  61.229  33.862  0.00  0.00      A
ATOM   1434  OD1 ASP   100      51.865  61.406  34.570  0.00  0.00      A
ATOM   1435  OD2 ASP   100      52.972  61.796  32.748  0.00  0.00      A
ATOM   1436  C   ASP   100      54.961  58.954  36.266  0.00  0.00      A
ATOM   1437  O   ASP   100      56.192  58.806  36.205  0.00  0.00      A
ATOM   1438  N   SER   101      54.155  57.958  36.634  0.00  0.00      A
ATOM   1439  H   SER   101      53.163  58.156  36.716  0.00  0.00      A
ATOM   1440  CA  SER   101      54.558  56.546  36.662  0.00  0.00      A
ATOM   1441  HA  SER   101      55.443  56.441  37.289  0.00  0.00      A
ATOM   1442  CB  SER   101      53.432  55.718  37.286  0.00  0.00      A
ATOM   1443  HB3 SER   101      53.295  56.031  38.319  0.00  0.00      A
ATOM   1444  HB2 SER   101      53.697  54.662  37.272  0.00  0.00      A
ATOM   1445  OG  SER   101      52.214  55.912  36.601  0.00  0.00      A
ATOM   1446  HG  SER   101      51.786  56.709  36.971  0.00  0.00      A
ATOM   1447  C   SER   101      54.916  56.031  35.256  0.00  0.00      A
ATOM   1448  O   SER   101      54.501  56.610  34.247  0.00  0.00      A
ATOM   1449  N   LEU   102      55.723  54.969  35.153  0.00  0.00      A
ATOM   1450  H   LEU   102      56.026  54.502  36.001  0.00  0.00      A
ATOM   1451  CA  LEU   102      56.217  54.468  33.858  0.00  0.00      A
ATOM   1452  HA  LEU   102      56.613  55.317  33.299  0.00  0.00      A
ATOM   1453  CB  LEU   102      57.377  53.476  34.078  0.00  0.00      A
ATOM   1454  HB3 LEU   102      57.245  52.947  35.023  0.00  0.00      A
ATOM   1455  HB2 LEU   102      57.355  52.739  33.274  0.00  0.00      A
ATOM   1456  CG  LEU   102      58.764  54.149  34.036  0.00  0.00      A
ATOM   1457  HG  LEU   102      58.889  54.636  33.069  0.00  0.00      A
ATOM   1458  CD1 LEU   102      58.964  55.196  35.133  0.00  0.00      A
ATOM   1459 HD11 LEU   102      58.746  54.767  36.108  0.00  0.00      A
ATOM   1460 HD12 LEU   102      59.991  55.560  35.111  0.00  0.00      A
ATOM   1461 HD13 LEU   102      58.306  56.046  34.956  0.00  0.00      A
ATOM   1462  CD2 LEU   102      59.862  53.096  34.174  0.00  0.00      A
ATOM   1463 HD21 LEU   102      59.762  52.348  33.390  0.00  0.00      A
ATOM   1464 HD22 LEU   102      59.805  52.603  35.141  0.00  0.00      A
ATOM   1465 HD23 LEU   102      60.838  53.569  34.075  0.00  0.00      A
ATOM   1466  C   LEU   102      55.115  53.866  32.963  0.00  0.00      A
ATOM   1467  O   LEU   102      55.127  54.098  31.756  0.00  0.00      A
ATOM   1468  N   VAL   103      54.089  53.227  33.537  0.00  0.00      A
ATOM   1469  H   VAL   103      54.136  53.050  34.539  0.00  0.00      A
ATOM   1470  CA  VAL   103      52.887  52.787  32.797  0.00  0.00      A
ATOM   1471  HA  VAL   103      53.193  52.126  31.987  0.00  0.00      A
ATOM   1472  CB  VAL   103      51.942  52.003  33.733  0.00  0.00      A
ATOM   1473  HB  VAL   103      51.853  52.545  34.674  0.00  0.00      A
ATOM   1474  CG1 VAL   103      50.529  51.796  33.174  0.00  0.00      A
ATOM   1475 HG11 VAL   103      49.947  51.197  33.871  0.00  0.00      A
ATOM   1476 HG12 VAL   103      50.569  51.288  32.211  0.00  0.00      A
ATOM   1477 HG13 VAL   103      50.016  52.751  33.063  0.00  0.00      A
ATOM   1478  CG2 VAL   103      52.522  50.610  34.008  0.00  0.00      A
ATOM   1479 HG21 VAL   103      52.582  50.047  33.077  0.00  0.00      A
ATOM   1480 HG22 VAL   103      53.518  50.692  34.441  0.00  0.00      A
ATOM   1481 HG23 VAL   103      51.883  50.072  34.707  0.00  0.00      A
ATOM   1482  C   VAL   103      52.163  53.970  32.148  0.00  0.00      A
ATOM   1483  O   VAL   103      51.929  53.959  30.938  0.00  0.00      A
ATOM   1484  N   VAL   104      51.911  55.038  32.915  0.00  0.00      A
ATOM   1485  H   VAL   104      52.171  54.997  33.893  0.00  0.00      A
ATOM   1486  CA  VAL   104      51.261  56.268  32.424  0.00  0.00      A
ATOM   1487  HA  VAL   104      50.324  56.001  31.935  0.00  0.00      A
ATOM   1488  CB  VAL   104      50.939  57.205  33.605  0.00  0.00      A
ATOM   1489  HB  VAL   104      51.844  57.377  34.187  0.00  0.00      A
ATOM   1490  CG1 VAL   104      50.389  58.563  33.161  0.00  0.00      A
ATOM   1491 HG11 VAL   104      49.499  58.422  32.548  0.00  0.00      A
ATOM   1492 HG12 VAL   104      50.135  59.150  34.042  0.00  0.00      A
ATOM   1493 HG13 VAL   104      51.143  59.111  32.599  0.00  0.00      A
ATOM   1494  CG2 VAL   104      49.880  56.568  34.510  0.00  0.00      A
ATOM   1495 HG21 VAL   104      49.737  57.182  35.397  0.00  0.00      A
ATOM   1496 HG22 VAL   104      50.199  55.581  34.841  0.00  0.00      A
ATOM   1497 HG23 VAL   104      48.934  56.474  33.976  0.00  0.00      A
ATOM   1498  C   VAL   104      52.124  56.984  31.384  0.00  0.00      A
ATOM   1499  O   VAL   104      51.645  57.266  30.287  0.00  0.00      A
ATOM   1500  N   SER   105      53.430  57.094  31.643  0.00  0.00      A
ATOM   1501  H   SER   105      53.754  56.767  32.546  0.00  0.00      A
ATOM   1502  CA  SER   105      54.426  57.689  30.737  0.00  0.00      A
ATOM   1503  HA  SER   105      54.181  58.739  30.575  0.00  0.00      A
ATOM   1504  CB  SER   105      55.818  57.615  31.374  0.00  0.00      A
ATOM   1505  HB3 SER   105      56.042  56.574  31.600  0.00  0.00      A
ATOM   1506  HB2 SER   105      56.557  57.981  30.661  0.00  0.00      A
ATOM   1507  OG  SER   105      55.916  58.373  32.567  0.00  0.00      A
ATOM   1508  HG  SER   105      55.439  57.883  33.260  0.00  0.00      A
ATOM   1509  C   SER   105      54.486  57.004  29.364  0.00  0.00      A
ATOM   1510  O   SER   105      54.605  57.683  28.343  0.00  0.00      A
ATOM   1511  N   ARG   106      54.312  55.676  29.312  0.00  0.00      A
ATOM   1512  H   ARG   106      54.245  55.178  30.195  0.00  0.00      A
ATOM   1513  CA  ARG   106      54.288  54.897  28.063  0.00  0.00      A
ATOM   1514  HA  ARG   106      55.034  55.306  27.377  0.00  0.00      A
ATOM   1515  CB  ARG   106      54.666  53.438  28.380  0.00  0.00      A
ATOM   1516  HB3 ARG   106      54.064  53.076  29.215  0.00  0.00      A
ATOM   1517  HB2 ARG   106      54.449  52.829  27.507  0.00  0.00      A
ATOM   1518  CG  ARG   106      56.163  53.300  28.716  0.00  0.00      A
ATOM   1519  HG3 ARG   106      56.741  53.559  27.830  0.00  0.00      A
ATOM   1520  HG2 ARG   106      56.420  54.004  29.506  0.00  0.00      A
ATOM   1521  CD  ARG   106      56.564  51.890  29.180  0.00  0.00      A
ATOM   1522  HD3 ARG   106      55.909  51.595  30.002  0.00  0.00      A
ATOM   1523  HD2 ARG   106      56.438  51.190  28.351  0.00  0.00      A
ATOM   1524  NE  ARG   106      57.968  51.869  29.639  0.00  0.00      A
ATOM   1525  HE  ARG   106      58.553  52.646  29.358  0.00  0.00      A
ATOM   1526  CZ  ARG   106      58.537  51.014  30.472  0.00  0.00      A
ATOM   1527  NH1 ARG   106      57.960  49.936  30.920  0.00  0.00      A
ATOM   1528 HH11 ARG   106      57.081  49.614  30.534  0.00  0.00      A
ATOM   1529 HH12 ARG   106      58.405  49.475  31.703  0.00  0.00      A
ATOM   1530  NH2 ARG   106      59.734  51.250  30.911  0.00  0.00      A
ATOM   1531 HH21 ARG   106      60.211  52.101  30.632  0.00  0.00      A
ATOM   1532 HH22 ARG   106      60.235  50.588  31.502  0.00  0.00      A
ATOM   1533  C   ARG   106      52.943  54.990  27.325  0.00  0.00      A
ATOM   1534  O   ARG   106      52.940  55.217  26.114  0.00  0.00      A
ATOM   1535  N   LEU   107      51.816  54.941  28.044  0.00  0.00      A
ATOM   1536  H   LEU   107      51.897  54.784  29.044  0.00  0.00      A
ATOM   1537  CA  LEU   107      50.465  55.025  27.458  0.00  0.00      A
ATOM   1538  HA  LEU   107      50.423  54.377  26.582  0.00  0.00      A
ATOM   1539  CB  LEU   107      49.430  54.535  28.487  0.00  0.00      A
ATOM   1540  HB3 LEU   107      48.427  54.797  28.143  0.00  0.00      A
ATOM   1541  HB2 LEU   107      49.608  55.056  29.429  0.00  0.00      A
ATOM   1542  CG  LEU   107      49.477  53.015  28.729  0.00  0.00      A
ATOM   1543  HG  LEU   107      50.507  52.714  28.903  0.00  0.00      A
ATOM   1544  CD1 LEU   107      48.659  52.662  29.969  0.00  0.00      A
ATOM   1545 HD11 LEU   107      48.711  51.590  30.157  0.00  0.00      A
ATOM   1546 HD12 LEU   107      49.064  53.186  30.834  0.00  0.00      A
ATOM   1547 HD13 LEU   107      47.620  52.958  29.825  0.00  0.00      A
ATOM   1548  CD2 LEU   107      48.916  52.208  27.553  0.00  0.00      A
ATOM   1549 HD21 LEU   107      49.507  52.380  26.656  0.00  0.00      A
ATOM   1550 HD22 LEU   107      47.882  52.497  27.363  0.00  0.00      A
ATOM   1551 HD23 LEU   107      48.953  51.145  27.791  0.00  0.00      A
ATOM   1552  C   LEU   107      50.091  56.432  26.959  0.00  0.00      A
ATOM   1553  O   LEU   107      49.596  56.563  25.838  0.00  0.00      A
ATOM   1554  N   LYS   108      50.467  57.488  27.695  0.00  0.00      A
ATOM   1555  H   LYS   108      50.909  57.315  28.594  0.00  0.00      A
ATOM   1556  CA  LYS   108      50.337  58.887  27.245  0.00  0.00      A
ATOM   1557  HA  LYS   108      49.288  59.110  27.042  0.00  0.00      A
ATOM   1558  CB  LYS   108      50.853  59.849  28.329  0.00  0.00      A
ATOM   1559  HB3 LYS   108      51.770  59.441  28.753  0.00  0.00      A
ATOM   1560  HB2 LYS   108      51.092  60.803  27.855  0.00  0.00      A
ATOM   1561  CG  LYS   108      49.879  60.131  29.479  0.00  0.00      A
ATOM   1562  HG3 LYS   108      48.930  60.491  29.081  0.00  0.00      A
ATOM   1563  HG2 LYS   108      49.710  59.218  30.046  0.00  0.00      A
ATOM   1564  CD  LYS   108      50.488  61.195  30.404  0.00  0.00      A
ATOM   1565  HD3 LYS   108      51.427  60.813  30.805  0.00  0.00      A
ATOM   1566  HD2 LYS   108      50.691  62.102  29.831  0.00  0.00      A
ATOM   1567  CE  LYS   108      49.545  61.541  31.559  0.00  0.00      A
ATOM   1568  HE3 LYS   108      48.639  62.000  31.151  0.00  0.00      A
ATOM   1569  HE2 LYS   108      49.258  60.622  32.074  0.00  0.00      A
ATOM   1570  NZ  LYS   108      50.184  62.471  32.517  0.00  0.00      A
ATOM   1571  HZ1 LYS   108      50.424  63.356  32.074  0.00  0.00      A
ATOM   1572  HZ2 LYS   108      51.043  62.082  32.916  0.00  0.00      A
ATOM   1573  HZ3 LYS   108      49.558  62.691  33.279  0.00  0.00      A
ATOM   1574  C   LYS   108      51.092  59.147  25.937  0.00  0.00      A
ATOM   1575  O   LYS   108      50.522  59.720  25.011  0.00  0.00      A
ATOM   1576  N   ALA   109      52.276  58.556  25.759  0.00  0.00      A
ATOM   1577  H   ALA   109      52.703  58.015  26.498  0.00  0.00      A
ATOM   1578  CA  ALA   109      53.088  58.725  24.528  0.00  0.00      A
ATOM   1579  HA  ALA   109      53.191  59.778  24.268  0.00  0.00      A
ATOM   1580  CB  ALA   109      54.530  58.325  24.890  0.00  0.00      A
ATOM   1581  HB1 ALA   109      54.501  57.330  25.335  0.00  0.00      A
ATOM   1582  HB2 ALA   109      55.086  58.384  23.954  0.00  0.00      A
ATOM   1583  HB3 ALA   109      55.042  58.961  25.612  0.00  0.00      A
ATOM   1584  C   ALA   109      52.489  58.126  23.259  0.00  0.00      A
ATOM   1585  O   ALA   109      52.783  58.554  22.141  0.00  0.00      A
ATOM   1586  N   ALA   110      51.609  57.178  23.260  0.00  0.00      A
ATOM   1587  H   ALA   110      51.546  56.795  24.193  0.00  0.00      A
ATOM   1588  CA  ALA   110      50.801  56.628  22.217  0.00  0.00      A
ATOM   1589  HA  ALA   110      51.420  56.476  21.332  0.00  0.00      A
ATOM   1590  CB  ALA   110      50.408  55.244  22.700  0.00  0.00      A
ATOM   1591  HB1 ALA   110      49.476  54.877  22.272  0.00  0.00      A
ATOM   1592  HB2 ALA   110      51.221  54.619  22.333  0.00  0.00      A
ATOM   1593  HB3 ALA   110      50.390  55.122  23.784  0.00  0.00      A
ATOM   1594  C   ALA   110      49.591  57.493  21.807  0.00  0.00      A
ATOM   1595  O   ALA   110      48.914  57.231  20.791  0.00  0.00      A
ATOM   1596  N   GLY   111      49.422  58.642  22.442  0.00  0.00      A
ATOM   1597  H   GLY   111      50.117  58.833  23.150  0.00  0.00      A
ATOM   1598  CA  GLY   111      48.363  59.583  22.162  0.00  0.00      A
ATOM   1599  HA3 GLY   111      48.615  60.599  22.467  0.00  0.00      A
ATOM   1600  HA2 GLY   111      48.187  59.645  21.088  0.00  0.00      A
ATOM   1601  C   GLY   111      47.072  59.323  23.004  0.00  0.00      A
ATOM   1602  O   GLY   111      46.094  59.985  22.683  0.00  0.00      A
ATOM   1603  N   ALA   112      47.015  58.434  24.027  0.00  0.00      A
ATOM   1604  H   ALA   112      47.877  58.002  24.327  0.00  0.00      A
ATOM   1605  CA  ALA   112      45.923  58.429  25.012  0.00  0.00      A
ATOM   1606  HA  ALA   112      45.018  58.363  24.408  0.00  0.00      A
ATOM   1607  CB  ALA   112      46.028  57.224  25.914  0.00  0.00      A
ATOM   1608  HB1 ALA   112      46.768  57.509  26.662  0.00  0.00      A
ATOM   1609  HB2 ALA   112      45.039  57.082  26.348  0.00  0.00      A
ATOM   1610  HB3 ALA   112      46.305  56.346  25.330  0.00  0.00      A
ATOM   1611  C   ALA   112      46.014  59.690  25.860  0.00  0.00      A
ATOM   1612  O   ALA   112      47.087  60.245  26.159  0.00  0.00      A
ATOM   1613  N   VAL   113      44.750  60.014  26.293  0.00  0.00      A
ATOM   1614  H   VAL   113      44.004  59.350  26.146  0.00  0.00      A
ATOM   1615  CA  VAL   113      44.334  61.068  27.175  0.00  0.00      A
ATOM   1616  HA  VAL   113      45.308  61.510  27.385  0.00  0.00      A
ATOM   1617  CB  VAL   113      43.333  62.010  26.477  0.00  0.00      A
ATOM   1618  HB  VAL   113      42.439  61.395  26.377  0.00  0.00      A
ATOM   1619  CG1 VAL   113      43.088  63.207  27.398  0.00  0.00      A
ATOM   1620 HG11 VAL   113      42.535  63.924  26.792  0.00  0.00      A
ATOM   1621 HG12 VAL   113      42.422  62.859  28.188  0.00  0.00      A
ATOM   1622 HG13 VAL   113      44.016  63.611  27.800  0.00  0.00      A
ATOM   1623  CG2 VAL   113      43.872  62.498  25.123  0.00  0.00      A
ATOM   1624 HG21 VAL   113      43.907  61.705  24.376  0.00  0.00      A
ATOM   1625 HG22 VAL   113      43.124  63.166  24.696  0.00  0.00      A
ATOM   1626 HG23 VAL   113      44.865  62.911  25.300  0.00  0.00      A
ATOM   1627  C   VAL   113      43.754  60.395  28.324  0.00  0.00      A
ATOM   1628  O   VAL   113      42.697  59.842  28.151  0.00  0.00      A
ATOM   1629  N   PHE   114      44.329  60.532  29.518  0.00  0.00      A
ATOM   1630  H   PHE   114      45.164  61.100  29.588  0.00  0.00      A
ATOM   1631  CA  PHE   114      43.669  60.152  30.769  0.00  0.00      A
ATOM   1632  HA  PHE   114      43.096  59.246  30.591  0.00  0.00      A
ATOM   1633  CB  PHE   114      44.720  59.838  31.844  0.00  0.00      A
ATOM   1634  HB3 PHE   114      45.409  60.676  31.938  0.00  0.00      A
ATOM   1635  HB2 PHE   114      44.214  59.725  32.804  0.00  0.00      A
ATOM   1636  CG  PHE   114      45.506  58.567  31.571  0.00  0.00      A
ATOM   1637  CD1 PHE   114      46.704  58.608  30.830  0.00  0.00      A
ATOM   1638  HD1 PHE   114      47.075  59.552  30.463  0.00  0.00      A
ATOM   1639  CE1 PHE   114      47.403  57.419  30.547  0.00  0.00      A
ATOM   1640  HE1 PHE   114      48.309  57.445  29.960  0.00  0.00      A
ATOM   1641  CZ  PHE   114      46.911  56.189  31.013  0.00  0.00      A
ATOM   1642  HZ  PHE   114      47.434  55.271  30.789  0.00  0.00      A
ATOM   1643  CE2 PHE   114      45.718  56.146  31.752  0.00  0.00      A
ATOM   1644  HE2 PHE   114      45.323  55.197  32.084  0.00  0.00      A
ATOM   1645  CD2 PHE   114      45.015  57.331  32.031  0.00  0.00      A
ATOM   1646  HD2 PHE   114      44.088  57.285  32.585  0.00  0.00      A
ATOM   1647  C   PHE   114      42.708  61.261  31.234  0.00  0.00      A
ATOM   1648  O   PHE   114      43.077  62.440  31.265  0.00  0.00      A
ATOM   1649  N   LEU   115      41.510  60.884  31.687  0.00  0.00      A
ATOM   1650  H   LEU   115      41.276  59.897  31.609  0.00  0.00      A
ATOM   1651  CA  LEU   115      40.444  61.806  32.116  0.00  0.00      A
ATOM   1652  HA  LEU   115      40.637  62.800  31.711  0.00  0.00      A
ATOM   1653  CB  LEU   115      39.096  61.296  31.561  0.00  0.00      A
ATOM   1654  HB3 LEU   115      38.306  61.953  31.927  0.00  0.00      A
ATOM   1655  HB2 LEU   115      38.910  60.301  31.968  0.00  0.00      A
ATOM   1656  CG  LEU   115      38.983  61.224  30.025  0.00  0.00      A
ATOM   1657  HG  LEU   115      39.721  60.524  29.632  0.00  0.00      A
ATOM   1658  CD1 LEU   115      37.589  60.719  29.648  0.00  0.00      A
ATOM   1659 HD11 LEU   115      37.462  59.696  30.004  0.00  0.00      A
ATOM   1660 HD12 LEU   115      37.467  60.736  28.567  0.00  0.00      A
ATOM   1661 HD13 LEU   115      36.823  61.351  30.096  0.00  0.00      A
ATOM   1662  CD2 LEU   115      39.194  62.586  29.363  0.00  0.00      A
ATOM   1663 HD21 LEU   115      38.495  63.317  29.769  0.00  0.00      A
ATOM   1664 HD22 LEU   115      39.042  62.498  28.288  0.00  0.00      A
ATOM   1665 HD23 LEU   115      40.215  62.920  29.531  0.00  0.00      A
ATOM   1666  C   LEU   115      40.342  61.977  33.644  0.00  0.00      A
ATOM   1667  O   LEU   115      39.657  62.886  34.115  0.00  0.00      A
ATOM   1668  N   GLY   116      40.967  61.087  34.413  0.00  0.00      A
ATOM   1669  H   GLY   116      41.507  60.361  33.964  0.00  0.00      A
ATOM   1670  CA  GLY   116      40.841  60.991  35.866  0.00  0.00      A
ATOM   1671  HA3 GLY   116      41.397  61.803  36.334  0.00  0.00      A
ATOM   1672  HA2 GLY   116      39.794  61.071  36.156  0.00  0.00      A
ATOM   1673  C   GLY   116      41.395  59.661  36.380  0.00  0.00      A
ATOM   1674  O   GLY   116      42.063  58.936  35.633  0.00  0.00      A
ATOM   1675  N   LYS   117      41.088  59.320  37.635  0.00  0.00      A
ATOM   1676  H   LYS   117      40.500  59.941  38.186  0.00  0.00      A
ATOM   1677  CA  LYS   117      41.601  58.120  38.314  0.00  0.00      A
ATOM   1678  HA  LYS   117      42.158  57.520  37.597  0.00  0.00      A
ATOM   1679  CB  LYS   117      42.576  58.531  39.437  0.00  0.00      A
ATOM   1680  HB3 LYS   117      42.011  58.971  40.259  0.00  0.00      A
ATOM   1681  HB2 LYS   117      43.075  57.634  39.805  0.00  0.00      A
ATOM   1682  CG  LYS   117      43.638  59.543  38.957  0.00  0.00      A
ATOM   1683  HG3 LYS   117      43.148  60.487  38.721  0.00  0.00      A
ATOM   1684  HG2 LYS   117      44.104  59.166  38.047  0.00  0.00      A
ATOM   1685  CD  LYS   117      44.722  59.843  40.000  0.00  0.00      A
ATOM   1686  HD3 LYS   117      44.247  60.022  40.965  0.00  0.00      A
ATOM   1687  HD2 LYS   117      45.252  60.750  39.706  0.00  0.00      A
ATOM   1688  CE  LYS   117      45.738  58.701  40.108  0.00  0.00      A
ATOM   1689  HE3 LYS   117      45.208  57.755  40.220  0.00  0.00      A
ATOM   1690  HE2 LYS   117      46.323  58.649  39.188  0.00  0.00      A
ATOM   1691  NZ  LYS   117      46.639  58.900  41.259  0.00  0.00      A
ATOM   1692  HZ1 LYS   117      47.327  58.152  41.289  0.00  0.00      A
ATOM   1693  HZ2 LYS   117      46.089  58.890  42.122  0.00  0.00      A
ATOM   1694  HZ3 LYS   117      47.141  59.783  41.191  0.00  0.00      A
ATOM   1695  C   LYS   117      40.454  57.233  38.816  0.00  0.00      A
ATOM   1696  O   LYS   117      39.293  57.638  38.800  0.00  0.00      A
ATOM   1697  N   SER   118      40.775  56.043  39.319  0.00  0.00      A
ATOM   1698  H   SER   118      41.740  55.755  39.214  0.00  0.00      A
ATOM   1699  CA  SER   118      39.773  54.987  39.546  0.00  0.00      A
ATOM   1700  HA  SER   118      38.773  55.415  39.487  0.00  0.00      A
ATOM   1701  CB  SER   118      39.869  53.960  38.418  0.00  0.00      A
ATOM   1702  HB3 SER   118      40.862  53.510  38.399  0.00  0.00      A
ATOM   1703  HB2 SER   118      39.120  53.187  38.569  0.00  0.00      A
ATOM   1704  OG  SER   118      39.618  54.624  37.200  0.00  0.00      A
ATOM   1705  HG  SER   118      39.786  54.006  36.437  0.00  0.00      A
ATOM   1706  C   SER   118      39.910  54.331  40.922  0.00  0.00      A
ATOM   1707  O   SER   118      41.016  54.030  41.375  0.00  0.00      A
ATOM   1708  N   ASN   119      38.797  54.291  41.662  0.00  0.00      A
ATOM   1709  H   ASN   119      37.926  54.547  41.205  0.00  0.00      A
ATOM   1710  CA  ASN   119      38.748  54.075  43.111  0.00  0.00      A
ATOM   1711  HA  ASN   119      39.406  54.811  43.577  0.00  0.00      A
ATOM   1712  CB  ASN   119      37.310  54.381  43.567  0.00  0.00      A
ATOM   1713  HB3 ASN   119      36.628  53.671  43.102  0.00  0.00      A
ATOM   1714  HB2 ASN   119      37.023  55.379  43.236  0.00  0.00      A
ATOM   1715  CG  ASN   119      37.166  54.334  45.077  0.00  0.00      A
ATOM   1716  OD1 ASN   119      37.887  55.005  45.798  0.00  0.00      A
ATOM   1717  ND2 ASN   119      36.480  53.338  45.580  0.00  0.00      A
ATOM   1718 HD21 ASN   119      36.518  53.152  46.572  0.00  0.00      A
ATOM   1719 HD22 ASN   119      35.929  52.758  44.954  0.00  0.00      A
ATOM   1720  C   ASN   119      39.242  52.682  43.581  0.00  0.00      A
ATOM   1721  O   ASN   119      39.138  51.687  42.858  0.00  0.00      A
ATOM   1722  N   ILE   120      39.666  52.607  44.854  0.00  0.00      A
ATOM   1723  H   ILE   120      39.582  53.439  45.425  0.00  0.00      A
ATOM   1724  CA  ILE   120      40.375  51.465  45.463  0.00  0.00      A
ATOM   1725  HA  ILE   120      40.089  50.564  44.922  0.00  0.00      A
ATOM   1726  CB  ILE   120      41.908  51.657  45.306  0.00  0.00      A
ATOM   1727  HB  ILE   120      42.406  50.818  45.794  0.00  0.00      A
ATOM   1728  CG2 ILE   120      42.318  51.627  43.826  0.00  0.00      A
ATOM   1729 HG21 ILE   120      43.388  51.449  43.744  0.00  0.00      A
ATOM   1730 HG22 ILE   120      42.073  52.571  43.337  0.00  0.00      A
ATOM   1731 HG23 ILE   120      41.795  50.825  43.307  0.00  0.00      A
ATOM   1732  CG1 ILE   120      42.410  52.962  45.968  0.00  0.00      A
ATOM   1733 HG13 ILE   120      41.948  53.821  45.480  0.00  0.00      A
ATOM   1734 HG12 ILE   120      42.119  52.974  47.017  0.00  0.00      A
ATOM   1735  CD1 ILE   120      43.927  53.153  45.923  0.00  0.00      A
ATOM   1736 HD11 ILE   120      44.144  54.123  46.358  0.00  0.00      A
ATOM   1737 HD12 ILE   120      44.299  53.152  44.899  0.00  0.00      A
ATOM   1738 HD13 ILE   120      44.421  52.373  46.501  0.00  0.00      A
ATOM   1739  C   ILE   120      40.034  51.265  46.965  0.00  0.00      A
ATOM   1740  O   ILE   120      39.715  52.235  47.653  0.00  0.00      A
ATOM   1741  N   PRO   121      40.260  50.064  47.537  0.00  0.00      A
ATOM   1742  CD  PRO   121      40.455  48.827  46.827  0.00  0.00      A
ATOM   1743  HD3 PRO   121      41.462  48.846  46.431  0.00  0.00      A
ATOM   1744  HD2 PRO   121      39.734  48.695  46.022  0.00  0.00      A
ATOM   1745  CG  PRO   121      40.309  47.711  47.859  0.00  0.00      A
ATOM   1746  HG3 PRO   121      39.259  47.444  47.970  0.00  0.00      A
ATOM   1747  HG2 PRO   121      40.899  46.832  47.602  0.00  0.00      A
ATOM   1748  CB  PRO   121      40.816  48.354  49.137  0.00  0.00      A
ATOM   1749  HB3 PRO   121      41.897  48.214  49.193  0.00  0.00      A
ATOM   1750  HB2 PRO   121      40.347  47.917  50.016  0.00  0.00      A
ATOM   1751  CA  PRO   121      40.471  49.842  48.970  0.00  0.00      A
ATOM   1752  HA  PRO   121      39.538  50.058  49.486  0.00  0.00      A
ATOM   1753  C   PRO   121      41.613  50.690  49.548  0.00  0.00      A
ATOM   1754  O   PRO   121      42.722  50.704  49.007  0.00  0.00      A
ATOM   1755  N   VAL   122      41.417  51.166  50.778  0.00  0.00      A
ATOM   1756  H   VAL   122      40.503  51.024  51.190  0.00  0.00      A
ATOM   1757  CA  VAL   122      42.415  51.887  51.588  0.00  0.00      A
ATOM   1758  HA  VAL   122      42.689  52.786  51.034  0.00  0.00      A
ATOM   1759  CB  VAL   122      41.791  52.369  52.912  0.00  0.00      A
ATOM   1760  HB  VAL   122      41.026  53.081  52.632  0.00  0.00      A
ATOM   1761  CG1 VAL   122      41.076  51.296  53.743  0.00  0.00      A
ATOM   1762 HG11 VAL   122      41.763  50.502  54.018  0.00  0.00      A
ATOM   1763 HG12 VAL   122      40.243  50.870  53.186  0.00  0.00      A
ATOM   1764 HG13 VAL   122      40.682  51.744  54.655  0.00  0.00      A
ATOM   1765  CG2 VAL   122      42.797  53.127  53.783  0.00  0.00      A
ATOM   1766 HG21 VAL   122      43.273  53.918  53.203  0.00  0.00      A
ATOM   1767 HG22 VAL   122      42.287  53.578  54.635  0.00  0.00      A
ATOM   1768 HG23 VAL   122      43.560  52.448  54.162  0.00  0.00      A
ATOM   1769  C   VAL   122      43.711  51.093  51.805  0.00  0.00      A
ATOM   1770  O   VAL   122      43.727  50.046  52.456  0.00  0.00      A
ATOM   1771  N   GLY   123      44.808  51.593  51.232  0.00  0.00      A
ATOM   1772  H   GLY   123      44.722  52.454  50.696  0.00  0.00      A
ATOM   1773  CA  GLY   123      46.142  51.003  51.368  0.00  0.00      A
ATOM   1774  HA3 GLY   123      46.875  51.707  50.977  0.00  0.00      A
ATOM   1775  HA2 GLY   123      46.345  50.846  52.428  0.00  0.00      A
ATOM   1776  C   GLY   123      46.346  49.663  50.652  0.00  0.00      A
ATOM   1777  O   GLY   123      47.401  49.059  50.841  0.00  0.00      A
ATOM   1778  N   LEU   124      45.393  49.229  49.813  0.00  0.00      A
ATOM   1779  H   LEU   124      44.594  49.841  49.691  0.00  0.00      A
ATOM   1780  CA  LEU   124      45.315  47.903  49.176  0.00  0.00      A
ATOM   1781  HA  LEU   124      44.335  47.849  48.702  0.00  0.00      A
ATOM   1782  CB  LEU   124      46.347  47.752  48.033  0.00  0.00      A
ATOM   1783  HB3 LEU   124      46.103  46.843  47.482  0.00  0.00      A
ATOM   1784  HB2 LEU   124      47.335  47.611  48.475  0.00  0.00      A
ATOM   1785  CG  LEU   124      46.448  48.928  47.037  0.00  0.00      A
ATOM   1786  HG  LEU   124      46.826  49.803  47.560  0.00  0.00      A
ATOM   1787  CD1 LEU   124      47.422  48.567  45.912  0.00  0.00      A
ATOM   1788 HD11 LEU   124      47.047  47.717  45.342  0.00  0.00      A
ATOM   1789 HD12 LEU   124      47.553  49.424  45.252  0.00  0.00      A
ATOM   1790 HD13 LEU   124      48.390  48.308  46.339  0.00  0.00      A
ATOM   1791  CD2 LEU   124      45.128  49.318  46.375  0.00  0.00      A
ATOM   1792 HD21 LEU   124      44.803  48.506  45.742  0.00  0.00      A
ATOM   1793 HD22 LEU   124      45.283  50.199  45.753  0.00  0.00      A
ATOM   1794 HD23 LEU   124      44.371  49.545  47.125  0.00  0.00      A
ATOM   1795  C   LEU   124      45.346  46.745  50.203  0.00  0.00      A
ATOM   1796  O   LEU   124      46.402  46.192  50.522  0.00  0.00      A
ATOM   1797  N   ALA   125      44.190  46.485  50.831  0.00  0.00      A
ATOM   1798  H   ALA   125      43.386  47.038  50.584  0.00  0.00      A
ATOM   1799  CA  ALA   125      44.101  45.644  52.034  0.00  0.00      A
ATOM   1800  HA  ALA   125      44.937  44.946  52.043  0.00  0.00      A
ATOM   1801  CB  ALA   125      44.263  46.579  53.240  0.00  0.00      A
ATOM   1802  HB1 ALA   125      45.178  47.164  53.139  0.00  0.00      A
ATOM   1803  HB2 ALA   125      44.327  45.997  54.160  0.00  0.00      A
ATOM   1804  HB3 ALA   125      43.412  47.257  53.299  0.00  0.00      A
ATOM   1805  C   ALA   125      42.821  44.783  52.171  0.00  0.00      A
ATOM   1806  O   ALA   125      42.654  44.118  53.197  0.00  0.00      A
ATOM   1807  N   ASP   126      41.866  44.856  51.232  0.00  0.00      A
ATOM   1808  H   ASP   126      42.042  45.383  50.393  0.00  0.00      A
ATOM   1809  CA  ASP   126      40.542  44.216  51.346  0.00  0.00      A
ATOM   1810  HA  ASP   126      40.652  43.220  51.777  0.00  0.00      A
ATOM   1811  CB  ASP   126      39.683  45.080  52.285  0.00  0.00      A
ATOM   1812  HB3 ASP   126      40.296  45.408  53.124  0.00  0.00      A
ATOM   1813  HB2 ASP   126      39.363  45.977  51.756  0.00  0.00      A
ATOM   1814  CG  ASP   126      38.458  44.382  52.873  0.00  0.00      A
ATOM   1815  OD1 ASP   126      38.021  43.318  52.384  0.00  0.00      A
ATOM   1816  OD2 ASP   126      37.908  44.943  53.851  0.00  0.00      A
ATOM   1817  C   ASP   126      39.853  44.089  49.972  0.00  0.00      A
ATOM   1818  O   ASP   126      39.856  45.035  49.185  0.00  0.00      A
ATOM   1819  N   TRP   127      39.157  42.982  49.708  0.00  0.00      A
ATOM   1820  H   TRP   127      39.100  42.284  50.439  0.00  0.00      A
ATOM   1821  CA  TRP   127      38.454  42.702  48.438  0.00  0.00      A
ATOM   1822  HA  TRP   127      39.059  43.108  47.628  0.00  0.00      A
ATOM   1823  CB  TRP   127      38.400  41.182  48.228  0.00  0.00      A
ATOM   1824  HB3 TRP   127      37.903  40.714  49.079  0.00  0.00      A
ATOM   1825  HB2 TRP   127      37.804  40.964  47.341  0.00  0.00      A
ATOM   1826  CG  TRP   127      39.739  40.536  48.025  0.00  0.00      A
ATOM   1827  CD1 TRP   127      40.447  40.563  46.873  0.00  0.00      A
ATOM   1828  HD1 TRP   127      40.136  41.076  45.971  0.00  0.00      A
ATOM   1829  NE1 TRP   127      41.591  39.803  47.006  0.00  0.00      A
ATOM   1830  HE1 TRP   127      42.205  39.595  46.235  0.00  0.00      A
ATOM   1831  CE2 TRP   127      41.677  39.239  48.261  0.00  0.00      A
ATOM   1832  CZ2 TRP   127      42.618  38.388  48.859  0.00  0.00      A
ATOM   1833  HZ2 TRP   127      43.490  38.063  48.314  0.00  0.00      A
ATOM   1834  CH2 TRP   127      42.394  37.943  50.174  0.00  0.00      A
ATOM   1835  HH2 TRP   127      43.100  37.276  50.650  0.00  0.00      A
ATOM   1836  CZ3 TRP   127      41.235  38.347  50.862  0.00  0.00      A
ATOM   1837  HZ3 TRP   127      41.040  37.972  51.858  0.00  0.00      A
ATOM   1838  CE3 TRP   127      40.307  39.216  50.257  0.00  0.00      A
ATOM   1839  HE3 TRP   127      39.404  39.485  50.790  0.00  0.00      A
ATOM   1840  CD2 TRP   127      40.508  39.697  48.944  0.00  0.00      A
ATOM   1841  C   TRP   127      37.077  43.392  48.281  0.00  0.00      A
ATOM   1842  O   TRP   127      36.194  42.899  47.575  0.00  0.00      A
ATOM   1843  N   GLN   128      36.913  44.581  48.865  0.00  0.00      A
ATOM   1844  H   GLN   128      37.710  44.965  49.361  0.00  0.00      A
ATOM   1845  CA  GLN   128      35.762  45.470  48.659  0.00  0.00      A
ATOM   1846  HA  GLN   128      35.441  45.379  47.621  0.00  0.00      A
ATOM   1847  CB  GLN   128      34.570  45.023  49.529  0.00  0.00      A
ATOM   1848  HB3 GLN   128      34.247  44.051  49.160  0.00  0.00      A
ATOM   1849  HB2 GLN   128      33.735  45.705  49.362  0.00  0.00      A
ATOM   1850  CG  GLN   128      34.825  44.880  51.043  0.00  0.00      A
ATOM   1851  HG3 GLN   128      35.759  44.349  51.220  0.00  0.00      A
ATOM   1852  HG2 GLN   128      34.027  44.276  51.473  0.00  0.00      A
ATOM   1853  CD  GLN   128      34.843  46.215  51.776  0.00  0.00      A
ATOM   1854  OE1 GLN   128      34.098  47.134  51.463  0.00  0.00      A
ATOM   1855  NE2 GLN   128      35.631  46.369  52.819  0.00  0.00      A
ATOM   1856 HE21 GLN   128      35.612  47.262  53.280  0.00  0.00      A
ATOM   1857 HE22 GLN   128      36.295  45.654  53.101  0.00  0.00      A
ATOM   1858  C   GLN   128      36.182  46.936  48.868  0.00  0.00      A
ATOM   1859  O   GLN   128      36.988  47.249  49.748  0.00  0.00      A
ATOM   1860  N   SER   129      35.815  47.807  47.928  0.00  0.00      A
ATOM   1861  H   SER   129      35.136  47.496  47.240  0.00  0.00      A
ATOM   1862  CA  SER   129      36.569  49.034  47.601  0.00  0.00      A
ATOM   1863  HA  SER   129      37.589  48.887  47.945  0.00  0.00      A
ATOM   1864  CB  SER   129      36.693  49.203  46.072  0.00  0.00      A
ATOM   1865  HB3 SER   129      37.565  48.646  45.730  0.00  0.00      A
ATOM   1866  HB2 SER   129      36.854  50.247  45.805  0.00  0.00      A
ATOM   1867  OG  SER   129      35.574  48.694  45.374  0.00  0.00      A
ATOM   1868  HG  SER   129      35.680  47.729  45.294  0.00  0.00      A
ATOM   1869  C   SER   129      36.118  50.298  48.358  0.00  0.00      A
ATOM   1870  O   SER   129      36.003  51.377  47.776  0.00  0.00      A
ATOM   1871  N   VAL   130      35.907  50.178  49.676  0.00  0.00      A
ATOM   1872  H   VAL   130      35.995  49.253  50.078  0.00  0.00      A
ATOM   1873  CA  VAL   130      35.782  51.325  50.603  0.00  0.00      A
ATOM   1874  HA  VAL   130      35.256  52.117  50.084  0.00  0.00      A
ATOM   1875  CB  VAL   130      34.914  50.948  51.824  0.00  0.00      A
ATOM   1876  HB  VAL   130      33.980  50.538  51.440  0.00  0.00      A
ATOM   1877  CG1 VAL   130      35.548  49.877  52.715  0.00  0.00      A
ATOM   1878 HG11 VAL   130      35.819  49.013  52.115  0.00  0.00      A
ATOM   1879 HG12 VAL   130      36.437  50.264  53.210  0.00  0.00      A
ATOM   1880 HG13 VAL   130      34.826  49.566  53.470  0.00  0.00      A
ATOM   1881  CG2 VAL   130      34.553  52.158  52.694  0.00  0.00      A
ATOM   1882 HG21 VAL   130      34.127  52.953  52.082  0.00  0.00      A
ATOM   1883 HG22 VAL   130      33.817  51.863  53.441  0.00  0.00      A
ATOM   1884 HG23 VAL   130      35.433  52.538  53.214  0.00  0.00      A
ATOM   1885  C   VAL   130      37.149  51.899  51.020  0.00  0.00      A
ATOM   1886  O   VAL   130      38.123  51.153  51.172  0.00  0.00      A
ATOM   1887  N   ASN   131      37.204  53.206  51.285  0.00  0.00      A
ATOM   1888  H   ASN   131      36.378  53.762  51.073  0.00  0.00      A
ATOM   1889  CA  ASN   131      38.337  53.926  51.878  0.00  0.00      A
ATOM   1890  HA  ASN   131      38.807  53.273  52.614  0.00  0.00      A
ATOM   1891  CB  ASN   131      39.343  54.242  50.751  0.00  0.00      A
ATOM   1892  HB3 ASN   131      40.223  54.723  51.164  0.00  0.00      A
ATOM   1893  HB2 ASN   131      39.664  53.312  50.286  0.00  0.00      A
ATOM   1894  CG  ASN   131      38.779  55.164  49.687  0.00  0.00      A
ATOM   1895  OD1 ASN   131      38.633  56.359  49.885  0.00  0.00      A
ATOM   1896  ND2 ASN   131      38.610  54.660  48.491  0.00  0.00      A
ATOM   1897 HD21 ASN   131      38.250  55.225  47.731  0.00  0.00      A
ATOM   1898 HD22 ASN   131      38.864  53.695  48.313  0.00  0.00      A
ATOM   1899  C   ASN   131      37.873  55.211  52.614  0.00  0.00      A
ATOM   1900  O   ASN   131      36.796  55.731  52.302  0.00  0.00      A
ATOM   1901  N   PRO   132      38.672  55.786  53.538  0.00  0.00      A
ATOM   1902  CD  PRO   132      39.917  55.255  54.075  0.00  0.00      A
ATOM   1903  HD3 PRO   132      39.712  54.344  54.640  0.00  0.00      A
ATOM   1904  HD2 PRO   132      40.639  55.060  53.289  0.00  0.00      A
ATOM   1905  CG  PRO   132      40.473  56.328  55.007  0.00  0.00      A
ATOM   1906  HG3 PRO   132      41.087  57.029  54.441  0.00  0.00      A
ATOM   1907  HG2 PRO   132      41.048  55.894  55.825  0.00  0.00      A
ATOM   1908  CB  PRO   132      39.210  57.028  55.499  0.00  0.00      A
ATOM   1909  HB3 PRO   132      38.764  56.448  56.308  0.00  0.00      A
ATOM   1910  HB2 PRO   132      39.418  58.045  55.833  0.00  0.00      A
ATOM   1911  CA  PRO   132      38.287  56.991  54.276  0.00  0.00      A
ATOM   1912  HA  PRO   132      37.258  56.898  54.623  0.00  0.00      A
ATOM   1913  C   PRO   132      38.391  58.297  53.469  0.00  0.00      A
ATOM   1914  O   PRO   132      37.744  59.275  53.846  0.00  0.00      A
ATOM   1915  N   ASN   133      39.204  58.366  52.405  0.00  0.00      A
ATOM   1916  H   ASN   133      39.748  57.553  52.141  0.00  0.00      A
ATOM   1917  CA  ASN   133      39.360  59.597  51.620  0.00  0.00      A
ATOM   1918  HA  ASN   133      39.516  60.426  52.314  0.00  0.00      A
ATOM   1919  CB  ASN   133      40.614  59.474  50.729  0.00  0.00      A
ATOM   1920  HB3 ASN   133      40.427  58.756  49.929  0.00  0.00      A
ATOM   1921  HB2 ASN   133      41.442  59.117  51.329  0.00  0.00      A
ATOM   1922  CG  ASN   133      41.059  60.794  50.123  0.00  0.00      A
ATOM   1923  OD1 ASN   133      40.769  61.869  50.621  0.00  0.00      A
ATOM   1924  ND2 ASN   133      41.852  60.775  49.081  0.00  0.00      A
ATOM   1925 HD21 ASN   133      42.168  59.908  48.674  0.00  0.00      A
ATOM   1926 HD22 ASN   133      42.125  61.663  48.695  0.00  0.00      A
ATOM   1927  C   ASN   133      38.105  59.942  50.793  0.00  0.00      A
ATOM   1928  O   ASN   133      37.653  61.089  50.816  0.00  0.00      A
ATOM   1929  N   TYR   134      37.473  58.946  50.163  0.00  0.00      A
ATOM   1930  H   TYR   134      37.890  58.022  50.221  0.00  0.00      A
ATOM   1931  CA  TYR   134      36.451  59.160  49.133  0.00  0.00      A
ATOM   1932  HA  TYR   134      36.311  60.229  48.965  0.00  0.00      A
ATOM   1933  CB  TYR   134      36.925  58.531  47.809  0.00  0.00      A
ATOM   1934  HB3 TYR   134      36.972  57.448  47.930  0.00  0.00      A
ATOM   1935  HB2 TYR   134      36.175  58.729  47.045  0.00  0.00      A
ATOM   1936  CG  TYR   134      38.259  59.019  47.277  0.00  0.00      A
ATOM   1937  CD1 TYR   134      38.421  60.371  46.921  0.00  0.00      A
ATOM   1938  HD1 TYR   134      37.607  61.071  47.056  0.00  0.00      A
ATOM   1939  CE1 TYR   134      39.641  60.811  46.378  0.00  0.00      A
ATOM   1940  HE1 TYR   134      39.778  61.847  46.106  0.00  0.00      A
ATOM   1941  CZ  TYR   134      40.689  59.901  46.187  0.00  0.00      A
ATOM   1942  OH  TYR   134      41.862  60.343  45.679  0.00  0.00      A
ATOM   1943  HH  TYR   134      42.493  59.618  45.500  0.00  0.00      A
ATOM   1944  CE2 TYR   134      40.539  58.554  46.544  0.00  0.00      A
ATOM   1945  HE2 TYR   134      41.354  57.861  46.393  0.00  0.00      A
ATOM   1946  CD2 TYR   134      39.320  58.111  47.087  0.00  0.00      A
ATOM   1947  HD2 TYR   134      39.194  57.070  47.343  0.00  0.00      A
ATOM   1948  C   TYR   134      35.080  58.575  49.485  0.00  0.00      A
ATOM   1949  O   TYR   134      34.065  59.208  49.188  0.00  0.00      A
ATOM   1950  N   GLY   135      35.020  57.311  49.923  0.00  0.00      A
ATOM   1951  H   GLY   135      35.879  56.827  50.157  0.00  0.00      A
ATOM   1952  CA  GLY   135      33.785  56.519  49.888  0.00  0.00      A
ATOM   1953  HA3 GLY   135      33.123  56.914  49.116  0.00  0.00      A
ATOM   1954  HA2 GLY   135      33.272  56.598  50.844  0.00  0.00      A
ATOM   1955  C   GLY   135      34.015  55.042  49.578  0.00  0.00      A
ATOM   1956  O   GLY   135      35.084  54.502  49.862  0.00  0.00      A
ATOM   1957  N   ARG   136      33.046  54.421  48.891  0.00  0.00      A
ATOM   1958  H   ARG   136      32.204  54.954  48.693  0.00  0.00      A
ATOM   1959  CA  ARG   136      33.075  53.022  48.426  0.00  0.00      A
ATOM   1960  HA  ARG   136      34.095  52.653  48.450  0.00  0.00      A
ATOM   1961  CB  ARG   136      32.192  52.186  49.375  0.00  0.00      A
ATOM   1962  HB3 ARG   136      32.593  52.258  50.385  0.00  0.00      A
ATOM   1963  HB2 ARG   136      31.188  52.614  49.386  0.00  0.00      A
ATOM   1964  CG  ARG   136      32.091  50.703  48.978  0.00  0.00      A
ATOM   1965  HG3 ARG   136      33.092  50.272  48.937  0.00  0.00      A
ATOM   1966  HG2 ARG   136      31.629  50.615  47.998  0.00  0.00      A
ATOM   1967  CD  ARG   136      31.248  49.892  49.962  0.00  0.00      A
ATOM   1968  HD3 ARG   136      31.340  48.835  49.709  0.00  0.00      A
ATOM   1969  HD2 ARG   136      31.644  50.041  50.966  0.00  0.00      A
ATOM   1970  NE  ARG   136      29.825  50.276  49.925  0.00  0.00      A
ATOM   1971  HE  ARG   136      29.541  51.014  49.299  0.00  0.00      A
ATOM   1972  CZ  ARG   136      28.872  49.800  50.703  0.00  0.00      A
ATOM   1973  NH1 ARG   136      29.061  48.861  51.579  0.00  0.00      A
ATOM   1974 HH11 ARG   136      28.275  48.569  52.147  0.00  0.00      A
ATOM   1975 HH12 ARG   136      29.960  48.397  51.649  0.00  0.00      A
ATOM   1976  NH2 ARG   136      27.679  50.295  50.630  0.00  0.00      A
ATOM   1977 HH21 ARG   136      26.977  50.020  51.307  0.00  0.00      A
ATOM   1978 HH22 ARG   136      27.498  51.065  49.999  0.00  0.00      A
ATOM   1979  C   ARG   136      32.578  52.917  46.985  0.00  0.00      A
ATOM   1980  O   ARG   136      31.490  53.409  46.699  0.00  0.00      A
ATOM   1981  N   THR   137      33.186  52.040  46.181  0.00  0.00      A
ATOM   1982  H   THR   137      34.057  51.624  46.479  0.00  0.00      A
ATOM   1983  CA  THR   137      32.587  51.588  44.906  0.00  0.00      A
ATOM   1984  HA  THR   137      32.009  52.411  44.508  0.00  0.00      A
ATOM   1985  CB  THR   137      33.654  51.227  43.858  0.00  0.00      A
ATOM   1986  HB  THR   137      34.169  50.324  44.172  0.00  0.00      A
ATOM   1987  CG2 THR   137      33.097  51.008  42.451  0.00  0.00      A
ATOM   1988 HG21 THR   137      33.897  50.686  41.789  0.00  0.00      A
ATOM   1989 HG22 THR   137      32.341  50.228  42.454  0.00  0.00      A
ATOM   1990 HG23 THR   137      32.656  51.927  42.066  0.00  0.00      A
ATOM   1991  OG1 THR   137      34.589  52.273  43.747  0.00  0.00      A
ATOM   1992  HG1 THR   137      34.095  53.062  43.445  0.00  0.00      A
ATOM   1993  C   THR   137      31.654  50.388  45.121  0.00  0.00      A
ATOM   1994  O   THR   137      32.040  49.414  45.776  0.00  0.00      A
ATOM   1995  N   ASN   138      30.500  50.378  44.447  0.00  0.00      A
ATOM   1996  H   ASN   138      30.296  51.172  43.849  0.00  0.00      A
ATOM   1997  CA  ASN   138      29.584  49.230  44.371  0.00  0.00      A
ATOM   1998  HA  ASN   138      30.035  48.373  44.870  0.00  0.00      A
ATOM   1999  CB  ASN   138      28.269  49.549  45.104  0.00  0.00      A
ATOM   2000  HB3 ASN   138      28.478  49.991  46.077  0.00  0.00      A
ATOM   2001  HB2 ASN   138      27.719  48.623  45.271  0.00  0.00      A
ATOM   2002  CG  ASN   138      27.368  50.467  44.298  0.00  0.00      A
ATOM   2003  OD1 ASN   138      26.765  50.076  43.313  0.00  0.00      A
ATOM   2004  ND2 ASN   138      27.302  51.725  44.644  0.00  0.00      A
ATOM   2005 HD21 ASN   138      26.798  52.348  44.024  0.00  0.00      A
ATOM   2006 HD22 ASN   138      27.873  52.089  45.397  0.00  0.00      A
ATOM   2007  C   ASN   138      29.352  48.803  42.912  0.00  0.00      A
ATOM   2008  O   ASN   138      29.754  49.499  41.978  0.00  0.00      A
ATOM   2009  N   ASN   139      28.852  47.584  42.726  0.00  0.00      A
ATOM   2010  H   ASN   139      28.526  47.055  43.528  0.00  0.00      A
ATOM   2011  CA  ASN   139      28.783  46.943  41.420  0.00  0.00      A
ATOM   2012  HA  ASN   139      29.784  46.965  40.992  0.00  0.00      A
ATOM   2013  CB  ASN   139      28.419  45.478  41.673  0.00  0.00      A
ATOM   2014  HB3 ASN   139      27.355  45.373  41.845  0.00  0.00      A
ATOM   2015  HB2 ASN   139      28.939  45.115  42.555  0.00  0.00      A
ATOM   2016  CG  ASN   139      28.791  44.608  40.506  0.00  0.00      A
ATOM   2017  OD1 ASN   139      28.361  44.827  39.386  0.00  0.00      A
ATOM   2018  ND2 ASN   139      29.732  43.722  40.714  0.00  0.00      A
ATOM   2019 HD21 ASN   139      29.987  43.129  39.932  0.00  0.00      A
ATOM   2020 HD22 ASN   139      30.130  43.592  41.638  0.00  0.00      A
ATOM   2021  C   ASN   139      27.785  47.644  40.458  0.00  0.00      A
ATOM   2022  O   ASN   139      26.598  47.725  40.781  0.00  0.00      A
ATOM   2023  N   PRO   140      28.188  48.023  39.224  0.00  0.00      A
ATOM   2024  CD  PRO   140      29.563  48.094  38.751  0.00  0.00      A
ATOM   2025  HD3 PRO   140      29.896  47.101  38.446  0.00  0.00      A
ATOM   2026  HD2 PRO   140      30.231  48.501  39.511  0.00  0.00      A
ATOM   2027  CG  PRO   140      29.531  49.027  37.542  0.00  0.00      A
ATOM   2028  HG3 PRO   140      29.609  50.062  37.877  0.00  0.00      A
ATOM   2029  HG2 PRO   140      30.317  48.794  36.828  0.00  0.00      A
ATOM   2030  CB  PRO   140      28.149  48.785  36.952  0.00  0.00      A
ATOM   2031  HB3 PRO   140      28.177  47.890  36.326  0.00  0.00      A
ATOM   2032  HB2 PRO   140      27.799  49.642  36.375  0.00  0.00      A
ATOM   2033  CA  PRO   140      27.279  48.540  38.190  0.00  0.00      A
ATOM   2034  HA  PRO   140      26.888  49.495  38.533  0.00  0.00      A
ATOM   2035  C   PRO   140      26.087  47.640  37.826  0.00  0.00      A
ATOM   2036  O   PRO   140      25.065  48.149  37.360  0.00  0.00      A
ATOM   2037  N   HIE   141      26.220  46.318  38.005  0.00  0.00      A
ATOM   2038  H   HIE   141      27.083  45.963  38.404  0.00  0.00      A
ATOM   2039  CA  HIE   141      25.172  45.345  37.677  0.00  0.00      A
ATOM   2040  HA  HIE   141      24.594  45.725  36.836  0.00  0.00      A
ATOM   2041  CB  HIE   141      25.798  44.004  37.252  0.00  0.00      A
ATOM   2042  HB3 HIE   141      26.328  43.572  38.102  0.00  0.00      A
ATOM   2043  HB2 HIE   141      24.995  43.316  36.984  0.00  0.00      A
ATOM   2044  CG  HIE   141      26.747  44.084  36.078  0.00  0.00      A
ATOM   2045  ND1 HIE   141      26.391  44.014  34.725  0.00  0.00      A
ATOM   2046  CE1 HIE   141      27.545  44.046  34.037  0.00  0.00      A
ATOM   2047  HE1 HIE   141      27.628  43.982  32.959  0.00  0.00      A
ATOM   2048  NE2 HIE   141      28.585  44.158  34.877  0.00  0.00      A
ATOM   2049  HE2 HIE   141      29.569  44.169  34.607  0.00  0.00      A
ATOM   2050  CD2 HIE   141      28.104  44.175  36.165  0.00  0.00      A
ATOM   2051  HD2 HIE   141      28.684  44.212  37.076  0.00  0.00      A
ATOM   2052  C   HIE   141      24.174  45.117  38.822  0.00  0.00      A
ATOM   2053  O   HIE   141      23.056  44.693  38.546  0.00  0.00      A
ATOM   2054  N   ASP   142      24.546  45.400  40.078  0.00  0.00      A
ATOM   2055  H   ASP   142      25.454  45.826  40.213  0.00  0.00      A
ATOM   2056  CA  ASP   142      23.684  45.292  41.267  0.00  0.00      A
ATOM   2057  HA  ASP   142      22.694  45.668  41.010  0.00  0.00      A
ATOM   2058  CB  ASP   142      23.541  43.821  41.707  0.00  0.00      A
ATOM   2059  HB3 ASP   142      23.120  43.240  40.887  0.00  0.00      A
ATOM   2060  HB2 ASP   142      24.527  43.412  41.929  0.00  0.00      A
ATOM   2061  CG  ASP   142      22.642  43.661  42.941  0.00  0.00      A
ATOM   2062  OD1 ASP   142      22.993  44.145  44.037  0.00  0.00      A
ATOM   2063  OD2 ASP   142      21.575  43.013  42.879  0.00  0.00      A
ATOM   2064  C   ASP   142      24.254  46.148  42.415  0.00  0.00      A
ATOM   2065  O   ASP   142      25.296  45.833  42.991  0.00  0.00      A
ATOM   2066  N   HID   143      23.520  47.177  42.835  0.00  0.00      A
ATOM   2067  H   HID   143      22.612  47.328  42.406  0.00  0.00      A
ATOM   2068  CA  HID   143      24.016  48.196  43.765  0.00  0.00      A
ATOM   2069  HA  HID   143      25.061  48.366  43.510  0.00  0.00      A
ATOM   2070  CB  HID   143      23.261  49.510  43.497  0.00  0.00      A
ATOM   2071  HB3 HID   143      23.617  50.273  44.187  0.00  0.00      A
ATOM   2072  HB2 HID   143      22.195  49.357  43.671  0.00  0.00      A
ATOM   2073  CG  HID   143      23.477  50.038  42.093  0.00  0.00      A
ATOM   2074  ND1 HID   143      24.633  49.919  41.357  0.00  0.00      A
ATOM   2075  HD1 HID   143      25.499  49.486  41.681  0.00  0.00      A
ATOM   2076  CE1 HID   143      24.443  50.502  40.167  0.00  0.00      A
ATOM   2077  HE1 HID   143      25.188  50.553  39.384  0.00  0.00      A
ATOM   2078  NE2 HID   143      23.204  51.022  40.087  0.00  0.00      A
ATOM   2079  CD2 HID   143      22.585  50.725  41.314  0.00  0.00      A
ATOM   2080  HD2 HID   143      21.579  50.991  41.601  0.00  0.00      A
ATOM   2081  C   HID   143      24.047  47.776  45.253  0.00  0.00      A
ATOM   2082  O   HID   143      24.443  48.582  46.105  0.00  0.00      A
ATOM   2083  N   SER   144      23.836  46.488  45.560  0.00  0.00      A
ATOM   2084  H   SER   144      23.547  45.867  44.807  0.00  0.00      A
ATOM   2085  CA  SER   144      24.175  45.865  46.854  0.00  0.00      A
ATOM   2086  HA  SER   144      24.294  46.639  47.609  0.00  0.00      A
ATOM   2087  CB  SER   144      23.041  44.948  47.321  0.00  0.00      A
ATOM   2088  HB3 SER   144      23.216  44.677  48.363  0.00  0.00      A
ATOM   2089  HB2 SER   144      22.090  45.472  47.261  0.00  0.00      A
ATOM   2090  OG  SER   144      22.976  43.761  46.551  0.00  0.00      A
ATOM   2091  HG  SER   144      22.935  44.010  45.589  0.00  0.00      A
ATOM   2092  C   SER   144      25.477  45.052  46.819  0.00  0.00      A
ATOM   2093  O   SER   144      26.023  44.722  47.877  0.00  0.00      A
ATOM   2094  N   ARG   145      25.951  44.667  45.624  0.00  0.00      A
ATOM   2095  H   ARG   145      25.490  45.012  44.783  0.00  0.00      A
ATOM   2096  CA  ARG   145      27.122  43.799  45.460  0.00  0.00      A
ATOM   2097  HA  ARG   145      27.147  43.097  46.290  0.00  0.00      A
ATOM   2098  CB  ARG   145      27.032  42.988  44.150  0.00  0.00      A
ATOM   2099  HB3 ARG   145      26.478  43.542  43.393  0.00  0.00      A
ATOM   2100  HB2 ARG   145      28.038  42.828  43.760  0.00  0.00      A
ATOM   2101  CG  ARG   145      26.400  41.600  44.350  0.00  0.00      A
ATOM   2102  HG3 ARG   145      26.508  41.039  43.422  0.00  0.00      A
ATOM   2103  HG2 ARG   145      26.944  41.075  45.133  0.00  0.00      A
ATOM   2104  CD  ARG   145      24.916  41.651  44.720  0.00  0.00      A
ATOM   2105  HD3 ARG   145      24.386  42.109  43.892  0.00  0.00      A
ATOM   2106  HD2 ARG   145      24.786  42.255  45.617  0.00  0.00      A
ATOM   2107  NE  ARG   145      24.360  40.313  44.963  0.00  0.00      A
ATOM   2108  HE  ARG   145      25.008  39.542  45.074  0.00  0.00      A
ATOM   2109  CZ  ARG   145      23.089  39.985  45.097  0.00  0.00      A
ATOM   2110  NH1 ARG   145      22.097  40.815  44.953  0.00  0.00      A
ATOM   2111 HH11 ARG   145      21.158  40.492  45.146  0.00  0.00      A
ATOM   2112 HH12 ARG   145      22.256  41.736  44.570  0.00  0.00      A
ATOM   2113  NH2 ARG   145      22.787  38.757  45.370  0.00  0.00      A
ATOM   2114 HH21 ARG   145      23.533  38.082  45.469  0.00  0.00      A
ATOM   2115 HH22 ARG   145      21.818  38.453  45.356  0.00  0.00      A
ATOM   2116  C   ARG   145      28.432  44.576  45.547  0.00  0.00      A
ATOM   2117  O   ARG   145      28.560  45.704  45.063  0.00  0.00      A
ATOM   2118  N   SER   146      29.471  43.843  45.939  0.00  0.00      A
ATOM   2119  H   SER   146      29.273  42.922  46.318  0.00  0.00      A
ATOM   2120  CA  SER   146      30.867  44.232  45.756  0.00  0.00      A
ATOM   2121  HA  SER   146      31.036  45.159  46.294  0.00  0.00      A
ATOM   2122  CB  SER   146      31.775  43.162  46.367  0.00  0.00      A
ATOM   2123  HB3 SER   146      31.467  42.984  47.399  0.00  0.00      A
ATOM   2124  HB2 SER   146      31.683  42.232  45.801  0.00  0.00      A
ATOM   2125  OG  SER   146      33.119  43.600  46.364  0.00  0.00      A
ATOM   2126  HG  SER   146      33.597  43.087  47.028  0.00  0.00      A
ATOM   2127  C   SER   146      31.196  44.472  44.276  0.00  0.00      A
ATOM   2128  O   SER   146      30.964  43.611  43.423  0.00  0.00      A
ATOM   2129  N   ALA   147      31.799  45.624  43.968  0.00  0.00      A
ATOM   2130  H   ALA   147      31.989  46.278  44.718  0.00  0.00      A
ATOM   2131  CA  ALA   147      32.533  45.803  42.711  0.00  0.00      A
ATOM   2132  HA  ALA   147      31.931  45.435  41.878  0.00  0.00      A
ATOM   2133  CB  ALA   147      32.804  47.295  42.501  0.00  0.00      A
ATOM   2134  HB1 ALA   147      31.862  47.831  42.415  0.00  0.00      A
ATOM   2135  HB2 ALA   147      33.371  47.436  41.579  0.00  0.00      A
ATOM   2136  HB3 ALA   147      33.377  47.694  43.340  0.00  0.00      A
ATOM   2137  C   ALA   147      33.863  45.017  42.734  0.00  0.00      A
ATOM   2138  O   ALA   147      34.373  44.609  41.692  0.00  0.00      A
ATOM   2139  N   GLY   148      34.395  44.760  43.935  0.00  0.00      A
ATOM   2140  H   GLY   148      33.887  45.091  44.749  0.00  0.00      A
ATOM   2141  CA  GLY   148      35.617  43.990  44.192  0.00  0.00      A
ATOM   2142  HA3 GLY   148      35.358  43.137  44.819  0.00  0.00      A
ATOM   2143  HA2 GLY   148      36.026  43.614  43.256  0.00  0.00      A
ATOM   2144  C   GLY   148      36.687  44.821  44.908  0.00  0.00      A
ATOM   2145  O   GLY   148      36.458  46.003  45.192  0.00  0.00      A
ATOM   2146  N   GLY   149      37.899  44.285  45.036  0.00  0.00      A
ATOM   2147  H   GLY   149      38.107  43.338  44.748  0.00  0.00      A
ATOM   2148  CA  GLY   149      39.053  45.083  45.313  0.00  0.00      A
ATOM   2149  HA3 GLY   149      38.944  46.019  44.771  0.00  0.00      A
ATOM   2150  HA2 GLY   149      39.119  45.270  46.387  0.00  0.00      A
ATOM   2151  C   GLY   149      40.270  44.300  44.829  0.00  0.00      A
ATOM   2152  O   GLY   149      40.183  43.067  44.682  0.00  0.00      A
ATOM   2153  N   SER   150      41.378  44.998  44.588  0.00  0.00      A
ATOM   2154  H   SER   150      42.233  44.450  44.441  0.00  0.00      A
ATOM   2155  CA  SER   150      41.514  46.445  44.754  0.00  0.00      A
ATOM   2156  HA  SER   150      40.730  46.741  45.455  0.00  0.00      A
ATOM   2157  CB  SER   150      42.856  46.772  45.391  0.00  0.00      A
ATOM   2158  HB3 SER   150      42.880  47.851  45.544  0.00  0.00      A
ATOM   2159  HB2 SER   150      42.954  46.272  46.370  0.00  0.00      A
ATOM   2160  OG  SER   150      43.956  46.412  44.587  0.00  0.00      A
ATOM   2161  HG  SER   150      44.407  47.024  43.408  0.00  0.00      A
ATOM   2162  C   SER   150      41.336  47.320  43.535  0.00  0.00      A
ATOM   2163  O   SER   150      40.933  48.458  43.709  0.00  0.00      A
ATOM   2164  N   SER   151      41.423  46.779  42.313  0.00  0.00      A
ATOM   2165  H   SER   151      41.614  45.786  42.207  0.00  0.00      A
ATOM   2166  CA  SER   151      41.211  47.603  41.106  0.00  0.00      A
ATOM   2167  HA  SER   151      41.682  48.573  41.278  0.00  0.00      A
ATOM   2168  CB  SER   151      41.904  46.992  39.876  0.00  0.00      A
ATOM   2169  HB3 SER   151      41.989  47.750  39.101  0.00  0.00      A
ATOM   2170  HB2 SER   151      41.311  46.155  39.501  0.00  0.00      A
ATOM   2171  OG  SER   151      43.206  46.514  40.195  0.00  0.00      A
ATOM   2172  HG  SER   151      43.055  45.557  40.333  0.00  0.00      A
ATOM   2173  C   SER   151      39.708  47.877  40.851  0.00  0.00      A
ATOM   2174  O   SER   151      39.306  48.121  39.719  0.00  0.00      A
ATOM   2175  N   GLY   152      38.855  47.662  41.861  0.00  0.00      A
ATOM   2176  H   GLY   152      39.269  47.498  42.764  0.00  0.00      A
ATOM   2177  CA  GLY   152      37.390  47.644  41.790  0.00  0.00      A
ATOM   2178  HA3 GLY   152      37.069  46.722  41.310  0.00  0.00      A
ATOM   2179  HA2 GLY   152      36.996  47.646  42.808  0.00  0.00      A
ATOM   2180  C   GLY   152      36.760  48.819  41.036  0.00  0.00      A
ATOM   2181  O   GLY   152      35.958  48.586  40.133  0.00  0.00      A
ATOM   2182  N   GLY   153      37.235  50.051  41.259  0.00  0.00      A
ATOM   2183  H   GLY   153      37.951  50.198  41.964  0.00  0.00      A
ATOM   2184  CA  GLY   153      36.723  51.239  40.563  0.00  0.00      A
ATOM   2185  HA3 GLY   153      35.648  51.307  40.705  0.00  0.00      A
ATOM   2186  HA2 GLY   153      37.181  52.125  40.999  0.00  0.00      A
ATOM   2187  C   GLY   153      37.001  51.255  39.056  0.00  0.00      A
ATOM   2188  O   GLY   153      36.100  51.547  38.274  0.00  0.00      A
ATOM   2189  N   ALA   154      38.155  50.728  38.640  0.00  0.00      A
ATOM   2190  H   ALA   154      38.790  50.354  39.327  0.00  0.00      A
ATOM   2191  CA  ALA   154      38.518  50.588  37.229  0.00  0.00      A
ATOM   2192  HA  ALA   154      38.340  51.535  36.713  0.00  0.00      A
ATOM   2193  CB  ALA   154      40.019  50.281  37.171  0.00  0.00      A
ATOM   2194  HB1 ALA   154      40.280  49.462  37.834  0.00  0.00      A
ATOM   2195  HB2 ALA   154      40.298  50.006  36.155  0.00  0.00      A
ATOM   2196  HB3 ALA   154      40.588  51.165  37.462  0.00  0.00      A
ATOM   2197  C   ALA   154      37.685  49.510  36.507  0.00  0.00      A
ATOM   2198  O   ALA   154      37.149  49.751  35.426  0.00  0.00      A
ATOM   2199  N   ALA   155      37.435  48.368  37.160  0.00  0.00      A
ATOM   2200  H   ALA   155      37.835  48.240  38.080  0.00  0.00      A
ATOM   2201  CA  ALA   155      36.576  47.319  36.603  0.00  0.00      A
ATOM   2202  HA  ALA   155      36.935  47.076  35.603  0.00  0.00      A
ATOM   2203  CB  ALA   155      36.708  46.065  37.469  0.00  0.00      A
ATOM   2204  HB1 ALA   155      37.758  45.789  37.567  0.00  0.00      A
ATOM   2205  HB2 ALA   155      36.279  46.249  38.455  0.00  0.00      A
ATOM   2206  HB3 ALA   155      36.176  45.243  36.993  0.00  0.00      A
ATOM   2207  C   ALA   155      35.104  47.766  36.463  0.00  0.00      A
ATOM   2208  O   ALA   155      34.479  47.521  35.428  0.00  0.00      A
ATOM   2209  N   ALA   156      34.613  48.571  37.414  0.00  0.00      A
ATOM   2210  H   ALA   156      35.171  48.737  38.246  0.00  0.00      A
ATOM   2211  CA  ALA   156      33.303  49.211  37.331  0.00  0.00      A
ATOM   2212  HA  ALA   156      32.563  48.437  37.123  0.00  0.00      A
ATOM   2213  CB  ALA   156      32.981  49.819  38.703  0.00  0.00      A
ATOM   2214  HB1 ALA   156      33.735  50.557  38.974  0.00  0.00      A
ATOM   2215  HB2 ALA   156      32.965  49.034  39.460  0.00  0.00      A
ATOM   2216  HB3 ALA   156      32.006  50.304  38.676  0.00  0.00      A
ATOM   2217  C   ALA   156      33.204  50.257  36.199  0.00  0.00      A
ATOM   2218  O   ALA   156      32.217  50.259  35.461  0.00  0.00      A
ATOM   2219  N   ALA   157      34.246  51.070  35.975  0.00  0.00      A
ATOM   2220  H   ALA   157      35.040  51.030  36.607  0.00  0.00      A
ATOM   2221  CA  ALA   157      34.268  52.085  34.915  0.00  0.00      A
ATOM   2222  HA  ALA   157      33.375  52.698  35.029  0.00  0.00      A
ATOM   2223  CB  ALA   157      35.505  52.972  35.117  0.00  0.00      A
ATOM   2224  HB1 ALA   157      36.416  52.384  34.987  0.00  0.00      A
ATOM   2225  HB2 ALA   157      35.503  53.783  34.388  0.00  0.00      A
ATOM   2226  HB3 ALA   157      35.500  53.398  36.121  0.00  0.00      A
ATOM   2227  C   ALA   157      34.219  51.507  33.484  0.00  0.00      A
ATOM   2228  O   ALA   157      33.519  52.055  32.624  0.00  0.00      A
ATOM   2229  N   LEU   158      34.825  50.330  33.283  0.00  0.00      A
ATOM   2230  H   LEU   158      35.402  49.970  34.035  0.00  0.00      A
ATOM   2231  CA  LEU   158      34.693  49.528  32.062  0.00  0.00      A
ATOM   2232  HA  LEU   158      34.907  50.148  31.190  0.00  0.00      A
ATOM   2233  CB  LEU   158      35.683  48.351  32.122  0.00  0.00      A
ATOM   2234  HB3 LEU   158      35.487  47.789  33.035  0.00  0.00      A
ATOM   2235  HB2 LEU   158      35.486  47.687  31.280  0.00  0.00      A
ATOM   2236  CG  LEU   158      37.172  48.724  32.104  0.00  0.00      A
ATOM   2237  HG  LEU   158      37.385  49.472  32.863  0.00  0.00      A
ATOM   2238  CD1 LEU   158      37.972  47.461  32.414  0.00  0.00      A
ATOM   2239 HD11 LEU   158      39.032  47.676  32.331  0.00  0.00      A
ATOM   2240 HD12 LEU   158      37.706  46.660  31.726  0.00  0.00      A
ATOM   2241 HD13 LEU   158      37.768  47.142  33.435  0.00  0.00      A
ATOM   2242  CD2 LEU   158      37.610  49.262  30.746  0.00  0.00      A
ATOM   2243 HD21 LEU   158      37.078  50.185  30.524  0.00  0.00      A
ATOM   2244 HD22 LEU   158      37.410  48.531  29.969  0.00  0.00      A
ATOM   2245 HD23 LEU   158      38.675  49.479  30.768  0.00  0.00      A
ATOM   2246  C   LEU   158      33.271  48.971  31.901  0.00  0.00      A
ATOM   2247  O   LEU   158      32.673  49.093  30.834  0.00  0.00      A
ATOM   2248  N   ALA   159      32.727  48.343  32.948  0.00  0.00      A
ATOM   2249  H   ALA   159      33.275  48.260  33.797  0.00  0.00      A
ATOM   2250  CA  ALA   159      31.423  47.679  32.898  0.00  0.00      A
ATOM   2251  HA  ALA   159      31.440  46.943  32.092  0.00  0.00      A
ATOM   2252  CB  ALA   159      31.219  46.936  34.217  0.00  0.00      A
ATOM   2253  HB1 ALA   159      30.261  46.417  34.204  0.00  0.00      A
ATOM   2254  HB2 ALA   159      31.242  47.634  35.053  0.00  0.00      A
ATOM   2255  HB3 ALA   159      32.019  46.208  34.338  0.00  0.00      A
ATOM   2256  C   ALA   159      30.260  48.649  32.615  0.00  0.00      A
ATOM   2257  O   ALA   159      29.453  48.396  31.715  0.00  0.00      A
ATOM   2258  N   ALA   160      30.305  49.840  33.225  0.00  0.00      A
ATOM   2259  H   ALA   160      31.012  49.971  33.943  0.00  0.00      A
ATOM   2260  CA  ALA   160      29.433  50.984  32.939  0.00  0.00      A
ATOM   2261  HA  ALA   160      28.399  50.645  32.953  0.00  0.00      A
ATOM   2262  CB  ALA   160      29.606  51.989  34.086  0.00  0.00      A
ATOM   2263  HB1 ALA   160      29.005  52.878  33.897  0.00  0.00      A
ATOM   2264  HB2 ALA   160      30.654  52.271  34.183  0.00  0.00      A
ATOM   2265  HB3 ALA   160      29.278  51.537  35.023  0.00  0.00      A
ATOM   2266  C   ALA   160      29.663  51.638  31.553  0.00  0.00      A
ATOM   2267  O   ALA   160      28.909  52.527  31.148  0.00  0.00      A
ATOM   2268  N   GLY   161      30.671  51.198  30.793  0.00  0.00      A
ATOM   2269  H   GLY   161      31.246  50.436  31.134  0.00  0.00      A
ATOM   2270  CA  GLY   161      30.981  51.722  29.464  0.00  0.00      A
ATOM   2271  HA3 GLY   161      30.131  51.561  28.801  0.00  0.00      A
ATOM   2272  HA2 GLY   161      31.839  51.172  29.082  0.00  0.00      A
ATOM   2273  C   GLY   161      31.347  53.206  29.448  0.00  0.00      A
ATOM   2274  O   GLY   161      30.891  53.936  28.570  0.00  0.00      A
ATOM   2275  N   MET   162      32.018  53.683  30.501  0.00  0.00      A
ATOM   2276  H   MET   162      32.318  53.024  31.213  0.00  0.00      A
ATOM   2277  CA  MET   162      32.466  55.080  30.602  0.00  0.00      A
ATOM   2278  HA  MET   162      31.707  55.725  30.158  0.00  0.00      A
ATOM   2279  CB  MET   162      32.625  55.488  32.080  0.00  0.00      A
ATOM   2280  HB3 MET   162      33.567  55.103  32.471  0.00  0.00      A
ATOM   2281  HB2 MET   162      32.646  56.574  32.124  0.00  0.00      A
ATOM   2282  CG  MET   162      31.480  54.981  32.972  0.00  0.00      A
ATOM   2283  HG3 MET   162      31.644  53.921  33.152  0.00  0.00      A
ATOM   2284  HG2 MET   162      30.545  55.083  32.419  0.00  0.00      A
ATOM   2285  SD  MET   162      31.237  55.792  34.580  0.00  0.00      A
ATOM   2286  CE  MET   162      32.884  55.735  35.334  0.00  0.00      A
ATOM   2287  HE1 MET   162      33.610  56.228  34.689  0.00  0.00      A
ATOM   2288  HE2 MET   162      32.856  56.245  36.298  0.00  0.00      A
ATOM   2289  HE3 MET   162      33.180  54.703  35.498  0.00  0.00      A
ATOM   2290  C   MET   162      33.779  55.297  29.822  0.00  0.00      A
ATOM   2291  O   MET   162      33.890  56.246  29.042  0.00  0.00      A
ATOM   2292  N   VAL   163      34.639  54.272  29.834  0.00  0.00      A
ATOM   2293  H   VAL   163      34.407  53.479  30.418  0.00  0.00      A
ATOM   2294  CA  VAL   163      35.892  54.152  29.071  0.00  0.00      A
ATOM   2295  HA  VAL   163      35.871  54.864  28.247  0.00  0.00      A
ATOM   2296  CB  VAL   163      37.124  54.465  29.953  0.00  0.00      A
ATOM   2297  HB  VAL   163      38.023  54.254  29.375  0.00  0.00      A
ATOM   2298  CG1 VAL   163      37.174  55.949  30.338  0.00  0.00      A
ATOM   2299 HG11 VAL   163      36.318  56.211  30.959  0.00  0.00      A
ATOM   2300 HG12 VAL   163      38.087  56.146  30.900  0.00  0.00      A
ATOM   2301 HG13 VAL   163      37.173  56.565  29.439  0.00  0.00      A
ATOM   2302  CG2 VAL   163      37.187  53.615  31.230  0.00  0.00      A
ATOM   2303 HG21 VAL   163      37.176  52.554  30.987  0.00  0.00      A
ATOM   2304 HG22 VAL   163      38.123  53.822  31.748  0.00  0.00      A
ATOM   2305 HG23 VAL   163      36.358  53.849  31.896  0.00  0.00      A
ATOM   2306  C   VAL   163      36.030  52.734  28.488  0.00  0.00      A
ATOM   2307  O   VAL   163      35.499  51.783  29.068  0.00  0.00      A
ATOM   2308  N   PRO   164      36.788  52.542  27.390  0.00  0.00      A
ATOM   2309  CD  PRO   164      37.377  53.582  26.553  0.00  0.00      A
ATOM   2310  HD3 PRO   164      36.583  54.182  26.106  0.00  0.00      A
ATOM   2311  HD2 PRO   164      38.049  54.220  27.124  0.00  0.00      A
ATOM   2312  CG  PRO   164      38.154  52.860  25.452  0.00  0.00      A
ATOM   2313  HG3 PRO   164      38.119  53.404  24.508  0.00  0.00      A
ATOM   2314  HG2 PRO   164      39.187  52.709  25.770  0.00  0.00      A
ATOM   2315  CB  PRO   164      37.436  51.514  25.358  0.00  0.00      A
ATOM   2316  HB3 PRO   164      36.539  51.634  24.751  0.00  0.00      A
ATOM   2317  HB2 PRO   164      38.077  50.739  24.937  0.00  0.00      A
ATOM   2318  CA  PRO   164      37.029  51.219  26.807  0.00  0.00      A
ATOM   2319  HA  PRO   164      36.116  50.626  26.811  0.00  0.00      A
ATOM   2320  C   PRO   164      38.130  50.416  27.522  0.00  0.00      A
ATOM   2321  O   PRO   164      38.204  49.196  27.348  0.00  0.00      A
ATOM   2322  N   LEU   165      39.043  51.099  28.220  0.00  0.00      A
ATOM   2323  H   LEU   165      38.877  52.083  28.379  0.00  0.00      A
ATOM   2324  CA  LEU   165      40.368  50.608  28.609  0.00  0.00      A
ATOM   2325  HA  LEU   165      40.339  49.524  28.723  0.00  0.00      A
ATOM   2326  CB  LEU   165      41.333  50.985  27.464  0.00  0.00      A
ATOM   2327  HB3 LEU   165      41.341  52.073  27.376  0.00  0.00      A
ATOM   2328  HB2 LEU   165      40.938  50.580  26.531  0.00  0.00      A
ATOM   2329  CG  LEU   165      42.790  50.508  27.610  0.00  0.00      A
ATOM   2330  HG  LEU   165      43.215  50.902  28.530  0.00  0.00      A
ATOM   2331  CD1 LEU   165      42.906  48.983  27.628  0.00  0.00      A
ATOM   2332 HD11 LEU   165      43.953  48.688  27.610  0.00  0.00      A
ATOM   2333 HD12 LEU   165      42.395  48.553  26.770  0.00  0.00      A
ATOM   2334 HD13 LEU   165      42.462  48.593  28.539  0.00  0.00      A
ATOM   2335  CD2 LEU   165      43.609  51.056  26.440  0.00  0.00      A
ATOM   2336 HD21 LEU   165      44.651  50.763  26.551  0.00  0.00      A
ATOM   2337 HD22 LEU   165      43.557  52.145  26.436  0.00  0.00      A
ATOM   2338 HD23 LEU   165      43.226  50.670  25.496  0.00  0.00      A
ATOM   2339  C   LEU   165      40.803  51.232  29.947  0.00  0.00      A
ATOM   2340  O   LEU   165      40.481  52.385  30.228  0.00  0.00      A
ATOM   2341  N   GLU   166      41.555  50.468  30.737  0.00  0.00      A
ATOM   2342  H   GLU   166      41.762  49.524  30.426  0.00  0.00      A
ATOM   2343  CA  GLU   166      41.940  50.749  32.126  0.00  0.00      A
ATOM   2344  HA  GLU   166      42.076  51.823  32.268  0.00  0.00      A
ATOM   2345  CB  GLU   166      40.809  50.245  33.047  0.00  0.00      A
ATOM   2346  HB3 GLU   166      41.214  49.683  33.889  0.00  0.00      A
ATOM   2347  HB2 GLU   166      40.179  49.548  32.501  0.00  0.00      A
ATOM   2348  CG  GLU   166      39.931  51.384  33.579  0.00  0.00      A
ATOM   2349  HG3 GLU   166      39.040  50.942  34.026  0.00  0.00      A
ATOM   2350  HG2 GLU   166      39.606  52.016  32.753  0.00  0.00      A
ATOM   2351  CD  GLU   166      40.641  52.234  34.640  0.00  0.00      A
ATOM   2352  OE1 GLU   166      40.013  53.192  35.143  0.00  0.00      A
ATOM   2353  OE2 GLU   166      41.784  51.894  35.024  0.00  0.00      A
ATOM   2354  C   GLU   166      43.272  50.057  32.492  0.00  0.00      A
ATOM   2355  O   GLU   166      43.782  49.213  31.745  0.00  0.00      A
ATOM   2356  N   TYR   167      43.820  50.352  33.675  0.00  0.00      A
ATOM   2357  H   TYR   167      43.317  51.000  34.288  0.00  0.00      A
ATOM   2358  CA  TYR   167      45.038  49.704  34.184  0.00  0.00      A
ATOM   2359  HA  TYR   167      45.075  48.691  33.787  0.00  0.00      A
ATOM   2360  CB  TYR   167      46.288  50.458  33.684  0.00  0.00      A
ATOM   2361  HB3 TYR   167      46.696  51.057  34.496  0.00  0.00      A
ATOM   2362  HB2 TYR   167      46.002  51.154  32.894  0.00  0.00      A
ATOM   2363  CG  TYR   167      47.407  49.581  33.150  0.00  0.00      A
ATOM   2364  CD1 TYR   167      48.332  49.002  34.039  0.00  0.00      A
ATOM   2365  HD1 TYR   167      48.222  49.149  35.103  0.00  0.00      A
ATOM   2366  CE1 TYR   167      49.406  48.240  33.539  0.00  0.00      A
ATOM   2367  HE1 TYR   167      50.130  47.802  34.207  0.00  0.00      A
ATOM   2368  CZ  TYR   167      49.549  48.041  32.160  0.00  0.00      A
ATOM   2369  OH  TYR   167      50.564  47.263  31.708  0.00  0.00      A
ATOM   2370  HH  TYR   167      50.858  47.494  30.811  0.00  0.00      A
ATOM   2371  CE2 TYR   167      48.634  48.618  31.268  0.00  0.00      A
ATOM   2372  HE2 TYR   167      48.752  48.459  30.207  0.00  0.00      A
ATOM   2373  CD2 TYR   167      47.558  49.385  31.762  0.00  0.00      A
ATOM   2374  HD2 TYR   167      46.844  49.824  31.076  0.00  0.00      A
ATOM   2375  C   TYR   167      45.016  49.581  35.715  0.00  0.00      A
ATOM   2376  O   TYR   167      44.592  50.490  36.428  0.00  0.00      A
ATOM   2377  N   GLY   168      45.573  48.483  36.235  0.00  0.00      A
ATOM   2378  H   GLY   168      45.973  47.797  35.599  0.00  0.00      A
ATOM   2379  CA  GLY   168      45.531  48.130  37.656  0.00  0.00      A
ATOM   2380  HA3 GLY   168      45.485  49.034  38.260  0.00  0.00      A
ATOM   2381  HA2 GLY   168      44.625  47.555  37.846  0.00  0.00      A
ATOM   2382  C   GLY   168      46.735  47.310  38.125  0.00  0.00      A
ATOM   2383  O   GLY   168      47.813  47.363  37.533  0.00  0.00      A
ATOM   2384  N   SER   169      46.583  46.649  39.276  0.00  0.00      A
ATOM   2385  H   SER   169      45.669  46.643  39.704  0.00  0.00      A
ATOM   2386  CA  SER   169      47.644  45.880  39.953  0.00  0.00      A
ATOM   2387  HA  SER   169      48.319  45.479  39.203  0.00  0.00      A
ATOM   2388  CB  SER   169      48.450  46.781  40.896  0.00  0.00      A
ATOM   2389  HB3 SER   169      48.971  47.523  40.296  0.00  0.00      A
ATOM   2390  HB2 SER   169      49.198  46.189  41.427  0.00  0.00      A
ATOM   2391  OG  SER   169      47.624  47.460  41.828  0.00  0.00      A
ATOM   2392  HG  SER   169      48.182  48.185  42.176  0.00  0.00      A
ATOM   2393  C   SER   169      47.100  44.679  40.724  0.00  0.00      A
ATOM   2394  O   SER   169      45.965  44.722  41.201  0.00  0.00      A
ATOM   2395  N   ASP   170      47.926  43.644  40.916  0.00  0.00      A
ATOM   2396  H   ASP   170      48.884  43.741  40.580  0.00  0.00      A
ATOM   2397  CA  ASP   170      47.550  42.315  41.442  0.00  0.00      A
ATOM   2398  HA  ASP   170      46.618  42.383  41.994  0.00  0.00      A
ATOM   2399  CB  ASP   170      47.275  41.399  40.234  0.00  0.00      A
ATOM   2400  HB3 ASP   170      48.216  41.123  39.767  0.00  0.00      A
ATOM   2401  HB2 ASP   170      46.714  41.958  39.489  0.00  0.00      A
ATOM   2402  CG  ASP   170      46.473  40.137  40.574  0.00  0.00      A
ATOM   2403  OD1 ASP   170      47.007  39.251  41.273  0.00  0.00      A
ATOM   2404  OD2 ASP   170      45.297  40.021  40.148  0.00  0.00      A
ATOM   2405  C   ASP   170      48.628  41.726  42.394  0.00  0.00      A
ATOM   2406  O   ASP   170      49.815  42.038  42.257  0.00  0.00      A
ATOM   2407  N   ILE   171      48.188  41.021  43.449  0.00  0.00      A
ATOM   2408  H   ILE   171      47.185  40.969  43.557  0.00  0.00      A
ATOM   2409  CA  ILE   171      48.995  40.209  44.400  0.00  0.00      A
ATOM   2410  HA  ILE   171      49.663  39.585  43.806  0.00  0.00      A
ATOM   2411  CB  ILE   171      49.874  41.119  45.301  0.00  0.00      A
ATOM   2412  HB  ILE   171      50.499  41.728  44.650  0.00  0.00      A
ATOM   2413  CG2 ILE   171      49.037  42.086  46.156  0.00  0.00      A
ATOM   2414 HG21 ILE   171      48.401  42.695  45.518  0.00  0.00      A
ATOM   2415 HG22 ILE   171      49.689  42.765  46.700  0.00  0.00      A
ATOM   2416 HG23 ILE   171      48.418  41.540  46.864  0.00  0.00      A
ATOM   2417  CG1 ILE   171      50.838  40.273  46.160  0.00  0.00      A
ATOM   2418 HG13 ILE   171      51.352  39.570  45.506  0.00  0.00      A
ATOM   2419 HG12 ILE   171      50.278  39.707  46.903  0.00  0.00      A
ATOM   2420  CD1 ILE   171      51.911  41.078  46.895  0.00  0.00      A
ATOM   2421 HD11 ILE   171      52.458  41.701  46.190  0.00  0.00      A
ATOM   2422 HD12 ILE   171      52.602  40.385  47.370  0.00  0.00      A
ATOM   2423 HD13 ILE   171      51.460  41.698  47.668  0.00  0.00      A
ATOM   2424  C   ILE   171      48.121  39.247  45.253  0.00  0.00      A
ATOM   2425  O   ILE   171      48.567  38.195  45.709  0.00  0.00      A
ATOM   2426  N   GLY   172      46.828  39.540  45.371  0.00  0.00      A
ATOM   2427  H   GLY   172      46.557  40.456  45.037  0.00  0.00      A
ATOM   2428  CA  GLY   172      45.784  38.756  46.029  0.00  0.00      A
ATOM   2429  HA3 GLY   172      45.361  39.351  46.838  0.00  0.00      A
ATOM   2430  HA2 GLY   172      46.198  37.849  46.475  0.00  0.00      A
ATOM   2431  C   GLY   172      44.663  38.373  45.050  0.00  0.00      A
ATOM   2432  O   GLY   172      44.537  37.185  44.782  0.00  0.00      A
ATOM   2433  N   GLY   173      44.018  39.320  44.356  0.00  0.00      A
ATOM   2434  H   GLY   173      44.249  40.293  44.485  0.00  0.00      A
ATOM   2435  CA  GLY   173      43.053  39.000  43.316  0.00  0.00      A
ATOM   2436  HA3 GLY   173      42.184  38.527  43.785  0.00  0.00      A
ATOM   2437  HA2 GLY   173      43.519  38.277  42.638  0.00  0.00      A
ATOM   2438  C   GLY   173      42.665  40.295  42.583  0.00  0.00      A
ATOM   2439  O   GLY   173      41.660  40.279  41.868  0.00  0.00      A
ATOM   2440  N   SER   174      43.399  41.408  42.803  0.00  0.00      A
ATOM   2441  H   SER   174      44.274  41.310  43.304  0.00  0.00      A
ATOM   2442  CA  SER   174      43.005  42.823  42.559  0.00  0.00      A
ATOM   2443  HA  SER   174      42.042  42.959  43.061  0.00  0.00      A
ATOM   2444  CB  SER   174      44.067  43.748  43.139  0.00  0.00      A
ATOM   2445  HB3 SER   174      44.009  44.681  42.565  0.00  0.00      A
ATOM   2446  HB2 SER   174      45.047  43.305  42.919  0.00  0.00      A
ATOM   2447  OG  SER   174      43.962  44.044  44.505  0.00  0.00      A
ATOM   2448  HG  SER   174      43.993  45.258  44.554  0.00  0.00      A
ATOM   2449  C   SER   174      42.840  43.292  41.136  0.00  0.00      A
ATOM   2450  O   SER   174      42.158  44.283  40.948  0.00  0.00      A
ATOM   2451  N   ILE   175      43.246  42.476  40.164  0.00  0.00      A
ATOM   2452  H   ILE   175      43.773  41.648  40.444  0.00  0.00      A
ATOM   2453  CA  ILE   175      42.801  42.624  38.760  0.00  0.00      A
ATOM   2454  HA  ILE   175      42.362  43.612  38.589  0.00  0.00      A
ATOM   2455  CB  ILE   175      44.020  42.482  37.810  0.00  0.00      A
ATOM   2456  HB  ILE   175      44.601  41.609  38.110  0.00  0.00      A
ATOM   2457  CG2 ILE   175      43.600  42.277  36.347  0.00  0.00      A
ATOM   2458 HG21 ILE   175      42.971  43.104  36.028  0.00  0.00      A
ATOM   2459 HG22 ILE   175      43.058  41.340  36.227  0.00  0.00      A
ATOM   2460 HG23 ILE   175      44.476  42.223  35.703  0.00  0.00      A
ATOM   2461  CG1 ILE   175      44.919  43.733  37.933  0.00  0.00      A
ATOM   2462 HG13 ILE   175      45.196  43.852  38.974  0.00  0.00      A
ATOM   2463 HG12 ILE   175      44.356  44.619  37.638  0.00  0.00      A
ATOM   2464  CD1 ILE   175      46.216  43.676  37.111  0.00  0.00      A
ATOM   2465 HD11 ILE   175      45.998  43.798  36.051  0.00  0.00      A
ATOM   2466 HD12 ILE   175      46.722  42.724  37.270  0.00  0.00      A
ATOM   2467 HD13 ILE   175      46.881  44.482  37.414  0.00  0.00      A
ATOM   2468  C   ILE   175      41.687  41.617  38.425  0.00  0.00      A
ATOM   2469  O   ILE   175      40.710  41.957  37.764  0.00  0.00      A
ATOM   2470  N   ARG   176      41.793  40.376  38.904  0.00  0.00      A
ATOM   2471  H   ARG   176      42.504  40.198  39.601  0.00  0.00      A
ATOM   2472  CA  ARG   176      41.064  39.224  38.341  0.00  0.00      A
ATOM   2473  HA  ARG   176      40.859  39.417  37.288  0.00  0.00      A
ATOM   2474  CB  ARG   176      41.975  37.994  38.457  0.00  0.00      A
ATOM   2475  HB3 ARG   176      42.276  37.881  39.501  0.00  0.00      A
ATOM   2476  HB2 ARG   176      41.429  37.096  38.161  0.00  0.00      A
ATOM   2477  CG  ARG   176      43.222  38.133  37.559  0.00  0.00      A
ATOM   2478  HG3 ARG   176      43.688  39.111  37.684  0.00  0.00      A
ATOM   2479  HG2 ARG   176      42.924  38.030  36.514  0.00  0.00      A
ATOM   2480  CD  ARG   176      44.270  37.074  37.889  0.00  0.00      A
ATOM   2481  HD3 ARG   176      43.809  36.090  37.822  0.00  0.00      A
ATOM   2482  HD2 ARG   176      45.056  37.127  37.136  0.00  0.00      A
ATOM   2483  NE  ARG   176      44.867  37.312  39.220  0.00  0.00      A
ATOM   2484  HE  ARG   176      45.126  38.270  39.454  0.00  0.00      A
ATOM   2485  CZ  ARG   176      45.105  36.419  40.163  0.00  0.00      A
ATOM   2486  NH1 ARG   176      44.756  35.171  40.071  0.00  0.00      A
ATOM   2487 HH11 ARG   176      44.237  34.815  39.269  0.00  0.00      A
ATOM   2488 HH12 ARG   176      45.001  34.537  40.818  0.00  0.00      A
ATOM   2489  NH2 ARG   176      45.720  36.777  41.252  0.00  0.00      A
ATOM   2490 HH21 ARG   176      45.922  36.101  41.968  0.00  0.00      A
ATOM   2491 HH22 ARG   176      46.100  37.727  41.322  0.00  0.00      A
ATOM   2492  C   ARG   176      39.705  38.972  38.993  0.00  0.00      A
ATOM   2493  O   ARG   176      38.740  38.697  38.278  0.00  0.00      A
ATOM   2494  N   VAL   177      39.599  39.231  40.298  0.00  0.00      A
ATOM   2495  H   VAL   177      40.442  39.534  40.780  0.00  0.00      A
ATOM   2496  CA  VAL   177      38.356  39.227  41.084  0.00  0.00      A
ATOM   2497  HA  VAL   177      37.808  38.316  40.847  0.00  0.00      A
ATOM   2498  CB  VAL   177      38.649  39.208  42.601  0.00  0.00      A
ATOM   2499  HB  VAL   177      39.290  40.046  42.866  0.00  0.00      A
ATOM   2500  CG1 VAL   177      37.378  39.305  43.452  0.00  0.00      A
ATOM   2501 HG11 VAL   177      37.632  39.226  44.508  0.00  0.00      A
ATOM   2502 HG12 VAL   177      36.885  40.265  43.301  0.00  0.00      A
ATOM   2503 HG13 VAL   177      36.687  38.505  43.187  0.00  0.00      A
ATOM   2504  CG2 VAL   177      39.369  37.910  42.988  0.00  0.00      A
ATOM   2505 HG21 VAL   177      38.738  37.049  42.766  0.00  0.00      A
ATOM   2506 HG22 VAL   177      39.603  37.922  44.052  0.00  0.00      A
ATOM   2507 HG23 VAL   177      40.301  37.821  42.433  0.00  0.00      A
ATOM   2508  C   VAL   177      37.433  40.393  40.713  0.00  0.00      A
ATOM   2509  O   VAL   177      36.318  40.101  40.290  0.00  0.00      A
ATOM   2510  N   PRO   178      37.875  41.672  40.665  0.00  0.00      A
ATOM   2511  CD  PRO   178      39.141  42.218  41.137  0.00  0.00      A
ATOM   2512  HD3 PRO   178      39.175  42.175  42.225  0.00  0.00      A
ATOM   2513  HD2 PRO   178      39.995  41.697  40.714  0.00  0.00      A
ATOM   2514  CG  PRO   178      39.171  43.677  40.688  0.00  0.00      A
ATOM   2515  HG3 PRO   178      39.679  44.309  41.415  0.00  0.00      A
ATOM   2516  HG2 PRO   178      39.640  43.751  39.705  0.00  0.00      A
ATOM   2517  CB  PRO   178      37.704  44.060  40.583  0.00  0.00      A
ATOM   2518  HB3 PRO   178      37.352  44.391  41.559  0.00  0.00      A
ATOM   2519  HB2 PRO   178      37.547  44.843  39.844  0.00  0.00      A
ATOM   2520  CA  PRO   178      37.002  42.755  40.210  0.00  0.00      A
ATOM   2521  HA  PRO   178      36.067  42.715  40.767  0.00  0.00      A
ATOM   2522  C   PRO   178      36.658  42.665  38.715  0.00  0.00      A
ATOM   2523  O   PRO   178      35.506  42.909  38.363  0.00  0.00      A
ATOM   2524  N   ALA   179      37.521  42.070  37.880  0.00  0.00      A
ATOM   2525  H   ALA   179      38.469  41.889  38.184  0.00  0.00      A
ATOM   2526  CA  ALA   179      37.151  41.682  36.517  0.00  0.00      A
ATOM   2527  HA  ALA   179      36.761  42.565  36.010  0.00  0.00      A
ATOM   2528  CB  ALA   179      38.410  41.240  35.764  0.00  0.00      A
ATOM   2529  HB1 ALA   179      39.090  42.086  35.657  0.00  0.00      A
ATOM   2530  HB2 ALA   179      38.147  40.882  34.771  0.00  0.00      A
ATOM   2531  HB3 ALA   179      38.913  40.443  36.305  0.00  0.00      A
ATOM   2532  C   ALA   179      36.033  40.615  36.461  0.00  0.00      A
ATOM   2533  O   ALA   179      35.080  40.797  35.706  0.00  0.00      A
ATOM   2534  N   HID   180      36.019  39.620  37.362  0.00  0.00      A
ATOM   2535  H   HID   180      36.795  39.541  38.007  0.00  0.00      A
ATOM   2536  CA  HID   180      34.900  38.671  37.499  0.00  0.00      A
ATOM   2537  HA  HID   180      34.648  38.286  36.513  0.00  0.00      A
ATOM   2538  CB  HID   180      35.319  37.488  38.392  0.00  0.00      A
ATOM   2539  HB3 HID   180      35.393  37.820  39.428  0.00  0.00      A
ATOM   2540  HB2 HID   180      36.314  37.167  38.086  0.00  0.00      A
ATOM   2541  CG  HID   180      34.405  36.277  38.343  0.00  0.00      A
ATOM   2542  ND1 HID   180      33.095  36.184  38.768  0.00  0.00      A
ATOM   2543  HD1 HID   180      32.499  36.941  39.097  0.00  0.00      A
ATOM   2544  CE1 HID   180      32.676  34.920  38.601  0.00  0.00      A
ATOM   2545  HE1 HID   180      31.682  34.558  38.843  0.00  0.00      A
ATOM   2546  NE2 HID   180      33.657  34.173  38.067  0.00  0.00      A
ATOM   2547  CD2 HID   180      34.756  35.027  37.913  0.00  0.00      A
ATOM   2548  HD2 HID   180      35.723  34.744  37.523  0.00  0.00      A
ATOM   2549  C   HID   180      33.635  39.340  38.054  0.00  0.00      A
ATOM   2550  O   HID   180      32.532  39.049  37.599  0.00  0.00      A
ATOM   2551  N   PHE   181      33.764  40.213  39.054  0.00  0.00      A
ATOM   2552  H   PHE   181      34.694  40.380  39.425  0.00  0.00      A
ATOM   2553  CA  PHE   181      32.629  40.870  39.710  0.00  0.00      A
ATOM   2554  HA  PHE   181      31.870  40.131  39.959  0.00  0.00      A
ATOM   2555  CB  PHE   181      33.089  41.509  41.028  0.00  0.00      A
ATOM   2556  HB3 PHE   181      33.978  42.104  40.831  0.00  0.00      A
ATOM   2557  HB2 PHE   181      32.310  42.202  41.348  0.00  0.00      A
ATOM   2558  CG  PHE   181      33.375  40.581  42.208  0.00  0.00      A
ATOM   2559  CD1 PHE   181      33.505  39.179  42.077  0.00  0.00      A
ATOM   2560  HD1 PHE   181      33.396  38.697  41.120  0.00  0.00      A
ATOM   2561  CE1 PHE   181      33.766  38.377  43.203  0.00  0.00      A
ATOM   2562  HE1 PHE   181      33.855  37.305  43.093  0.00  0.00      A
ATOM   2563  CZ  PHE   181      33.906  38.966  44.471  0.00  0.00      A
ATOM   2564  HZ  PHE   181      34.113  38.346  45.334  0.00  0.00      A
ATOM   2565  CE2 PHE   181      33.764  40.357  44.613  0.00  0.00      A
ATOM   2566  HE2 PHE   181      33.858  40.821  45.583  0.00  0.00      A
ATOM   2567  CD2 PHE   181      33.491  41.154  43.488  0.00  0.00      A
ATOM   2568  HD2 PHE   181      33.356  42.218  43.609  0.00  0.00      A
ATOM   2569  C   PHE   181      31.940  41.897  38.798  0.00  0.00      A
ATOM   2570  O   PHE   181      30.713  41.948  38.776  0.00  0.00      A
ATOM   2571  N   CYS   182      32.685  42.585  37.928  0.00  0.00      A
ATOM   2572  H   CYS   182      33.695  42.517  38.006  0.00  0.00      A
ATOM   2573  CA  CYS   182      32.143  43.578  36.993  0.00  0.00      A
ATOM   2574  HA  CYS   182      31.136  43.851  37.310  0.00  0.00      A
ATOM   2575  CB  CYS   182      33.001  44.847  37.085  0.00  0.00      A
ATOM   2576  HB3 CYS   182      32.636  45.579  36.365  0.00  0.00      A
ATOM   2577  HB2 CYS   182      34.037  44.614  36.844  0.00  0.00      A
ATOM   2578  SG  CYS   182      32.892  45.576  38.752  0.00  0.00      A
ATOM   2579  HG  CYS   182      33.687  44.706  39.396  0.00  0.00      A
ATOM   2580  C   CYS   182      31.999  43.055  35.543  0.00  0.00      A
ATOM   2581  O   CYS   182      31.372  43.714  34.714  0.00  0.00      A
ATOM   2582  N   GLY   183      32.402  41.811  35.264  0.00  0.00      A
ATOM   2583  H   GLY   183      32.925  41.307  35.968  0.00  0.00      A
ATOM   2584  CA  GLY   183      32.117  41.110  34.007  0.00  0.00      A
ATOM   2585  HA3 GLY   183      32.325  40.051  34.157  0.00  0.00      A
ATOM   2586  HA2 GLY   183      31.062  41.222  33.757  0.00  0.00      A
ATOM   2587  C   GLY   183      32.949  41.587  32.814  0.00  0.00      A
ATOM   2588  O   GLY   183      32.387  41.892  31.761  0.00  0.00      A
ATOM   2589  N   VAL   184      34.249  41.815  33.014  0.00  0.00      A
ATOM   2590  H   VAL   184      34.634  41.535  33.911  0.00  0.00      A
ATOM   2591  CA  VAL   184      35.169  42.469  32.053  0.00  0.00      A
ATOM   2592  HA  VAL   184      34.738  42.419  31.054  0.00  0.00      A
ATOM   2593  CB  VAL   184      35.362  43.967  32.392  0.00  0.00      A
ATOM   2594  HB  VAL   184      36.074  44.390  31.685  0.00  0.00      A
ATOM   2595  CG1 VAL   184      34.055  44.753  32.235  0.00  0.00      A
ATOM   2596 HG11 VAL   184      33.323  44.427  32.973  0.00  0.00      A
ATOM   2597 HG12 VAL   184      33.650  44.602  31.234  0.00  0.00      A
ATOM   2598 HG13 VAL   184      34.245  45.814  32.381  0.00  0.00      A
ATOM   2599  CG2 VAL   184      35.909  44.207  33.806  0.00  0.00      A
ATOM   2600 HG21 VAL   184      35.216  43.825  34.555  0.00  0.00      A
ATOM   2601 HG22 VAL   184      36.877  43.717  33.915  0.00  0.00      A
ATOM   2602 HG23 VAL   184      36.047  45.276  33.966  0.00  0.00      A
ATOM   2603  C   VAL   184      36.518  41.738  31.969  0.00  0.00      A
ATOM   2604  O   VAL   184      36.741  40.770  32.698  0.00  0.00      A
ATOM   2605  N   TRP   185      37.392  42.116  31.029  0.00  0.00      A
ATOM   2606  H   TRP   185      37.203  42.952  30.486  0.00  0.00      A
ATOM   2607  CA  TRP   185      38.728  41.517  30.875  0.00  0.00      A
ATOM   2608  HA  TRP   185      38.673  40.448  31.078  0.00  0.00      A
ATOM   2609  CB  TRP   185      39.252  41.716  29.438  0.00  0.00      A
ATOM   2610  HB3 TRP   185      40.235  41.250  29.374  0.00  0.00      A
ATOM   2611  HB2 TRP   185      39.397  42.781  29.255  0.00  0.00      A
ATOM   2612  CG  TRP   185      38.415  41.163  28.319  0.00  0.00      A
ATOM   2613  CD1 TRP   185      37.274  41.715  27.848  0.00  0.00      A
ATOM   2614  HD1 TRP   185      36.826  42.625  28.230  0.00  0.00      A
ATOM   2615  NE1 TRP   185      36.753  40.933  26.838  0.00  0.00      A
ATOM   2616  HE1 TRP   185      35.851  41.122  26.404  0.00  0.00      A
ATOM   2617  CE2 TRP   185      37.543  39.833  26.589  0.00  0.00      A
ATOM   2618  CZ2 TRP   185      37.432  38.755  25.698  0.00  0.00      A
ATOM   2619  HZ2 TRP   185      36.589  38.688  25.025  0.00  0.00      A
ATOM   2620  CH2 TRP   185      38.437  37.775  25.683  0.00  0.00      A
ATOM   2621  HH2 TRP   185      38.376  36.943  24.995  0.00  0.00      A
ATOM   2622  CZ3 TRP   185      39.534  37.886  26.554  0.00  0.00      A
ATOM   2623  HZ3 TRP   185      40.306  37.131  26.534  0.00  0.00      A
ATOM   2624  CE3 TRP   185      39.632  38.971  27.449  0.00  0.00      A
ATOM   2625  HE3 TRP   185      40.476  39.044  28.115  0.00  0.00      A
ATOM   2626  CD2 TRP   185      38.633  39.967  27.503  0.00  0.00      A
ATOM   2627  C   TRP   185      39.714  42.149  31.869  0.00  0.00      A
ATOM   2628  O   TRP   185      39.740  43.373  32.010  0.00  0.00      A
ATOM   2629  N   GLY   186      40.678  41.371  32.365  0.00  0.00      A
ATOM   2630  H   GLY   186      40.618  40.367  32.212  0.00  0.00      A
ATOM   2631  CA  GLY   186      41.806  41.885  33.149  0.00  0.00      A
ATOM   2632  HA3 GLY   186      42.179  42.793  32.679  0.00  0.00      A
ATOM   2633  HA2 GLY   186      41.468  42.131  34.155  0.00  0.00      A
ATOM   2634  C   GLY   186      42.961  40.894  33.265  0.00  0.00      A
ATOM   2635  O   GLY   186      42.747  39.718  33.570  0.00  0.00      A
ATOM   2636  N   LEU   187      44.193  41.383  33.097  0.00  0.00      A
ATOM   2637  H   LEU   187      44.298  42.387  32.959  0.00  0.00      A
ATOM   2638  CA  LEU   187      45.395  40.560  32.933  0.00  0.00      A
ATOM   2639  HA  LEU   187      45.129  39.508  33.027  0.00  0.00      A
ATOM   2640  CB  LEU   187      45.930  40.782  31.503  0.00  0.00      A
ATOM   2641  HB3 LEU   187      46.108  41.849  31.369  0.00  0.00      A
ATOM   2642  HB2 LEU   187      45.155  40.484  30.799  0.00  0.00      A
ATOM   2643  CG  LEU   187      47.225  40.028  31.143  0.00  0.00      A
ATOM   2644  HG  LEU   187      48.018  40.310  31.834  0.00  0.00      A
ATOM   2645  CD1 LEU   187      47.053  38.509  31.169  0.00  0.00      A
ATOM   2646 HD11 LEU   187      46.773  38.181  32.168  0.00  0.00      A
ATOM   2647 HD12 LEU   187      46.291  38.206  30.455  0.00  0.00      A
ATOM   2648 HD13 LEU   187      47.999  38.031  30.911  0.00  0.00      A
ATOM   2649  CD2 LEU   187      47.655  40.423  29.729  0.00  0.00      A
ATOM   2650 HD21 LEU   187      47.828  41.498  29.684  0.00  0.00      A
ATOM   2651 HD22 LEU   187      48.581  39.908  29.471  0.00  0.00      A
ATOM   2652 HD23 LEU   187      46.884  40.152  29.007  0.00  0.00      A
ATOM   2653  C   LEU   187      46.437  40.875  34.014  0.00  0.00      A
ATOM   2654  O   LEU   187      47.127  41.891  33.960  0.00  0.00      A
ATOM   2655  N   LYN   188      46.626  39.935  34.943  0.00  0.00      A
ATOM   2656  H   LYN   188      46.059  39.097  34.880  0.00  0.00      A
ATOM   2657  CA  LYN   188      47.845  39.844  35.749  0.00  0.00      A
ATOM   2658  HA  LYN   188      48.054  40.811  36.210  0.00  0.00      A
ATOM   2659  CB  LYN   188      47.618  38.786  36.840  0.00  0.00      A
ATOM   2660  HB3 LYN   188      47.392  37.836  36.357  0.00  0.00      A
ATOM   2661  HB2 LYN   188      46.757  39.080  37.443  0.00  0.00      A
ATOM   2662  CG  LYN   188      48.825  38.586  37.766  0.00  0.00      A
ATOM   2663  HG3 LYN   188      49.716  38.347  37.186  0.00  0.00      A
ATOM   2664  HG2 LYN   188      48.999  39.500  38.331  0.00  0.00      A
ATOM   2665  CD  LYN   188      48.549  37.420  38.717  0.00  0.00      A
ATOM   2666  HD3 LYN   188      47.622  37.595  39.257  0.00  0.00      A
ATOM   2667  HD2 LYN   188      48.437  36.511  38.125  0.00  0.00      A
ATOM   2668  CE  LYN   188      49.677  37.201  39.721  0.00  0.00      A
ATOM   2669  HE3 LYN   188      50.633  37.143  39.204  0.00  0.00      A
ATOM   2670  HE2 LYN   188      49.488  36.258  40.224  0.00  0.00      A
ATOM   2671  NZ  LYN   188      49.734  38.262  40.745  0.00  0.00      A
ATOM   2672  HZ3 LYN   188      49.998  39.124  40.278  0.00  0.00      A
ATOM   2673  HZ2 LYN   188      48.772  38.463  41.050  0.00  0.00      A
ATOM   2674  C   LYN   188      49.013  39.454  34.832  0.00  0.00      A
ATOM   2675  O   LYN   188      48.864  38.554  34.005  0.00  0.00      A
ATOM   2676  N   THR   189      50.204  39.996  35.081  0.00  0.00      A
ATOM   2677  H   THR   189      50.293  40.662  35.832  0.00  0.00      A
ATOM   2678  CA  THR   189      51.408  39.752  34.270  0.00  0.00      A
ATOM   2679  HA  THR   189      51.188  39.029  33.484  0.00  0.00      A
ATOM   2680  CB  THR   189      51.863  41.049  33.577  0.00  0.00      A
ATOM   2681  HB  THR   189      52.723  40.817  32.950  0.00  0.00      A
ATOM   2682  CG2 THR   189      50.796  41.689  32.688  0.00  0.00      A
ATOM   2683 HG21 THR   189      50.476  40.970  31.933  0.00  0.00      A
ATOM   2684 HG22 THR   189      49.933  41.998  33.278  0.00  0.00      A
ATOM   2685 HG23 THR   189      51.217  42.561  32.187  0.00  0.00      A
ATOM   2686  OG1 THR   189      52.253  42.005  34.537  0.00  0.00      A
ATOM   2687  HG1 THR   189      51.630  42.754  34.526  0.00  0.00      A
ATOM   2688  C   THR   189      52.550  39.166  35.114  0.00  0.00      A
ATOM   2689  O   THR   189      52.493  39.161  36.348  0.00  0.00      A
ATOM   2690  N   THR   190      53.580  38.636  34.452  0.00  0.00      A
ATOM   2691  H   THR   190      53.527  38.607  33.435  0.00  0.00      A
ATOM   2692  CA  THR   190      54.804  38.088  35.077  0.00  0.00      A
ATOM   2693  HA  THR   190      54.526  37.236  35.699  0.00  0.00      A
ATOM   2694  CB  THR   190      55.757  37.589  33.976  0.00  0.00      A
ATOM   2695  HB  THR   190      56.103  38.430  33.379  0.00  0.00      A
ATOM   2696  CG2 THR   190      56.972  36.821  34.490  0.00  0.00      A
ATOM   2697 HG21 THR   190      56.658  36.037  35.180  0.00  0.00      A
ATOM   2698 HG22 THR   190      57.658  37.506  34.983  0.00  0.00      A
ATOM   2699 HG23 THR   190      57.506  36.374  33.652  0.00  0.00      A
ATOM   2700  OG1 THR   190      55.067  36.696  33.138  0.00  0.00      A
ATOM   2701  HG1 THR   190      54.479  37.233  32.553  0.00  0.00      A
ATOM   2702  C   THR   190      55.509  39.126  35.966  0.00  0.00      A
ATOM   2703  O   THR   190      55.460  40.317  35.665  0.00  0.00      A
ATOM   2704  N   PHE   191      56.251  38.682  36.989  0.00  0.00      A
ATOM   2705  H   PHE   191      56.194  37.691  37.176  0.00  0.00      A
ATOM   2706  CA  PHE   191      56.874  39.480  38.069  0.00  0.00      A
ATOM   2707  HA  PHE   191      56.075  39.764  38.751  0.00  0.00      A
ATOM   2708  CB  PHE   191      57.817  38.566  38.871  0.00  0.00      A
ATOM   2709  HB3 PHE   191      58.091  39.078  39.795  0.00  0.00      A
ATOM   2710  HB2 PHE   191      57.278  37.662  39.159  0.00  0.00      A
ATOM   2711  CG  PHE   191      59.091  38.176  38.138  0.00  0.00      A
ATOM   2712  CD1 PHE   191      60.246  38.973  38.256  0.00  0.00      A
ATOM   2713  HD1 PHE   191      60.240  39.843  38.894  0.00  0.00      A
ATOM   2714  CE1 PHE   191      61.411  38.649  37.537  0.00  0.00      A
ATOM   2715  HE1 PHE   191      62.291  39.270  37.631  0.00  0.00      A
ATOM   2716  CZ  PHE   191      61.425  37.524  36.696  0.00  0.00      A
ATOM   2717  HZ  PHE   191      62.317  37.274  36.139  0.00  0.00      A
ATOM   2718  CE2 PHE   191      60.277  36.721  36.582  0.00  0.00      A
ATOM   2719  HE2 PHE   191      60.288  35.852  35.938  0.00  0.00      A
ATOM   2720  CD2 PHE   191      59.118  37.036  37.313  0.00  0.00      A
ATOM   2721  HD2 PHE   191      58.248  36.401  37.233  0.00  0.00      A
ATOM   2722  C   PHE   191      57.598  40.796  37.691  0.00  0.00      A
ATOM   2723  O   PHE   191      57.722  41.688  38.535  0.00  0.00      A
ATOM   2724  N   ASP   192      58.087  40.938  36.456  0.00  0.00      A
ATOM   2725  H   ASP   192      57.985  40.158  35.826  0.00  0.00      A
ATOM   2726  CA  ASP   192      58.730  42.157  35.943  0.00  0.00      A
ATOM   2727  HA  ASP   192      58.300  43.009  36.473  0.00  0.00      A
ATOM   2728  CB  ASP   192      60.234  42.107  36.271  0.00  0.00      A
ATOM   2729  HB3 ASP   192      60.364  41.792  37.307  0.00  0.00      A
ATOM   2730  HB2 ASP   192      60.720  41.368  35.632  0.00  0.00      A
ATOM   2731  CG  ASP   192      60.925  43.465  36.120  0.00  0.00      A
ATOM   2732  OD1 ASP   192      62.013  43.533  35.503  0.00  0.00      A
ATOM   2733  OD2 ASP   192      60.444  44.479  36.678  0.00  0.00      A
ATOM   2734  C   ASP   192      58.442  42.392  34.441  0.00  0.00      A
ATOM   2735  O   ASP   192      59.247  42.989  33.729  0.00  0.00      A
ATOM   2736  N   ALA   193      57.317  41.879  33.927  0.00  0.00      A
ATOM   2737  H   ALA   193      56.688  41.385  34.547  0.00  0.00      A
ATOM   2738  CA  ALA   193      56.849  42.171  32.567  0.00  0.00      A
ATOM   2739  HA  ALA   193      57.633  41.918  31.856  0.00  0.00      A
ATOM   2740  CB  ALA   193      55.630  41.292  32.268  0.00  0.00      A
ATOM   2741  HB1 ALA   193      55.935  40.249  32.204  0.00  0.00      A
ATOM   2742  HB2 ALA   193      55.193  41.583  31.313  0.00  0.00      A
ATOM   2743  HB3 ALA   193      54.881  41.410  33.049  0.00  0.00      A
ATOM   2744  C   ALA   193      56.518  43.660  32.343  0.00  0.00      A
ATOM   2745  O   ALA   193      56.732  44.180  31.251  0.00  0.00      A
ATOM   2746  N   VAL   194      56.089  44.381  33.384  0.00  0.00      A
ATOM   2747  H   VAL   194      55.914  43.888  34.254  0.00  0.00      A
ATOM   2748  CA  VAL   194      55.716  45.804  33.321  0.00  0.00      A
ATOM   2749  HA  VAL   194      56.134  46.249  32.418  0.00  0.00      A
ATOM   2750  CB  VAL   194      54.181  45.960  33.255  0.00  0.00      A
ATOM   2751  HB  VAL   194      53.744  45.502  34.141  0.00  0.00      A
ATOM   2752  CG1 VAL   194      53.766  47.436  33.198  0.00  0.00      A
ATOM   2753 HG11 VAL   194      54.200  47.917  32.322  0.00  0.00      A
ATOM   2754 HG12 VAL   194      52.681  47.503  33.144  0.00  0.00      A
ATOM   2755 HG13 VAL   194      54.073  47.962  34.100  0.00  0.00      A
ATOM   2756  CG2 VAL   194      53.573  45.276  32.022  0.00  0.00      A
ATOM   2757 HG21 VAL   194      52.491  45.411  32.020  0.00  0.00      A
ATOM   2758 HG22 VAL   194      53.990  45.699  31.108  0.00  0.00      A
ATOM   2759 HG23 VAL   194      53.770  44.205  32.046  0.00  0.00      A
ATOM   2760  C   VAL   194      56.293  46.546  34.529  0.00  0.00      A
ATOM   2761  O   VAL   194      56.331  46.022  35.644  0.00  0.00      A
ATOM   2762  N   SER   195      56.751  47.779  34.306  0.00  0.00      A
ATOM   2763  H   SER   195      56.697  48.133  33.363  0.00  0.00      A
ATOM   2764  CA  SER   195      57.343  48.675  35.310  0.00  0.00      A
ATOM   2765  HA  SER   195      58.203  48.185  35.765  0.00  0.00      A
ATOM   2766  CB  SER   195      57.857  49.939  34.617  0.00  0.00      A
ATOM   2767  HB3 SER   195      57.029  50.440  34.113  0.00  0.00      A
ATOM   2768  HB2 SER   195      58.287  50.615  35.357  0.00  0.00      A
ATOM   2769  OG  SER   195      58.842  49.586  33.666  0.00  0.00      A
ATOM   2770  HG  SER   195      59.691  49.501  34.155  0.00  0.00      A
ATOM   2771  C   SER   195      56.370  49.063  36.432  0.00  0.00      A
ATOM   2772  O   SER   195      55.533  49.950  36.252  0.00  0.00      A
ATOM   2773  N   LEU   196      56.584  48.518  37.634  0.00  0.00      A
ATOM   2774  H   LEU   196      57.288  47.791  37.700  0.00  0.00      A
ATOM   2775  CA  LEU   196      55.910  48.924  38.882  0.00  0.00      A
ATOM   2776  HA  LEU   196      54.835  48.916  38.702  0.00  0.00      A
ATOM   2777  CB  LEU   196      56.251  47.864  39.953  0.00  0.00      A
ATOM   2778  HB3 LEU   196      56.095  46.871  39.526  0.00  0.00      A
ATOM   2779  HB2 LEU   196      57.309  47.959  40.187  0.00  0.00      A
ATOM   2780  CG  LEU   196      55.466  47.940  41.278  0.00  0.00      A
ATOM   2781  HG  LEU   196      55.553  48.936  41.708  0.00  0.00      A
ATOM   2782  CD1 LEU   196      53.987  47.592  41.101  0.00  0.00      A
ATOM   2783 HD11 LEU   196      53.522  48.301  40.420  0.00  0.00      A
ATOM   2784 HD12 LEU   196      53.885  46.584  40.699  0.00  0.00      A
ATOM   2785 HD13 LEU   196      53.487  47.658  42.065  0.00  0.00      A
ATOM   2786  CD2 LEU   196      56.060  46.942  42.273  0.00  0.00      A
ATOM   2787 HD21 LEU   196      57.112  47.172  42.437  0.00  0.00      A
ATOM   2788 HD22 LEU   196      55.535  47.018  43.225  0.00  0.00      A
ATOM   2789 HD23 LEU   196      55.971  45.925  41.889  0.00  0.00      A
ATOM   2790  C   LEU   196      56.287  50.353  39.347  0.00  0.00      A
ATOM   2791  O   LEU   196      55.565  50.964  40.131  0.00  0.00      A
ATOM   2792  N   GLU   197      57.372  50.923  38.817  0.00  0.00      A
ATOM   2793  H   GLU   197      57.969  50.336  38.241  0.00  0.00      A
ATOM   2794  CA  GLU   197      57.851  52.290  39.072  0.00  0.00      A
ATOM   2795  HA  GLU   197      58.223  52.332  40.087  0.00  0.00      A
ATOM   2796  CB  GLU   197      59.034  52.612  38.148  0.00  0.00      A
ATOM   2797  HB3 GLU   197      59.136  53.696  38.104  0.00  0.00      A
ATOM   2798  HB2 GLU   197      58.825  52.256  37.140  0.00  0.00      A
ATOM   2799  CG  GLU   197      60.386  52.071  38.641  0.00  0.00      A
ATOM   2800  HG3 GLU   197      61.165  52.540  38.040  0.00  0.00      A
ATOM   2801  HG2 GLU   197      60.543  52.405  39.668  0.00  0.00      A
ATOM   2802  CD  GLU   197      60.573  50.546  38.566  0.00  0.00      A
ATOM   2803  OE1 GLU   197      61.568  50.041  39.141  0.00  0.00      A
ATOM   2804  OE2 GLU   197      59.801  49.826  37.889  0.00  0.00      A
ATOM   2805  C   GLU   197      56.758  53.371  38.979  0.00  0.00      A
ATOM   2806  O   GLU   197      56.252  53.690  37.898  0.00  0.00      A
ATOM   2807  N   GLY   198      56.414  53.953  40.133  0.00  0.00      A
ATOM   2808  H   GLY   198      56.897  53.659  40.970  0.00  0.00      A
ATOM   2809  CA  GLY   198      55.347  54.944  40.288  0.00  0.00      A
ATOM   2810  HA3 GLY   198      55.198  55.484  39.356  0.00  0.00      A
ATOM   2811  HA2 GLY   198      55.659  55.665  41.043  0.00  0.00      A
ATOM   2812  C   GLY   198      54.008  54.352  40.747  0.00  0.00      A
ATOM   2813  O   GLY   198      52.971  54.986  40.576  0.00  0.00      A
ATOM   2814  N   HID   199      54.011  53.146  41.317  0.00  0.00      A
ATOM   2815  H   HID   199      54.872  52.613  41.281  0.00  0.00      A
ATOM   2816  CA  HID   199      52.845  52.452  41.871  0.00  0.00      A
ATOM   2817  HA  HID   199      52.021  53.158  41.953  0.00  0.00      A
ATOM   2818  CB  HID   199      52.411  51.337  40.905  0.00  0.00      A
ATOM   2819  HB3 HID   199      53.120  50.513  40.957  0.00  0.00      A
ATOM   2820  HB2 HID   199      52.445  51.730  39.887  0.00  0.00      A
ATOM   2821  CG  HID   199      51.017  50.807  41.143  0.00  0.00      A
ATOM   2822  ND1 HID   199      49.977  50.914  40.256  0.00  0.00      A
ATOM   2823  HD1 HID   199      50.007  51.361  39.342  0.00  0.00      A
ATOM   2824  CE1 HID   199      48.910  50.295  40.772  0.00  0.00      A
ATOM   2825  HE1 HID   199      47.945  50.227  40.284  0.00  0.00      A
ATOM   2826  NE2 HID   199      49.200  49.789  41.984  0.00  0.00      A
ATOM   2827  CD2 HID   199      50.546  50.101  42.222  0.00  0.00      A
ATOM   2828  HD2 HID   199      51.107  49.818  43.101  0.00  0.00      A
ATOM   2829  C   HID   199      53.163  51.954  43.292  0.00  0.00      A
ATOM   2830  O   HID   199      53.297  50.752  43.533  0.00  0.00      A
ATOM   2831  N   TYR   200      53.392  52.888  44.221  0.00  0.00      A
ATOM   2832  H   TYR   200      53.224  53.860  43.977  0.00  0.00      A
ATOM   2833  CA  TYR   200      53.941  52.616  45.557  0.00  0.00      A
ATOM   2834  HA  TYR   200      53.966  51.542  45.734  0.00  0.00      A
ATOM   2835  CB  TYR   200      55.377  53.154  45.641  0.00  0.00      A
ATOM   2836  HB3 TYR   200      55.794  52.857  46.604  0.00  0.00      A
ATOM   2837  HB2 TYR   200      55.331  54.244  45.631  0.00  0.00      A
ATOM   2838  CG  TYR   200      56.347  52.701  44.564  0.00  0.00      A
ATOM   2839  CD1 TYR   200      57.154  53.655  43.913  0.00  0.00      A
ATOM   2840  HD1 TYR   200      57.046  54.707  44.143  0.00  0.00      A
ATOM   2841  CE1 TYR   200      58.144  53.235  43.005  0.00  0.00      A
ATOM   2842  HE1 TYR   200      58.787  53.961  42.532  0.00  0.00      A
ATOM   2843  CZ  TYR   200      58.330  51.869  42.755  0.00  0.00      A
ATOM   2844  OH  TYR   200      59.369  51.474  41.977  0.00  0.00      A
ATOM   2845  HH  TYR   200      59.399  50.499  41.873  0.00  0.00      A
ATOM   2846  CE2 TYR   200      57.487  50.920  43.349  0.00  0.00      A
ATOM   2847  HE2 TYR   200      57.624  49.869  43.138  0.00  0.00      A
ATOM   2848  CD2 TYR   200      56.499  51.333  44.263  0.00  0.00      A
ATOM   2849  HD2 TYR   200      55.876  50.594  44.752  0.00  0.00      A
ATOM   2850  C   TYR   200      53.110  53.261  46.673  0.00  0.00      A
ATOM   2851  O   TYR   200      52.699  54.417  46.554  0.00  0.00      A
ATOM   2852  N   PHE   201      52.971  52.564  47.803  0.00  0.00      A
ATOM   2853  H   PHE   201      53.323  51.610  47.821  0.00  0.00      A
ATOM   2854  CA  PHE   201      52.304  53.063  49.010  0.00  0.00      A
ATOM   2855  HA  PHE   201      51.264  53.232  48.753  0.00  0.00      A
ATOM   2856  CB  PHE   201      52.345  51.940  50.060  0.00  0.00      A
ATOM   2857  HB3 PHE   201      51.974  51.026  49.594  0.00  0.00      A
ATOM   2858  HB2 PHE   201      53.381  51.751  50.334  0.00  0.00      A
ATOM   2859  CG  PHE   201      51.545  52.182  51.327  0.00  0.00      A
ATOM   2860  CD1 PHE   201      52.018  53.079  52.301  0.00  0.00      A
ATOM   2861  HD1 PHE   201      52.933  53.620  52.127  0.00  0.00      A
ATOM   2862  CE1 PHE   201      51.308  53.280  53.496  0.00  0.00      A
ATOM   2863  HE1 PHE   201      51.687  53.965  54.243  0.00  0.00      A
ATOM   2864  CZ  PHE   201      50.117  52.573  53.727  0.00  0.00      A
ATOM   2865  HZ  PHE   201      49.580  52.709  54.655  0.00  0.00      A
ATOM   2866  CE2 PHE   201      49.638  51.675  52.757  0.00  0.00      A
ATOM   2867  HE2 PHE   201      48.735  51.118  52.948  0.00  0.00      A
ATOM   2868  CD2 PHE   201      50.348  51.477  51.559  0.00  0.00      A
ATOM   2869  HD2 PHE   201      49.988  50.764  50.831  0.00  0.00      A
ATOM   2870  C   PHE   201      52.936  54.393  49.503  0.00  0.00      A
ATOM   2871  O   PHE   201      54.156  54.548  49.392  0.00  0.00      A
ATOM   2872  N   PRO   202      52.154  55.392  49.973  0.00  0.00      A
ATOM   2873  CD  PRO   202      50.701  55.371  50.085  0.00  0.00      A
ATOM   2874  HD3 PRO   202      50.403  54.788  50.956  0.00  0.00      A
ATOM   2875  HD2 PRO   202      50.249  54.966  49.186  0.00  0.00      A
ATOM   2876  CG  PRO   202      50.256  56.823  50.260  0.00  0.00      A
ATOM   2877  HG3 PRO   202      50.101  57.280  49.281  0.00  0.00      A
ATOM   2878  HG2 PRO   202      49.355  56.901  50.868  0.00  0.00      A
ATOM   2879  CB  PRO   202      51.456  57.465  50.943  0.00  0.00      A
ATOM   2880  HB3 PRO   202      51.414  57.252  52.012  0.00  0.00      A
ATOM   2881  HB2 PRO   202      51.497  58.540  50.764  0.00  0.00      A
ATOM   2882  CA  PRO   202      52.639  56.738  50.298  0.00  0.00      A
ATOM   2883  HA  PRO   202      52.850  57.228  49.350  0.00  0.00      A
ATOM   2884  C   PRO   202      53.899  56.806  51.176  0.00  0.00      A
ATOM   2885  O   PRO   202      53.876  56.447  52.354  0.00  0.00      A
ATOM   2886  N   ARG   203      54.961  57.422  50.634  0.00  0.00      A
ATOM   2887  H   ARG   203      54.863  57.661  49.653  0.00  0.00      A
ATOM   2888  CA  ARG   203      56.265  57.745  51.265  0.00  0.00      A
ATOM   2889  HA  ARG   203      56.881  58.227  50.507  0.00  0.00      A
ATOM   2890  CB  ARG   203      56.075  58.748  52.422  0.00  0.00      A
ATOM   2891  HB3 ARG   203      57.058  59.031  52.799  0.00  0.00      A
ATOM   2892  HB2 ARG   203      55.574  58.245  53.242  0.00  0.00      A
ATOM   2893  CG  ARG   203      55.284  60.032  52.123  0.00  0.00      A
ATOM   2894  HG3 ARG   203      54.244  59.781  51.909  0.00  0.00      A
ATOM   2895  HG2 ARG   203      55.292  60.625  53.035  0.00  0.00      A
ATOM   2896  CD  ARG   203      55.833  60.887  50.971  0.00  0.00      A
ATOM   2897  HD3 ARG   203      55.507  60.431  50.037  0.00  0.00      A
ATOM   2898  HD2 ARG   203      55.404  61.889  51.024  0.00  0.00      A
ATOM   2899  NE  ARG   203      57.305  60.960  50.962  0.00  0.00      A
ATOM   2900  HE  ARG   203      57.771  60.455  50.216  0.00  0.00      A
ATOM   2901  CZ  ARG   203      58.085  61.495  51.880  0.00  0.00      A
ATOM   2902  NH1 ARG   203      57.676  62.287  52.830  0.00  0.00      A
ATOM   2903 HH11 ARG   203      56.699  62.580  52.871  0.00  0.00      A
ATOM   2904 HH12 ARG   203      58.333  62.611  53.516  0.00  0.00      A
ATOM   2905  NH2 ARG   203      59.346  61.199  51.869  0.00  0.00      A
ATOM   2906 HH21 ARG   203      59.907  61.490  52.665  0.00  0.00      A
ATOM   2907 HH22 ARG   203      59.660  60.428  51.290  0.00  0.00      A
ATOM   2908  C   ARG   203      57.112  56.560  51.758  0.00  0.00      A
ATOM   2909  O   ARG   203      58.286  56.752  52.083  0.00  0.00      A
ATOM   2910  N   THR   204      56.565  55.352  51.832  0.00  0.00      A
ATOM   2911  H   THR   204      55.604  55.246  51.536  0.00  0.00      A
ATOM   2912  CA  THR   204      57.212  54.162  52.410  0.00  0.00      A
ATOM   2913  HA  THR   204      57.663  54.429  53.367  0.00  0.00      A
ATOM   2914  CB  THR   204      56.167  53.071  52.659  0.00  0.00      A
ATOM   2915  HB  THR   204      56.667  52.158  52.973  0.00  0.00      A
ATOM   2916  CG2 THR   204      55.164  53.472  53.732  0.00  0.00      A
ATOM   2917 HG21 THR   204      55.700  53.771  54.625  0.00  0.00      A
ATOM   2918 HG22 THR   204      54.513  52.629  53.959  0.00  0.00      A
ATOM   2919 HG23 THR   204      54.566  54.315  53.405  0.00  0.00      A
ATOM   2920  OG1 THR   204      55.460  52.829  51.472  0.00  0.00      A
ATOM   2921  HG1 THR   204      55.371  51.861  51.371  0.00  0.00      A
ATOM   2922  C   THR   204      58.304  53.561  51.522  0.00  0.00      A
ATOM   2923  O   THR   204      58.258  53.672  50.294  0.00  0.00      A
ATOM   2924  N   ASP   205      59.158  52.722  52.113  0.00  0.00      A
ATOM   2925  H   ASP   205      59.172  52.717  53.133  0.00  0.00      A
ATOM   2926  CA  ASP   205      60.160  51.876  51.435  0.00  0.00      A
ATOM   2927  HA  ASP   205      60.668  52.501  50.701  0.00  0.00      A
ATOM   2928  CB  ASP   205      61.200  51.473  52.493  0.00  0.00      A
ATOM   2929  HB3 ASP   205      61.494  52.360  53.057  0.00  0.00      A
ATOM   2930  HB2 ASP   205      60.740  50.768  53.189  0.00  0.00      A
ATOM   2931  CG  ASP   205      62.474  50.860  51.910  0.00  0.00      A
ATOM   2932  OD1 ASP   205      63.025  49.938  52.562  0.00  0.00      A
ATOM   2933  OD2 ASP   205      62.946  51.298  50.831  0.00  0.00      A
ATOM   2934  C   ASP   205      59.573  50.652  50.667  0.00  0.00      A
ATOM   2935  O   ASP   205      60.258  49.655  50.423  0.00  0.00      A
ATOM   2936  N   SER   206      58.278  50.674  50.335  0.00  0.00      A
ATOM   2937  H   SER   206      57.745  51.500  50.570  0.00  0.00      A
ATOM   2938  CA  SER   206      57.532  49.559  49.725  0.00  0.00      A
ATOM   2939  HA  SER   206      57.691  48.671  50.334  0.00  0.00      A
ATOM   2940  CB  SER   206      56.031  49.878  49.743  0.00  0.00      A
ATOM   2941  HB3 SER   206      55.836  50.733  49.094  0.00  0.00      A
ATOM   2942  HB2 SER   206      55.470  49.021  49.371  0.00  0.00      A
ATOM   2943  OG  SER   206      55.600  50.188  51.059  0.00  0.00      A
ATOM   2944  HG  SER   206      55.332  49.345  51.480  0.00  0.00      A
ATOM   2945  C   SER   206      57.947  49.179  48.291  0.00  0.00      A
ATOM   2946  O   SER   206      57.548  48.121  47.807  0.00  0.00      A
ATOM   2947  N   ALA   207      58.795  49.970  47.617  0.00  0.00      A
ATOM   2948  H   ALA   207      59.121  50.816  48.066  0.00  0.00      A
ATOM   2949  CA  ALA   207      59.208  49.739  46.223  0.00  0.00      A
ATOM   2950  HA  ALA   207      58.304  49.588  45.632  0.00  0.00      A
ATOM   2951  CB  ALA   207      59.906  51.003  45.709  0.00  0.00      A
ATOM   2952  HB1 ALA   207      60.810  51.192  46.286  0.00  0.00      A
ATOM   2953  HB2 ALA   207      60.187  50.871  44.664  0.00  0.00      A
ATOM   2954  HB3 ALA   207      59.233  51.858  45.786  0.00  0.00      A
ATOM   2955  C   ALA   207      60.097  48.496  45.980  0.00  0.00      A
ATOM   2956  O   ALA   207      60.375  48.162  44.823  0.00  0.00      A
ATOM   2957  N   LYS   208      60.584  47.827  47.035  0.00  0.00      A
ATOM   2958  H   LYS   208      60.325  48.170  47.951  0.00  0.00      A
ATOM   2959  CA  LYS   208      61.407  46.603  46.953  0.00  0.00      A
ATOM   2960  HA  LYS   208      61.937  46.595  46.000  0.00  0.00      A
ATOM   2961  CB  LYS   208      62.480  46.593  48.061  0.00  0.00      A
ATOM   2962  HB3 LYS   208      62.001  46.607  49.039  0.00  0.00      A
ATOM   2963  HB2 LYS   208      63.034  45.659  47.983  0.00  0.00      A
ATOM   2964  CG  LYS   208      63.463  47.776  47.947  0.00  0.00      A
ATOM   2965  HG3 LYS   208      63.478  48.131  46.915  0.00  0.00      A
ATOM   2966  HG2 LYS   208      63.107  48.597  48.572  0.00  0.00      A
ATOM   2967  CD  LYS   208      64.914  47.426  48.323  0.00  0.00      A
ATOM   2968  HD3 LYS   208      65.527  48.321  48.211  0.00  0.00      A
ATOM   2969  HD2 LYS   208      65.286  46.698  47.601  0.00  0.00      A
ATOM   2970  CE  LYS   208      65.128  46.848  49.730  0.00  0.00      A
ATOM   2971  HE3 LYS   208      66.183  46.574  49.822  0.00  0.00      A
ATOM   2972  HE2 LYS   208      64.536  45.937  49.846  0.00  0.00      A
ATOM   2973  NZ  LYS   208      64.791  47.814  50.797  0.00  0.00      A
ATOM   2974  HZ1 LYS   208      63.787  47.866  50.936  0.00  0.00      A
ATOM   2975  HZ2 LYS   208      65.129  48.746  50.569  0.00  0.00      A
ATOM   2976  HZ3 LYS   208      65.220  47.545  51.681  0.00  0.00      A
ATOM   2977  C   LYS   208      60.541  45.332  46.947  0.00  0.00      A
ATOM   2978  O   LYS   208      60.513  44.584  47.921  0.00  0.00      A
ATOM   2979  N   ALA   209      59.724  45.158  45.910  0.00  0.00      A
ATOM   2980  H   ALA   209      59.845  45.772  45.116  0.00  0.00      A
ATOM   2981  CA  ALA   209      58.754  44.062  45.775  0.00  0.00      A
ATOM   2982  HA  ALA   209      58.176  43.995  46.698  0.00  0.00      A
ATOM   2983  CB  ALA   209      57.794  44.445  44.638  0.00  0.00      A
ATOM   2984  HB1 ALA   209      57.026  43.682  44.523  0.00  0.00      A
ATOM   2985  HB2 ALA   209      58.340  44.532  43.698  0.00  0.00      A
ATOM   2986  HB3 ALA   209      57.310  45.396  44.866  0.00  0.00      A
ATOM   2987  C   ALA   209      59.396  42.673  45.523  0.00  0.00      A
ATOM   2988  O   ALA   209      60.564  42.574  45.142  0.00  0.00      A
ATOM   2989  N   ASP   210      58.587  41.609  45.553  0.00  0.00      A
ATOM   2990  H   ASP   210      57.643  41.771  45.886  0.00  0.00      A
ATOM   2991  CA  ASP   210      58.920  40.269  45.014  0.00  0.00      A
ATOM   2992  HA  ASP   210      59.674  40.374  44.232  0.00  0.00      A
ATOM   2993  CB  ASP   210      59.504  39.356  46.113  0.00  0.00      A
ATOM   2994  HB3 ASP   210      58.873  39.422  47.002  0.00  0.00      A
ATOM   2995  HB2 ASP   210      59.470  38.322  45.766  0.00  0.00      A
ATOM   2996  CG  ASP   210      60.958  39.663  46.489  0.00  0.00      A
ATOM   2997  OD1 ASP   210      61.183  40.353  47.509  0.00  0.00      A
ATOM   2998  OD2 ASP   210      61.904  39.182  45.816  0.00  0.00      A
ATOM   2999  C   ASP   210      57.712  39.557  44.357  0.00  0.00      A
ATOM   3000  O   ASP   210      57.912  38.737  43.457  0.00  0.00      A
ATOM   3001  N   LEU   211      56.469  39.910  44.728  0.00  0.00      A
ATOM   3002  H   LEU   211      56.375  40.578  45.484  0.00  0.00      A
ATOM   3003  CA  LEU   211      55.222  39.319  44.204  0.00  0.00      A
ATOM   3004  HA  LEU   211      55.460  38.615  43.407  0.00  0.00      A
ATOM   3005  CB  LEU   211      54.487  38.546  45.327  0.00  0.00      A
ATOM   3006  HB3 LEU   211      54.450  39.172  46.218  0.00  0.00      A
ATOM   3007  HB2 LEU   211      53.457  38.413  44.996  0.00  0.00      A
ATOM   3008  CG  LEU   211      55.005  37.141  45.712  0.00  0.00      A
ATOM   3009  HG  LEU   211      55.071  36.525  44.816  0.00  0.00      A
ATOM   3010  CD1 LEU   211      56.360  37.132  46.423  0.00  0.00      A
ATOM   3011 HD11 LEU   211      56.578  36.135  46.804  0.00  0.00      A
ATOM   3012 HD12 LEU   211      57.141  37.380  45.711  0.00  0.00      A
ATOM   3013 HD13 LEU   211      56.364  37.847  47.246  0.00  0.00      A
ATOM   3014  CD2 LEU   211      54.015  36.477  46.678  0.00  0.00      A
ATOM   3015 HD21 LEU   211      53.022  36.450  46.235  0.00  0.00      A
ATOM   3016 HD22 LEU   211      54.327  35.453  46.881  0.00  0.00      A
ATOM   3017 HD23 LEU   211      53.966  37.037  47.612  0.00  0.00      A
ATOM   3018  C   LEU   211      54.265  40.367  43.583  0.00  0.00      A
ATOM   3019  O   LEU   211      53.397  40.008  42.781  0.00  0.00      A
ATOM   3020  N   SER   212      54.404  41.651  43.941  0.00  0.00      A
ATOM   3021  H   SER   212      55.107  41.869  44.634  0.00  0.00      A
ATOM   3022  CA  SER   212      53.562  42.758  43.451  0.00  0.00      A
ATOM   3023  HA  SER   212      52.518  42.514  43.643  0.00  0.00      A
ATOM   3024  CB  SER   212      53.892  44.073  44.182  0.00  0.00      A
ATOM   3025  HB3 SER   212      54.884  44.415  43.885  0.00  0.00      A
ATOM   3026  HB2 SER   212      53.166  44.831  43.883  0.00  0.00      A
ATOM   3027  OG  SER   212      53.866  43.928  45.594  0.00  0.00      A
ATOM   3028  HG  SER   212      53.966  44.807  45.993  0.00  0.00      A
ATOM   3029  C   SER   212      53.747  42.990  41.946  0.00  0.00      A
ATOM   3030  O   SER   212      54.873  43.232  41.502  0.00  0.00      A
ATOM   3031  N   VAL   213      52.644  43.101  41.191  0.00  0.00      A
ATOM   3032  H   VAL   213      51.742  42.908  41.614  0.00  0.00      A
ATOM   3033  CA  VAL   213      52.666  43.370  39.736  0.00  0.00      A
ATOM   3034  HA  VAL   213      53.609  43.858  39.492  0.00  0.00      A
ATOM   3035  CB  VAL   213      52.600  42.064  38.910  0.00  0.00      A
ATOM   3036  HB  VAL   213      52.530  42.328  37.854  0.00  0.00      A
ATOM   3037  CG1 VAL   213      53.875  41.235  39.068  0.00  0.00      A
ATOM   3038 HG11 VAL   213      54.743  41.855  38.840  0.00  0.00      A
ATOM   3039 HG12 VAL   213      53.846  40.400  38.370  0.00  0.00      A
ATOM   3040 HG13 VAL   213      53.961  40.849  40.084  0.00  0.00      A
ATOM   3041  CG2 VAL   213      51.389  41.182  39.247  0.00  0.00      A
ATOM   3042 HG21 VAL   213      51.394  40.303  38.603  0.00  0.00      A
ATOM   3043 HG22 VAL   213      51.436  40.863  40.289  0.00  0.00      A
ATOM   3044 HG23 VAL   213      50.470  41.740  39.083  0.00  0.00      A
ATOM   3045  C   VAL   213      51.560  44.325  39.268  0.00  0.00      A
ATOM   3046  O   VAL   213      50.520  44.463  39.916  0.00  0.00      A
ATOM   3047  N   VAL   214      51.719  44.865  38.055  0.00  0.00      A
ATOM   3048  H   VAL   214      52.605  44.689  37.587  0.00  0.00      A
ATOM   3049  CA  VAL   214      50.752  45.723  37.341  0.00  0.00      A
ATOM   3050  HA  VAL   214      49.837  45.783  37.917  0.00  0.00      A
ATOM   3051  CB  VAL   214      51.274  47.171  37.185  0.00  0.00      A
ATOM   3052  HB  VAL   214      50.651  47.679  36.452  0.00  0.00      A
ATOM   3053  CG1 VAL   214      51.165  47.954  38.496  0.00  0.00      A
ATOM   3054 HG11 VAL   214      50.121  48.183  38.682  0.00  0.00      A
ATOM   3055 HG12 VAL   214      51.708  48.897  38.421  0.00  0.00      A
ATOM   3056 HG13 VAL   214      51.570  47.373  39.324  0.00  0.00      A
ATOM   3057  CG2 VAL   214      52.723  47.274  36.704  0.00  0.00      A
ATOM   3058 HG21 VAL   214      52.871  46.613  35.855  0.00  0.00      A
ATOM   3059 HG22 VAL   214      53.408  46.993  37.504  0.00  0.00      A
ATOM   3060 HG23 VAL   214      52.942  48.299  36.404  0.00  0.00      A
ATOM   3061  C   VAL   214      50.351  45.132  35.979  0.00  0.00      A
ATOM   3062  O   VAL   214      51.083  44.339  35.384  0.00  0.00      A
ATOM   3063  N   GLY   215      49.162  45.493  35.489  0.00  0.00      A
ATOM   3064  H   GLY   215      48.581  46.133  36.022  0.00  0.00      A
ATOM   3065  CA  GLY   215      48.642  45.030  34.197  0.00  0.00      A
ATOM   3066  HA3 GLY   215      48.503  43.951  34.229  0.00  0.00      A
ATOM   3067  HA2 GLY   215      49.384  45.251  33.429  0.00  0.00      A
ATOM   3068  C   GLY   215      47.301  45.671  33.793  0.00  0.00      A
ATOM   3069  O   GLY   215      46.665  46.330  34.624  0.00  0.00      A
ATOM   3070  N   PRO   216      46.899  45.554  32.515  0.00  0.00      A
ATOM   3071  CD  PRO   216      47.597  44.809  31.474  0.00  0.00      A
ATOM   3072  HD3 PRO   216      47.754  43.770  31.771  0.00  0.00      A
ATOM   3073  HD2 PRO   216      48.552  45.289  31.258  0.00  0.00      A
ATOM   3074  CG  PRO   216      46.702  44.875  30.239  0.00  0.00      A
ATOM   3075  HG3 PRO   216      46.004  44.038  30.254  0.00  0.00      A
ATOM   3076  HG2 PRO   216      47.283  44.879  29.317  0.00  0.00      A
ATOM   3077  CB  PRO   216      45.939  46.183  30.442  0.00  0.00      A
ATOM   3078  HB3 PRO   216      45.005  46.205  29.881  0.00  0.00      A
ATOM   3079  HB2 PRO   216      46.570  47.016  30.136  0.00  0.00      A
ATOM   3080  CA  PRO   216      45.726  46.235  31.961  0.00  0.00      A
ATOM   3081  HA  PRO   216      45.718  47.277  32.276  0.00  0.00      A
ATOM   3082  C   PRO   216      44.388  45.592  32.377  0.00  0.00      A
ATOM   3083  O   PRO   216      44.318  44.398  32.690  0.00  0.00      A
ATOM   3084  N   MET   217      43.295  46.326  32.142  0.00  0.00      A
ATOM   3085  H   MET   217      43.429  47.290  31.844  0.00  0.00      A
ATOM   3086  CA  MET   217      41.908  45.828  32.114  0.00  0.00      A
ATOM   3087  HA  MET   217      41.915  44.757  31.929  0.00  0.00      A
ATOM   3088  CB  MET   217      41.201  46.093  33.454  0.00  0.00      A
ATOM   3089  HB3 MET   217      40.179  45.720  33.382  0.00  0.00      A
ATOM   3090  HB2 MET   217      41.165  47.167  33.638  0.00  0.00      A
ATOM   3091  CG  MET   217      41.880  45.399  34.640  0.00  0.00      A
ATOM   3092  HG3 MET   217      42.803  45.930  34.878  0.00  0.00      A
ATOM   3093  HG2 MET   217      42.145  44.389  34.334  0.00  0.00      A
ATOM   3094  SD  MET   217      40.881  45.266  36.152  0.00  0.00      A
ATOM   3095  CE  MET   217      40.591  47.017  36.495  0.00  0.00      A
ATOM   3096  HE1 MET   217      40.006  47.460  35.689  0.00  0.00      A
ATOM   3097  HE2 MET   217      40.037  47.113  37.428  0.00  0.00      A
ATOM   3098  HE3 MET   217      41.545  47.539  36.582  0.00  0.00      A
ATOM   3099  C   MET   217      41.126  46.491  30.968  0.00  0.00      A
ATOM   3100  O   MET   217      41.418  47.628  30.605  0.00  0.00      A
ATOM   3101  N   ALA   218      40.146  45.806  30.373  0.00  0.00      A
ATOM   3102  H   ALA   218      39.876  44.904  30.754  0.00  0.00      A
ATOM   3103  CA  ALA   218      39.455  46.303  29.174  0.00  0.00      A
ATOM   3104  HA  ALA   218      39.391  47.391  29.228  0.00  0.00      A
ATOM   3105  CB  ALA   218      40.303  45.935  27.948  0.00  0.00      A
ATOM   3106  HB1 ALA   218      39.870  46.366  27.045  0.00  0.00      A
ATOM   3107  HB2 ALA   218      41.316  46.324  28.058  0.00  0.00      A
ATOM   3108  HB3 ALA   218      40.343  44.852  27.842  0.00  0.00      A
ATOM   3109  C   ALA   218      38.021  45.769  29.010  0.00  0.00      A
ATOM   3110  O   ALA   218      37.658  44.713  29.536  0.00  0.00      A
ATOM   3111  N   ARG   219      37.242  46.430  28.143  0.00  0.00      A
ATOM   3112  H   ARG   219      37.605  47.299  27.760  0.00  0.00      A
ATOM   3113  CA  ARG   219      35.960  45.919  27.615  0.00  0.00      A
ATOM   3114  HA  ARG   219      35.428  45.388  28.406  0.00  0.00      A
ATOM   3115  CB  ARG   219      35.082  47.082  27.125  0.00  0.00      A
ATOM   3116  HB3 ARG   219      35.614  47.645  26.356  0.00  0.00      A
ATOM   3117  HB2 ARG   219      34.179  46.667  26.676  0.00  0.00      A
ATOM   3118  CG  ARG   219      34.667  48.034  28.256  0.00  0.00      A
ATOM   3119  HG3 ARG   219      35.550  48.549  28.631  0.00  0.00      A
ATOM   3120  HG2 ARG   219      34.209  47.474  29.072  0.00  0.00      A
ATOM   3121  CD  ARG   219      33.688  49.089  27.741  0.00  0.00      A
ATOM   3122  HD3 ARG   219      33.641  49.900  28.471  0.00  0.00      A
ATOM   3123  HD2 ARG   219      34.078  49.489  26.806  0.00  0.00      A
ATOM   3124  NE  ARG   219      32.331  48.550  27.527  0.00  0.00      A
ATOM   3125  HE  ARG   219      32.122  47.618  27.856  0.00  0.00      A
ATOM   3126  CZ  ARG   219      31.311  49.220  27.034  0.00  0.00      A
ATOM   3127  NH1 ARG   219      31.404  50.426  26.581  0.00  0.00      A
ATOM   3128 HH11 ARG   219      30.576  50.819  26.149  0.00  0.00      A
ATOM   3129 HH12 ARG   219      32.314  50.867  26.493  0.00  0.00      A
ATOM   3130  NH2 ARG   219      30.123  48.708  27.000  0.00  0.00      A
ATOM   3131 HH21 ARG   219      29.997  47.756  27.312  0.00  0.00      A
ATOM   3132 HH22 ARG   219      29.352  49.288  26.695  0.00  0.00      A
ATOM   3133  C   ARG   219      36.129  44.911  26.473  0.00  0.00      A
ATOM   3134  O   ARG   219      35.193  44.162  26.197  0.00  0.00      A
ATOM   3135  N   THR   220      37.312  44.840  25.860  0.00  0.00      A
ATOM   3136  H   THR   220      38.022  45.509  26.124  0.00  0.00      A
ATOM   3137  CA  THR   220      37.610  43.995  24.691  0.00  0.00      A
ATOM   3138  HA  THR   220      36.867  43.202  24.631  0.00  0.00      A
ATOM   3139  CB  THR   220      37.549  44.810  23.384  0.00  0.00      A
ATOM   3140  HB  THR   220      37.625  44.114  22.555  0.00  0.00      A
ATOM   3141  CG2 THR   220      36.256  45.607  23.209  0.00  0.00      A
ATOM   3142 HG21 THR   220      35.400  44.934  23.260  0.00  0.00      A
ATOM   3143 HG22 THR   220      36.264  46.098  22.239  0.00  0.00      A
ATOM   3144 HG23 THR   220      36.161  46.373  23.978  0.00  0.00      A
ATOM   3145  OG1 THR   220      38.632  45.706  23.276  0.00  0.00      A
ATOM   3146  HG1 THR   220      38.494  46.404  23.947  0.00  0.00      A
ATOM   3147  C   THR   220      38.996  43.345  24.803  0.00  0.00      A
ATOM   3148  O   THR   220      39.895  43.929  25.416  0.00  0.00      A
ATOM   3149  N   PRO   221      39.253  42.206  24.129  0.00  0.00      A
ATOM   3150  CD  PRO   221      38.320  41.398  23.353  0.00  0.00      A
ATOM   3151  HD3 PRO   221      37.586  40.948  24.020  0.00  0.00      A
ATOM   3152  HD2 PRO   221      37.814  41.986  22.590  0.00  0.00      A
ATOM   3153  CG  PRO   221      39.153  40.303  22.687  0.00  0.00      A
ATOM   3154  HG3 PRO   221      38.598  39.368  22.607  0.00  0.00      A
ATOM   3155  HG2 PRO   221      39.478  40.641  21.702  0.00  0.00      A
ATOM   3156  CB  PRO   221      40.365  40.166  23.608  0.00  0.00      A
ATOM   3157  HB3 PRO   221      41.240  39.793  23.074  0.00  0.00      A
ATOM   3158  HB2 PRO   221      40.123  39.497  24.430  0.00  0.00      A
ATOM   3159  CA  PRO   221      40.573  41.579  24.159  0.00  0.00      A
ATOM   3160  HA  PRO   221      40.917  41.525  25.191  0.00  0.00      A
ATOM   3161  C   PRO   221      41.627  42.336  23.339  0.00  0.00      A
ATOM   3162  O   PRO   221      42.824  42.199  23.599  0.00  0.00      A
ATOM   3163  N   ALA   222      41.205  43.120  22.341  0.00  0.00      A
ATOM   3164  H   ALA   222      40.221  43.288  22.189  0.00  0.00      A
ATOM   3165  CA  ALA   222      42.112  43.784  21.382  0.00  0.00      A
ATOM   3166  HA  ALA   222      42.880  43.078  21.066  0.00  0.00      A
ATOM   3167  CB  ALA   222      41.268  44.304  20.132  0.00  0.00      A
ATOM   3168  HB1 ALA   222      40.455  44.873  20.584  0.00  0.00      A
ATOM   3169  HB2 ALA   222      41.893  44.924  19.489  0.00  0.00      A
ATOM   3170  HB3 ALA   222      40.837  43.431  19.642  0.00  0.00      A
ATOM   3171  C   ALA   222      42.860  44.900  22.123  0.00  0.00      A
ATOM   3172  O   ALA   222      44.107  44.928  22.012  0.00  0.00      A
ATOM   3173  N   ASP   223      42.159  45.803  22.816  0.00  0.00      A
ATOM   3174  H   ASP   223      41.148  45.733  22.837  0.00  0.00      A
ATOM   3175  CA  ASP   223      42.797  46.953  23.468  0.00  0.00      A
ATOM   3176  HA  ASP   223      43.412  47.483  22.740  0.00  0.00      A
ATOM   3177  CB  ASP   223      41.738  47.922  24.006  0.00  0.00      A
ATOM   3178  HB3 ASP   223      42.261  48.746  24.490  0.00  0.00      A
ATOM   3179  HB2 ASP   223      41.155  47.404  24.770  0.00  0.00      A
ATOM   3180  CG  ASP   223      40.775  48.540  22.990  0.00  0.00      A
ATOM   3181  OD1 ASP   223      41.027  48.552  21.761  0.00  0.00      A
ATOM   3182  OD2 ASP   223      39.763  49.087  23.485  0.00  0.00      A
ATOM   3183  C   ASP   223      43.698  46.521  24.641  0.00  0.00      A
ATOM   3184  O   ASP   223      44.740  47.130  24.888  0.00  0.00      A
ATOM   3185  N   LEU   224      43.348  45.408  25.304  0.00  0.00      A
ATOM   3186  H   LEU   224      42.480  44.961  25.036  0.00  0.00      A
ATOM   3187  CA  LEU   224      44.125  44.801  26.388  0.00  0.00      A
ATOM   3188  HA  LEU   224      44.210  45.529  27.196  0.00  0.00      A
ATOM   3189  CB  LEU   224      43.355  43.557  26.883  0.00  0.00      A
ATOM   3190  HB3 LEU   224      43.534  42.737  26.188  0.00  0.00      A
ATOM   3191  HB2 LEU   224      42.283  43.756  26.870  0.00  0.00      A
ATOM   3192  CG  LEU   224      43.747  43.112  28.303  0.00  0.00      A
ATOM   3193  HG  LEU   224      44.821  43.225  28.440  0.00  0.00      A
ATOM   3194  CD1 LEU   224      43.008  43.928  29.361  0.00  0.00      A
ATOM   3195 HD11 LEU   224      43.183  44.991  29.205  0.00  0.00      A
ATOM   3196 HD12 LEU   224      43.365  43.647  30.349  0.00  0.00      A
ATOM   3197 HD13 LEU   224      41.939  43.732  29.301  0.00  0.00      A
ATOM   3198  CD2 LEU   224      43.384  41.648  28.533  0.00  0.00      A
ATOM   3199 HD21 LEU   224      44.078  41.022  27.976  0.00  0.00      A
ATOM   3200 HD22 LEU   224      43.466  41.404  29.591  0.00  0.00      A
ATOM   3201 HD23 LEU   224      42.364  41.459  28.200  0.00  0.00      A
ATOM   3202  C   LEU   224      45.551  44.430  25.931  0.00  0.00      A
ATOM   3203  O   LEU   224      46.535  44.821  26.563  0.00  0.00      A
ATOM   3204  N   ALA   225      45.659  43.774  24.769  0.00  0.00      A
ATOM   3205  H   ALA   225      44.807  43.515  24.286  0.00  0.00      A
ATOM   3206  CA  ALA   225      46.934  43.403  24.153  0.00  0.00      A
ATOM   3207  HA  ALA   225      47.551  42.905  24.902  0.00  0.00      A
ATOM   3208  CB  ALA   225      46.647  42.404  23.024  0.00  0.00      A
ATOM   3209  HB1 ALA   225      46.039  42.874  22.249  0.00  0.00      A
ATOM   3210  HB2 ALA   225      46.116  41.538  23.420  0.00  0.00      A
ATOM   3211  HB3 ALA   225      47.589  42.069  22.586  0.00  0.00      A
ATOM   3212  C   ALA   225      47.734  44.613  23.630  0.00  0.00      A
ATOM   3213  O   ALA   225      48.963  44.611  23.701  0.00  0.00      A
ATOM   3214  N   LEU   226      47.057  45.671  23.168  0.00  0.00      A
ATOM   3215  H   LEU   226      46.048  45.611  23.123  0.00  0.00      A
ATOM   3216  CA  LEU   226      47.700  46.923  22.752  0.00  0.00      A
ATOM   3217  HA  LEU   226      48.501  46.677  22.053  0.00  0.00      A
ATOM   3218  CB  LEU   226      46.659  47.798  22.028  0.00  0.00      A
ATOM   3219  HB3 LEU   226      45.838  48.008  22.712  0.00  0.00      A
ATOM   3220  HB2 LEU   226      46.248  47.232  21.194  0.00  0.00      A
ATOM   3221  CG  LEU   226      47.191  49.146  21.505  0.00  0.00      A
ATOM   3222  HG  LEU   226      47.441  49.788  22.349  0.00  0.00      A
ATOM   3223  CD1 LEU   226      48.416  49.015  20.599  0.00  0.00      A
ATOM   3224 HD11 LEU   226      48.658  49.983  20.165  0.00  0.00      A
ATOM   3225 HD12 LEU   226      49.273  48.677  21.180  0.00  0.00      A
ATOM   3226 HD13 LEU   226      48.215  48.306  19.799  0.00  0.00      A
ATOM   3227  CD2 LEU   226      46.098  49.826  20.686  0.00  0.00      A
ATOM   3228 HD21 LEU   226      46.421  50.826  20.398  0.00  0.00      A
ATOM   3229 HD22 LEU   226      45.897  49.242  19.791  0.00  0.00      A
ATOM   3230 HD23 LEU   226      45.188  49.911  21.280  0.00  0.00      A
ATOM   3231  C   LEU   226      48.334  47.663  23.940  0.00  0.00      A
ATOM   3232  O   LEU   226      49.511  48.018  23.885  0.00  0.00      A
ATOM   3233  N   ALA   227      47.614  47.779  25.060  0.00  0.00      A
ATOM   3234  H   ALA   227      46.651  47.454  25.055  0.00  0.00      A
ATOM   3235  CA  ALA   227      48.146  48.365  26.288  0.00  0.00      A
ATOM   3236  HA  ALA   227      48.489  49.377  26.065  0.00  0.00      A
ATOM   3237  CB  ALA   227      47.009  48.454  27.310  0.00  0.00      A
ATOM   3238  HB1 ALA   227      46.635  47.456  27.545  0.00  0.00      A
ATOM   3239  HB2 ALA   227      47.366  48.932  28.222  0.00  0.00      A
ATOM   3240  HB3 ALA   227      46.196  49.048  26.897  0.00  0.00      A
ATOM   3241  C   ALA   227      49.350  47.578  26.839  0.00  0.00      A
ATOM   3242  O   ALA   227      50.367  48.180  27.195  0.00  0.00      A
ATOM   3243  N   LEU   228      49.298  46.240  26.787  0.00  0.00      A
ATOM   3244  H   LEU   228      48.430  45.815  26.478  0.00  0.00      A
ATOM   3245  CA  LEU   228      50.411  45.351  27.146  0.00  0.00      A
ATOM   3246  HA  LEU   228      50.680  45.544  28.185  0.00  0.00      A
ATOM   3247  CB  LEU   228      49.911  43.896  27.025  0.00  0.00      A
ATOM   3248  HB3 LEU   228      49.003  43.778  27.618  0.00  0.00      A
ATOM   3249  HB2 LEU   228      49.650  43.711  25.985  0.00  0.00      A
ATOM   3250  CG  LEU   228      50.924  42.821  27.460  0.00  0.00      A
ATOM   3251  HG  LEU   228      51.878  43.001  26.971  0.00  0.00      A
ATOM   3252  CD1 LEU   228      51.150  42.814  28.972  0.00  0.00      A
ATOM   3253 HD11 LEU   228      50.206  42.661  29.494  0.00  0.00      A
ATOM   3254 HD12 LEU   228      51.592  43.759  29.287  0.00  0.00      A
ATOM   3255 HD13 LEU   228      51.841  42.011  29.233  0.00  0.00      A
ATOM   3256  CD2 LEU   228      50.425  41.440  27.030  0.00  0.00      A
ATOM   3257 HD21 LEU   228      49.463  41.224  27.492  0.00  0.00      A
ATOM   3258 HD22 LEU   228      51.148  40.679  27.320  0.00  0.00      A
ATOM   3259 HD23 LEU   228      50.314  41.410  25.945  0.00  0.00      A
ATOM   3260  C   LEU   228      51.669  45.601  26.287  0.00  0.00      A
ATOM   3261  O   LEU   228      52.743  45.859  26.834  0.00  0.00      A
ATOM   3262  N   ASP   229      51.522  45.645  24.958  0.00  0.00      A
ATOM   3263  H   ASP   229      50.599  45.458  24.576  0.00  0.00      A
ATOM   3264  CA  ASP   229      52.612  45.878  23.992  0.00  0.00      A
ATOM   3265  HA  ASP   229      53.369  45.105  24.128  0.00  0.00      A
ATOM   3266  CB  ASP   229      52.034  45.741  22.569  0.00  0.00      A
ATOM   3267  HB3 ASP   229      51.510  44.786  22.496  0.00  0.00      A
ATOM   3268  HB2 ASP   229      51.301  46.532  22.402  0.00  0.00      A
ATOM   3269  CG  ASP   229      53.087  45.796  21.456  0.00  0.00      A
ATOM   3270  OD1 ASP   229      53.402  46.912  20.970  0.00  0.00      A
ATOM   3271  OD2 ASP   229      53.566  44.719  21.023  0.00  0.00      A
ATOM   3272  C   ASP   229      53.309  47.238  24.186  0.00  0.00      A
ATOM   3273  O   ASP   229      54.540  47.302  24.184  0.00  0.00      A
ATOM   3274  N   ILE   230      52.535  48.281  24.510  0.00  0.00      A
ATOM   3275  H   ILE   230      51.531  48.125  24.499  0.00  0.00      A
ATOM   3276  CA  ILE   230      53.012  49.654  24.775  0.00  0.00      A
ATOM   3277  HA  ILE   230      53.755  49.916  24.022  0.00  0.00      A
ATOM   3278  CB  ILE   230      51.813  50.633  24.631  0.00  0.00      A
ATOM   3279  HB  ILE   230      50.981  50.235  25.215  0.00  0.00      A
ATOM   3280  CG2 ILE   230      52.110  52.054  25.156  0.00  0.00      A
ATOM   3281 HG21 ILE   230      52.996  52.455  24.662  0.00  0.00      A
ATOM   3282 HG22 ILE   230      52.274  52.032  26.232  0.00  0.00      A
ATOM   3283 HG23 ILE   230      51.271  52.722  24.974  0.00  0.00      A
ATOM   3284  CG1 ILE   230      51.379  50.709  23.145  0.00  0.00      A
ATOM   3285 HG13 ILE   230      51.308  49.704  22.730  0.00  0.00      A
ATOM   3286 HG12 ILE   230      52.135  51.247  22.572  0.00  0.00      A
ATOM   3287  CD1 ILE   230      50.016  51.378  22.929  0.00  0.00      A
ATOM   3288 HD11 ILE   230      49.260  50.886  23.542  0.00  0.00      A
ATOM   3289 HD12 ILE   230      49.736  51.290  21.881  0.00  0.00      A
ATOM   3290 HD13 ILE   230      50.056  52.435  23.180  0.00  0.00      A
ATOM   3291  C   ILE   230      53.725  49.797  26.136  0.00  0.00      A
ATOM   3292  O   ILE   230      54.552  50.697  26.306  0.00  0.00      A
ATOM   3293  N   THR   231      53.420  48.944  27.123  0.00  0.00      A
ATOM   3294  H   THR   231      52.763  48.203  26.912  0.00  0.00      A
ATOM   3295  CA  THR   231      53.869  49.122  28.527  0.00  0.00      A
ATOM   3296  HA  THR   231      54.336  50.100  28.618  0.00  0.00      A
ATOM   3297  CB  THR   231      52.689  49.118  29.518  0.00  0.00      A
ATOM   3298  HB  THR   231      53.084  49.123  30.534  0.00  0.00      A
ATOM   3299  CG2 THR   231      51.809  50.353  29.355  0.00  0.00      A
ATOM   3300 HG21 THR   231      50.971  50.297  30.048  0.00  0.00      A
ATOM   3301 HG22 THR   231      52.389  51.247  29.580  0.00  0.00      A
ATOM   3302 HG23 THR   231      51.428  50.419  28.336  0.00  0.00      A
ATOM   3303  OG1 THR   231      51.852  47.992  29.372  0.00  0.00      A
ATOM   3304  HG1 THR   231      51.374  48.097  28.523  0.00  0.00      A
ATOM   3305  C   THR   231      54.935  48.127  28.999  0.00  0.00      A
ATOM   3306  O   THR   231      55.648  48.421  29.966  0.00  0.00      A
ATOM   3307  N   SER   232      55.131  47.026  28.267  0.00  0.00      A
ATOM   3308  H   SER   232      54.522  46.880  27.471  0.00  0.00      A
ATOM   3309  CA  SER   232      56.095  45.959  28.584  0.00  0.00      A
ATOM   3310  HA  SER   232      55.813  45.542  29.546  0.00  0.00      A
ATOM   3311  CB  SER   232      55.988  44.835  27.548  0.00  0.00      A
ATOM   3312  HB3 SER   232      56.150  45.234  26.546  0.00  0.00      A
ATOM   3313  HB2 SER   232      56.747  44.082  27.754  0.00  0.00      A
ATOM   3314  OG  SER   232      54.714  44.224  27.627  0.00  0.00      A
ATOM   3315  HG  SER   232      54.041  44.858  27.314  0.00  0.00      A
ATOM   3316  C   SER   232      57.554  46.441  28.680  0.00  0.00      A
ATOM   3317  O   SER   232      58.011  47.247  27.859  0.00  0.00      A
ATOM   3318  N   LYS   233      58.307  45.932  29.669  0.00  0.00      A
ATOM   3319  H   LYS   233      57.872  45.222  30.257  0.00  0.00      A
ATOM   3320  CA  LYS   233      59.726  46.277  29.920  0.00  0.00      A
ATOM   3321  HA  LYS   233      59.828  47.363  29.925  0.00  0.00      A
ATOM   3322  CB  LYS   233      60.187  45.746  31.294  0.00  0.00      A
ATOM   3323  HB3 LYS   233      59.850  44.717  31.434  0.00  0.00      A
ATOM   3324  HB2 LYS   233      61.275  45.755  31.315  0.00  0.00      A
ATOM   3325  CG  LYS   233      59.676  46.629  32.443  0.00  0.00      A
ATOM   3326  HG3 LYS   233      58.595  46.513  32.509  0.00  0.00      A
ATOM   3327  HG2 LYS   233      59.883  47.667  32.196  0.00  0.00      A
ATOM   3328  CD  LYS   233      60.285  46.329  33.827  0.00  0.00      A
ATOM   3329  HD3 LYS   233      60.057  45.300  34.089  0.00  0.00      A
ATOM   3330  HD2 LYS   233      59.797  46.972  34.558  0.00  0.00      A
ATOM   3331  CE  LYS   233      61.805  46.546  33.925  0.00  0.00      A
ATOM   3332  HE3 LYS   233      62.302  45.859  33.235  0.00  0.00      A
ATOM   3333  HE2 LYS   233      62.044  47.567  33.620  0.00  0.00      A
ATOM   3334  NZ  LYS   233      62.302  46.306  35.304  0.00  0.00      A
ATOM   3335  HZ1 LYS   233      62.008  47.027  35.955  0.00  0.00      A
ATOM   3336  HZ2 LYS   233      61.952  45.409  35.646  0.00  0.00      A
ATOM   3337  HZ3 LYS   233      63.316  46.251  35.348  0.00  0.00      A
ATOM   3338  C   LYS   233      60.674  45.781  28.822  0.00  0.00      A
ATOM   3339  O   LYS   233      61.445  46.588  28.294  0.00  0.00      A
ATOM   3340  N   VAL   234      60.423  44.585  28.289  0.00  0.00      A
ATOM   3341  H   VAL   234      59.707  44.016  28.731  0.00  0.00      A
ATOM   3342  CA  VAL   234      61.086  44.034  27.090  0.00  0.00      A
ATOM   3343  HA  VAL   234      61.644  44.839  26.618  0.00  0.00      A
ATOM   3344  CB  VAL   234      62.094  42.921  27.444  0.00  0.00      A
ATOM   3345  HB  VAL   234      62.595  42.619  26.526  0.00  0.00      A
ATOM   3346  CG1 VAL   234      63.176  43.426  28.406  0.00  0.00      A
ATOM   3347 HG11 VAL   234      63.950  42.668  28.523  0.00  0.00      A
ATOM   3348 HG12 VAL   234      62.744  43.630  29.386  0.00  0.00      A
ATOM   3349 HG13 VAL   234      63.629  44.337  28.016  0.00  0.00      A
ATOM   3350  CG2 VAL   234      61.442  41.673  28.045  0.00  0.00      A
ATOM   3351 HG21 VAL   234      60.681  41.273  27.375  0.00  0.00      A
ATOM   3352 HG22 VAL   234      60.990  41.903  29.010  0.00  0.00      A
ATOM   3353 HG23 VAL   234      62.198  40.905  28.192  0.00  0.00      A
ATOM   3354  C   VAL   234      60.053  43.537  26.065  0.00  0.00      A
ATOM   3355  O   VAL   234      58.902  43.300  26.450  0.00  0.00      A
ATOM   3356  N   PRO   235      60.397  43.496  24.758  0.00  0.00      A
ATOM   3357  CD  PRO   235      61.666  43.754  24.169  0.00  0.00      A
ATOM   3358  HD3 PRO   235      62.162  42.800  23.988  0.00  0.00      A
ATOM   3359  HD2 PRO   235      62.351  44.414  24.701  0.00  0.00      A
ATOM   3360  CG  PRO   235      61.403  44.400  22.793  0.00  0.00      A
ATOM   3361  HG3 PRO   235      61.207  45.472  22.820  0.00  0.00      A
ATOM   3362  HG2 PRO   235      62.227  44.197  22.109  0.00  0.00      A
ATOM   3363  CB  PRO   235      60.070  43.769  22.411  0.00  0.00      A
ATOM   3364  HB3 PRO   235      59.408  44.444  21.870  0.00  0.00      A
ATOM   3365  HB2 PRO   235      60.345  42.852  21.889  0.00  0.00      A
ATOM   3366  CA  PRO   235      59.416  43.362  23.686  0.00  0.00      A
ATOM   3367  HA  PRO   235      58.675  44.099  23.993  0.00  0.00      A
ATOM   3368  C   PRO   235      58.713  41.945  23.749  0.00  0.00      A
ATOM   3369  O   PRO   235      59.292  41.042  24.336  0.00  0.00      A
ATOM   3370  N   LEU   236      57.436  41.798  23.380  0.00  0.00      A
ATOM   3371  H   LEU   236      56.966  42.566  22.921  0.00  0.00      A
ATOM   3372  CA  LEU   236      56.642  40.577  23.650  0.00  0.00      A
ATOM   3373  HA  LEU   236      56.826  40.289  24.683  0.00  0.00      A
ATOM   3374  CB  LEU   236      55.140  40.884  23.471  0.00  0.00      A
ATOM   3375  HB3 LEU   236      54.980  41.260  22.461  0.00  0.00      A
ATOM   3376  HB2 LEU   236      54.574  39.957  23.549  0.00  0.00      A
ATOM   3377  CG  LEU   236      54.556  41.880  24.490  0.00  0.00      A
ATOM   3378  HG  LEU   236      55.138  42.801  24.493  0.00  0.00      A
ATOM   3379  CD1 LEU   236      53.119  42.220  24.098  0.00  0.00      A
ATOM   3380 HD11 LEU   236      53.113  42.707  23.126  0.00  0.00      A
ATOM   3381 HD12 LEU   236      52.507  41.318  24.064  0.00  0.00      A
ATOM   3382 HD13 LEU   236      52.696  42.910  24.825  0.00  0.00      A
ATOM   3383  CD2 LEU   236      54.545  41.293  25.902  0.00  0.00      A
ATOM   3384 HD21 LEU   236      54.027  41.968  26.579  0.00  0.00      A
ATOM   3385 HD22 LEU   236      55.566  41.169  26.259  0.00  0.00      A
ATOM   3386 HD23 LEU   236      54.035  40.331  25.909  0.00  0.00      A
ATOM   3387  C   LEU   236      57.038  39.379  22.752  0.00  0.00      A
ATOM   3388  O   LEU   236      57.536  39.610  21.648  0.00  0.00      A
ATOM   3389  N   PRO   237      56.715  38.122  23.139  0.00  0.00      A
ATOM   3390  CD  PRO   237      56.208  37.743  24.453  0.00  0.00      A
ATOM   3391  HD3 PRO   237      56.758  38.235  25.255  0.00  0.00      A
ATOM   3392  HD2 PRO   237      55.147  37.986  24.519  0.00  0.00      A
ATOM   3393  CG  PRO   237      56.391  36.231  24.560  0.00  0.00      A
ATOM   3394  HG3 PRO   237      57.393  36.010  24.931  0.00  0.00      A
ATOM   3395  HG2 PRO   237      55.634  35.774  25.198  0.00  0.00      A
ATOM   3396  CB  PRO   237      56.266  35.771  23.112  0.00  0.00      A
ATOM   3397  HB3 PRO   237      56.783  34.826  22.945  0.00  0.00      A
ATOM   3398  HB2 PRO   237      55.209  35.681  22.854  0.00  0.00      A
ATOM   3399  CA  PRO   237      56.907  36.916  22.319  0.00  0.00      A
ATOM   3400  HA  PRO   237      57.980  36.743  22.255  0.00  0.00      A
ATOM   3401  C   PRO   237      56.336  36.980  20.890  0.00  0.00      A
ATOM   3402  O   PRO   237      55.377  37.714  20.626  0.00  0.00      A
ATOM   3403  N   GLN   238      56.802  36.092  19.996  0.00  0.00      A
ATOM   3404  H   GLN   238      57.528  35.434  20.241  0.00  0.00      A
ATOM   3405  CA  GLN   238      56.444  36.087  18.630  0.00  0.00      A
ATOM   3406  HA  GLN   238      56.571  37.117  18.299  0.00  0.00      A
ATOM   3407  CB  GLN   238      57.521  35.339  17.816  0.00  0.00      A
ATOM   3408  HB3 GLN   238      58.421  35.867  18.129  0.00  0.00      A
ATOM   3409  HB2 GLN   238      57.315  35.431  16.750  0.00  0.00      A
ATOM   3410  CG  GLN   238      57.617  33.840  18.068  0.00  0.00      A
ATOM   3411  HG3 GLN   238      57.697  33.681  19.143  0.00  0.00      A
ATOM   3412  HG2 GLN   238      56.771  33.349  17.587  0.00  0.00      A
ATOM   3413  CD  GLN   238      58.967  33.270  17.646  0.00  0.00      A
ATOM   3414  OE1 GLN   238      59.854  33.909  17.163  0.00  0.00      A
ATOM   3415  NE2 GLN   238      59.090  31.952  17.807  0.00  0.00      A
ATOM   3416 HE21 GLN   238      58.330  31.428  18.215  0.00  0.00      A
ATOM   3417 HE22 GLN   238      60.004  31.571  18.007  0.00  0.00      A
ATOM   3418  C   GLN   238      55.005  35.608  18.399  0.00  0.00      A
ATOM   3419  O   GLN   238      54.382  34.984  19.262  0.00  0.00      A
ATOM   3420  N   SER   239      54.550  35.789  17.182  0.00  0.00      A
ATOM   3421  H   SER   239      55.048  36.348  16.503  0.00  0.00      A
ATOM   3422  CA  SER   239      53.390  35.153  16.573  0.00  0.00      A
ATOM   3423  HA  SER   239      52.464  35.558  16.980  0.00  0.00      A
ATOM   3424  CB  SER   239      53.365  35.653  15.093  0.00  0.00      A
ATOM   3425  HB3 SER   239      54.288  35.298  14.634  0.00  0.00      A
ATOM   3426  HB2 SER   239      52.609  35.112  14.524  0.00  0.00      A
ATOM   3427  OG  SER   239      53.169  37.046  14.887  0.00  0.00      A
ATOM   3428  HG  SER   239      53.466  37.357  14.029  0.00  0.00      A
ATOM   3429  C   SER   239      53.496  33.563  16.624  0.00  0.00      A
ATOM   3430  O   SER   239      54.247  32.973  15.838  0.00  0.00      A
ATOM   3431  N   ARG   240      52.866  32.898  17.584  0.00  0.00      A
ATOM   3432  H   ARG   240      52.392  33.455  18.281  0.00  0.00      A
ATOM   3433  CA  ARG   240      52.798  31.432  17.746  0.00  0.00      A
ATOM   3434  HA  ARG   240      53.097  30.947  16.817  0.00  0.00      A
ATOM   3435  CB  ARG   240      53.824  31.030  18.871  0.00  0.00      A
ATOM   3436  HB3 ARG   240      54.803  31.318  18.487  0.00  0.00      A
ATOM   3437  HB2 ARG   240      53.911  29.944  18.901  0.00  0.00      A
ATOM   3438  CG  ARG   240      53.504  31.620  20.302  0.00  0.00      A
ATOM   3439  HG3 ARG   240      53.326  32.692  20.374  0.00  0.00      A
ATOM   3440  HG2 ARG   240      52.633  31.087  20.683  0.00  0.00      A
ATOM   3441  CD  ARG   240      54.764  31.349  21.187  0.00  0.00      A
ATOM   3442  HD3 ARG   240      55.092  30.311  21.130  0.00  0.00      A
ATOM   3443  HD2 ARG   240      55.614  31.877  20.755  0.00  0.00      A
ATOM   3444  NE  ARG   240      54.549  31.748  22.597  0.00  0.00      A
ATOM   3445  HE  ARG   240      53.636  31.949  22.981  0.00  0.00      A
ATOM   3446  CZ  ARG   240      55.537  31.985  23.431  0.00  0.00      A
ATOM   3447  NH1 ARG   240      56.745  31.832  23.095  0.00  0.00      A
ATOM   3448 HH11 ARG   240      57.511  31.740  23.747  0.00  0.00      A
ATOM   3449 HH12 ARG   240      56.908  31.413  22.191  0.00  0.00      A
ATOM   3450  NH2 ARG   240      55.278  32.412  24.633  0.00  0.00      A
ATOM   3451 HH21 ARG   240      54.309  32.510  24.904  0.00  0.00      A
ATOM   3452 HH22 ARG   240      56.033  32.552  25.289  0.00  0.00      A
ATOM   3453  C   ARG   240      51.431  30.769  18.039  0.00  0.00      A
ATOM   3454  O   ARG   240      51.367  29.626  18.453  0.00  0.00      A
ATOM   3455  N   ILE   241      50.385  31.557  17.930  0.00  0.00      A
ATOM   3456  H   ILE   241      50.431  32.468  17.497  0.00  0.00      A
ATOM   3457  CA  ILE   241      48.935  31.182  18.278  0.00  0.00      A
ATOM   3458  HA  ILE   241      48.834  30.140  17.972  0.00  0.00      A
ATOM   3459  CB  ILE   241      48.750  31.323  19.796  0.00  0.00      A
ATOM   3460  HB  ILE   241      49.341  30.594  20.350  0.00  0.00      A
ATOM   3461  CG2 ILE   241      49.210  32.726  20.376  0.00  0.00      A
ATOM   3462 HG21 ILE   241      49.109  32.773  21.460  0.00  0.00      A
ATOM   3463 HG22 ILE   241      50.225  32.959  20.056  0.00  0.00      A
ATOM   3464 HG23 ILE   241      48.731  33.624  19.987  0.00  0.00      A
ATOM   3465  CG1 ILE   241      47.310  31.137  20.347  0.00  0.00      A
ATOM   3466 HG13 ILE   241      47.342  31.394  21.406  0.00  0.00      A
ATOM   3467 HG12 ILE   241      46.642  31.782  19.776  0.00  0.00      A
ATOM   3468  CD1 ILE   241      46.756  29.647  20.468  0.00  0.00      A
ATOM   3469 HD11 ILE   241      46.683  29.231  19.463  0.00  0.00      A
ATOM   3470 HD12 ILE   241      45.768  29.571  20.922  0.00  0.00      A
ATOM   3471 HD13 ILE   241      47.407  29.022  21.080  0.00  0.00      A
ATOM   3472  C   ILE   241      48.004  32.005  17.399  0.00  0.00      A
ATOM   3473  O   ILE   241      47.608  33.088  17.754  0.00  0.00      A
ATOM   3474  N   ALA   242      47.600  31.457  16.294  0.00  0.00      A
ATOM   3475  H   ALA   242      47.997  30.565  16.039  0.00  0.00      A
ATOM   3476  CA  ALA   242      46.575  31.930  15.363  0.00  0.00      A
ATOM   3477  HA  ALA   242      46.265  32.957  15.559  0.00  0.00      A
ATOM   3478  CB  ALA   242      47.251  31.764  13.946  0.00  0.00      A
ATOM   3479  HB1 ALA   242      46.559  32.237  13.249  0.00  0.00      A
ATOM   3480  HB2 ALA   242      48.204  32.293  13.923  0.00  0.00      A
ATOM   3481  HB3 ALA   242      47.404  30.710  13.714  0.00  0.00      A
ATOM   3482  C   ALA   242      45.288  31.099  15.338  0.00  0.00      A
ATOM   3483  O   ALA   242      44.357  31.505  14.710  0.00  0.00      A
ATOM   3484  N   ASN   243      45.118  29.965  16.017  0.00  0.00      A
ATOM   3485  H   ASN   243      45.943  29.587  16.460  0.00  0.00      A
ATOM   3486  CA  ASN   243      43.930  29.120  16.142  0.00  0.00      A
ATOM   3487  HA  ASN   243      43.095  29.740  16.469  0.00  0.00      A
ATOM   3488  CB  ASN   243      43.564  28.510  14.807  0.00  0.00      A
ATOM   3489  HB3 ASN   243      42.655  27.933  14.974  0.00  0.00      A
ATOM   3490  HB2 ASN   243      43.427  29.229  13.999  0.00  0.00      A
ATOM   3491  CG  ASN   243      44.614  27.462  14.375  0.00  0.00      A
ATOM   3492  OD1 ASN   243      44.748  26.439  15.042  0.00  0.00      A
ATOM   3493  ND2 ASN   243      45.543  27.906  13.542  0.00  0.00      A
ATOM   3494 HD21 ASN   243      45.477  28.826  13.130  0.00  0.00      A
ATOM   3495 HD22 ASN   243      46.349  27.357  13.278  0.00  0.00      A
ATOM   3496  C   ASN   243      44.200  28.027  17.272  0.00  0.00      A
ATOM   3497  O   ASN   243      45.292  27.947  17.804  0.00  0.00      A
ATOM   3498  N   LEU   244      43.150  27.136  17.629  0.00  0.00      A
ATOM   3499  H   LEU   244      42.336  27.101  17.034  0.00  0.00      A
ATOM   3500  CA  LEU   244      43.208  26.233  18.792  0.00  0.00      A
ATOM   3501  HA  LEU   244      44.008  26.502  19.482  0.00  0.00      A
ATOM   3502  CB  LEU   244      41.786  26.238  19.414  0.00  0.00      A
ATOM   3503  HB3 LEU   244      41.069  25.962  18.641  0.00  0.00      A
ATOM   3504  HB2 LEU   244      41.656  25.402  20.102  0.00  0.00      A
ATOM   3505  CG  LEU   244      41.433  27.662  19.931  0.00  0.00      A
ATOM   3506  HG  LEU   244      41.615  28.276  19.049  0.00  0.00      A
ATOM   3507  CD1 LEU   244      40.044  27.697  20.463  0.00  0.00      A
ATOM   3508 HD11 LEU   244      39.929  27.117  21.379  0.00  0.00      A
ATOM   3509 HD12 LEU   244      39.779  28.749  20.567  0.00  0.00      A
ATOM   3510 HD13 LEU   244      39.391  27.144  19.788  0.00  0.00      A
ATOM   3511  CD2 LEU   244      42.448  28.230  20.935  0.00  0.00      A
ATOM   3512 HD21 LEU   244      43.476  27.933  20.730  0.00  0.00      A
ATOM   3513 HD22 LEU   244      42.188  27.935  21.952  0.00  0.00      A
ATOM   3514 HD23 LEU   244      42.240  29.300  20.895  0.00  0.00      A
ATOM   3515  C   LEU   244      43.635  24.809  18.467  0.00  0.00      A
ATOM   3516  O   LEU   244      43.756  24.039  19.351  0.00  0.00      A
ATOM   3517  N   SER   245      43.844  24.459  17.181  0.00  0.00      A
ATOM   3518  H   SER   245      43.701  25.193  16.503  0.00  0.00      A
ATOM   3519  CA  SER   245      44.164  23.078  16.766  0.00  0.00      A
ATOM   3520  HA  SER   245      43.361  22.464  17.175  0.00  0.00      A
ATOM   3521  CB  SER   245      44.232  22.919  15.264  0.00  0.00      A
ATOM   3522  HB3 SER   245      44.508  21.890  15.033  0.00  0.00      A
ATOM   3523  HB2 SER   245      44.878  23.691  14.847  0.00  0.00      A
ATOM   3524  OG  SER   245      42.882  23.214  14.815  0.00  0.00      A
ATOM   3525  HG  SER   245      42.834  22.779  13.961  0.00  0.00      A
ATOM   3526  C   SER   245      45.544  22.636  17.286  0.00  0.00      A
ATOM   3527  O   SER   245      46.661  23.074  16.926  0.00  0.00      A
ATOM   3528  N   GLY   246      45.482  21.722  18.202  0.00  0.00      A
ATOM   3529  H   GLY   246      44.554  21.370  18.390  0.00  0.00      A
ATOM   3530  CA  GLY   246      46.620  21.067  18.807  0.00  0.00      A
ATOM   3531  HA3 GLY   246      47.515  21.140  18.191  0.00  0.00      A
ATOM   3532  HA2 GLY   246      46.232  20.052  18.887  0.00  0.00      A
ATOM   3533  C   GLY   246      46.939  21.646  20.169  0.00  0.00      A
ATOM   3534  O   GLY   246      47.918  21.128  20.701  0.00  0.00      A
ATOM   3535  N   LEU   247      46.189  22.635  20.722  0.00  0.00      A
ATOM   3536  H   LEU   247      45.523  23.071  20.100  0.00  0.00      A
ATOM   3537  CA  LEU   247      46.646  23.300  21.924  0.00  0.00      A
ATOM   3538  HA  LEU   247      47.724  23.450  21.853  0.00  0.00      A
ATOM   3539  CB  LEU   247      45.769  24.606  21.969  0.00  0.00      A
ATOM   3540  HB3 LEU   247      44.755  24.271  22.188  0.00  0.00      A
ATOM   3541  HB2 LEU   247      45.791  25.122  21.009  0.00  0.00      A
ATOM   3542  CG  LEU   247      46.172  25.738  23.008  0.00  0.00      A
ATOM   3543  HG  LEU   247      46.256  25.359  24.027  0.00  0.00      A
ATOM   3544  CD1 LEU   247      47.428  26.421  22.548  0.00  0.00      A
ATOM   3545 HD11 LEU   247      47.794  27.210  23.204  0.00  0.00      A
ATOM   3546 HD12 LEU   247      48.142  25.598  22.521  0.00  0.00      A
ATOM   3547 HD13 LEU   247      47.203  26.792  21.548  0.00  0.00      A
ATOM   3548  CD2 LEU   247      45.058  26.820  23.256  0.00  0.00      A
ATOM   3549 HD21 LEU   247      45.241  27.369  24.180  0.00  0.00      A
ATOM   3550 HD22 LEU   247      44.932  27.492  22.407  0.00  0.00      A
ATOM   3551 HD23 LEU   247      44.082  26.341  23.328  0.00  0.00      A
ATOM   3552  C   LEU   247      46.345  22.530  23.195  0.00  0.00      A
ATOM   3553  O   LEU   247      45.283  21.917  23.377  0.00  0.00      A
ATOM   3554  N   ARG   248      47.319  22.440  24.089  0.00  0.00      A
ATOM   3555  H   ARG   248      48.188  22.908  23.875  0.00  0.00      A
ATOM   3556  CA  ARG   248      47.274  21.496  25.174  0.00  0.00      A
ATOM   3557  HA  ARG   248      46.538  20.721  24.959  0.00  0.00      A
ATOM   3558  CB  ARG   248      48.670  20.927  25.475  0.00  0.00      A
ATOM   3559  HB3 ARG   248      49.342  21.759  25.682  0.00  0.00      A
ATOM   3560  HB2 ARG   248      48.610  20.140  26.227  0.00  0.00      A
ATOM   3561  CG  ARG   248      49.248  20.195  24.276  0.00  0.00      A
ATOM   3562  HG3 ARG   248      49.203  20.919  23.463  0.00  0.00      A
ATOM   3563  HG2 ARG   248      48.706  19.269  24.086  0.00  0.00      A
ATOM   3564  CD  ARG   248      50.755  19.811  24.506  0.00  0.00      A
ATOM   3565  HD3 ARG   248      51.168  19.139  23.754  0.00  0.00      A
ATOM   3566  HD2 ARG   248      50.859  19.279  25.452  0.00  0.00      A
ATOM   3567  NE  ARG   248      51.589  21.020  24.651  0.00  0.00      A
ATOM   3568  HE  ARG   248      51.326  21.879  24.188  0.00  0.00      A
ATOM   3569  CZ  ARG   248      52.815  21.002  25.168  0.00  0.00      A
ATOM   3570  NH1 ARG   248      53.420  19.882  25.592  0.00  0.00      A
ATOM   3571 HH11 ARG   248      53.040  18.990  25.307  0.00  0.00      A
ATOM   3572 HH12 ARG   248      54.395  20.011  25.823  0.00  0.00      A
ATOM   3573  NH2 ARG   248      53.466  22.105  25.258  0.00  0.00      A
ATOM   3574 HH21 ARG   248      54.428  22.112  25.564  0.00  0.00      A
ATOM   3575 HH22 ARG   248      53.115  22.970  24.873  0.00  0.00      A
ATOM   3576  C   ARG   248      46.778  22.269  26.387  0.00  0.00      A
ATOM   3577  O   ARG   248      47.514  23.164  26.829  0.00  0.00      A
ATOM   3578  N   ILE   249      45.629  21.910  26.975  0.00  0.00      A
ATOM   3579  H   ILE   249      45.044  21.191  26.574  0.00  0.00      A
ATOM   3580  CA  ILE   249      45.055  22.610  28.140  0.00  0.00      A
ATOM   3581  HA  ILE   249      45.771  23.383  28.420  0.00  0.00      A
ATOM   3582  CB  ILE   249      43.686  23.250  27.673  0.00  0.00      A
ATOM   3583  HB  ILE   249      43.176  22.442  27.147  0.00  0.00      A
ATOM   3584  CG2 ILE   249      42.869  23.825  28.825  0.00  0.00      A
ATOM   3585 HG21 ILE   249      42.453  23.051  29.470  0.00  0.00      A
ATOM   3586 HG22 ILE   249      43.388  24.600  29.389  0.00  0.00      A
ATOM   3587 HG23 ILE   249      41.919  24.166  28.413  0.00  0.00      A
ATOM   3588  CG1 ILE   249      43.849  24.359  26.567  0.00  0.00      A
ATOM   3589 HG13 ILE   249      44.548  23.964  25.829  0.00  0.00      A
ATOM   3590 HG12 ILE   249      44.337  25.203  27.056  0.00  0.00      A
ATOM   3591  CD1 ILE   249      42.618  24.803  25.853  0.00  0.00      A
ATOM   3592 HD11 ILE   249      41.789  25.104  26.495  0.00  0.00      A
ATOM   3593 HD12 ILE   249      42.122  23.944  25.400  0.00  0.00      A
ATOM   3594 HD13 ILE   249      42.884  25.533  25.089  0.00  0.00      A
ATOM   3595  C   ILE   249      44.982  21.612  29.315  0.00  0.00      A
ATOM   3596  O   ILE   249      44.607  20.498  29.079  0.00  0.00      A
ATOM   3597  N   LEU   250      45.026  22.182  30.524  0.00  0.00      A
ATOM   3598  H   LEU   250      45.348  23.143  30.556  0.00  0.00      A
ATOM   3599  CA  LEU   250      44.672  21.567  31.805  0.00  0.00      A
ATOM   3600  HA  LEU   250      44.495  20.508  31.646  0.00  0.00      A
ATOM   3601  CB  LEU   250      45.873  21.714  32.759  0.00  0.00      A
ATOM   3602  HB3 LEU   250      46.081  22.777  32.872  0.00  0.00      A
ATOM   3603  HB2 LEU   250      46.749  21.254  32.300  0.00  0.00      A
ATOM   3604  CG  LEU   250      45.671  21.107  34.162  0.00  0.00      A
ATOM   3605  HG  LEU   250      44.736  21.464  34.593  0.00  0.00      A
ATOM   3606  CD1 LEU   250      45.659  19.578  34.144  0.00  0.00      A
ATOM   3607 HD11 LEU   250      46.594  19.197  33.732  0.00  0.00      A
ATOM   3608 HD12 LEU   250      44.833  19.222  33.537  0.00  0.00      A
ATOM   3609 HD13 LEU   250      45.527  19.199  35.156  0.00  0.00      A
ATOM   3610  CD2 LEU   250      46.813  21.540  35.078  0.00  0.00      A
ATOM   3611 HD21 LEU   250      46.677  21.106  36.068  0.00  0.00      A
ATOM   3612 HD22 LEU   250      46.813  22.625  35.169  0.00  0.00      A
ATOM   3613 HD23 LEU   250      47.762  21.212  34.657  0.00  0.00      A
ATOM   3614  C   LEU   250      43.400  22.225  32.383  0.00  0.00      A
ATOM   3615  O   LEU   250      43.427  23.384  32.794  0.00  0.00      A
ATOM   3616  N   LEU   251      42.284  21.497  32.418  0.00  0.00      A
ATOM   3617  H   LEU   251      42.356  20.538  32.099  0.00  0.00      A
ATOM   3618  CA  LEU   251      41.050  21.876  33.116  0.00  0.00      A
ATOM   3619  HA  LEU   251      40.879  22.946  32.987  0.00  0.00      A
ATOM   3620  CB  LEU   251      39.877  21.112  32.473  0.00  0.00      A
ATOM   3621  HB3 LEU   251      40.150  20.058  32.405  0.00  0.00      A
ATOM   3622  HB2 LEU   251      39.742  21.498  31.466  0.00  0.00      A
ATOM   3623  CG  LEU   251      38.524  21.210  33.200  0.00  0.00      A
ATOM   3624  HG  LEU   251      38.628  20.839  34.219  0.00  0.00      A
ATOM   3625  CD1 LEU   251      37.992  22.644  33.239  0.00  0.00      A
ATOM   3626 HD11 LEU   251      37.029  22.653  33.748  0.00  0.00      A
ATOM   3627 HD12 LEU   251      37.865  23.026  32.227  0.00  0.00      A
ATOM   3628 HD13 LEU   251      38.681  23.289  33.782  0.00  0.00      A
ATOM   3629  CD2 LEU   251      37.499  20.337  32.478  0.00  0.00      A
ATOM   3630 HD21 LEU   251      37.895  19.335  32.322  0.00  0.00      A
ATOM   3631 HD22 LEU   251      36.607  20.252  33.096  0.00  0.00      A
ATOM   3632 HD23 LEU   251      37.241  20.768  31.510  0.00  0.00      A
ATOM   3633  C   LEU   251      41.181  21.579  34.618  0.00  0.00      A
ATOM   3634  O   LEU   251      41.215  20.420  35.035  0.00  0.00      A
ATOM   3635  N   LEU   252      41.106  22.615  35.449  0.00  0.00      A
ATOM   3636  H   LEU   252      41.004  23.540  35.041  0.00  0.00      A
ATOM   3637  CA  LEU   252      41.367  22.541  36.886  0.00  0.00      A
ATOM   3638  HA  LEU   252      41.573  21.504  37.156  0.00  0.00      A
ATOM   3639  CB  LEU   252      42.648  23.350  37.191  0.00  0.00      A
ATOM   3640  HB3 LEU   252      42.398  24.404  37.299  0.00  0.00      A
ATOM   3641  HB2 LEU   252      43.321  23.265  36.335  0.00  0.00      A
ATOM   3642  CG  LEU   252      43.434  22.871  38.424  0.00  0.00      A
ATOM   3643  HG  LEU   252      43.757  21.843  38.260  0.00  0.00      A
ATOM   3644  CD1 LEU   252      44.677  23.745  38.599  0.00  0.00      A
ATOM   3645 HD11 LEU   252      45.324  23.643  37.727  0.00  0.00      A
ATOM   3646 HD12 LEU   252      44.389  24.791  38.709  0.00  0.00      A
ATOM   3647 HD13 LEU   252      45.229  23.434  39.485  0.00  0.00      A
ATOM   3648  CD2 LEU   252      42.629  22.922  39.723  0.00  0.00      A
ATOM   3649 HD21 LEU   252      43.265  22.635  40.560  0.00  0.00      A
ATOM   3650 HD22 LEU   252      41.800  22.219  39.678  0.00  0.00      A
ATOM   3651 HD23 LEU   252      42.250  23.931  39.888  0.00  0.00      A
ATOM   3652  C   LEU   252      40.116  22.972  37.671  0.00  0.00      A
ATOM   3653  O   LEU   252      39.949  24.141  38.020  0.00  0.00      A
ATOM   3654  N   THR   253      39.193  22.025  37.885  0.00  0.00      A
ATOM   3655  H   THR   253      39.349  21.115  37.468  0.00  0.00      A
ATOM   3656  CA  THR   253      37.869  22.276  38.492  0.00  0.00      A
ATOM   3657  HA  THR   253      37.908  23.216  39.043  0.00  0.00      A
ATOM   3658  CB  THR   253      36.768  22.425  37.431  0.00  0.00      A
ATOM   3659  HB  THR   253      35.804  22.502  37.934  0.00  0.00      A
ATOM   3660  CG2 THR   253      36.931  23.664  36.558  0.00  0.00      A
ATOM   3661 HG21 THR   253      37.873  23.625  36.015  0.00  0.00      A
ATOM   3662 HG22 THR   253      36.106  23.715  35.847  0.00  0.00      A
ATOM   3663 HG23 THR   253      36.913  24.552  37.185  0.00  0.00      A
ATOM   3664  OG1 THR   253      36.745  21.295  36.596  0.00  0.00      A
ATOM   3665  HG1 THR   253      35.918  20.821  36.800  0.00  0.00      A
ATOM   3666  C   THR   253      37.386  21.219  39.491  0.00  0.00      A
ATOM   3667  O   THR   253      36.619  21.596  40.384  0.00  0.00      A
ATOM   3668  N   ALA   254      37.976  20.011  39.550  0.00  0.00      A
ATOM   3669  H   ALA   254      38.697  19.749  38.894  0.00  0.00      A
ATOM   3670  CA  ALA   254      37.615  19.040  40.564  0.00  0.00      A
ATOM   3671  HA  ALA   254      36.807  19.408  41.198  0.00  0.00      A
ATOM   3672  CB  ALA   254      37.112  17.844  39.688  0.00  0.00      A
ATOM   3673  HB1 ALA   254      37.856  17.320  39.086  0.00  0.00      A
ATOM   3674  HB2 ALA   254      36.678  17.150  40.408  0.00  0.00      A
ATOM   3675  HB3 ALA   254      36.403  18.198  38.939  0.00  0.00      A
ATOM   3676  C   ALA   254      38.707  18.605  41.514  0.00  0.00      A
ATOM   3677  O   ALA   254      38.731  17.449  41.977  0.00  0.00      A
ATOM   3678  N   HID   255      39.671  19.498  41.761  0.00  0.00      A
ATOM   3679  H   HID   255      39.595  20.398  41.316  0.00  0.00      A
ATOM   3680  CA  HID   255      40.738  19.338  42.756  0.00  0.00      A
ATOM   3681  HA  HID   255      41.218  18.373  42.589  0.00  0.00      A
ATOM   3682  CB  HID   255      41.774  20.453  42.499  0.00  0.00      A
ATOM   3683  HB3 HID   255      42.156  20.338  41.484  0.00  0.00      A
ATOM   3684  HB2 HID   255      41.277  21.423  42.554  0.00  0.00      A
ATOM   3685  CG  HID   255      42.952  20.476  43.443  0.00  0.00      A
ATOM   3686  ND1 HID   255      42.947  20.955  44.731  0.00  0.00      A
ATOM   3687  HD1 HID   255      42.141  21.333  45.232  0.00  0.00      A
ATOM   3688  CE1 HID   255      44.152  20.738  45.273  0.00  0.00      A
ATOM   3689  HE1 HID   255      44.406  20.965  46.302  0.00  0.00      A
ATOM   3690  NE2 HID   255      44.981  20.178  44.370  0.00  0.00      A
ATOM   3691  CD2 HID   255      44.216  20.010  43.201  0.00  0.00      A
ATOM   3692  HD2 HID   255      44.550  19.556  42.276  0.00  0.00      A
ATOM   3693  C   HID   255      40.157  19.384  44.195  0.00  0.00      A
ATOM   3694  O   HID   255      39.171  20.098  44.418  0.00  0.00      A
ATOM   3695  N   PRO   256      40.693  18.618  45.166  0.00  0.00      A
ATOM   3696  CD  PRO   256      41.760  17.640  44.997  0.00  0.00      A
ATOM   3697  HD3 PRO   256      42.627  18.058  44.488  0.00  0.00      A
ATOM   3698  HD2 PRO   256      41.380  16.780  44.443  0.00  0.00      A
ATOM   3699  CG  PRO   256      42.146  17.208  46.406  0.00  0.00      A
ATOM   3700  HG3 PRO   256      42.526  16.186  46.425  0.00  0.00      A
ATOM   3701  HG2 PRO   256      42.875  17.910  46.812  0.00  0.00      A
ATOM   3702  CB  PRO   256      40.832  17.341  47.168  0.00  0.00      A
ATOM   3703  HB3 PRO   256      40.214  16.465  46.969  0.00  0.00      A
ATOM   3704  HB2 PRO   256      40.999  17.458  48.239  0.00  0.00      A
ATOM   3705  CA  PRO   256      40.177  18.573  46.541  0.00  0.00      A
ATOM   3706  HA  PRO   256      39.101  18.417  46.508  0.00  0.00      A
ATOM   3707  C   PRO   256      40.457  19.848  47.363  0.00  0.00      A
ATOM   3708  O   PRO   256      41.339  20.632  47.025  0.00  0.00      A
ATOM   3709  N   GLU   257      39.709  20.055  48.457  0.00  0.00      A
ATOM   3710  H   GLU   257      39.029  19.332  48.674  0.00  0.00      A
ATOM   3711  CA  GLU   257      39.679  21.249  49.342  0.00  0.00      A
ATOM   3712  HA  GLU   257      38.895  21.065  50.071  0.00  0.00      A
ATOM   3713  CB  GLU   257      41.002  21.348  50.131  0.00  0.00      A
ATOM   3714  HB3 GLU   257      41.293  20.352  50.471  0.00  0.00      A
ATOM   3715  HB2 GLU   257      41.782  21.709  49.460  0.00  0.00      A
ATOM   3716  CG  GLU   257      40.955  22.282  51.352  0.00  0.00      A
ATOM   3717  HG3 GLU   257      41.967  22.371  51.752  0.00  0.00      A
ATOM   3718  HG2 GLU   257      40.646  23.277  51.033  0.00  0.00      A
ATOM   3719  CD  GLU   257      40.033  21.771  52.467  0.00  0.00      A
ATOM   3720  OE1 GLU   257      40.254  20.647  52.982  0.00  0.00      A
ATOM   3721  OE2 GLU   257      39.088  22.493  52.863  0.00  0.00      A
ATOM   3722  C   GLU   257      39.293  22.592  48.672  0.00  0.00      A
ATOM   3723  O   GLU   257      38.588  23.412  49.268  0.00  0.00      A
ATOM   3724  N   THR   258      39.609  22.766  47.391  0.00  0.00      A
ATOM   3725  H   THR   258      40.221  22.069  46.977  0.00  0.00      A
ATOM   3726  CA  THR   258      39.108  23.802  46.479  0.00  0.00      A
ATOM   3727  HA  THR   258      39.117  24.764  46.991  0.00  0.00      A
ATOM   3728  CB  THR   258      40.021  23.902  45.245  0.00  0.00      A
ATOM   3729  HB  THR   258      39.498  24.417  44.444  0.00  0.00      A
ATOM   3730  CG2 THR   258      41.297  24.679  45.563  0.00  0.00      A
ATOM   3731 HG21 THR   258      41.915  24.735  44.667  0.00  0.00      A
ATOM   3732 HG22 THR   258      41.036  25.689  45.875  0.00  0.00      A
ATOM   3733 HG23 THR   258      41.856  24.180  46.356  0.00  0.00      A
ATOM   3734  OG1 THR   258      40.422  22.623  44.803  0.00  0.00      A
ATOM   3735  HG1 THR   258      39.623  22.086  44.674  0.00  0.00      A
ATOM   3736  C   THR   258      37.669  23.503  46.040  0.00  0.00      A
ATOM   3737  O   THR   258      37.398  22.496  45.378  0.00  0.00      A
ATOM   3738  N   VAL   259      36.746  24.398  46.399  0.00  0.00      A
ATOM   3739  H   VAL   259      37.058  25.211  46.911  0.00  0.00      A
ATOM   3740  CA  VAL   259      35.281  24.246  46.287  0.00  0.00      A
ATOM   3741  HA  VAL   259      35.041  23.389  45.656  0.00  0.00      A
ATOM   3742  CB  VAL   259      34.654  24.006  47.679  0.00  0.00      A
ATOM   3743  HB  VAL   259      33.571  24.075  47.591  0.00  0.00      A
ATOM   3744  CG1 VAL   259      34.990  22.600  48.190  0.00  0.00      A
ATOM   3745 HG11 VAL   259      34.655  21.862  47.462  0.00  0.00      A
ATOM   3746 HG12 VAL   259      34.477  22.424  49.136  0.00  0.00      A
ATOM   3747 HG13 VAL   259      36.065  22.497  48.343  0.00  0.00      A
ATOM   3748  CG2 VAL   259      35.090  25.036  48.733  0.00  0.00      A
ATOM   3749 HG21 VAL   259      34.896  26.049  48.377  0.00  0.00      A
ATOM   3750 HG22 VAL   259      34.521  24.880  49.649  0.00  0.00      A
ATOM   3751 HG23 VAL   259      36.151  24.936  48.960  0.00  0.00      A
ATOM   3752  C   VAL   259      34.647  25.478  45.633  0.00  0.00      A
ATOM   3753  O   VAL   259      35.278  26.539  45.586  0.00  0.00      A
ATOM   3754  N   ALA   260      33.449  25.345  45.056  0.00  0.00      A
ATOM   3755  H   ALA   260      32.950  24.462  45.146  0.00  0.00      A
ATOM   3756  CA  ALA   260      32.886  26.389  44.197  0.00  0.00      A
ATOM   3757  HA  ALA   260      33.174  27.363  44.596  0.00  0.00      A
ATOM   3758  CB  ALA   260      33.518  26.238  42.805  0.00  0.00      A
ATOM   3759  HB1 ALA   260      34.600  26.353  42.867  0.00  0.00      A
ATOM   3760  HB2 ALA   260      33.126  26.999  42.129  0.00  0.00      A
ATOM   3761  HB3 ALA   260      33.284  25.251  42.407  0.00  0.00      A
ATOM   3762  C   ALA   260      31.351  26.394  44.077  0.00  0.00      A
ATOM   3763  O   ALA   260      30.659  25.387  44.239  0.00  0.00      A
ATOM   3764  N   ASP   261      30.846  27.542  43.634  0.00  0.00      A
ATOM   3765  H   ASP   261      31.496  28.319  43.559  0.00  0.00      A
ATOM   3766  CA  ASP   261      29.556  27.744  42.983  0.00  0.00      A
ATOM   3767  HA  ASP   261      28.752  27.444  43.654  0.00  0.00      A
ATOM   3768  CB  ASP   261      29.423  29.243  42.704  0.00  0.00      A
ATOM   3769  HB3 ASP   261      29.354  29.785  43.648  0.00  0.00      A
ATOM   3770  HB2 ASP   261      30.309  29.593  42.171  0.00  0.00      A
ATOM   3771  CG  ASP   261      28.193  29.538  41.864  0.00  0.00      A
ATOM   3772  OD1 ASP   261      28.361  29.951  40.694  0.00  0.00      A
ATOM   3773  OD2 ASP   261      27.063  29.377  42.385  0.00  0.00      A
ATOM   3774  C   ASP   261      29.442  26.935  41.678  0.00  0.00      A
ATOM   3775  O   ASP   261      30.239  27.091  40.750  0.00  0.00      A
ATOM   3776  N   SER   262      28.393  26.123  41.572  0.00  0.00      A
ATOM   3777  H   SER   262      27.717  26.076  42.319  0.00  0.00      A
ATOM   3778  CA  SER   262      28.186  25.203  40.453  0.00  0.00      A
ATOM   3779  HA  SER   262      29.105  24.635  40.305  0.00  0.00      A
ATOM   3780  CB  SER   262      27.093  24.197  40.826  0.00  0.00      A
ATOM   3781  HB3 SER   262      26.846  23.572  39.970  0.00  0.00      A
ATOM   3782  HB2 SER   262      27.460  23.559  41.631  0.00  0.00      A
ATOM   3783  OG  SER   262      25.935  24.871  41.271  0.00  0.00      A
ATOM   3784  HG  SER   262      25.289  24.186  41.546  0.00  0.00      A
ATOM   3785  C   SER   262      27.872  25.895  39.120  0.00  0.00      A
ATOM   3786  O   SER   262      28.428  25.483  38.107  0.00  0.00      A
ATOM   3787  N   ALA   263      27.164  27.032  39.097  0.00  0.00      A
ATOM   3788  H   ALA   263      26.762  27.370  39.960  0.00  0.00      A
ATOM   3789  CA  ALA   263      26.964  27.815  37.864  0.00  0.00      A
ATOM   3790  HA  ALA   263      26.548  27.161  37.097  0.00  0.00      A
ATOM   3791  CB  ALA   263      25.944  28.922  38.138  0.00  0.00      A
ATOM   3792  HB1 ALA   263      26.301  29.583  38.930  0.00  0.00      A
ATOM   3793  HB2 ALA   263      24.999  28.469  38.432  0.00  0.00      A
ATOM   3794  HB3 ALA   263      25.782  29.503  37.229  0.00  0.00      A
ATOM   3795  C   ALA   263      28.271  28.401  37.292  0.00  0.00      A
ATOM   3796  O   ALA   263      28.492  28.393  36.076  0.00  0.00      A
ATOM   3797  N   THR   264      29.201  28.787  38.171  0.00  0.00      A
ATOM   3798  H   THR   264      28.940  28.806  39.154  0.00  0.00      A
ATOM   3799  CA  THR   264      30.566  29.198  37.803  0.00  0.00      A
ATOM   3800  HA  THR   264      30.503  29.968  37.038  0.00  0.00      A
ATOM   3801  CB  THR   264      31.294  29.802  39.016  0.00  0.00      A
ATOM   3802  HB  THR   264      31.397  29.052  39.798  0.00  0.00      A
ATOM   3803  CG2 THR   264      32.684  30.342  38.680  0.00  0.00      A
ATOM   3804 HG21 THR   264      33.345  29.526  38.389  0.00  0.00      A
ATOM   3805 HG22 THR   264      33.103  30.837  39.556  0.00  0.00      A
ATOM   3806 HG23 THR   264      32.616  31.059  37.864  0.00  0.00      A
ATOM   3807  OG1 THR   264      30.552  30.889  39.524  0.00  0.00      A
ATOM   3808  HG1 THR   264      29.724  30.524  39.903  0.00  0.00      A
ATOM   3809  C   THR   264      31.370  28.035  37.213  0.00  0.00      A
ATOM   3810  O   THR   264      31.945  28.173  36.132  0.00  0.00      A
ATOM   3811  N   ILE   265      31.300  26.843  37.819  0.00  0.00      A
ATOM   3812  H   ILE   265      30.786  26.769  38.692  0.00  0.00      A
ATOM   3813  CA  ILE   265      31.939  25.638  37.265  0.00  0.00      A
ATOM   3814  HA  ILE   265      32.960  25.899  36.988  0.00  0.00      A
ATOM   3815  CB  ILE   265      32.015  24.507  38.315  0.00  0.00      A
ATOM   3816  HB  ILE   265      31.001  24.278  38.647  0.00  0.00      A
ATOM   3817  CG2 ILE   265      32.605  23.222  37.707  0.00  0.00      A
ATOM   3818 HG21 ILE   265      32.776  22.487  38.489  0.00  0.00      A
ATOM   3819 HG22 ILE   265      33.544  23.426  37.192  0.00  0.00      A
ATOM   3820 HG23 ILE   265      31.905  22.779  37.001  0.00  0.00      A
ATOM   3821  CG1 ILE   265      32.836  24.911  39.562  0.00  0.00      A
ATOM   3822 HG13 ILE   265      32.828  24.076  40.264  0.00  0.00      A
ATOM   3823 HG12 ILE   265      32.340  25.744  40.055  0.00  0.00      A
ATOM   3824  CD1 ILE   265      34.300  25.311  39.310  0.00  0.00      A
ATOM   3825 HD11 ILE   265      34.840  24.501  38.823  0.00  0.00      A
ATOM   3826 HD12 ILE   265      34.785  25.522  40.262  0.00  0.00      A
ATOM   3827 HD13 ILE   265      34.350  26.208  38.693  0.00  0.00      A
ATOM   3828  C   ILE   265      31.277  25.157  35.965  0.00  0.00      A
ATOM   3829  O   ILE   265      32.007  24.807  35.036  0.00  0.00      A
ATOM   3830  N   SER   266      29.960  25.322  35.777  0.00  0.00      A
ATOM   3831  H   SER   266      29.327  25.678  36.479  0.00  0.00      A
ATOM   3832  CA  SER   266      29.288  25.105  34.473  0.00  0.00      A
ATOM   3833  HA  SER   266      29.407  24.065  34.169  0.00  0.00      A
ATOM   3834  CB  SER   266      27.766  25.377  34.513  0.00  0.00      A
ATOM   3835  HB3 SER   266      27.373  25.271  33.502  0.00  0.00      A
ATOM   3836  HB2 SER   266      27.635  26.404  34.855  0.00  0.00      A
ATOM   3837  OG  SER   266      27.055  24.503  35.491  0.00  0.00      A
ATOM   3838  HG  SER   266      27.061  23.612  35.135  0.00  0.00      A
ATOM   3839  C   SER   266      29.849  25.934  33.348  0.00  0.00      A
ATOM   3840  O   SER   266      29.883  25.539  32.209  0.00  0.00      A
ATOM   3841  N   ALA   267      30.240  27.177  33.661  0.00  0.00      A
ATOM   3842  H   ALA   267      30.143  27.485  34.620  0.00  0.00      A
ATOM   3843  CA  ALA   267      30.785  28.128  32.693  0.00  0.00      A
ATOM   3844  HA  ALA   267      30.205  28.061  31.771  0.00  0.00      A
ATOM   3845  CB  ALA   267      30.621  29.545  33.254  0.00  0.00      A
ATOM   3846  HB1 ALA   267      29.591  29.710  33.569  0.00  0.00      A
ATOM   3847  HB2 ALA   267      30.867  30.275  32.484  0.00  0.00      A
ATOM   3848  HB3 ALA   267      31.283  29.689  34.107  0.00  0.00      A
ATOM   3849  C   ALA   267      32.256  27.832  32.346  0.00  0.00      A
ATOM   3850  O   ALA   267      32.607  27.813  31.167  0.00  0.00      A
ATOM   3851  N   VAL   268      33.095  27.485  33.332  0.00  0.00      A
ATOM   3852  H   VAL   268      32.746  27.511  34.285  0.00  0.00      A
ATOM   3853  CA  VAL   268      34.498  27.076  33.099  0.00  0.00      A
ATOM   3854  HA  VAL   268      34.993  27.850  32.513  0.00  0.00      A
ATOM   3855  CB  VAL   268      35.262  26.923  34.431  0.00  0.00      A
ATOM   3856  HB  VAL   268      34.724  26.222  35.072  0.00  0.00      A
ATOM   3857  CG1 VAL   268      36.696  26.405  34.244  0.00  0.00      A
ATOM   3858 HG11 VAL   268      37.201  26.361  35.207  0.00  0.00      A
ATOM   3859 HG12 VAL   268      36.688  25.398  33.826  0.00  0.00      A
ATOM   3860 HG13 VAL   268      37.253  27.063  33.577  0.00  0.00      A
ATOM   3861  CG2 VAL   268      35.361  28.271  35.158  0.00  0.00      A
ATOM   3862 HG21 VAL   268      35.946  28.977  34.568  0.00  0.00      A
ATOM   3863 HG22 VAL   268      34.372  28.689  35.332  0.00  0.00      A
ATOM   3864 HG23 VAL   268      35.838  28.124  36.124  0.00  0.00      A
ATOM   3865  C   VAL   268      34.579  25.781  32.283  0.00  0.00      A
ATOM   3866  O   VAL   268      35.301  25.718  31.286  0.00  0.00      A
ATOM   3867  N   GLU   269      33.748  24.787  32.609  0.00  0.00      A
ATOM   3868  H   GLU   269      33.163  24.851  33.430  0.00  0.00      A
ATOM   3869  CA  GLU   269      33.620  23.556  31.866  0.00  0.00      A
ATOM   3870  HA  GLU   269      34.626  23.214  31.624  0.00  0.00      A
ATOM   3871  CB  GLU   269      32.928  22.392  32.627  0.00  0.00      A
ATOM   3872  HB3 GLU   269      32.215  22.869  33.299  0.00  0.00      A
ATOM   3873  HB2 GLU   269      32.535  21.727  31.858  0.00  0.00      A
ATOM   3874  CG  GLU   269      34.067  21.768  33.376  0.00  0.00      A
ATOM   3875  HG3 GLU   269      34.550  22.484  34.041  0.00  0.00      A
ATOM   3876  HG2 GLU   269      34.844  21.576  32.637  0.00  0.00      A
ATOM   3877  CD  GLU   269      33.680  20.464  34.170  0.00  0.00      A
ATOM   3878  OE1 GLU   269      34.094  19.334  33.763  0.00  0.00      A
ATOM   3879  OE2 GLU   269      33.002  20.606  35.210  0.00  0.00      A
ATOM   3880  C   GLU   269      33.030  23.861  30.468  0.00  0.00      A
ATOM   3881  O   GLU   269      33.661  23.380  29.526  0.00  0.00      A
ATOM   3882  N   ARG   270      31.920  24.563  30.242  0.00  0.00      A
ATOM   3883  H   ARG   270      31.407  24.850  31.064  0.00  0.00      A
ATOM   3884  CA  ARG   270      31.460  24.979  28.884  0.00  0.00      A
ATOM   3885  HA  ARG   270      31.182  24.168  28.210  0.00  0.00      A
ATOM   3886  CB  ARG   270      30.224  25.929  29.098  0.00  0.00      A
ATOM   3887  HB3 ARG   270      30.533  26.849  29.595  0.00  0.00      A
ATOM   3888  HB2 ARG   270      29.533  25.408  29.759  0.00  0.00      A
ATOM   3889  CG  ARG   270      29.587  26.147  27.698  0.00  0.00      A
ATOM   3890  HG3 ARG   270      29.589  25.214  27.134  0.00  0.00      A
ATOM   3891  HG2 ARG   270      30.249  26.847  27.188  0.00  0.00      A
ATOM   3892  CD  ARG   270      28.124  26.622  27.648  0.00  0.00      A
ATOM   3893  HD3 ARG   270      27.545  25.897  28.220  0.00  0.00      A
ATOM   3894  HD2 ARG   270      27.709  26.649  26.641  0.00  0.00      A
ATOM   3895  NE  ARG   270      27.924  27.997  28.252  0.00  0.00      A
ATOM   3896  HE  ARG   270      27.645  28.028  29.222  0.00  0.00      A
ATOM   3897  CZ  ARG   270      28.166  29.109  27.610  0.00  0.00      A
ATOM   3898  NH1 ARG   270      28.455  29.177  26.366  0.00  0.00      A
ATOM   3899 HH11 ARG   270      28.329  30.086  25.947  0.00  0.00      A
ATOM   3900 HH12 ARG   270      28.502  28.318  25.836  0.00  0.00      A
ATOM   3901  NH2 ARG   270      28.175  30.218  28.241  0.00  0.00      A
ATOM   3902 HH21 ARG   270      27.849  30.218  29.198  0.00  0.00      A
ATOM   3903 HH22 ARG   270      28.804  30.908  27.855  0.00  0.00      A
ATOM   3904  C   ARG   270      32.588  25.701  28.071  0.00  0.00      A
ATOM   3905  O   ARG   270      32.672  25.369  26.879  0.00  0.00      A
ATOM   3906  N   ALA   271      33.385  26.629  28.677  0.00  0.00      A
ATOM   3907  H   ALA   271      33.153  26.870  29.630  0.00  0.00      A
ATOM   3908  CA  ALA   271      34.427  27.195  27.939  0.00  0.00      A
ATOM   3909  HA  ALA   271      34.024  27.802  27.128  0.00  0.00      A
ATOM   3910  CB  ALA   271      35.090  28.242  28.862  0.00  0.00      A
ATOM   3911  HB1 ALA   271      35.883  28.750  28.313  0.00  0.00      A
ATOM   3912  HB2 ALA   271      35.503  27.704  29.716  0.00  0.00      A
ATOM   3913  HB3 ALA   271      34.408  28.997  29.253  0.00  0.00      A
ATOM   3914  C   ALA   271      35.416  26.171  27.379  0.00  0.00      A
ATOM   3915  O   ALA   271      35.692  26.185  26.219  0.00  0.00      A
ATOM   3916  N   ALA   272      35.809  25.257  28.237  0.00  0.00      A
ATOM   3917  H   ALA   272      35.388  25.276  29.155  0.00  0.00      A
ATOM   3918  CA  ALA   272      36.618  24.062  27.927  0.00  0.00      A
ATOM   3919  HA  ALA   272      37.583  24.430  27.579  0.00  0.00      A
ATOM   3920  CB  ALA   272      36.932  23.298  29.236  0.00  0.00      A
ATOM   3921  HB1 ALA   272      37.372  23.951  29.990  0.00  0.00      A
ATOM   3922  HB2 ALA   272      36.143  22.660  29.635  0.00  0.00      A
ATOM   3923  HB3 ALA   272      37.570  22.461  28.950  0.00  0.00      A
ATOM   3924  C   ALA   272      35.975  23.143  26.908  0.00  0.00      A
ATOM   3925  O   ALA   272      36.637  22.502  26.108  0.00  0.00      A
ATOM   3926  N   ALA   273      34.634  22.984  26.954  0.00  0.00      A
ATOM   3927  H   ALA   273      34.223  23.218  27.847  0.00  0.00      A
ATOM   3928  CA  ALA   273      33.848  22.231  25.982  0.00  0.00      A
ATOM   3929  HA  ALA   273      34.275  21.229  25.954  0.00  0.00      A
ATOM   3930  CB  ALA   273      32.444  22.070  26.538  0.00  0.00      A
ATOM   3931  HB1 ALA   273      32.046  21.160  26.090  0.00  0.00      A
ATOM   3932  HB2 ALA   273      31.855  22.974  26.383  0.00  0.00      A
ATOM   3933  HB3 ALA   273      32.415  22.027  27.627  0.00  0.00      A
ATOM   3934  C   ALA   273      33.971  22.933  24.608  0.00  0.00      A
ATOM   3935  O   ALA   273      34.091  22.178  23.659  0.00  0.00      A
ATOM   3936  N   ALA   274      33.766  24.250  24.574  0.00  0.00      A
ATOM   3937  H   ALA   274      33.673  24.774  25.432  0.00  0.00      A
ATOM   3938  CA  ALA   274      33.949  24.993  23.292  0.00  0.00      A
ATOM   3939  HA  ALA   274      33.242  24.589  22.568  0.00  0.00      A
ATOM   3940  CB  ALA   274      33.441  26.437  23.563  0.00  0.00      A
ATOM   3941  HB1 ALA   274      32.487  26.489  24.088  0.00  0.00      A
ATOM   3942  HB2 ALA   274      34.106  26.992  24.223  0.00  0.00      A
ATOM   3943  HB3 ALA   274      33.306  26.994  22.636  0.00  0.00      A
ATOM   3944  C   ALA   274      35.377  24.861  22.748  0.00  0.00      A
ATOM   3945  O   ALA   274      35.584  24.789  21.542  0.00  0.00      A
ATOM   3946  N   CYS   275      36.377  24.765  23.664  0.00  0.00      A
ATOM   3947  H   CYS   275      36.177  24.984  24.630  0.00  0.00      A
ATOM   3948  CA  CYS   275      37.772  24.358  23.264  0.00  0.00      A
ATOM   3949  HA  CYS   275      38.212  25.104  22.602  0.00  0.00      A
ATOM   3950  CB  CYS   275      38.688  24.385  24.488  0.00  0.00      A
ATOM   3951  HB3 CYS   275      39.639  23.858  24.419  0.00  0.00      A
ATOM   3952  HB2 CYS   275      38.264  23.993  25.413  0.00  0.00      A
ATOM   3953  SG  CYS   275      39.123  26.154  24.587  0.00  0.00      A
ATOM   3954  HG  CYS   275      37.909  26.705  24.503  0.00  0.00      A
ATOM   3955  C   CYS   275      37.904  22.992  22.518  0.00  0.00      A
ATOM   3956  O   CYS   275      38.322  23.028  21.334  0.00  0.00      A
ATOM   3957  N   GLU   276      37.497  21.872  23.159  0.00  0.00      A
ATOM   3958  H   GLU   276      37.234  22.018  24.123  0.00  0.00      A
ATOM   3959  CA  GLU   276      37.392  20.523  22.596  0.00  0.00      A
ATOM   3960  HA  GLU   276      38.389  20.083  22.574  0.00  0.00      A
ATOM   3961  CB  GLU   276      36.603  19.607  23.547  0.00  0.00      A
ATOM   3962  HB3 GLU   276      35.668  20.156  23.662  0.00  0.00      A
ATOM   3963  HB2 GLU   276      36.474  18.666  23.011  0.00  0.00      A
ATOM   3964  CG  GLU   276      37.347  19.354  24.909  0.00  0.00      A
ATOM   3965  HG3 GLU   276      38.362  18.976  24.785  0.00  0.00      A
ATOM   3966  HG2 GLU   276      37.464  20.332  25.376  0.00  0.00      A
ATOM   3967  CD  GLU   276      36.558  18.439  25.830  0.00  0.00      A
ATOM   3968  OE1 GLU   276      35.575  18.936  26.393  0.00  0.00      A
ATOM   3969  OE2 GLU   276      36.990  17.285  26.137  0.00  0.00      A
ATOM   3970  C   GLU   276      36.584  20.462  21.251  0.00  0.00      A
ATOM   3971  O   GLU   276      36.846  19.674  20.370  0.00  0.00      A
ATOM   3972  N   ALA   277      35.598  21.254  21.103  0.00  0.00      A
ATOM   3973  H   ALA   277      35.257  21.863  21.833  0.00  0.00      A
ATOM   3974  CA  ALA   277      34.789  21.297  19.804  0.00  0.00      A
ATOM   3975  HA  ALA   277      34.718  20.250  19.508  0.00  0.00      A
ATOM   3976  CB  ALA   277      33.388  21.809  20.134  0.00  0.00      A
ATOM   3977  HB1 ALA   277      32.959  21.228  20.950  0.00  0.00      A
ATOM   3978  HB2 ALA   277      32.730  21.611  19.288  0.00  0.00      A
ATOM   3979  HB3 ALA   277      33.270  22.867  20.369  0.00  0.00      A
ATOM   3980  C   ALA   277      35.440  22.065  18.678  0.00  0.00      A
ATOM   3981  O   ALA   277      34.893  22.211  17.613  0.00  0.00      A
ATOM   3982  N   SER   278      36.574  22.684  18.987  0.00  0.00      A
ATOM   3983  H   SER   278      37.066  22.634  19.867  0.00  0.00      A
ATOM   3984  CA  SER   278      37.272  23.696  18.185  0.00  0.00      A
ATOM   3985  HA  SER   278      36.828  23.721  17.190  0.00  0.00      A
ATOM   3986  CB  SER   278      37.146  25.049  18.816  0.00  0.00      A
ATOM   3987  HB3 SER   278      37.774  25.685  18.193  0.00  0.00      A
ATOM   3988  HB2 SER   278      37.547  25.116  19.828  0.00  0.00      A
ATOM   3989  OG  SER   278      35.790  25.508  18.791  0.00  0.00      A
ATOM   3990  HG  SER   278      35.486  25.308  19.680  0.00  0.00      A
ATOM   3991  C   SER   278      38.742  23.288  18.042  0.00  0.00      A
ATOM   3992  O   SER   278      39.527  24.064  17.516  0.00  0.00      A
ATOM   3993  N   GLY   279      39.093  22.068  18.332  0.00  0.00      A
ATOM   3994  H   GLY   279      38.429  21.454  18.782  0.00  0.00      A
ATOM   3995  CA  GLY   279      40.343  21.340  17.989  0.00  0.00      A
ATOM   3996  HA3 GLY   279      40.814  21.796  17.119  0.00  0.00      A
ATOM   3997  HA2 GLY   279      40.150  20.300  17.730  0.00  0.00      A
ATOM   3998  C   GLY   279      41.465  21.255  19.030  0.00  0.00      A
ATOM   3999  O   GLY   279      42.461  20.528  18.656  0.00  0.00      A
ATOM   4000  N   ALA   280      41.276  21.829  20.256  0.00  0.00      A
ATOM   4001  H   ALA   280      40.378  22.254  20.438  0.00  0.00      A
ATOM   4002  CA  ALA   280      42.279  21.539  21.310  0.00  0.00      A
ATOM   4003  HA  ALA   280      43.265  21.722  20.883  0.00  0.00      A
ATOM   4004  CB  ALA   280      41.948  22.637  22.386  0.00  0.00      A
ATOM   4005  HB1 ALA   280      42.824  22.848  23.000  0.00  0.00      A
ATOM   4006  HB2 ALA   280      41.016  22.372  22.885  0.00  0.00      A
ATOM   4007  HB3 ALA   280      41.839  23.597  21.880  0.00  0.00      A
ATOM   4008  C   ALA   280      42.151  20.123  21.949  0.00  0.00      A
ATOM   4009  O   ALA   280      41.242  19.350  21.616  0.00  0.00      A
ATOM   4010  N   THR   281      42.981  19.908  22.952  0.00  0.00      A
ATOM   4011  H   THR   281      43.595  20.661  23.227  0.00  0.00      A
ATOM   4012  CA  THR   281      42.937  18.716  23.771  0.00  0.00      A
ATOM   4013  HA  THR   281      42.063  18.114  23.520  0.00  0.00      A
ATOM   4014  CB  THR   281      44.136  17.733  23.577  0.00  0.00      A
ATOM   4015  HB  THR   281      45.038  18.241  23.918  0.00  0.00      A
ATOM   4016  CG2 THR   281      43.967  16.566  24.523  0.00  0.00      A
ATOM   4017 HG21 THR   281      43.060  16.039  24.226  0.00  0.00      A
ATOM   4018 HG22 THR   281      44.820  15.898  24.399  0.00  0.00      A
ATOM   4019 HG23 THR   281      44.020  16.879  25.565  0.00  0.00      A
ATOM   4020  OG1 THR   281      44.391  17.334  22.231  0.00  0.00      A
ATOM   4021  HG1 THR   281      44.812  18.130  21.898  0.00  0.00      A
ATOM   4022  C   THR   281      43.011  19.260  25.232  0.00  0.00      A
ATOM   4023  O   THR   281      43.894  20.106  25.482  0.00  0.00      A
ATOM   4024  N   VAL   282      42.119  18.873  26.112  0.00  0.00      A
ATOM   4025  H   VAL   282      41.469  18.229  25.684  0.00  0.00      A
ATOM   4026  CA  VAL   282      42.004  19.168  27.556  0.00  0.00      A
ATOM   4027  HA  VAL   282      42.771  19.934  27.666  0.00  0.00      A
ATOM   4028  CB  VAL   282      40.606  19.867  27.763  0.00  0.00      A
ATOM   4029  HB  VAL   282      39.908  19.065  27.524  0.00  0.00      A
ATOM   4030  CG1 VAL   282      40.384  20.314  29.169  0.00  0.00      A
ATOM   4031 HG11 VAL   282      40.528  19.468  29.841  0.00  0.00      A
ATOM   4032 HG12 VAL   282      39.385  20.744  29.234  0.00  0.00      A
ATOM   4033 HG13 VAL   282      41.094  21.100  29.426  0.00  0.00      A
ATOM   4034  CG2 VAL   282      40.246  21.020  26.768  0.00  0.00      A
ATOM   4035 HG21 VAL   282      40.146  20.595  25.769  0.00  0.00      A
ATOM   4036 HG22 VAL   282      39.259  21.421  26.999  0.00  0.00      A
ATOM   4037 HG23 VAL   282      41.006  21.794  26.876  0.00  0.00      A
ATOM   4038  C   VAL   282      42.281  17.905  28.477  0.00  0.00      A
ATOM   4039  O   VAL   282      41.763  16.826  28.110  0.00  0.00      A
ATOM   4040  N   ALA   283      43.116  18.082  29.477  0.00  0.00      A
ATOM   4041  H   ALA   283      43.570  18.963  29.674  0.00  0.00      A
ATOM   4042  CA  ALA   283      43.323  17.104  30.510  0.00  0.00      A
ATOM   4043  HA  ALA   283      42.831  16.146  30.344  0.00  0.00      A
ATOM   4044  CB  ALA   283      44.795  16.695  30.439  0.00  0.00      A
ATOM   4045  HB1 ALA   283      45.411  17.566  30.660  0.00  0.00      A
ATOM   4046  HB2 ALA   283      45.042  16.007  31.247  0.00  0.00      A
ATOM   4047  HB3 ALA   283      45.127  16.261  29.496  0.00  0.00      A
ATOM   4048  C   ALA   283      43.029  17.605  31.906  0.00  0.00      A
ATOM   4049  O   ALA   283      42.905  18.823  31.945  0.00  0.00      A
ATOM   4050  N   THR   284      42.765  16.851  32.975  0.00  0.00      A
ATOM   4051  H   THR   284      43.027  15.888  32.820  0.00  0.00      A
ATOM   4052  CA  THR   284      42.108  17.343  34.173  0.00  0.00      A
ATOM   4053  HA  THR   284      41.924  18.416  34.110  0.00  0.00      A
ATOM   4054  CB  THR   284      40.725  16.614  34.413  0.00  0.00      A
ATOM   4055  HB  THR   284      40.370  17.009  35.365  0.00  0.00      A
ATOM   4056  CG2 THR   284      39.618  16.919  33.375  0.00  0.00      A
ATOM   4057 HG21 THR   284      38.811  16.203  33.531  0.00  0.00      A
ATOM   4058 HG22 THR   284      39.281  17.948  33.500  0.00  0.00      A
ATOM   4059 HG23 THR   284      39.964  16.731  32.359  0.00  0.00      A
ATOM   4060  OG1 THR   284      40.856  15.182  34.408  0.00  0.00      A
ATOM   4061  HG1 THR   284      40.324  15.003  35.187  0.00  0.00      A
ATOM   4062  C   THR   284      42.970  17.161  35.466  0.00  0.00      A
ATOM   4063  O   THR   284      42.621  17.547  36.566  0.00  0.00      A
ATOM   4064  N   SER   285      44.143  16.525  35.326  0.00  0.00      A
ATOM   4065  H   SER   285      44.252  16.204  34.374  0.00  0.00      A
ATOM   4066  CA  SER   285      45.111  16.116  36.429  0.00  0.00      A
ATOM   4067  HA  SER   285      45.117  16.924  37.161  0.00  0.00      A
ATOM   4068  CB  SER   285      44.631  14.809  37.107  0.00  0.00      A
ATOM   4069  HB3 SER   285      43.728  15.087  37.651  0.00  0.00      A
ATOM   4070  HB2 SER   285      45.329  14.343  37.801  0.00  0.00      A
ATOM   4071  OG  SER   285      44.279  13.797  36.130  0.00  0.00      A
ATOM   4072  HG  SER   285      44.127  14.174  35.261  0.00  0.00      A
ATOM   4073  C   SER   285      46.511  15.961  35.804  0.00  0.00      A
ATOM   4074  O   SER   285      46.658  16.069  34.575  0.00  0.00      A
ATOM   4075  N   SER   286      47.461  15.785  36.718  0.00  0.00      A
ATOM   4076  H   SER   286      47.360  15.870  37.719  0.00  0.00      A
ATOM   4077  CA  SER   286      48.876  15.558  36.355  0.00  0.00      A
ATOM   4078  HA  SER   286      48.954  14.673  35.723  0.00  0.00      A
ATOM   4079  CB  SER   286      49.359  16.796  35.556  0.00  0.00      A
ATOM   4080  HB3 SER   286      49.017  17.740  35.982  0.00  0.00      A
ATOM   4081  HB2 SER   286      48.919  16.730  34.560  0.00  0.00      A
ATOM   4082  OG  SER   286      50.759  16.998  35.488  0.00  0.00      A
ATOM   4083  HG  SER   286      51.136  16.992  34.605  0.00  0.00      A
ATOM   4084  C   SER   286      49.653  15.473  37.710  0.00  0.00      A
ATOM   4085  O   SER   286      49.339  16.067  38.758  0.00  0.00      A
ATOM   4086  N   PRO   287      50.749  14.655  37.692  0.00  0.00      A
ATOM   4087  CD  PRO   287      51.313  13.899  36.603  0.00  0.00      A
ATOM   4088  HD3 PRO   287      51.549  14.637  35.837  0.00  0.00      A
ATOM   4089  HD2 PRO   287      50.611  13.144  36.249  0.00  0.00      A
ATOM   4090  CG  PRO   287      52.684  13.322  37.033  0.00  0.00      A
ATOM   4091  HG3 PRO   287      53.502  14.033  36.915  0.00  0.00      A
ATOM   4092  HG2 PRO   287      52.871  12.311  36.670  0.00  0.00      A
ATOM   4093  CB  PRO   287      52.483  13.272  38.533  0.00  0.00      A
ATOM   4094  HB3 PRO   287      51.834  12.443  38.815  0.00  0.00      A
ATOM   4095  HB2 PRO   287      53.377  13.366  39.148  0.00  0.00      A
ATOM   4096  CA  PRO   287      51.686  14.486  38.833  0.00  0.00      A
ATOM   4097  HA  PRO   287      51.185  14.412  39.798  0.00  0.00      A
ATOM   4098  C   PRO   287      52.627  15.761  39.047  0.00  0.00      A
ATOM   4099  O   PRO   287      53.201  15.933  40.143  0.00  0.00      A
ATOM   4100  N   ASP   288      52.717  16.714  38.136  0.00  0.00      A
ATOM   4101  H   ASP   288      52.059  16.698  37.369  0.00  0.00      A
ATOM   4102  CA  ASP   288      53.557  17.978  38.238  0.00  0.00      A
ATOM   4103  HA  ASP   288      54.390  17.720  38.891  0.00  0.00      A
ATOM   4104  CB  ASP   288      54.175  18.375  36.875  0.00  0.00      A
ATOM   4105  HB3 ASP   288      54.600  19.375  36.960  0.00  0.00      A
ATOM   4106  HB2 ASP   288      53.433  18.452  36.080  0.00  0.00      A
ATOM   4107  CG  ASP   288      55.369  17.529  36.438  0.00  0.00      A
ATOM   4108  OD1 ASP   288      56.251  17.137  37.187  0.00  0.00      A
ATOM   4109  OD2 ASP   288      55.369  17.287  35.228  0.00  0.00      A
ATOM   4110  C   ASP   288      52.783  19.162  38.799  0.00  0.00      A
ATOM   4111  O   ASP   288      53.343  20.158  39.313  0.00  0.00      A
ATOM   4112  N   LEU   289      51.445  19.065  38.799  0.00  0.00      A
ATOM   4113  H   LEU   289      51.028  18.229  38.421  0.00  0.00      A
ATOM   4114  CA  LEU   289      50.562  20.024  39.464  0.00  0.00      A
ATOM   4115  HA  LEU   289      50.822  21.014  39.099  0.00  0.00      A
ATOM   4116  CB  LEU   289      49.094  19.738  39.076  0.00  0.00      A
ATOM   4117  HB3 LEU   289      49.007  19.733  37.988  0.00  0.00      A
ATOM   4118  HB2 LEU   289      48.832  18.743  39.437  0.00  0.00      A
ATOM   4119  CG  LEU   289      48.079  20.752  39.649  0.00  0.00      A
ATOM   4120  HG  LEU   289      48.234  20.850  40.718  0.00  0.00      A
ATOM   4121  CD1 LEU   289      48.207  22.137  39.015  0.00  0.00      A
ATOM   4122 HD11 LEU   289      47.985  22.084  37.951  0.00  0.00      A
ATOM   4123 HD12 LEU   289      49.206  22.534  39.168  0.00  0.00      A
ATOM   4124 HD13 LEU   289      47.506  22.819  39.494  0.00  0.00      A
ATOM   4125  CD2 LEU   289      46.646  20.269  39.431  0.00  0.00      A
ATOM   4126 HD21 LEU   289      46.482  19.365  40.013  0.00  0.00      A
ATOM   4127 HD22 LEU   289      46.464  20.074  38.375  0.00  0.00      A
ATOM   4128 HD23 LEU   289      45.943  21.022  39.786  0.00  0.00      A
ATOM   4129  C   LEU   289      50.781  19.953  40.991  0.00  0.00      A
ATOM   4130  O   LEU   289      50.520  18.897  41.587  0.00  0.00      A
ATOM   4131  N   PRO   290      51.211  21.049  41.650  0.00  0.00      A
ATOM   4132  CD  PRO   290      51.655  22.316  41.080  0.00  0.00      A
ATOM   4133  HD3 PRO   290      50.786  22.922  40.826  0.00  0.00      A
ATOM   4134  HD2 PRO   290      52.290  22.182  40.206  0.00  0.00      A
ATOM   4135  CG  PRO   290      52.445  23.003  42.188  0.00  0.00      A
ATOM   4136  HG3 PRO   290      53.467  22.623  42.204  0.00  0.00      A
ATOM   4137  HG2 PRO   290      52.434  24.087  42.079  0.00  0.00      A
ATOM   4138  CB  PRO   290      51.704  22.552  43.441  0.00  0.00      A
ATOM   4139  HB3 PRO   290      50.839  23.199  43.592  0.00  0.00      A
ATOM   4140  HB2 PRO   290      52.352  22.571  44.315  0.00  0.00      A
ATOM   4141  CA  PRO   290      51.240  21.129  43.108  0.00  0.00      A
ATOM   4142  HA  PRO   290      51.973  20.413  43.480  0.00  0.00      A
ATOM   4143  C   PRO   290      49.869  20.838  43.733  0.00  0.00      A
ATOM   4144  O   PRO   290      48.823  21.094  43.137  0.00  0.00      A
ATOM   4145  N   ASP   291      49.847  20.474  45.010  0.00  0.00      A
ATOM   4146  H   ASP   291      50.730  20.360  45.485  0.00  0.00      A
ATOM   4147  CA  ASP   291      48.645  20.596  45.835  0.00  0.00      A
ATOM   4148  HA  ASP   291      47.797  20.162  45.303  0.00  0.00      A
ATOM   4149  CB  ASP   291      48.852  19.800  47.129  0.00  0.00      A
ATOM   4150  HB3 ASP   291      49.796  20.088  47.593  0.00  0.00      A
ATOM   4151  HB2 ASP   291      48.898  18.741  46.876  0.00  0.00      A
ATOM   4152  CG  ASP   291      47.726  20.000  48.133  0.00  0.00      A
ATOM   4153  OD1 ASP   291      48.009  20.094  49.346  0.00  0.00      A
ATOM   4154  OD2 ASP   291      46.539  20.016  47.727  0.00  0.00      A
ATOM   4155  C   ASP   291      48.332  22.078  46.118  0.00  0.00      A
ATOM   4156  O   ASP   291      49.198  22.822  46.590  0.00  0.00      A
ATOM   4157  N   LEU   292      47.077  22.480  45.902  0.00  0.00      A
ATOM   4158  H   LEU   292      46.445  21.818  45.470  0.00  0.00      A
ATOM   4159  CA  LEU   292      46.564  23.824  46.209  0.00  0.00      A
ATOM   4160  HA  LEU   292      47.351  24.556  46.021  0.00  0.00      A
ATOM   4161  CB  LEU   292      45.374  24.132  45.275  0.00  0.00      A
ATOM   4162  HB3 LEU   292      45.012  25.137  45.497  0.00  0.00      A
ATOM   4163  HB2 LEU   292      44.564  23.440  45.504  0.00  0.00      A
ATOM   4164  CG  LEU   292      45.687  24.049  43.764  0.00  0.00      A
ATOM   4165  HG  LEU   292      46.111  23.074  43.523  0.00  0.00      A
ATOM   4166  CD1 LEU   292      44.400  24.207  42.956  0.00  0.00      A
ATOM   4167 HD11 LEU   292      43.935  25.168  43.173  0.00  0.00      A
ATOM   4168 HD12 LEU   292      44.626  24.151  41.892  0.00  0.00      A
ATOM   4169 HD13 LEU   292      43.706  23.405  43.207  0.00  0.00      A
ATOM   4170  CD2 LEU   292      46.667  25.139  43.326  0.00  0.00      A
ATOM   4171 HD21 LEU   292      46.286  26.117  43.615  0.00  0.00      A
ATOM   4172 HD22 LEU   292      46.804  25.105  42.245  0.00  0.00      A
ATOM   4173 HD23 LEU   292      47.637  24.977  43.795  0.00  0.00      A
ATOM   4174  C   LEU   292      46.146  23.990  47.688  0.00  0.00      A
ATOM   4175  O   LEU   292      46.073  25.111  48.195  0.00  0.00      A
ATOM   4176  N   SER   293      45.944  22.893  48.426  0.00  0.00      A
ATOM   4177  H   SER   293      46.035  21.985  47.984  0.00  0.00      A
ATOM   4178  CA  SER   293      45.575  22.918  49.856  0.00  0.00      A
ATOM   4179  HA  SER   293      44.700  23.557  49.971  0.00  0.00      A
ATOM   4180  CB  SER   293      45.196  21.524  50.369  0.00  0.00      A
ATOM   4181  HB3 SER   293      46.093  20.998  50.693  0.00  0.00      A
ATOM   4182  HB2 SER   293      44.538  21.634  51.232  0.00  0.00      A
ATOM   4183  OG  SER   293      44.545  20.754  49.377  0.00  0.00      A
ATOM   4184  HG  SER   293      45.235  20.380  48.791  0.00  0.00      A
ATOM   4185  C   SER   293      46.687  23.480  50.754  0.00  0.00      A
ATOM   4186  O   SER   293      46.400  24.137  51.756  0.00  0.00      A
ATOM   4187  N   ALA   294      47.935  23.415  50.273  0.00  0.00      A
ATOM   4188  H   ALA   294      48.079  22.852  49.446  0.00  0.00      A
ATOM   4189  CA  ALA   294      49.111  24.097  50.820  0.00  0.00      A
ATOM   4190  HA  ALA   294      49.147  23.900  51.891  0.00  0.00      A
ATOM   4191  CB  ALA   294      50.345  23.463  50.164  0.00  0.00      A
ATOM   4192  HB1 ALA   294      51.250  23.854  50.628  0.00  0.00      A
ATOM   4193  HB2 ALA   294      50.362  23.693  49.098  0.00  0.00      A
ATOM   4194  HB3 ALA   294      50.329  22.381  50.301  0.00  0.00      A
ATOM   4195  C   ALA   294      49.109  25.639  50.660  0.00  0.00      A
ATOM   4196  O   ALA   294      50.082  26.300  51.039  0.00  0.00      A
ATOM   4197  N   LEU   295      48.036  26.218  50.106  0.00  0.00      A
ATOM   4198  H   LEU   295      47.329  25.597  49.735  0.00  0.00      A
ATOM   4199  CA  LEU   295      47.862  27.656  49.850  0.00  0.00      A
ATOM   4200  HA  LEU   295      48.657  28.202  50.353  0.00  0.00      A
ATOM   4201  CB  LEU   295      47.978  27.857  48.323  0.00  0.00      A
ATOM   4202  HB3 LEU   295      48.707  27.151  47.928  0.00  0.00      A
ATOM   4203  HB2 LEU   295      47.018  27.608  47.867  0.00  0.00      A
ATOM   4204  CG  LEU   295      48.388  29.261  47.853  0.00  0.00      A
ATOM   4205  HG  LEU   295      47.657  29.990  48.202  0.00  0.00      A
ATOM   4206  CD1 LEU   295      49.786  29.666  48.334  0.00  0.00      A
ATOM   4207 HD11 LEU   295      50.044  30.642  47.926  0.00  0.00      A
ATOM   4208 HD12 LEU   295      50.521  28.941  47.993  0.00  0.00      A
ATOM   4209 HD13 LEU   295      49.823  29.731  49.419  0.00  0.00      A
ATOM   4210  CD2 LEU   295      48.415  29.282  46.325  0.00  0.00      A
ATOM   4211 HD21 LEU   295      47.412  29.108  45.934  0.00  0.00      A
ATOM   4212 HD22 LEU   295      48.774  30.249  45.981  0.00  0.00      A
ATOM   4213 HD23 LEU   295      49.087  28.508  45.950  0.00  0.00      A
ATOM   4214  C   LEU   295      46.525  28.202  50.398  0.00  0.00      A
ATOM   4215  O   LEU   295      46.473  29.326  50.908  0.00  0.00      A
ATOM   4216  N   VAL   296      45.496  27.343  50.454  0.00  0.00      A
ATOM   4217  H   VAL   296      45.636  26.435  50.031  0.00  0.00      A
ATOM   4218  CA  VAL   296      44.214  27.561  51.154  0.00  0.00      A
ATOM   4219  HA  VAL   296      43.660  28.346  50.641  0.00  0.00      A
ATOM   4220  CB  VAL   296      43.368  26.268  51.115  0.00  0.00      A
ATOM   4221  HB  VAL   296      43.980  25.432  51.455  0.00  0.00      A
ATOM   4222  CG1 VAL   296      42.125  26.334  52.010  0.00  0.00      A
ATOM   4223 HG11 VAL   296      41.520  27.198  51.740  0.00  0.00      A
ATOM   4224 HG12 VAL   296      41.533  25.427  51.889  0.00  0.00      A
ATOM   4225 HG13 VAL   296      42.408  26.399  53.061  0.00  0.00      A
ATOM   4226  CG2 VAL   296      42.893  25.972  49.685  0.00  0.00      A
ATOM   4227 HG21 VAL   296      42.339  25.032  49.669  0.00  0.00      A
ATOM   4228 HG22 VAL   296      43.741  25.880  49.010  0.00  0.00      A
ATOM   4229 HG23 VAL   296      42.244  26.773  49.334  0.00  0.00      A
ATOM   4230  C   VAL   296      44.442  28.006  52.603  0.00  0.00      A
ATOM   4231  O   VAL   296      45.177  27.349  53.341  0.00  0.00      A
ATOM   4232  N   ALA   297      43.717  29.043  53.042  0.00  0.00      A
ATOM   4233  H   ALA   297      43.042  29.452  52.405  0.00  0.00      A
ATOM   4234  CA  ALA   297      43.748  29.616  54.397  0.00  0.00      A
ATOM   4235  HA  ALA   297      43.289  30.601  54.325  0.00  0.00      A
ATOM   4236  CB  ALA   297      42.840  28.766  55.300  0.00  0.00      A
ATOM   4237  HB1 ALA   297      43.254  27.763  55.406  0.00  0.00      A
ATOM   4238  HB2 ALA   297      42.765  29.226  56.285  0.00  0.00      A
ATOM   4239  HB3 ALA   297      41.842  28.700  54.867  0.00  0.00      A
ATOM   4240  C   ALA   297      45.158  29.881  54.985  0.00  0.00      A
ATOM   4241  O   ALA   297      45.343  29.886  56.208  0.00  0.00      A
ATOM   4242  N   ASP   298      46.167  30.060  54.122  0.00  0.00      A
ATOM   4243  H   ASP   298      45.967  29.931  53.140  0.00  0.00      A
ATOM   4244  CA  ASP   298      47.569  30.179  54.533  0.00  0.00      A
ATOM   4245  HA  ASP   298      47.603  30.584  55.546  0.00  0.00      A
ATOM   4246  CB  ASP   298      48.184  28.778  54.565  0.00  0.00      A
ATOM   4247  HB3 ASP   298      48.264  28.396  53.545  0.00  0.00      A
ATOM   4248  HB2 ASP   298      47.526  28.108  55.119  0.00  0.00      A
ATOM   4249  CG  ASP   298      49.555  28.772  55.238  0.00  0.00      A
ATOM   4250  OD1 ASP   298      50.478  28.106  54.718  0.00  0.00      A
ATOM   4251  OD2 ASP   298      49.715  29.346  56.339  0.00  0.00      A
ATOM   4252  C   ASP   298      48.413  31.120  53.660  0.00  0.00      A
ATOM   4253  O   ASP   298      49.266  31.824  54.208  0.00  0.00      A
ATOM   4254  N   TYR   299      48.035  31.372  52.398  0.00  0.00      A
ATOM   4255  H   TYR   299      47.373  30.752  51.940  0.00  0.00      A
ATOM   4256  CA  TYR   299      48.530  32.550  51.660  0.00  0.00      A
ATOM   4257  HA  TYR   299      49.619  32.502  51.656  0.00  0.00      A
ATOM   4258  CB  TYR   299      48.071  32.517  50.196  0.00  0.00      A
ATOM   4259  HB3 TYR   299      48.346  31.555  49.772  0.00  0.00      A
ATOM   4260  HB2 TYR   299      46.985  32.592  50.154  0.00  0.00      A
ATOM   4261  CG  TYR   299      48.687  33.611  49.338  0.00  0.00      A
ATOM   4262  CD1 TYR   299      47.914  34.720  48.942  0.00  0.00      A
ATOM   4263  HD1 TYR   299      46.872  34.780  49.219  0.00  0.00      A
ATOM   4264  CE1 TYR   299      48.490  35.750  48.175  0.00  0.00      A
ATOM   4265  HE1 TYR   299      47.896  36.596  47.866  0.00  0.00      A
ATOM   4266  CZ  TYR   299      49.842  35.681  47.813  0.00  0.00      A
ATOM   4267  OH  TYR   299      50.399  36.673  47.074  0.00  0.00      A
ATOM   4268  HH  TYR   299      49.725  37.243  46.671  0.00  0.00      A
ATOM   4269  CE2 TYR   299      50.620  34.583  48.204  0.00  0.00      A
ATOM   4270  HE2 TYR   299      51.658  34.555  47.914  0.00  0.00      A
ATOM   4271  CD2 TYR   299      50.044  33.541  48.961  0.00  0.00      A
ATOM   4272  HD2 TYR   299      50.644  32.692  49.261  0.00  0.00      A
ATOM   4273  C   TYR   299      48.147  33.885  52.337  0.00  0.00      A
ATOM   4274  O   TYR   299      48.896  34.852  52.224  0.00  0.00      A
ATOM   4275  N   THR   300      47.163  33.861  53.247  0.00  0.00      A
ATOM   4276  H   THR   300      46.597  33.025  53.305  0.00  0.00      A
ATOM   4277  CA  THR   300      46.825  34.916  54.217  0.00  0.00      A
ATOM   4278  HA  THR   300      46.303  35.712  53.688  0.00  0.00      A
ATOM   4279  CB  THR   300      45.873  34.351  55.299  0.00  0.00      A
ATOM   4280  HB  THR   300      46.453  33.770  56.017  0.00  0.00      A
ATOM   4281  CG2 THR   300      45.116  35.449  56.041  0.00  0.00      A
ATOM   4282 HG21 THR   300      44.488  35.004  56.814  0.00  0.00      A
ATOM   4283 HG22 THR   300      45.818  36.132  56.519  0.00  0.00      A
ATOM   4284 HG23 THR   300      44.488  36.001  55.343  0.00  0.00      A
ATOM   4285  OG1 THR   300      44.899  33.498  54.732  0.00  0.00      A
ATOM   4286  HG1 THR   300      44.316  33.192  55.453  0.00  0.00      A
ATOM   4287  C   THR   300      48.058  35.540  54.892  0.00  0.00      A
ATOM   4288  O   THR   300      48.219  36.761  54.849  0.00  0.00      A
ATOM   4289  N   ARG   301      48.998  34.715  55.389  0.00  0.00      A
ATOM   4290  H   ARG   301      48.857  33.714  55.296  0.00  0.00      A
ATOM   4291  CA  ARG   301      50.232  35.196  56.045  0.00  0.00      A
ATOM   4292  HA  ARG   301      49.971  36.045  56.679  0.00  0.00      A
ATOM   4293  CB  ARG   301      50.808  34.087  56.947  0.00  0.00      A
ATOM   4294  HB3 ARG   301      51.071  33.220  56.339  0.00  0.00      A
ATOM   4295  HB2 ARG   301      50.039  33.787  57.662  0.00  0.00      A
ATOM   4296  CG  ARG   301      52.050  34.565  57.725  0.00  0.00      A
ATOM   4297  HG3 ARG   301      52.889  34.685  57.043  0.00  0.00      A
ATOM   4298  HG2 ARG   301      51.835  35.541  58.162  0.00  0.00      A
ATOM   4299  CD  ARG   301      52.472  33.632  58.867  0.00  0.00      A
ATOM   4300  HD3 ARG   301      51.678  33.637  59.610  0.00  0.00      A
ATOM   4301  HD2 ARG   301      53.378  34.036  59.322  0.00  0.00      A
ATOM   4302  NE  ARG   301      52.713  32.239  58.453  0.00  0.00      A
ATOM   4303  HE  ARG   301      52.631  32.000  57.468  0.00  0.00      A
ATOM   4304  CZ  ARG   301      52.929  31.215  59.259  0.00  0.00      A
ATOM   4305  NH1 ARG   301      53.088  31.315  60.544  0.00  0.00      A
ATOM   4306 HH11 ARG   301      53.202  30.467  61.080  0.00  0.00      A
ATOM   4307 HH12 ARG   301      53.160  32.226  60.977  0.00  0.00      A
ATOM   4308  NH2 ARG   301      52.983  30.022  58.772  0.00  0.00      A
ATOM   4309 HH21 ARG   301      53.109  29.233  59.386  0.00  0.00      A
ATOM   4310 HH22 ARG   301      52.827  29.905  57.778  0.00  0.00      A
ATOM   4311  C   ARG   301      51.280  35.718  55.055  0.00  0.00      A
ATOM   4312  O   ARG   301      51.882  36.758  55.314  0.00  0.00      A
ATOM   4313  N   MET   302      51.407  35.093  53.884  0.00  0.00      A
ATOM   4314  H   MET   302      50.825  34.287  53.716  0.00  0.00      A
ATOM   4315  CA  MET   302      52.319  35.549  52.826  0.00  0.00      A
ATOM   4316  HA  MET   302      53.321  35.629  53.248  0.00  0.00      A
ATOM   4317  CB  MET   302      52.343  34.503  51.700  0.00  0.00      A
ATOM   4318  HB3 MET   302      51.358  34.448  51.241  0.00  0.00      A
ATOM   4319  HB2 MET   302      52.571  33.527  52.131  0.00  0.00      A
ATOM   4320  CG  MET   302      53.378  34.795  50.607  0.00  0.00      A
ATOM   4321  HG3 MET   302      53.282  34.018  49.849  0.00  0.00      A
ATOM   4322  HG2 MET   302      53.153  35.750  50.132  0.00  0.00      A
ATOM   4323  SD  MET   302      55.095  34.816  51.188  0.00  0.00      A
ATOM   4324  CE  MET   302      55.968  34.334  49.675  0.00  0.00      A
ATOM   4325  HE1 MET   302      55.763  35.058  48.887  0.00  0.00      A
ATOM   4326  HE2 MET   302      57.041  34.306  49.870  0.00  0.00      A
ATOM   4327  HE3 MET   302      55.638  33.344  49.361  0.00  0.00      A
ATOM   4328  C   MET   302      51.935  36.940  52.298  0.00  0.00      A
ATOM   4329  O   MET   302      52.749  37.859  52.341  0.00  0.00      A
ATOM   4330  N   LEU   303      50.646  37.156  52.023  0.00  0.00      A
ATOM   4331  H   LEU   303      50.015  36.363  52.085  0.00  0.00      A
ATOM   4332  CA  LEU   303      50.082  38.444  51.610  0.00  0.00      A
ATOM   4333  HA  LEU   303      50.612  38.768  50.714  0.00  0.00      A
ATOM   4334  CB  LEU   303      48.600  38.197  51.263  0.00  0.00      A
ATOM   4335  HB3 LEU   303      48.080  37.888  52.172  0.00  0.00      A
ATOM   4336  HB2 LEU   303      48.549  37.366  50.559  0.00  0.00      A
ATOM   4337  CG  LEU   303      47.842  39.391  50.653  0.00  0.00      A
ATOM   4338  HG  LEU   303      47.838  40.223  51.356  0.00  0.00      A
ATOM   4339  CD1 LEU   303      48.448  39.860  49.329  0.00  0.00      A
ATOM   4340 HD11 LEU   303      47.826  40.648  48.909  0.00  0.00      A
ATOM   4341 HD12 LEU   303      49.445  40.268  49.501  0.00  0.00      A
ATOM   4342 HD13 LEU   303      48.511  39.028  48.628  0.00  0.00      A
ATOM   4343  CD2 LEU   303      46.394  38.979  50.373  0.00  0.00      A
ATOM   4344 HD21 LEU   303      45.853  39.807  49.916  0.00  0.00      A
ATOM   4345 HD22 LEU   303      45.902  38.722  51.311  0.00  0.00      A
ATOM   4346 HD23 LEU   303      46.369  38.118  49.705  0.00  0.00      A
ATOM   4347  C   LEU   303      50.259  39.542  52.679  0.00  0.00      A
ATOM   4348  O   LEU   303      50.690  40.650  52.357  0.00  0.00      A
ATOM   4349  N   LEU   304      50.049  39.202  53.958  0.00  0.00      A
ATOM   4350  H   LEU   304      49.700  38.270  54.152  0.00  0.00      A
ATOM   4351  CA  LEU   304      50.261  40.107  55.096  0.00  0.00      A
ATOM   4352  HA  LEU   304      49.648  40.995  54.940  0.00  0.00      A
ATOM   4353  CB  LEU   304      49.779  39.394  56.377  0.00  0.00      A
ATOM   4354  HB3 LEU   304      48.730  39.121  56.254  0.00  0.00      A
ATOM   4355  HB2 LEU   304      50.348  38.472  56.490  0.00  0.00      A
ATOM   4356  CG  LEU   304      49.926  40.203  57.681  0.00  0.00      A
ATOM   4357  HG  LEU   304      50.960  40.524  57.801  0.00  0.00      A
ATOM   4358  CD1 LEU   304      49.015  41.431  57.710  0.00  0.00      A
ATOM   4359 HD11 LEU   304      49.296  42.123  56.919  0.00  0.00      A
ATOM   4360 HD12 LEU   304      49.120  41.943  58.666  0.00  0.00      A
ATOM   4361 HD13 LEU   304      47.974  41.133  57.579  0.00  0.00      A
ATOM   4362  CD2 LEU   304      49.565  39.314  58.872  0.00  0.00      A
ATOM   4363 HD21 LEU   304      48.528  38.987  58.799  0.00  0.00      A
ATOM   4364 HD22 LEU   304      49.706  39.866  59.801  0.00  0.00      A
ATOM   4365 HD23 LEU   304      50.217  38.441  58.889  0.00  0.00      A
ATOM   4366  C   LEU   304      51.723  40.580  55.220  0.00  0.00      A
ATOM   4367  O   LEU   304      51.964  41.787  55.304  0.00  0.00      A
ATOM   4368  N   VAL   305      52.693  39.657  55.188  0.00  0.00      A
ATOM   4369  H   VAL   305      52.413  38.685  55.091  0.00  0.00      A
ATOM   4370  CA  VAL   305      54.133  39.950  55.369  0.00  0.00      A
ATOM   4371  HA  VAL   305      54.261  40.607  56.230  0.00  0.00      A
ATOM   4372  CB  VAL   305      54.904  38.641  55.645  0.00  0.00      A
ATOM   4373  HB  VAL   305      54.637  37.912  54.878  0.00  0.00      A
ATOM   4374  CG1 VAL   305      56.433  38.791  55.636  0.00  0.00      A
ATOM   4375 HG11 VAL   305      56.896  37.846  55.918  0.00  0.00      A
ATOM   4376 HG12 VAL   305      56.787  39.053  54.639  0.00  0.00      A
ATOM   4377 HG13 VAL   305      56.737  39.561  56.346  0.00  0.00      A
ATOM   4378  CG2 VAL   305      54.512  38.077  57.016  0.00  0.00      A
ATOM   4379 HG21 VAL   305      54.816  38.771  57.801  0.00  0.00      A
ATOM   4380 HG22 VAL   305      55.006  37.119  57.170  0.00  0.00      A
ATOM   4381 HG23 VAL   305      53.435  37.922  57.074  0.00  0.00      A
ATOM   4382  C   VAL   305      54.737  40.669  54.160  0.00  0.00      A
ATOM   4383  O   VAL   305      55.527  41.605  54.320  0.00  0.00      A
ATOM   4384  N   VAL   306      54.343  40.286  52.944  0.00  0.00      A
ATOM   4385  H   VAL   306      53.702  39.499  52.863  0.00  0.00      A
ATOM   4386  CA  VAL   306      54.855  40.900  51.707  0.00  0.00      A
ATOM   4387  HA  VAL   306      55.943  40.939  51.767  0.00  0.00      A
ATOM   4388  CB  VAL   306      54.489  40.027  50.492  0.00  0.00      A
ATOM   4389  HB  VAL   306      53.416  39.831  50.487  0.00  0.00      A
ATOM   4390  CG1 VAL   306      54.884  40.661  49.158  0.00  0.00      A
ATOM   4391 HG11 VAL   306      54.303  41.567  48.980  0.00  0.00      A
ATOM   4392 HG12 VAL   306      54.685  39.964  48.347  0.00  0.00      A
ATOM   4393 HG13 VAL   306      55.947  40.900  49.160  0.00  0.00      A
ATOM   4394  CG2 VAL   306      55.260  38.703  50.556  0.00  0.00      A
ATOM   4395 HG21 VAL   306      55.093  38.192  51.502  0.00  0.00      A
ATOM   4396 HG22 VAL   306      54.938  38.046  49.749  0.00  0.00      A
ATOM   4397 HG23 VAL   306      56.324  38.910  50.457  0.00  0.00      A
ATOM   4398  C   VAL   306      54.382  42.349  51.541  0.00  0.00      A
ATOM   4399  O   VAL   306      55.198  43.201  51.187  0.00  0.00      A
ATOM   4400  N   LEU   307      53.165  42.678  51.993  0.00  0.00      A
ATOM   4401  H   LEU   307      52.549  41.933  52.300  0.00  0.00      A
ATOM   4402  CA  LEU   307      52.629  44.049  51.971  0.00  0.00      A
ATOM   4403  HA  LEU   307      53.114  44.600  51.164  0.00  0.00      A
ATOM   4404  CB  LEU   307      51.120  43.997  51.676  0.00  0.00      A
ATOM   4405  HB3 LEU   307      50.637  43.378  52.433  0.00  0.00      A
ATOM   4406  HB2 LEU   307      50.719  45.007  51.767  0.00  0.00      A
ATOM   4407  CG  LEU   307      50.758  43.461  50.277  0.00  0.00      A
ATOM   4408  HG  LEU   307      51.150  42.451  50.151  0.00  0.00      A
ATOM   4409  CD1 LEU   307      49.236  43.411  50.132  0.00  0.00      A
ATOM   4410 HD11 LEU   307      48.813  44.413  50.218  0.00  0.00      A
ATOM   4411 HD12 LEU   307      48.821  42.769  50.909  0.00  0.00      A
ATOM   4412 HD13 LEU   307      48.974  42.996  49.161  0.00  0.00      A
ATOM   4413  CD2 LEU   307      51.305  44.352  49.158  0.00  0.00      A
ATOM   4414 HD21 LEU   307      50.944  44.007  48.193  0.00  0.00      A
ATOM   4415 HD22 LEU   307      50.980  45.381  49.311  0.00  0.00      A
ATOM   4416 HD23 LEU   307      52.394  44.317  49.144  0.00  0.00      A
ATOM   4417  C   LEU   307      52.913  44.872  53.243  0.00  0.00      A
ATOM   4418  O   LEU   307      52.834  46.100  53.195  0.00  0.00      A
ATOM   4419  N   ALA   308      53.409  44.253  54.321  0.00  0.00      A
ATOM   4420  H   ALA   308      53.431  43.241  54.331  0.00  0.00      A
ATOM   4421  CA  ALA   308      53.917  44.975  55.497  0.00  0.00      A
ATOM   4422  HA  ALA   308      53.157  45.686  55.819  0.00  0.00      A
ATOM   4423  CB  ALA   308      54.146  43.970  56.632  0.00  0.00      A
ATOM   4424  HB1 ALA   308      53.210  43.477  56.893  0.00  0.00      A
ATOM   4425  HB2 ALA   308      54.876  43.219  56.336  0.00  0.00      A
ATOM   4426  HB3 ALA   308      54.509  44.497  57.512  0.00  0.00      A
ATOM   4427  C   ALA   308      55.205  45.780  55.208  0.00  0.00      A
ATOM   4428  O   ALA   308      55.549  46.714  55.939  0.00  0.00      A
ATOM   4429  N   ARG   309      55.934  45.396  54.153  0.00  0.00      A
ATOM   4430  H   ARG   309      55.551  44.637  53.603  0.00  0.00      A
ATOM   4431  CA  ARG   309      57.194  45.985  53.676  0.00  0.00      A
ATOM   4432  HA  ARG   309      57.956  45.849  54.444  0.00  0.00      A
ATOM   4433  CB  ARG   309      57.611  45.188  52.429  0.00  0.00      A
ATOM   4434  HB3 ARG   309      57.568  44.130  52.686  0.00  0.00      A
ATOM   4435  HB2 ARG   309      56.894  45.363  51.623  0.00  0.00      A
ATOM   4436  CG  ARG   309      59.022  45.525  51.925  0.00  0.00      A
ATOM   4437  HG3 ARG   309      59.035  46.544  51.538  0.00  0.00      A
ATOM   4438  HG2 ARG   309      59.730  45.461  52.751  0.00  0.00      A
ATOM   4439  CD  ARG   309      59.461  44.568  50.808  0.00  0.00      A
ATOM   4440  HD3 ARG   309      60.457  44.861  50.474  0.00  0.00      A
ATOM   4441  HD2 ARG   309      58.771  44.667  49.967  0.00  0.00      A
ATOM   4442  NE  ARG   309      59.489  43.162  51.256  0.00  0.00      A
ATOM   4443  HE  ARG   309      59.210  42.968  52.211  0.00  0.00      A
ATOM   4444  CZ  ARG   309      59.809  42.099  50.547  0.00  0.00      A
ATOM   4445  NH1 ARG   309      60.264  42.177  49.330  0.00  0.00      A
ATOM   4446 HH11 ARG   309      60.514  41.352  48.786  0.00  0.00      A
ATOM   4447 HH12 ARG   309      60.317  43.091  48.894  0.00  0.00      A
ATOM   4448  NH2 ARG   309      59.666  40.931  51.097  0.00  0.00      A
ATOM   4449 HH21 ARG   309      59.894  40.091  50.595  0.00  0.00      A
ATOM   4450 HH22 ARG   309      59.245  40.890  52.022  0.00  0.00      A
ATOM   4451  C   ARG   309      57.077  47.491  53.408  0.00  0.00      A
ATOM   4452  O   ARG   309      56.551  47.892  52.378  0.00  0.00      A
ATOM   4453  N   GLY   310      57.510  48.314  54.363  0.00  0.00      A
ATOM   4454  H   GLY   310      57.916  47.882  55.188  0.00  0.00      A
ATOM   4455  CA  GLY   310      57.487  49.782  54.305  0.00  0.00      A
ATOM   4456  HA3 GLY   310      58.496  50.157  54.476  0.00  0.00      A
ATOM   4457  HA2 GLY   310      57.176  50.097  53.309  0.00  0.00      A
ATOM   4458  C   GLY   310      56.553  50.452  55.326  0.00  0.00      A
ATOM   4459  O   GLY   310      56.744  51.624  55.650  0.00  0.00      A
ATOM   4460  N   LEU   311      55.606  49.709  55.913  0.00  0.00      A
ATOM   4461  H   LEU   311      55.529  48.737  55.633  0.00  0.00      A
ATOM   4462  CA  LEU   311      54.597  50.235  56.856  0.00  0.00      A
ATOM   4463  HA  LEU   311      54.871  51.258  57.109  0.00  0.00      A
ATOM   4464  CB  LEU   311      53.229  50.339  56.145  0.00  0.00      A
ATOM   4465  HB3 LEU   311      53.359  51.032  55.313  0.00  0.00      A
ATOM   4466  HB2 LEU   311      52.515  50.804  56.825  0.00  0.00      A
ATOM   4467  CG  LEU   311      52.612  49.042  55.582  0.00  0.00      A
ATOM   4468  HG  LEU   311      53.360  48.493  55.010  0.00  0.00      A
ATOM   4469  CD1 LEU   311      52.043  48.128  56.668  0.00  0.00      A
ATOM   4470 HD11 LEU   311      51.523  47.290  56.203  0.00  0.00      A
ATOM   4471 HD12 LEU   311      52.841  47.724  57.287  0.00  0.00      A
ATOM   4472 HD13 LEU   311      51.334  48.672  57.292  0.00  0.00      A
ATOM   4473  CD2 LEU   311      51.461  49.400  54.642  0.00  0.00      A
ATOM   4474 HD21 LEU   311      50.692  49.953  55.181  0.00  0.00      A
ATOM   4475 HD22 LEU   311      51.028  48.492  54.221  0.00  0.00      A
ATOM   4476 HD23 LEU   311      51.836  50.015  53.824  0.00  0.00      A
ATOM   4477  C   LEU   311      54.558  49.523  58.223  0.00  0.00      A
ATOM   4478  O   LEU   311      53.986  50.063  59.172  0.00  0.00      A
ATOM   4479  N   ALA   312      55.342  48.450  58.369  0.00  0.00      A
ATOM   4480  H   ALA   312      55.750  48.061  57.528  0.00  0.00      A
ATOM   4481  CA  ALA   312      55.700  47.795  59.630  0.00  0.00      A
ATOM   4482  HA  ALA   312      54.781  47.450  60.108  0.00  0.00      A
ATOM   4483  CB  ALA   312      56.566  46.580  59.259  0.00  0.00      A
ATOM   4484  HB1 ALA   312      57.475  46.914  58.756  0.00  0.00      A
ATOM   4485  HB2 ALA   312      56.851  46.020  60.149  0.00  0.00      A
ATOM   4486  HB3 ALA   312      56.013  45.921  58.592  0.00  0.00      A
ATOM   4487  C   ALA   312      56.458  48.722  60.619  0.00  0.00      A
ATOM   4488  O   ALA   312      57.093  49.692  60.182  0.00  0.00      A
ATOM   4489  N   PRO   313      56.522  48.380  61.922  0.00  0.00      A
ATOM   4490  CD  PRO   313      55.759  47.322  62.576  0.00  0.00      A
ATOM   4491  HD3 PRO   313      55.859  46.369  62.062  0.00  0.00      A
ATOM   4492  HD2 PRO   313      54.708  47.612  62.626  0.00  0.00      A
ATOM   4493  CG  PRO   313      56.325  47.203  63.989  0.00  0.00      A
ATOM   4494  HG3 PRO   313      57.168  46.511  63.992  0.00  0.00      A
ATOM   4495  HG2 PRO   313      55.564  46.890  64.705  0.00  0.00      A
ATOM   4496  CB  PRO   313      56.819  48.619  64.269  0.00  0.00      A
ATOM   4497  HB3 PRO   313      55.975  49.241  64.565  0.00  0.00      A
ATOM   4498  HB2 PRO   313      57.586  48.630  65.044  0.00  0.00      A
ATOM   4499  CA  PRO   313      57.342  49.090  62.906  0.00  0.00      A
ATOM   4500  HA  PRO   313      57.177  50.165  62.819  0.00  0.00      A
ATOM   4501  C   PRO   313      58.853  48.821  62.764  0.00  0.00      A
ATOM   4502  O   PRO   313      59.304  47.864  62.125  0.00  0.00      A
ATOM   4503  N   GLU   314      59.645  49.623  63.475  0.00  0.00      A
ATOM   4504  H   GLU   314      59.221  50.403  63.955  0.00  0.00      A
ATOM   4505  CA  GLU   314      61.069  49.372  63.712  0.00  0.00      A
ATOM   4506  HA  GLU   314      61.508  48.985  62.797  0.00  0.00      A
ATOM   4507  CB  GLU   314      61.745  50.708  64.054  0.00  0.00      A
ATOM   4508  HB3 GLU   314      61.474  51.439  63.292  0.00  0.00      A
ATOM   4509  HB2 GLU   314      61.379  51.063  65.019  0.00  0.00      A
ATOM   4510  CG  GLU   314      63.274  50.601  64.094  0.00  0.00      A
ATOM   4511  HG3 GLU   314      63.565  49.837  64.816  0.00  0.00      A
ATOM   4512  HG2 GLU   314      63.640  50.301  63.112  0.00  0.00      A
ATOM   4513  CD  GLU   314      63.936  51.924  64.477  0.00  0.00      A
ATOM   4514  OE1 GLU   314      65.002  51.896  65.124  0.00  0.00      A
ATOM   4515  OE2 GLU   314      63.438  53.018  64.126  0.00  0.00      A
ATOM   4516  C   GLU   314      61.283  48.338  64.835  0.00  0.00      A
ATOM   4517  O   GLU   314      60.729  48.482  65.928  0.00  0.00      A
ATOM   4518  N   GLY   315      62.166  47.360  64.614  0.00  0.00      A
ATOM   4519  H   GLY   315      62.628  47.325  63.709  0.00  0.00      A
ATOM   4520  CA  GLY   315      62.562  46.330  65.587  0.00  0.00      A
ATOM   4521  HA3 GLY   315      61.677  45.813  65.952  0.00  0.00      A
ATOM   4522  HA2 GLY   315      63.068  46.800  66.431  0.00  0.00      A
ATOM   4523  C   GLY   315      63.502  45.290  64.969  0.00  0.00      A
ATOM   4524  O   GLY   315      63.747  45.324  63.762  0.00  0.00      A
ATOM   4525  N   THR   316      64.052  44.351  65.747  0.00  0.00      A
ATOM   4526  H   THR   316      63.965  44.330  66.753  0.00  0.00      A
ATOM   4527  CA  THR   316      65.049  43.409  65.264  0.00  0.00      A
ATOM   4528  HA  THR   316      65.761  44.018  64.707  0.00  0.00      A
ATOM   4529  CB  THR   316      65.804  42.754  66.492  0.00  0.00      A
ATOM   4530  HB  THR   316      66.533  41.993  66.215  0.00  0.00      A
ATOM   4531  CG2 THR   316      66.564  43.837  67.251  0.00  0.00      A
ATOM   4532 HG21 THR   316      67.086  44.578  66.646  0.00  0.00      A
ATOM   4533 HG22 THR   316      65.972  44.135  68.116  0.00  0.00      A
ATOM   4534 HG23 THR   316      67.338  43.244  67.738  0.00  0.00      A
ATOM   4535  OG1 THR   316      64.797  42.253  67.397  0.00  0.00      A
ATOM   4536  HG1 THR   316      65.300  41.747  68.039  0.00  0.00      A
ATOM   4537  C   THR   316      64.500  42.247  64.427  0.00  0.00      A
ATOM   4538  O   THR   316      65.244  41.707  63.566  0.00  0.00      A
ATOM   4539  N   GLU   317      63.195  41.956  64.436  0.00  0.00      A
ATOM   4540  H   GLU   317      62.594  42.432  65.101  0.00  0.00      A
ATOM   4541  CA  GLU   317      62.574  41.041  63.452  0.00  0.00      A
ATOM   4542  HA  GLU   317      63.016  41.261  62.480  0.00  0.00      A
ATOM   4543  CB  GLU   317      62.911  39.566  63.756  0.00  0.00      A
ATOM   4544  HB3 GLU   317      63.962  39.487  64.026  0.00  0.00      A
ATOM   4545  HB2 GLU   317      62.317  39.202  64.595  0.00  0.00      A
ATOM   4546  CG  GLU   317      62.680  38.693  62.513  0.00  0.00      A
ATOM   4547  HG3 GLU   317      63.361  39.017  61.723  0.00  0.00      A
ATOM   4548  HG2 GLU   317      61.661  38.831  62.145  0.00  0.00      A
ATOM   4549  CD  GLU   317      62.913  37.208  62.804  0.00  0.00      A
ATOM   4550  OE1 GLU   317      64.086  36.758  62.756  0.00  0.00      A
ATOM   4551  OE2 GLU   317      61.912  36.486  63.036  0.00  0.00      A
ATOM   4552  C   GLU   317      61.055  41.281  63.303  0.00  0.00      A
ATOM   4553  O   GLU   317      60.251  40.488  63.803  0.00  0.00      A
ATOM   4554  N   PRO   318      60.648  42.440  62.749  0.00  0.00      A
ATOM   4555  CD  PRO   318      61.504  43.436  62.123  0.00  0.00      A
ATOM   4556  HD3 PRO   318      62.095  43.004  61.314  0.00  0.00      A
ATOM   4557  HD2 PRO   318      62.151  43.860  62.880  0.00  0.00      A
ATOM   4558  CG  PRO   318      60.583  44.524  61.580  0.00  0.00      A
ATOM   4559  HG3 PRO   318      61.033  45.514  61.662  0.00  0.00      A
ATOM   4560  HG2 PRO   318      60.332  44.298  60.547  0.00  0.00      A
ATOM   4561  CB  PRO   318      59.337  44.391  62.451  0.00  0.00      A
ATOM   4562  HB3 PRO   318      58.452  44.793  61.957  0.00  0.00      A
ATOM   4563  HB2 PRO   318      59.504  44.909  63.397  0.00  0.00      A
ATOM   4564  CA  PRO   318      59.256  42.878  62.703  0.00  0.00      A
ATOM   4565  HA  PRO   318      58.790  42.695  63.669  0.00  0.00      A
ATOM   4566  C   PRO   318      58.438  42.146  61.625  0.00  0.00      A
ATOM   4567  O   PRO   318      58.966  41.380  60.817  0.00  0.00      A
ATOM   4568  N   VAL   319      57.143  42.456  61.533  0.00  0.00      A
ATOM   4569  H   VAL   319      56.767  43.067  62.249  0.00  0.00      A
ATOM   4570  CA  VAL   319      56.183  41.839  60.587  0.00  0.00      A
ATOM   4571  HA  VAL   319      56.213  40.765  60.763  0.00  0.00      A
ATOM   4572  CB  VAL   319      54.739  42.286  60.888  0.00  0.00      A
ATOM   4573  HB  VAL   319      54.067  41.791  60.188  0.00  0.00      A
ATOM   4574  CG1 VAL   319      54.334  41.865  62.304  0.00  0.00      A
ATOM   4575 HG11 VAL   319      53.275  42.072  62.457  0.00  0.00      A
ATOM   4576 HG12 VAL   319      54.908  42.405  63.056  0.00  0.00      A
ATOM   4577 HG13 VAL   319      54.507  40.797  62.430  0.00  0.00      A
ATOM   4578  CG2 VAL   319      54.540  43.800  60.763  0.00  0.00      A
ATOM   4579 HG21 VAL   319      55.137  44.326  61.505  0.00  0.00      A
ATOM   4580 HG22 VAL   319      53.488  44.043  60.921  0.00  0.00      A
ATOM   4581 HG23 VAL   319      54.817  44.132  59.766  0.00  0.00      A
ATOM   4582  C   VAL   319      56.484  42.000  59.082  0.00  0.00      A
ATOM   4583  O   VAL   319      55.931  41.254  58.283  0.00  0.00      A
ATOM   4584  N   SER   320      57.436  42.847  58.683  0.00  0.00      A
ATOM   4585  H   SER   320      57.901  43.413  59.376  0.00  0.00      A
ATOM   4586  CA  SER   320      57.992  42.900  57.316  0.00  0.00      A
ATOM   4587  HA  SER   320      57.185  42.776  56.593  0.00  0.00      A
ATOM   4588  CB  SER   320      58.632  44.272  57.100  0.00  0.00      A
ATOM   4589  HB3 SER   320      57.867  45.046  57.155  0.00  0.00      A
ATOM   4590  HB2 SER   320      59.109  44.314  56.119  0.00  0.00      A
ATOM   4591  OG  SER   320      59.594  44.472  58.117  0.00  0.00      A
ATOM   4592  HG  SER   320      60.179  45.209  57.862  0.00  0.00      A
ATOM   4593  C   SER   320      59.049  41.819  57.017  0.00  0.00      A
ATOM   4594  O   SER   320      59.551  41.748  55.892  0.00  0.00      A
ATOM   4595  N   LEU   321      59.427  41.015  58.017  0.00  0.00      A
ATOM   4596  H   LEU   321      59.030  41.216  58.927  0.00  0.00      A
ATOM   4597  CA  LEU   321      60.501  40.014  57.959  0.00  0.00      A
ATOM   4598  HA  LEU   321      60.693  39.766  56.914  0.00  0.00      A
ATOM   4599  CB  LEU   321      61.766  40.665  58.557  0.00  0.00      A
ATOM   4600  HB3 LEU   321      61.564  40.914  59.600  0.00  0.00      A
ATOM   4601  HB2 LEU   321      61.958  41.598  58.024  0.00  0.00      A
ATOM   4602  CG  LEU   321      63.045  39.808  58.503  0.00  0.00      A
ATOM   4603  HG  LEU   321      62.899  38.895  59.078  0.00  0.00      A
ATOM   4604  CD1 LEU   321      63.431  39.442  57.069  0.00  0.00      A
ATOM   4605 HD11 LEU   321      62.705  38.749  56.649  0.00  0.00      A
ATOM   4606 HD12 LEU   321      63.485  40.339  56.451  0.00  0.00      A
ATOM   4607 HD13 LEU   321      64.405  38.956  57.071  0.00  0.00      A
ATOM   4608  CD2 LEU   321      64.204  40.584  59.128  0.00  0.00      A
ATOM   4609 HD21 LEU   321      65.094  39.955  59.154  0.00  0.00      A
ATOM   4610 HD22 LEU   321      64.417  41.479  58.542  0.00  0.00      A
ATOM   4611 HD23 LEU   321      63.952  40.870  60.148  0.00  0.00      A
ATOM   4612  C   LEU   321      60.143  38.697  58.680  0.00  0.00      A
ATOM   4613  O   LEU   321      60.630  37.636  58.286  0.00  0.00      A
ATOM   4614  N   ASN   322      59.218  38.724  59.647  0.00  0.00      A
ATOM   4615  H   ASN   322      58.908  39.631  59.970  0.00  0.00      A
ATOM   4616  CA  ASN   322      58.647  37.539  60.300  0.00  0.00      A
ATOM   4617  HA  ASN   322      59.440  37.061  60.875  0.00  0.00      A
ATOM   4618  CB  ASN   322      57.555  37.998  61.285  0.00  0.00      A
ATOM   4619  HB3 ASN   322      56.767  38.508  60.731  0.00  0.00      A
ATOM   4620  HB2 ASN   322      57.981  38.694  62.008  0.00  0.00      A
ATOM   4621  CG  ASN   322      56.928  36.836  62.040  0.00  0.00      A
ATOM   4622  OD1 ASN   322      55.805  36.430  61.781  0.00  0.00      A
ATOM   4623  ND2 ASN   322      57.641  36.229  62.955  0.00  0.00      A
ATOM   4624 HD21 ASN   322      58.518  36.637  63.266  0.00  0.00      A
ATOM   4625 HD22 ASN   322      57.248  35.432  63.426  0.00  0.00      A
ATOM   4626  C   ASN   322      58.109  36.512  59.276  0.00  0.00      A
ATOM   4627  O   ASN   322      57.320  36.860  58.400  0.00  0.00      A
ATOM   4628  N   ALA   323      58.544  35.254  59.397  0.00  0.00      A
ATOM   4629  H   ALA   323      59.180  35.071  60.165  0.00  0.00      A
ATOM   4630  CA  ALA   323      58.274  34.116  58.502  0.00  0.00      A
ATOM   4631  HA  ALA   323      58.879  33.288  58.875  0.00  0.00      A
ATOM   4632  CB  ALA   323      56.806  33.690  58.665  0.00  0.00      A
ATOM   4633  HB1 ALA   323      56.142  34.452  58.257  0.00  0.00      A
ATOM   4634  HB2 ALA   323      56.575  33.545  59.719  0.00  0.00      A
ATOM   4635  HB3 ALA   323      56.632  32.752  58.135  0.00  0.00      A
ATOM   4636  C   ALA   323      58.683  34.267  57.014  0.00  0.00      A
ATOM   4637  O   ALA   323      58.583  33.292  56.268  0.00  0.00      A
ATOM   4638  N   TRP   324      59.203  35.423  56.575  0.00  0.00      A
ATOM   4639  H   TRP   324      59.291  36.178  57.244  0.00  0.00      A
ATOM   4640  CA  TRP   324      59.433  35.743  55.156  0.00  0.00      A
ATOM   4641  HA  TRP   324      58.461  35.809  54.670  0.00  0.00      A
ATOM   4642  CB  TRP   324      60.107  37.119  55.050  0.00  0.00      A
ATOM   4643  HB3 TRP   324      60.982  37.120  55.700  0.00  0.00      A
ATOM   4644  HB2 TRP   324      59.419  37.877  55.427  0.00  0.00      A
ATOM   4645  CG  TRP   324      60.561  37.535  53.680  0.00  0.00      A
ATOM   4646  CD1 TRP   324      61.793  38.015  53.389  0.00  0.00      A
ATOM   4647  HD1 TRP   324      62.589  38.165  54.110  0.00  0.00      A
ATOM   4648  NE1 TRP   324      61.889  38.269  52.037  0.00  0.00      A
ATOM   4649  HE1 TRP   324      62.735  38.602  51.575  0.00  0.00      A
ATOM   4650  CE2 TRP   324      60.729  37.950  51.377  0.00  0.00      A
ATOM   4651  CZ2 TRP   324      60.357  38.034  50.028  0.00  0.00      A
ATOM   4652  HZ2 TRP   324      61.061  38.393  49.291  0.00  0.00      A
ATOM   4653  CH2 TRP   324      59.078  37.604  49.648  0.00  0.00      A
ATOM   4654  HH2 TRP   324      58.777  37.636  48.609  0.00  0.00      A
ATOM   4655  CZ3 TRP   324      58.205  37.083  50.616  0.00  0.00      A
ATOM   4656  HZ3 TRP   324      57.232  36.724  50.316  0.00  0.00      A
ATOM   4657  CE3 TRP   324      58.577  37.032  51.973  0.00  0.00      A
ATOM   4658  HE3 TRP   324      57.879  36.639  52.695  0.00  0.00      A
ATOM   4659  CD2 TRP   324      59.851  37.473  52.397  0.00  0.00      A
ATOM   4660  C   TRP   324      60.225  34.678  54.381  0.00  0.00      A
ATOM   4661  O   TRP   324      59.690  34.081  53.446  0.00  0.00      A
ATOM   4662  N   TYR   325      61.439  34.335  54.828  0.00  0.00      A
ATOM   4663  H   TYR   325      61.819  34.830  55.620  0.00  0.00      A
ATOM   4664  CA  TYR   325      62.307  33.393  54.107  0.00  0.00      A
ATOM   4665  HA  TYR   325      62.415  33.748  53.083  0.00  0.00      A
ATOM   4666  CB  TYR   325      63.700  33.356  54.740  0.00  0.00      A
ATOM   4667  HB3 TYR   325      63.616  32.908  55.729  0.00  0.00      A
ATOM   4668  HB2 TYR   325      64.338  32.703  54.142  0.00  0.00      A
ATOM   4669  CG  TYR   325      64.386  34.702  54.859  0.00  0.00      A
ATOM   4670  CD1 TYR   325      64.705  35.208  56.132  0.00  0.00      A
ATOM   4671  HD1 TYR   325      64.449  34.654  57.024  0.00  0.00      A
ATOM   4672  CE1 TYR   325      65.387  36.430  56.249  0.00  0.00      A
ATOM   4673  HE1 TYR   325      65.644  36.812  57.224  0.00  0.00      A
ATOM   4674  CZ  TYR   325      65.732  37.155  55.101  0.00  0.00      A
ATOM   4675  OH  TYR   325      66.409  38.323  55.234  0.00  0.00      A
ATOM   4676  HH  TYR   325      66.291  38.898  54.455  0.00  0.00      A
ATOM   4677  CE2 TYR   325      65.392  36.671  53.830  0.00  0.00      A
ATOM   4678  HE2 TYR   325      65.673  37.233  52.951  0.00  0.00      A
ATOM   4679  CD2 TYR   325      64.727  35.436  53.705  0.00  0.00      A
ATOM   4680  HD2 TYR   325      64.498  35.044  52.723  0.00  0.00      A
ATOM   4681  C   TYR   325      61.751  31.964  54.040  0.00  0.00      A
ATOM   4682  O   TYR   325      61.904  31.304  53.012  0.00  0.00      A
ATOM   4683  N   ALA   326      61.049  31.505  55.080  0.00  0.00      A
ATOM   4684  H   ALA   326      60.925  32.106  55.883  0.00  0.00      A
ATOM   4685  CA  ALA   326      60.434  30.177  55.108  0.00  0.00      A
ATOM   4686  HA  ALA   326      61.179  29.442  54.797  0.00  0.00      A
ATOM   4687  CB  ALA   326      60.021  29.864  56.551  0.00  0.00      A
ATOM   4688  HB1 ALA   326      59.591  28.863  56.598  0.00  0.00      A
ATOM   4689  HB2 ALA   326      59.281  30.587  56.900  0.00  0.00      A
ATOM   4690  HB3 ALA   326      60.896  29.901  57.201  0.00  0.00      A
ATOM   4691  C   ALA   326      59.235  30.058  54.146  0.00  0.00      A
ATOM   4692  O   ALA   326      59.084  29.034  53.473  0.00  0.00      A
ATOM   4693  N   MET   327      58.437  31.123  54.004  0.00  0.00      A
ATOM   4694  H   MET   327      58.614  31.936  54.587  0.00  0.00      A
ATOM   4695  CA  MET   327      57.348  31.185  53.019  0.00  0.00      A
ATOM   4696  HA  MET   327      56.794  30.245  53.043  0.00  0.00      A
ATOM   4697  CB  MET   327      56.377  32.321  53.372  0.00  0.00      A
ATOM   4698  HB3 MET   327      55.593  32.341  52.615  0.00  0.00      A
ATOM   4699  HB2 MET   327      56.909  33.273  53.352  0.00  0.00      A
ATOM   4700  CG  MET   327      55.710  32.135  54.741  0.00  0.00      A
ATOM   4701  HG3 MET   327      55.318  31.122  54.801  0.00  0.00      A
ATOM   4702  HG2 MET   327      56.454  32.244  55.527  0.00  0.00      A
ATOM   4703  SD  MET   327      54.340  33.275  55.073  0.00  0.00      A
ATOM   4704  CE  MET   327      55.234  34.850  55.142  0.00  0.00      A
ATOM   4705  HE1 MET   327      54.533  35.644  55.394  0.00  0.00      A
ATOM   4706  HE2 MET   327      55.683  35.068  54.173  0.00  0.00      A
ATOM   4707  HE3 MET   327      56.015  34.802  55.900  0.00  0.00      A
ATOM   4708  C   MET   327      57.867  31.373  51.584  0.00  0.00      A
ATOM   4709  O   MET   327      57.434  30.663  50.680  0.00  0.00      A
ATOM   4710  N   LEU   328      58.922  32.177  51.411  0.00  0.00      A
ATOM   4711  H   LEU   328      59.232  32.717  52.214  0.00  0.00      A
ATOM   4712  CA  LEU   328      59.675  32.356  50.161  0.00  0.00      A
ATOM   4713  HA  LEU   328      58.974  32.663  49.388  0.00  0.00      A
ATOM   4714  CB  LEU   328      60.670  33.507  50.410  0.00  0.00      A
ATOM   4715  HB3 LEU   328      60.116  34.375  50.775  0.00  0.00      A
ATOM   4716  HB2 LEU   328      61.347  33.198  51.202  0.00  0.00      A
ATOM   4717  CG  LEU   328      61.513  33.956  49.206  0.00  0.00      A
ATOM   4718  HG  LEU   328      62.028  33.103  48.773  0.00  0.00      A
ATOM   4719  CD1 LEU   328      60.648  34.615  48.132  0.00  0.00      A
ATOM   4720 HD11 LEU   328      59.921  33.903  47.745  0.00  0.00      A
ATOM   4721 HD12 LEU   328      61.276  34.948  47.306  0.00  0.00      A
ATOM   4722 HD13 LEU   328      60.123  35.468  48.550  0.00  0.00      A
ATOM   4723  CD2 LEU   328      62.571  34.960  49.665  0.00  0.00      A
ATOM   4724 HD21 LEU   328      63.238  34.483  50.382  0.00  0.00      A
ATOM   4725 HD22 LEU   328      63.154  35.291  48.807  0.00  0.00      A
ATOM   4726 HD23 LEU   328      62.094  35.820  50.131  0.00  0.00      A
ATOM   4727  C   LEU   328      60.372  31.063  49.671  0.00  0.00      A
ATOM   4728  O   LEU   328      60.608  30.893  48.470  0.00  0.00      A
ATOM   4729  N   ASP   329      60.613  30.104  50.569  0.00  0.00      A
ATOM   4730  H   ASP   329      60.472  30.333  51.544  0.00  0.00      A
ATOM   4731  CA  ASP   329      61.141  28.773  50.247  0.00  0.00      A
ATOM   4732  HA  ASP   329      61.878  28.861  49.448  0.00  0.00      A
ATOM   4733  CB  ASP   329      61.854  28.225  51.489  0.00  0.00      A
ATOM   4734  HB3 ASP   329      62.537  28.983  51.876  0.00  0.00      A
ATOM   4735  HB2 ASP   329      61.125  27.998  52.267  0.00  0.00      A
ATOM   4736  CG  ASP   329      62.666  26.977  51.177  0.00  0.00      A
ATOM   4737  OD1 ASP   329      63.791  27.118  50.650  0.00  0.00      A
ATOM   4738  OD2 ASP   329      62.225  25.857  51.530  0.00  0.00      A
ATOM   4739  C   ASP   329      60.047  27.797  49.774  0.00  0.00      A
ATOM   4740  O   ASP   329      60.214  27.133  48.749  0.00  0.00      A
ATOM   4741  N   ASP   330      58.864  27.823  50.399  0.00  0.00      A
ATOM   4742  H   ASP   330      58.747  28.444  51.192  0.00  0.00      A
ATOM   4743  CA  ASP   330      57.698  27.059  49.929  0.00  0.00      A
ATOM   4744  HA  ASP   330      58.015  26.033  49.737  0.00  0.00      A
ATOM   4745  CB  ASP   330      56.632  27.026  51.034  0.00  0.00      A
ATOM   4746  HB3 ASP   330      57.079  26.632  51.946  0.00  0.00      A
ATOM   4747  HB2 ASP   330      56.291  28.041  51.241  0.00  0.00      A
ATOM   4748  CG  ASP   330      55.443  26.138  50.663  0.00  0.00      A
ATOM   4749  OD1 ASP   330      54.326  26.666  50.462  0.00  0.00      A
ATOM   4750  OD2 ASP   330      55.620  24.899  50.552  0.00  0.00      A
ATOM   4751  C   ASP   330      57.132  27.615  48.606  0.00  0.00      A
ATOM   4752  O   ASP   330      56.818  26.834  47.705  0.00  0.00      A
ATOM   4753  N   GLN   331      57.225  28.934  48.410  0.00  0.00      A
ATOM   4754  H   GLN   331      57.478  29.499  49.216  0.00  0.00      A
ATOM   4755  CA  GLN   331      56.985  29.642  47.150  0.00  0.00      A
ATOM   4756  HA  GLN   331      55.960  29.446  46.831  0.00  0.00      A
ATOM   4757  CB  GLN   331      57.132  31.153  47.418  0.00  0.00      A
ATOM   4758  HB3 GLN   331      56.478  31.403  48.253  0.00  0.00      A
ATOM   4759  HB2 GLN   331      58.153  31.370  47.723  0.00  0.00      A
ATOM   4760  CG  GLN   331      56.752  32.086  46.257  0.00  0.00      A
ATOM   4761  HG3 GLN   331      56.586  33.086  46.657  0.00  0.00      A
ATOM   4762  HG2 GLN   331      55.810  31.746  45.828  0.00  0.00      A
ATOM   4763  CD  GLN   331      57.821  32.207  45.169  0.00  0.00      A
ATOM   4764  OE1 GLN   331      58.956  32.603  45.399  0.00  0.00      A
ATOM   4765  NE2 GLN   331      57.479  31.986  43.924  0.00  0.00      A
ATOM   4766 HE21 GLN   331      58.166  32.088  43.201  0.00  0.00      A
ATOM   4767 HE22 GLN   331      56.522  31.700  43.722  0.00  0.00      A
ATOM   4768  C   GLN   331      57.917  29.156  46.032  0.00  0.00      A
ATOM   4769  O   GLN   331      57.435  28.770  44.972  0.00  0.00      A
ATOM   4770  N   ALA   332      59.225  29.038  46.285  0.00  0.00      A
ATOM   4771  H   ALA   332      59.577  29.347  47.182  0.00  0.00      A
ATOM   4772  CA  ALA   332      60.188  28.544  45.296  0.00  0.00      A
ATOM   4773  HA  ALA   332      60.096  29.149  44.391  0.00  0.00      A
ATOM   4774  CB  ALA   332      61.600  28.735  45.859  0.00  0.00      A
ATOM   4775  HB1 ALA   332      61.749  29.771  46.151  0.00  0.00      A
ATOM   4776  HB2 ALA   332      61.761  28.094  46.727  0.00  0.00      A
ATOM   4777  HB3 ALA   332      62.331  28.493  45.091  0.00  0.00      A
ATOM   4778  C   ALA   332      59.949  27.073  44.901  0.00  0.00      A
ATOM   4779  O   ALA   332      59.851  26.749  43.713  0.00  0.00      A
ATOM   4780  N   ARG   333      59.716  26.202  45.892  0.00  0.00      A
ATOM   4781  H   ARG   333      59.800  26.548  46.846  0.00  0.00      A
ATOM   4782  CA  ARG   333      59.416  24.772  45.689  0.00  0.00      A
ATOM   4783  HA  ARG   333      60.122  24.370  44.959  0.00  0.00      A
ATOM   4784  CB  ARG   333      59.621  24.019  47.016  0.00  0.00      A
ATOM   4785  HB3 ARG   333      59.059  24.514  47.810  0.00  0.00      A
ATOM   4786  HB2 ARG   333      59.245  23.003  46.904  0.00  0.00      A
ATOM   4787  CG  ARG   333      61.115  23.950  47.388  0.00  0.00      A
ATOM   4788  HG3 ARG   333      61.647  23.448  46.579  0.00  0.00      A
ATOM   4789  HG2 ARG   333      61.525  24.956  47.487  0.00  0.00      A
ATOM   4790  CD  ARG   333      61.393  23.176  48.686  0.00  0.00      A
ATOM   4791  HD3 ARG   333      62.466  22.991  48.745  0.00  0.00      A
ATOM   4792  HD2 ARG   333      60.901  22.206  48.651  0.00  0.00      A
ATOM   4793  NE  ARG   333      60.999  23.934  49.886  0.00  0.00      A
ATOM   4794  HE  ARG   333      61.630  24.673  50.190  0.00  0.00      A
ATOM   4795  CZ  ARG   333      59.930  23.786  50.641  0.00  0.00      A
ATOM   4796  NH1 ARG   333      59.010  22.898  50.414  0.00  0.00      A
ATOM   4797 HH11 ARG   333      59.099  22.245  49.644  0.00  0.00      A
ATOM   4798 HH12 ARG   333      58.253  22.804  51.074  0.00  0.00      A
ATOM   4799  NH2 ARG   333      59.783  24.546  51.681  0.00  0.00      A
ATOM   4800 HH21 ARG   333      58.948  24.506  52.249  0.00  0.00      A
ATOM   4801 HH22 ARG   333      60.506  25.234  51.870  0.00  0.00      A
ATOM   4802  C   ARG   333      58.030  24.500  45.082  0.00  0.00      A
ATOM   4803  O   ARG   333      57.846  23.456  44.452  0.00  0.00      A
ATOM   4804  N   MET   334      57.117  25.474  45.117  0.00  0.00      A
ATOM   4805  H   MET   334      57.314  26.290  45.685  0.00  0.00      A
ATOM   4806  CA  MET   334      55.880  25.470  44.324  0.00  0.00      A
ATOM   4807  HA  MET   334      55.505  24.449  44.245  0.00  0.00      A
ATOM   4808  CB  MET   334      54.805  26.301  45.050  0.00  0.00      A
ATOM   4809  HB3 MET   334      55.149  27.326  45.194  0.00  0.00      A
ATOM   4810  HB2 MET   334      54.643  25.862  46.035  0.00  0.00      A
ATOM   4811  CG  MET   334      53.458  26.319  44.315  0.00  0.00      A
ATOM   4812  HG3 MET   334      53.276  25.339  43.876  0.00  0.00      A
ATOM   4813  HG2 MET   334      52.675  26.488  45.054  0.00  0.00      A
ATOM   4814  SD  MET   334      53.297  27.598  43.032  0.00  0.00      A
ATOM   4815  CE  MET   334      51.564  27.343  42.566  0.00  0.00      A
ATOM   4816  HE1 MET   334      50.922  27.517  43.430  0.00  0.00      A
ATOM   4817  HE2 MET   334      51.295  28.037  41.769  0.00  0.00      A
ATOM   4818  HE3 MET   334      51.421  26.322  42.216  0.00  0.00      A
ATOM   4819  C   MET   334      56.126  25.978  42.896  0.00  0.00      A
ATOM   4820  O   MET   334      55.868  25.251  41.937  0.00  0.00      A
ATOM   4821  N   MET   335      56.766  27.143  42.746  0.00  0.00      A
ATOM   4822  H   MET   335      57.010  27.661  43.586  0.00  0.00      A
ATOM   4823  CA  MET   335      56.992  27.820  41.464  0.00  0.00      A
ATOM   4824  HA  MET   335      56.018  28.043  41.026  0.00  0.00      A
ATOM   4825  CB  MET   335      57.705  29.159  41.734  0.00  0.00      A
ATOM   4826  HB3 MET   335      57.005  29.803  42.266  0.00  0.00      A
ATOM   4827  HB2 MET   335      58.570  28.997  42.378  0.00  0.00      A
ATOM   4828  CG  MET   335      58.168  29.893  40.468  0.00  0.00      A
ATOM   4829  HG3 MET   335      57.437  29.728  39.675  0.00  0.00      A
ATOM   4830  HG2 MET   335      58.193  30.962  40.681  0.00  0.00      A
ATOM   4831  SD  MET   335      59.817  29.411  39.873  0.00  0.00      A
ATOM   4832  CE  MET   335      59.797  30.202  38.243  0.00  0.00      A
ATOM   4833  HE1 MET   335      58.992  29.782  37.640  0.00  0.00      A
ATOM   4834  HE2 MET   335      60.751  30.035  37.742  0.00  0.00      A
ATOM   4835  HE3 MET   335      59.639  31.273  38.363  0.00  0.00      A
ATOM   4836  C   MET   335      57.746  26.964  40.443  0.00  0.00      A
ATOM   4837  O   MET   335      57.304  26.858  39.300  0.00  0.00      A
ATOM   4838  N   ARG   336      58.793  26.242  40.861  0.00  0.00      A
ATOM   4839  H   ARG   336      59.101  26.364  41.823  0.00  0.00      A
ATOM   4840  CA  ARG   336      59.581  25.378  39.959  0.00  0.00      A
ATOM   4841  HA  ARG   336      59.915  25.973  39.107  0.00  0.00      A
ATOM   4842  CB  ARG   336      60.813  24.846  40.703  0.00  0.00      A
ATOM   4843  HB3 ARG   336      60.500  24.392  41.645  0.00  0.00      A
ATOM   4844  HB2 ARG   336      61.304  24.088  40.092  0.00  0.00      A
ATOM   4845  CG  ARG   336      61.814  25.973  40.972  0.00  0.00      A
ATOM   4846  HG3 ARG   336      61.314  26.805  41.468  0.00  0.00      A
ATOM   4847  HG2 ARG   336      62.214  26.330  40.021  0.00  0.00      A
ATOM   4848  CD  ARG   336      62.963  25.503  41.862  0.00  0.00      A
ATOM   4849  HD3 ARG   336      63.506  24.695  41.368  0.00  0.00      A
ATOM   4850  HD2 ARG   336      62.546  25.132  42.800  0.00  0.00      A
ATOM   4851  NE  ARG   336      63.865  26.635  42.104  0.00  0.00      A
ATOM   4852  HE  ARG   336      64.107  27.209  41.301  0.00  0.00      A
ATOM   4853  CZ  ARG   336      64.211  27.157  43.261  0.00  0.00      A
ATOM   4854  NH1 ARG   336      64.080  26.557  44.401  0.00  0.00      A
ATOM   4855 HH11 ARG   336      64.360  27.065  45.235  0.00  0.00      A
ATOM   4856 HH12 ARG   336      63.829  25.578  44.440  0.00  0.00      A
ATOM   4857  NH2 ARG   336      64.732  28.337  43.282  0.00  0.00      A
ATOM   4858 HH21 ARG   336      64.992  28.781  44.159  0.00  0.00      A
ATOM   4859 HH22 ARG   336      64.872  28.824  42.409  0.00  0.00      A
ATOM   4860  C   ARG   336      58.767  24.222  39.374  0.00  0.00      A
ATOM   4861  O   ARG   336      58.825  23.995  38.164  0.00  0.00      A
ATOM   4862  N   ALA   337      57.913  23.602  40.190  0.00  0.00      A
ATOM   4863  H   ALA   337      57.871  23.918  41.147  0.00  0.00      A
ATOM   4864  CA  ALA   337      56.995  22.538  39.778  0.00  0.00      A
ATOM   4865  HA  ALA   337      57.541  21.816  39.169  0.00  0.00      A
ATOM   4866  CB  ALA   337      56.491  21.826  41.039  0.00  0.00      A
ATOM   4867  HB1 ALA   337      57.334  21.422  41.600  0.00  0.00      A
ATOM   4868  HB2 ALA   337      55.941  22.521  41.675  0.00  0.00      A
ATOM   4869  HB3 ALA   337      55.828  21.008  40.755  0.00  0.00      A
ATOM   4870  C   ALA   337      55.813  23.057  38.938  0.00  0.00      A
ATOM   4871  O   ALA   337      55.535  22.509  37.872  0.00  0.00      A
ATOM   4872  N   PHE   338      55.220  24.193  39.324  0.00  0.00      A
ATOM   4873  H   PHE   338      55.502  24.610  40.206  0.00  0.00      A
ATOM   4874  CA  PHE   338      54.155  24.856  38.562  0.00  0.00      A
ATOM   4875  HA  PHE   338      53.402  24.104  38.328  0.00  0.00      A
ATOM   4876  CB  PHE   338      53.510  25.938  39.447  0.00  0.00      A
ATOM   4877  HB3 PHE   338      53.356  25.523  40.443  0.00  0.00      A
ATOM   4878  HB2 PHE   338      54.213  26.766  39.552  0.00  0.00      A
ATOM   4879  CG  PHE   338      52.162  26.466  38.975  0.00  0.00      A
ATOM   4880  CD1 PHE   338      51.947  27.853  38.853  0.00  0.00      A
ATOM   4881  HD1 PHE   338      52.750  28.540  39.064  0.00  0.00      A
ATOM   4882  CE1 PHE   338      50.683  28.351  38.484  0.00  0.00      A
ATOM   4883  HE1 PHE   338      50.519  29.417  38.415  0.00  0.00      A
ATOM   4884  CZ  PHE   338      49.627  27.462  38.221  0.00  0.00      A
ATOM   4885  HZ  PHE   338      48.655  27.842  37.934  0.00  0.00      A
ATOM   4886  CE2 PHE   338      49.833  26.077  38.342  0.00  0.00      A
ATOM   4887  HE2 PHE   338      49.018  25.394  38.150  0.00  0.00      A
ATOM   4888  CD2 PHE   338      51.093  25.582  38.726  0.00  0.00      A
ATOM   4889  HD2 PHE   338      51.231  24.517  38.837  0.00  0.00      A
ATOM   4890  C   PHE   338      54.639  25.429  37.217  0.00  0.00      A
ATOM   4891  O   PHE   338      53.904  25.385  36.237  0.00  0.00      A
ATOM   4892  N   ASP   339      55.924  25.771  37.085  0.00  0.00      A
ATOM   4893  H   ASP   339      56.493  25.865  37.920  0.00  0.00      A
ATOM   4894  CA  ASP   339      56.557  25.992  35.782  0.00  0.00      A
ATOM   4895  HA  ASP   339      55.911  26.632  35.179  0.00  0.00      A
ATOM   4896  CB  ASP   339      57.894  26.715  35.966  0.00  0.00      A
ATOM   4897  HB3 ASP   339      58.557  26.122  36.596  0.00  0.00      A
ATOM   4898  HB2 ASP   339      57.730  27.678  36.451  0.00  0.00      A
ATOM   4899  CG  ASP   339      58.534  26.935  34.602  0.00  0.00      A
ATOM   4900  OD1 ASP   339      59.419  26.144  34.205  0.00  0.00      A
ATOM   4901  OD2 ASP   339      58.104  27.868  33.888  0.00  0.00      A
ATOM   4902  C   ASP   339      56.771  24.688  34.994  0.00  0.00      A
ATOM   4903  O   ASP   339      56.446  24.637  33.809  0.00  0.00      A
ATOM   4904  N   ARG   340      57.235  23.609  35.642  0.00  0.00      A
ATOM   4905  H   ARG   340      57.482  23.707  36.622  0.00  0.00      A
ATOM   4906  CA  ARG   340      57.417  22.296  34.994  0.00  0.00      A
ATOM   4907  HA  ARG   340      58.078  22.439  34.137  0.00  0.00      A
ATOM   4908  CB  ARG   340      58.074  21.309  35.968  0.00  0.00      A
ATOM   4909  HB3 ARG   340      57.350  21.004  36.725  0.00  0.00      A
ATOM   4910  HB2 ARG   340      58.902  21.802  36.475  0.00  0.00      A
ATOM   4911  CG  ARG   340      58.596  20.065  35.225  0.00  0.00      A
ATOM   4912  HG3 ARG   340      57.757  19.482  34.842  0.00  0.00      A
ATOM   4913  HG2 ARG   340      59.208  20.377  34.379  0.00  0.00      A
ATOM   4914  CD  ARG   340      59.440  19.167  36.132  0.00  0.00      A
ATOM   4915  HD3 ARG   340      59.813  18.339  35.532  0.00  0.00      A
ATOM   4916  HD2 ARG   340      60.292  19.725  36.519  0.00  0.00      A
ATOM   4917  NE  ARG   340      58.634  18.617  37.223  0.00  0.00      A
ATOM   4918  HE  ARG   340      57.868  18.007  36.955  0.00  0.00      A
ATOM   4919  CZ  ARG   340      58.732  18.839  38.514  0.00  0.00      A
ATOM   4920  NH1 ARG   340      59.642  19.581  39.074  0.00  0.00      A
ATOM   4921 HH11 ARG   340      59.618  19.693  40.081  0.00  0.00      A
ATOM   4922 HH12 ARG   340      60.385  20.013  38.539  0.00  0.00      A
ATOM   4923  NH2 ARG   340      57.847  18.296  39.291  0.00  0.00      A
ATOM   4924 HH21 ARG   340      57.945  18.425  40.288  0.00  0.00      A
ATOM   4925 HH22 ARG   340      57.135  17.709  38.871  0.00  0.00      A
ATOM   4926  C   ARG   340      56.117  21.711  34.444  0.00  0.00      A
ATOM   4927  O   ARG   340      56.145  21.059  33.403  0.00  0.00      A
ATOM   4928  N   LEU   341      54.974  22.046  35.037  0.00  0.00      A
ATOM   4929  H   LEU   341      55.039  22.560  35.910  0.00  0.00      A
ATOM   4930  CA  LEU   341      53.646  21.707  34.523  0.00  0.00      A
ATOM   4931  HA  LEU   341      53.547  20.622  34.526  0.00  0.00      A
ATOM   4932  CB  LEU   341      52.630  22.314  35.503  0.00  0.00      A
ATOM   4933  HB3 LEU   341      52.881  21.993  36.517  0.00  0.00      A
ATOM   4934  HB2 LEU   341      52.727  23.395  35.457  0.00  0.00      A
ATOM   4935  CG  LEU   341      51.162  21.973  35.229  0.00  0.00      A
ATOM   4936  HG  LEU   341      50.886  22.301  34.229  0.00  0.00      A
ATOM   4937  CD1 LEU   341      50.899  20.473  35.367  0.00  0.00      A
ATOM   4938 HD11 LEU   341      51.422  19.931  34.581  0.00  0.00      A
ATOM   4939 HD12 LEU   341      49.833  20.275  35.278  0.00  0.00      A
ATOM   4940 HD13 LEU   341      51.248  20.124  36.336  0.00  0.00      A
ATOM   4941  CD2 LEU   341      50.299  22.727  36.237  0.00  0.00      A
ATOM   4942 HD21 LEU   341      50.488  23.798  36.152  0.00  0.00      A
ATOM   4943 HD22 LEU   341      50.542  22.401  37.245  0.00  0.00      A
ATOM   4944 HD23 LEU   341      49.248  22.545  36.028  0.00  0.00      A
ATOM   4945  C   LEU   341      53.416  22.195  33.076  0.00  0.00      A
ATOM   4946  O   LEU   341      52.933  21.433  32.237  0.00  0.00      A
ATOM   4947  N   PHE   342      53.928  23.378  32.728  0.00  0.00      A
ATOM   4948  H   PHE   342      54.410  23.921  33.436  0.00  0.00      A
ATOM   4949  CA  PHE   342      53.847  23.946  31.379  0.00  0.00      A
ATOM   4950  HA  PHE   342      52.831  23.796  31.012  0.00  0.00      A
ATOM   4951  CB  PHE   342      54.081  25.461  31.457  0.00  0.00      A
ATOM   4952  HB3 PHE   342      54.267  25.837  30.456  0.00  0.00      A
ATOM   4953  HB2 PHE   342      54.981  25.665  32.033  0.00  0.00      A
ATOM   4954  CG  PHE   342      52.908  26.234  32.036  0.00  0.00      A
ATOM   4955  CD1 PHE   342      51.731  26.398  31.279  0.00  0.00      A
ATOM   4956  HD1 PHE   342      51.664  25.974  30.289  0.00  0.00      A
ATOM   4957  CE1 PHE   342      50.637  27.104  31.808  0.00  0.00      A
ATOM   4958  HE1 PHE   342      49.734  27.219  31.228  0.00  0.00      A
ATOM   4959  CZ  PHE   342      50.719  27.660  33.096  0.00  0.00      A
ATOM   4960  HZ  PHE   342      49.881  28.209  33.502  0.00  0.00      A
ATOM   4961  CE2 PHE   342      51.889  27.499  33.858  0.00  0.00      A
ATOM   4962  HE2 PHE   342      51.947  27.918  34.853  0.00  0.00      A
ATOM   4963  CD2 PHE   342      52.980  26.784  33.330  0.00  0.00      A
ATOM   4964  HD2 PHE   342      53.870  26.649  33.926  0.00  0.00      A
ATOM   4965  C   PHE   342      54.760  23.273  30.333  0.00  0.00      A
ATOM   4966  O   PHE   342      54.505  23.411  29.144  0.00  0.00      A
ATOM   4967  N   GLU   343      55.655  22.356  30.708  0.00  0.00      A
ATOM   4968  H   GLU   343      55.840  22.265  31.697  0.00  0.00      A
ATOM   4969  CA  GLU   343      56.286  21.379  29.751  0.00  0.00      A
ATOM   4970  HA  GLU   343      56.698  21.991  28.948  0.00  0.00      A
ATOM   4971  CB  GLU   343      57.462  20.620  30.391  0.00  0.00      A
ATOM   4972  HB3 GLU   343      57.072  20.028  31.218  0.00  0.00      A
ATOM   4973  HB2 GLU   343      57.787  19.964  29.584  0.00  0.00      A
ATOM   4974  CG  GLU   343      58.584  21.570  30.902  0.00  0.00      A
ATOM   4975  HG3 GLU   343      59.250  21.026  31.573  0.00  0.00      A
ATOM   4976  HG2 GLU   343      58.124  22.396  31.444  0.00  0.00      A
ATOM   4977  CD  GLU   343      59.345  22.260  29.770  0.00  0.00      A
ATOM   4978  OE1 GLU   343      59.932  23.304  29.933  0.00  0.00      A
ATOM   4979  OE2 GLU   343      59.406  21.626  28.709  0.00  0.00      A
ATOM   4980  C   GLU   343      55.288  20.363  29.161  0.00  0.00      A
ATOM   4981  O   GLU   343      55.522  19.784  28.178  0.00  0.00      A
ATOM   4982  N   SER   344      54.112  20.168  29.772  0.00  0.00      A
ATOM   4983  H   SER   344      53.893  20.643  30.636  0.00  0.00      A
ATOM   4984  CA  SER   344      53.063  19.329  29.177  0.00  0.00      A
ATOM   4985  HA  SER   344      53.526  18.621  28.490  0.00  0.00      A
ATOM   4986  CB  SER   344      52.530  18.485  30.330  0.00  0.00      A
ATOM   4987  HB3 SER   344      51.653  17.954  29.962  0.00  0.00      A
ATOM   4988  HB2 SER   344      52.226  19.126  31.158  0.00  0.00      A
ATOM   4989  OG  SER   344      53.550  17.590  30.810  0.00  0.00      A
ATOM   4990  HG  SER   344      54.208  18.120  31.265  0.00  0.00      A
ATOM   4991  C   SER   344      51.910  20.081  28.536  0.00  0.00      A
ATOM   4992  O   SER   344      51.078  19.498  27.917  0.00  0.00      A
ATOM   4993  N   PHE   345      51.737  21.391  28.835  0.00  0.00      A
ATOM   4994  H   PHE   345      52.333  21.780  29.552  0.00  0.00      A
ATOM   4995  CA  PHE   345      50.563  22.155  28.510  0.00  0.00      A
ATOM   4996  HA  PHE   345      50.007  21.616  27.744  0.00  0.00      A
ATOM   4997  CB  PHE   345      49.652  22.466  29.771  0.00  0.00      A
ATOM   4998  HB3 PHE   345      50.297  22.965  30.494  0.00  0.00      A
ATOM   4999  HB2 PHE   345      48.838  23.170  29.601  0.00  0.00      A
ATOM   5000  CG  PHE   345      49.176  21.148  30.476  0.00  0.00      A
ATOM   5001  CD1 PHE   345      48.221  20.318  29.767  0.00  0.00      A
ATOM   5002  HD1 PHE   345      47.921  20.599  28.768  0.00  0.00      A
ATOM   5003  CE1 PHE   345      47.761  19.081  30.328  0.00  0.00      A
ATOM   5004  HE1 PHE   345      47.076  18.439  29.794  0.00  0.00      A
ATOM   5005  CZ  PHE   345      48.369  18.717  31.541  0.00  0.00      A
ATOM   5006  HZ  PHE   345      48.229  17.776  32.051  0.00  0.00      A
ATOM   5007  CE2 PHE   345      49.306  19.498  32.245  0.00  0.00      A
ATOM   5008  HE2 PHE   345      49.780  19.088  33.125  0.00  0.00      A
ATOM   5009  CD2 PHE   345      49.633  20.770  31.706  0.00  0.00      A
ATOM   5010  HD2 PHE   345      50.299  21.451  32.216  0.00  0.00      A
ATOM   5011  C   PHE   345      50.897  23.547  28.038  0.00  0.00      A
ATOM   5012  O   PHE   345      51.832  24.131  28.542  0.00  0.00      A
ATOM   5013  N   ASP   346      50.037  24.059  27.183  0.00  0.00      A
ATOM   5014  H   ASP   346      49.153  23.622  26.964  0.00  0.00      A
ATOM   5015  CA  ASP   346      50.203  25.419  26.656  0.00  0.00      A
ATOM   5016  HA  ASP   346      51.251  25.715  26.708  0.00  0.00      A
ATOM   5017  CB  ASP   346      49.896  25.419  25.173  0.00  0.00      A
ATOM   5018  HB3 ASP   346      48.820  25.293  25.053  0.00  0.00      A
ATOM   5019  HB2 ASP   346      50.084  26.417  24.778  0.00  0.00      A
ATOM   5020  CG  ASP   346      50.507  24.261  24.357  0.00  0.00      A
ATOM   5021  OD1 ASP   346      51.794  24.048  24.416  0.00  0.00      A
ATOM   5022  OD2 ASP   346      49.822  23.549  23.669  0.00  0.00      A
ATOM   5023  C   ASP   346      49.396  26.439  27.419  0.00  0.00      A
ATOM   5024  O   ASP   346      49.636  27.601  27.175  0.00  0.00      A
ATOM   5025  N   ALA   347      48.424  26.032  28.249  0.00  0.00      A
ATOM   5026  H   ALA   347      48.263  25.035  28.314  0.00  0.00      A
ATOM   5027  CA  ALA   347      47.566  26.875  29.090  0.00  0.00      A
ATOM   5028  HA  ALA   347      48.179  27.630  29.582  0.00  0.00      A
ATOM   5029  CB  ALA   347      46.542  27.588  28.193  0.00  0.00      A
ATOM   5030  HB1 ALA   347      47.062  28.207  27.463  0.00  0.00      A
ATOM   5031  HB2 ALA   347      45.901  28.233  28.795  0.00  0.00      A
ATOM   5032  HB3 ALA   347      45.929  26.855  27.670  0.00  0.00      A
ATOM   5033  C   ALA   347      46.843  26.045  30.182  0.00  0.00      A
ATOM   5034  O   ALA   347      46.744  24.820  30.081  0.00  0.00      A
ATOM   5035  N   ILE   348      46.170  26.725  31.115  0.00  0.00      A
ATOM   5036  H   ILE   348      46.299  27.731  31.138  0.00  0.00      A
ATOM   5037  CA  ILE   348      45.326  26.148  32.180  0.00  0.00      A
ATOM   5038  HA  ILE   348      45.147  25.093  31.972  0.00  0.00      A
ATOM   5039  CB  ILE   348      46.031  26.265  33.559  0.00  0.00      A
ATOM   5040  HB  ILE   348      46.133  27.325  33.781  0.00  0.00      A
ATOM   5041  CG2 ILE   348      45.179  25.640  34.685  0.00  0.00      A
ATOM   5042 HG21 ILE   348      44.200  26.113  34.743  0.00  0.00      A
ATOM   5043 HG22 ILE   348      45.653  25.797  35.654  0.00  0.00      A
ATOM   5044 HG23 ILE   348      45.054  24.571  34.515  0.00  0.00      A
ATOM   5045  CG1 ILE   348      47.453  25.648  33.540  0.00  0.00      A
ATOM   5046 HG13 ILE   348      47.392  24.594  33.274  0.00  0.00      A
ATOM   5047 HG12 ILE   348      48.046  26.149  32.777  0.00  0.00      A
ATOM   5048  CD1 ILE   348      48.237  25.778  34.854  0.00  0.00      A
ATOM   5049 HD11 ILE   348      47.809  25.135  35.622  0.00  0.00      A
ATOM   5050 HD12 ILE   348      49.269  25.471  34.685  0.00  0.00      A
ATOM   5051 HD13 ILE   348      48.228  26.815  35.192  0.00  0.00      A
ATOM   5052  C   ILE   348      43.973  26.880  32.190  0.00  0.00      A
ATOM   5053  O   ILE   348      43.931  28.097  32.005  0.00  0.00      A
ATOM   5054  N   PHE   349      42.876  26.151  32.414  0.00  0.00      A
ATOM   5055  H   PHE   349      43.010  25.160  32.596  0.00  0.00      A
ATOM   5056  CA  PHE   349      41.491  26.643  32.452  0.00  0.00      A
ATOM   5057  HA  PHE   349      41.461  27.718  32.263  0.00  0.00      A
ATOM   5058  CB  PHE   349      40.641  25.925  31.385  0.00  0.00      A
ATOM   5059  HB3 PHE   349      39.622  25.846  31.769  0.00  0.00      A
ATOM   5060  HB2 PHE   349      41.002  24.902  31.259  0.00  0.00      A
ATOM   5061  CG  PHE   349      40.553  26.583  30.017  0.00  0.00      A
ATOM   5062  CD1 PHE   349      39.303  26.663  29.370  0.00  0.00      A
ATOM   5063  HD1 PHE   349      38.412  26.290  29.858  0.00  0.00      A
ATOM   5064  CE1 PHE   349      39.205  27.220  28.084  0.00  0.00      A
ATOM   5065  HE1 PHE   349      38.248  27.269  27.585  0.00  0.00      A
ATOM   5066  CZ  PHE   349      40.358  27.702  27.441  0.00  0.00      A
ATOM   5067  HZ  PHE   349      40.291  28.107  26.445  0.00  0.00      A
ATOM   5068  CE2 PHE   349      41.604  27.636  28.082  0.00  0.00      A
ATOM   5069  HE2 PHE   349      42.490  28.002  27.582  0.00  0.00      A
ATOM   5070  CD2 PHE   349      41.702  27.076  29.367  0.00  0.00      A
ATOM   5071  HD2 PHE   349      42.668  27.018  29.840  0.00  0.00      A
ATOM   5072  C   PHE   349      40.890  26.381  33.839  0.00  0.00      A
ATOM   5073  O   PHE   349      40.776  25.233  34.272  0.00  0.00      A
ATOM   5074  N   CYS   350      40.508  27.443  34.546  0.00  0.00      A
ATOM   5075  H   CYS   350      40.630  28.371  34.153  0.00  0.00      A
ATOM   5076  CA  CYS   350      40.049  27.375  35.936  0.00  0.00      A
ATOM   5077  HA  CYS   350      39.538  26.425  36.103  0.00  0.00      A
ATOM   5078  CB  CYS   350      41.306  27.407  36.829  0.00  0.00      A
ATOM   5079  HB3 CYS   350      41.934  26.553  36.569  0.00  0.00      A
ATOM   5080  HB2 CYS   350      41.034  27.310  37.878  0.00  0.00      A
ATOM   5081  SG  CYS   350      42.278  28.930  36.617  0.00  0.00      A
ATOM   5082  HG  CYS   350      42.172  29.043  35.283  0.00  0.00      A
ATOM   5083  C   CYS   350      39.045  28.506  36.254  0.00  0.00      A
ATOM   5084  O   CYS   350      38.873  29.421  35.438  0.00  0.00      A
ATOM   5085  N   PRO   351      38.341  28.470  37.402  0.00  0.00      A
ATOM   5086  CD  PRO   351      38.198  27.356  38.333  0.00  0.00      A
ATOM   5087  HD3 PRO   351      37.570  26.590  37.880  0.00  0.00      A
ATOM   5088  HD2 PRO   351      39.154  26.926  38.625  0.00  0.00      A
ATOM   5089  CG  PRO   351      37.493  27.930  39.564  0.00  0.00      A
ATOM   5090  HG3 PRO   351      38.236  28.307  40.267  0.00  0.00      A
ATOM   5091  HG2 PRO   351      36.848  27.194  40.044  0.00  0.00      A
ATOM   5092  CB  PRO   351      36.701  29.105  38.995  0.00  0.00      A
ATOM   5093  HB3 PRO   351      36.481  29.854  39.753  0.00  0.00      A
ATOM   5094  HB2 PRO   351      35.778  28.738  38.544  0.00  0.00      A
ATOM   5095  CA  PRO   351      37.628  29.643  37.900  0.00  0.00      A
ATOM   5096  HA  PRO   351      37.035  30.091  37.104  0.00  0.00      A
ATOM   5097  C   PRO   351      38.613  30.692  38.445  0.00  0.00      A
ATOM   5098  O   PRO   351      39.729  30.356  38.841  0.00  0.00      A
ATOM   5099  N   VAL   352      38.154  31.937  38.612  0.00  0.00      A
ATOM   5100  H   VAL   352      37.215  32.137  38.282  0.00  0.00      A
ATOM   5101  CA  VAL   352      38.902  32.979  39.344  0.00  0.00      A
ATOM   5102  HA  VAL   352      39.949  32.946  39.043  0.00  0.00      A
ATOM   5103  CB  VAL   352      38.354  34.390  39.047  0.00  0.00      A
ATOM   5104  HB  VAL   352      37.297  34.421  39.313  0.00  0.00      A
ATOM   5105  CG1 VAL   352      39.082  35.476  39.850  0.00  0.00      A
ATOM   5106 HG11 VAL   352      38.958  35.316  40.920  0.00  0.00      A
ATOM   5107 HG12 VAL   352      38.655  36.444  39.607  0.00  0.00      A
ATOM   5108 HG13 VAL   352      40.147  35.468  39.614  0.00  0.00      A
ATOM   5109  CG2 VAL   352      38.489  34.770  37.566  0.00  0.00      A
ATOM   5110 HG21 VAL   352      38.011  35.730  37.386  0.00  0.00      A
ATOM   5111 HG22 VAL   352      39.541  34.858  37.297  0.00  0.00      A
ATOM   5112 HG23 VAL   352      38.013  34.022  36.931  0.00  0.00      A
ATOM   5113  C   VAL   352      38.852  32.715  40.850  0.00  0.00      A
ATOM   5114  O   VAL   352      39.892  32.578  41.485  0.00  0.00      A
ATOM   5115  N   LEU   353      37.644  32.625  41.420  0.00  0.00      A
ATOM   5116  H   LEU   353      36.838  32.797  40.831  0.00  0.00      A
ATOM   5117  CA  LEU   353      37.399  32.554  42.868  0.00  0.00      A
ATOM   5118  HA  LEU   353      38.325  32.270  43.369  0.00  0.00      A
ATOM   5119  CB  LEU   353      36.983  33.972  43.328  0.00  0.00      A
ATOM   5120  HB3 LEU   353      35.967  34.155  42.976  0.00  0.00      A
ATOM   5121  HB2 LEU   353      37.630  34.702  42.840  0.00  0.00      A
ATOM   5122  CG  LEU   353      37.038  34.256  44.843  0.00  0.00      A
ATOM   5123  HG  LEU   353      36.462  33.514  45.391  0.00  0.00      A
ATOM   5124  CD1 LEU   353      38.472  34.276  45.373  0.00  0.00      A
ATOM   5125 HD11 LEU   353      39.049  35.046  44.862  0.00  0.00      A
ATOM   5126 HD12 LEU   353      38.463  34.489  46.442  0.00  0.00      A
ATOM   5127 HD13 LEU   353      38.950  33.311  45.215  0.00  0.00      A
ATOM   5128  CD2 LEU   353      36.426  35.631  45.120  0.00  0.00      A
ATOM   5129 HD21 LEU   353      37.015  36.409  44.637  0.00  0.00      A
ATOM   5130 HD22 LEU   353      36.411  35.809  46.195  0.00  0.00      A
ATOM   5131 HD23 LEU   353      35.404  35.667  44.748  0.00  0.00      A
ATOM   5132  C   LEU   353      36.342  31.488  43.226  0.00  0.00      A
ATOM   5133  O   LEU   353      36.074  31.236  44.397  0.00  0.00      A
ATOM   5134  N   GLY   354      35.724  30.854  42.224  0.00  0.00      A
ATOM   5135  H   GLY   354      35.969  31.124  41.284  0.00  0.00      A
ATOM   5136  CA  GLY   354      34.680  29.839  42.402  0.00  0.00      A
ATOM   5137  HA3 GLY   354      35.025  29.084  43.111  0.00  0.00      A
ATOM   5138  HA2 GLY   354      34.499  29.353  41.444  0.00  0.00      A
ATOM   5139  C   GLY   354      33.343  30.401  42.902  0.00  0.00      A
ATOM   5140  O   GLY   354      32.644  29.709  43.634  0.00  0.00      A
ATOM   5141  N   THR   355      33.061  31.684  42.647  0.00  0.00      A
ATOM   5142  H   THR   355      33.707  32.192  42.057  0.00  0.00      A
ATOM   5143  CA  THR   355      31.890  32.430  43.156  0.00  0.00      A
ATOM   5144  HA  THR   355      31.001  31.811  43.046  0.00  0.00      A
ATOM   5145  CB  THR   355      32.085  32.727  44.656  0.00  0.00      A
ATOM   5146  HB  THR   355      32.365  31.803  45.163  0.00  0.00      A
ATOM   5147  CG2 THR   355      33.162  33.767  44.955  0.00  0.00      A
ATOM   5148 HG21 THR   355      33.283  33.848  46.030  0.00  0.00      A
ATOM   5149 HG22 THR   355      32.877  34.743  44.561  0.00  0.00      A
ATOM   5150 HG23 THR   355      34.107  33.452  44.518  0.00  0.00      A
ATOM   5151  OG1 THR   355      30.885  33.174  45.233  0.00  0.00      A
ATOM   5152  HG1 THR   355      30.454  32.355  45.564  0.00  0.00      A
ATOM   5153  C   THR   355      31.659  33.743  42.381  0.00  0.00      A
ATOM   5154  O   THR   355      32.606  34.297  41.812  0.00  0.00      A
ATOM   5155  N   THR   356      30.452  34.312  42.447  0.00  0.00      A
ATOM   5156  H   THR   356      29.742  33.843  42.993  0.00  0.00      A
ATOM   5157  CA  THR   356      30.120  35.672  41.962  0.00  0.00      A
ATOM   5158  HA  THR   356      30.818  35.959  41.177  0.00  0.00      A
ATOM   5159  CB  THR   356      28.696  35.722  41.371  0.00  0.00      A
ATOM   5160  HB  THR   356      28.380  36.759  41.258  0.00  0.00      A
ATOM   5161  CG2 THR   356      28.646  35.071  39.990  0.00  0.00      A
ATOM   5162 HG21 THR   356      29.222  35.668  39.291  0.00  0.00      A
ATOM   5163 HG22 THR   356      27.616  35.022  39.638  0.00  0.00      A
ATOM   5164 HG23 THR   356      29.073  34.070  40.015  0.00  0.00      A
ATOM   5165  OG1 THR   356      27.770  35.060  42.203  0.00  0.00      A
ATOM   5166  HG1 THR   356      27.802  34.115  41.934  0.00  0.00      A
ATOM   5167  C   THR   356      30.244  36.730  43.069  0.00  0.00      A
ATOM   5168  O   THR   356      30.459  36.405  44.238  0.00  0.00      A
ATOM   5169  N   ALA   357      30.135  38.016  42.713  0.00  0.00      A
ATOM   5170  H   ALA   357      30.041  38.237  41.731  0.00  0.00      A
ATOM   5171  CA  ALA   357      30.152  39.134  43.660  0.00  0.00      A
ATOM   5172  HA  ALA   357      31.167  39.234  44.042  0.00  0.00      A
ATOM   5173  CB  ALA   357      29.810  40.418  42.898  0.00  0.00      A
ATOM   5174  HB1 ALA   357      29.881  41.267  43.576  0.00  0.00      A
ATOM   5175  HB2 ALA   357      28.796  40.364  42.502  0.00  0.00      A
ATOM   5176  HB3 ALA   357      30.506  40.563  42.074  0.00  0.00      A
ATOM   5177  C   ALA   357      29.208  38.927  44.867  0.00  0.00      A
ATOM   5178  O   ALA   357      28.007  38.704  44.702  0.00  0.00      A
ATOM   5179  N   PHE   358      29.743  39.041  46.085  0.00  0.00      A
ATOM   5180  H   PHE   358      30.722  39.265  46.160  0.00  0.00      A
ATOM   5181  CA  PHE   358      28.972  38.988  47.333  0.00  0.00      A
ATOM   5182  HA  PHE   358      28.221  38.200  47.251  0.00  0.00      A
ATOM   5183  CB  PHE   358      29.917  38.620  48.492  0.00  0.00      A
ATOM   5184  HB3 PHE   358      30.297  37.613  48.313  0.00  0.00      A
ATOM   5185  HB2 PHE   358      29.330  38.567  49.409  0.00  0.00      A
ATOM   5186  CG  PHE   358      31.106  39.545  48.724  0.00  0.00      A
ATOM   5187  CD1 PHE   358      31.037  40.569  49.689  0.00  0.00      A
ATOM   5188  HD1 PHE   358      30.131  40.717  50.256  0.00  0.00      A
ATOM   5189  CE1 PHE   358      32.155  41.383  49.950  0.00  0.00      A
ATOM   5190  HE1 PHE   358      32.093  42.151  50.710  0.00  0.00      A
ATOM   5191  CZ  PHE   358      33.354  41.174  49.248  0.00  0.00      A
ATOM   5192  HZ  PHE   358      34.224  41.777  49.465  0.00  0.00      A
ATOM   5193  CE2 PHE   358      33.430  40.158  48.280  0.00  0.00      A
ATOM   5194  HE2 PHE   358      34.358  39.989  47.754  0.00  0.00      A
ATOM   5195  CD2 PHE   358      32.310  39.346  48.018  0.00  0.00      A
ATOM   5196  HD2 PHE   358      32.386  38.545  47.297  0.00  0.00      A
ATOM   5197  C   PHE   358      28.235  40.312  47.604  0.00  0.00      A
ATOM   5198  O   PHE   358      28.727  41.385  47.240  0.00  0.00      A
ATOM   5199  N   ALA   359      27.068  40.256  48.255  0.00  0.00      A
ATOM   5200  H   ALA   359      26.702  39.358  48.551  0.00  0.00      A
ATOM   5201  CA  ALA   359      26.423  41.452  48.802  0.00  0.00      A
ATOM   5202  HA  ALA   359      26.351  42.208  48.023  0.00  0.00      A
ATOM   5203  CB  ALA   359      25.001  41.094  49.248  0.00  0.00      A
ATOM   5204  HB1 ALA   359      24.436  40.693  48.406  0.00  0.00      A
ATOM   5205  HB2 ALA   359      24.497  41.990  49.615  0.00  0.00      A
ATOM   5206  HB3 ALA   359      25.031  40.352  50.048  0.00  0.00      A
ATOM   5207  C   ALA   359      27.265  42.015  49.963  0.00  0.00      A
ATOM   5208  O   ALA   359      27.747  41.243  50.797  0.00  0.00      A
ATOM   5209  N   HID   360      27.466  43.336  50.024  0.00  0.00      A
ATOM   5210  H   HID   360      27.042  43.928  49.316  0.00  0.00      A
ATOM   5211  CA  HID   360      28.267  43.963  51.085  0.00  0.00      A
ATOM   5212  HA  HID   360      29.277  43.551  51.035  0.00  0.00      A
ATOM   5213  CB  HID   360      28.367  45.481  50.867  0.00  0.00      A
ATOM   5214  HB3 HID   360      27.369  45.885  50.702  0.00  0.00      A
ATOM   5215  HB2 HID   360      28.757  45.930  51.782  0.00  0.00      A
ATOM   5216  CG  HID   360      29.273  45.909  49.734  0.00  0.00      A
ATOM   5217  ND1 HID   360      28.898  46.609  48.611  0.00  0.00      A
ATOM   5218  HD1 HID   360      27.953  46.904  48.354  0.00  0.00      A
ATOM   5219  CE1 HID   360      30.000  46.927  47.920  0.00  0.00      A
ATOM   5220  HE1 HID   360      29.999  47.493  46.998  0.00  0.00      A
ATOM   5221  NE2 HID   360      31.098  46.449  48.533  0.00  0.00      A
ATOM   5222  CD2 HID   360      30.640  45.805  49.695  0.00  0.00      A
ATOM   5223  HD2 HID   360      31.259  45.352  50.458  0.00  0.00      A
ATOM   5224  C   HID   360      27.701  43.641  52.483  0.00  0.00      A
ATOM   5225  O   HID   360      26.533  43.927  52.775  0.00  0.00      A
ATOM   5226  N   SER   361      28.556  43.095  53.351  0.00  0.00      A
ATOM   5227  H   SER   361      29.501  42.937  53.024  0.00  0.00      A
ATOM   5228  CA  SER   361      28.255  42.622  54.711  0.00  0.00      A
ATOM   5229  HA  SER   361      27.332  43.083  55.061  0.00  0.00      A
ATOM   5230  CB  SER   361      28.066  41.098  54.709  0.00  0.00      A
ATOM   5231  HB3 SER   361      27.235  40.833  54.052  0.00  0.00      A
ATOM   5232  HB2 SER   361      27.839  40.760  55.721  0.00  0.00      A
ATOM   5233  OG  SER   361      29.250  40.469  54.253  0.00  0.00      A
ATOM   5234  HG  SER   361      29.249  39.532  54.519  0.00  0.00      A
ATOM   5235  C   SER   361      29.371  42.995  55.695  0.00  0.00      A
ATOM   5236  O   SER   361      30.558  43.002  55.349  0.00  0.00      A
ATOM   5237  N   ASP   362      29.011  43.250  56.952  0.00  0.00      A
ATOM   5238  H   ASP   362      28.027  43.164  57.187  0.00  0.00      A
ATOM   5239  CA  ASP   362      29.870  43.920  57.939  0.00  0.00      A
ATOM   5240  HA  ASP   362      30.560  44.555  57.385  0.00  0.00      A
ATOM   5241  CB  ASP   362      28.973  44.843  58.788  0.00  0.00      A
ATOM   5242  HB3 ASP   362      28.402  44.243  59.494  0.00  0.00      A
ATOM   5243  HB2 ASP   362      28.264  45.348  58.130  0.00  0.00      A
ATOM   5244  CG  ASP   362      29.743  45.924  59.546  0.00  0.00      A
ATOM   5245  OD1 ASP   362      29.112  46.733  60.269  0.00  0.00      A
ATOM   5246  OD2 ASP   362      30.991  45.973  59.454  0.00  0.00      A
ATOM   5247  C   ASP   362      30.755  42.946  58.758  0.00  0.00      A
ATOM   5248  O   ASP   362      30.664  42.867  59.986  0.00  0.00      A
ATOM   5249  N   GLU   363      31.374  41.984  58.069  0.00  0.00      A
ATOM   5250  H   GLU   363      31.315  42.049  57.059  0.00  0.00      A
ATOM   5251  CA  GLU   363      32.067  40.816  58.648  0.00  0.00      A
ATOM   5252  HA  GLU   363      31.426  40.407  59.430  0.00  0.00      A
ATOM   5253  CB  GLU   363      32.225  39.738  57.555  0.00  0.00      A
ATOM   5254  HB3 GLU   363      32.750  38.878  57.965  0.00  0.00      A
ATOM   5255  HB2 GLU   363      32.807  40.133  56.721  0.00  0.00      A
ATOM   5256  CG  GLU   363      30.839  39.296  57.057  0.00  0.00      A
ATOM   5257  HG3 GLU   363      30.400  40.110  56.484  0.00  0.00      A
ATOM   5258  HG2 GLU   363      30.193  39.124  57.913  0.00  0.00      A
ATOM   5259  CD  GLU   363      30.848  38.020  56.214  0.00  0.00      A
ATOM   5260  OE1 GLU   363      30.304  38.032  55.083  0.00  0.00      A
ATOM   5261  OE2 GLU   363      31.320  36.962  56.685  0.00  0.00      A
ATOM   5262  C   GLU   363      33.424  41.171  59.312  0.00  0.00      A
ATOM   5263  O   GLU   363      34.080  42.134  58.894  0.00  0.00      A
ATOM   5264  N   PRO   364      33.890  40.411  60.327  0.00  0.00      A
ATOM   5265  CD  PRO   364      33.302  39.170  60.823  0.00  0.00      A
ATOM   5266  HD3 PRO   364      32.325  39.372  61.261  0.00  0.00      A
ATOM   5267  HD2 PRO   364      33.211  38.420  60.038  0.00  0.00      A
ATOM   5268  CG  PRO   364      34.249  38.661  61.907  0.00  0.00      A
ATOM   5269  HG3 PRO   364      35.044  38.067  61.453  0.00  0.00      A
ATOM   5270  HG2 PRO   364      33.722  38.083  62.667  0.00  0.00      A
ATOM   5271  CB  PRO   364      34.828  39.954  62.474  0.00  0.00      A
ATOM   5272  HB3 PRO   364      34.115  40.391  63.175  0.00  0.00      A
ATOM   5273  HB2 PRO   364      35.783  39.781  62.971  0.00  0.00      A
ATOM   5274  CA  PRO   364      34.952  40.863  61.241  0.00  0.00      A
ATOM   5275  HA  PRO   364      34.741  41.888  61.550  0.00  0.00      A
ATOM   5276  C   PRO   364      36.389  40.844  60.681  0.00  0.00      A
ATOM   5277  O   PRO   364      37.310  41.305  61.362  0.00  0.00      A
ATOM   5278  N   ASP   365      36.630  40.274  59.496  0.00  0.00      A
ATOM   5279  H   ASP   365      35.851  39.934  58.951  0.00  0.00      A
ATOM   5280  CA  ASP   365      37.977  40.126  58.930  0.00  0.00      A
ATOM   5281  HA  ASP   365      38.576  40.992  59.210  0.00  0.00      A
ATOM   5282  CB  ASP   365      38.621  38.872  59.544  0.00  0.00      A
ATOM   5283  HB3 ASP   365      38.157  37.984  59.121  0.00  0.00      A
ATOM   5284  HB2 ASP   365      38.443  38.858  60.621  0.00  0.00      A
ATOM   5285  CG  ASP   365      40.125  38.814  59.303  0.00  0.00      A
ATOM   5286  OD1 ASP   365      40.892  39.088  60.259  0.00  0.00      A
ATOM   5287  OD2 ASP   365      40.539  38.459  58.180  0.00  0.00      A
ATOM   5288  C   ASP   365      37.954  40.030  57.393  0.00  0.00      A
ATOM   5289  O   ASP   365      37.164  39.270  56.828  0.00  0.00      A
ATOM   5290  N   TRP   366      38.885  40.719  56.723  0.00  0.00      A
ATOM   5291  H   TRP   366      39.478  41.345  57.254  0.00  0.00      A
ATOM   5292  CA  TRP   366      39.085  40.685  55.264  0.00  0.00      A
ATOM   5293  HA  TRP   366      38.191  41.093  54.791  0.00  0.00      A
ATOM   5294  CB  TRP   366      40.263  41.602  54.895  0.00  0.00      A
ATOM   5295  HB3 TRP   366      39.976  42.630  55.118  0.00  0.00      A
ATOM   5296  HB2 TRP   366      40.423  41.545  53.817  0.00  0.00      A
ATOM   5297  CG  TRP   366      41.570  41.319  55.585  0.00  0.00      A
ATOM   5298  CD1 TRP   366      42.026  41.955  56.688  0.00  0.00      A
ATOM   5299  HD1 TRP   366      41.500  42.749  57.202  0.00  0.00      A
ATOM   5300  NE1 TRP   366      43.250  41.439  57.065  0.00  0.00      A
ATOM   5301  HE1 TRP   366      43.757  41.740  57.898  0.00  0.00      A
ATOM   5302  CE2 TRP   366      43.683  40.482  56.176  0.00  0.00      A
ATOM   5303  CZ2 TRP   366      44.865  39.734  56.082  0.00  0.00      A
ATOM   5304  HZ2 TRP   366      45.639  39.846  56.828  0.00  0.00      A
ATOM   5305  CH2 TRP   366      45.034  38.853  55.002  0.00  0.00      A
ATOM   5306  HH2 TRP   366      45.949  38.282  54.907  0.00  0.00      A
ATOM   5307  CZ3 TRP   366      44.016  38.728  54.039  0.00  0.00      A
ATOM   5308  HZ3 TRP   366      44.153  38.057  53.202  0.00  0.00      A
ATOM   5309  CE3 TRP   366      42.831  39.482  54.146  0.00  0.00      A
ATOM   5310  HE3 TRP   366      42.064  39.392  53.392  0.00  0.00      A
ATOM   5311  CD2 TRP   366      42.629  40.378  55.217  0.00  0.00      A
ATOM   5312  C   TRP   366      39.279  39.279  54.662  0.00  0.00      A
ATOM   5313  O   TRP   366      38.866  39.052  53.526  0.00  0.00      A
ATOM   5314  N   ALA   367      39.792  38.307  55.424  0.00  0.00      A
ATOM   5315  H   ALA   367      40.104  38.543  56.364  0.00  0.00      A
ATOM   5316  CA  ALA   367      39.915  36.912  54.987  0.00  0.00      A
ATOM   5317  HA  ALA   367      40.031  36.887  53.902  0.00  0.00      A
ATOM   5318  CB  ALA   367      41.184  36.312  55.604  0.00  0.00      A
ATOM   5319  HB1 ALA   367      42.045  36.933  55.363  0.00  0.00      A
ATOM   5320  HB2 ALA   367      41.353  35.313  55.200  0.00  0.00      A
ATOM   5321  HB3 ALA   367      41.077  36.238  56.687  0.00  0.00      A
ATOM   5322  C   ALA   367      38.687  36.045  55.331  0.00  0.00      A
ATOM   5323  O   ALA   367      38.452  35.035  54.663  0.00  0.00      A
ATOM   5324  N   LYS   368      37.860  36.439  56.312  0.00  0.00      A
ATOM   5325  H   LYS   368      38.047  37.328  56.767  0.00  0.00      A
ATOM   5326  CA  LYS   368      36.697  35.642  56.756  0.00  0.00      A
ATOM   5327  HA  LYS   368      36.860  34.605  56.459  0.00  0.00      A
ATOM   5328  CB  LYS   368      36.560  35.641  58.291  0.00  0.00      A
ATOM   5329  HB3 LYS   368      36.407  36.658  58.652  0.00  0.00      A
ATOM   5330  HB2 LYS   368      35.676  35.058  58.552  0.00  0.00      A
ATOM   5331  CG  LYS   368      37.785  35.009  58.977  0.00  0.00      A
ATOM   5332  HG3 LYS   368      38.019  34.059  58.493  0.00  0.00      A
ATOM   5333  HG2 LYS   368      38.645  35.668  58.850  0.00  0.00      A
ATOM   5334  CD  LYS   368      37.582  34.754  60.478  0.00  0.00      A
ATOM   5335  HD3 LYS   368      37.253  35.670  60.972  0.00  0.00      A
ATOM   5336  HD2 LYS   368      38.545  34.461  60.900  0.00  0.00      A
ATOM   5337  CE  LYS   368      36.566  33.630  60.729  0.00  0.00      A
ATOM   5338  HE3 LYS   368      36.816  32.784  60.083  0.00  0.00      A
ATOM   5339  HE2 LYS   368      35.564  33.978  60.462  0.00  0.00      A
ATOM   5340  NZ  LYS   368      36.586  33.180  62.139  0.00  0.00      A
ATOM   5341  HZ1 LYS   368      36.289  33.916  62.776  0.00  0.00      A
ATOM   5342  HZ2 LYS   368      35.985  32.366  62.265  0.00  0.00      A
ATOM   5343  HZ3 LYS   368      37.525  32.913  62.416  0.00  0.00      A
ATOM   5344  C   LYS   368      35.378  36.029  56.081  0.00  0.00      A
ATOM   5345  O   LYS   368      34.394  35.319  56.279  0.00  0.00      A
ATOM   5346  N   ARG   369      35.367  37.043  55.202  0.00  0.00      A
ATOM   5347  H   ARG   369      36.222  37.575  55.121  0.00  0.00      A
ATOM   5348  CA  ARG   369      34.213  37.435  54.362  0.00  0.00      A
ATOM   5349  HA  ARG   369      33.471  37.914  55.003  0.00  0.00      A
ATOM   5350  CB  ARG   369      34.646  38.447  53.284  0.00  0.00      A
ATOM   5351  HB3 ARG   369      35.395  37.998  52.630  0.00  0.00      A
ATOM   5352  HB2 ARG   369      33.772  38.692  52.678  0.00  0.00      A
ATOM   5353  CG  ARG   369      35.212  39.741  53.883  0.00  0.00      A
ATOM   5354  HG3 ARG   369      36.221  39.558  54.253  0.00  0.00      A
ATOM   5355  HG2 ARG   369      34.586  40.031  54.726  0.00  0.00      A
ATOM   5356  CD  ARG   369      35.250  40.882  52.850  0.00  0.00      A
ATOM   5357  HD3 ARG   369      35.931  40.603  52.044  0.00  0.00      A
ATOM   5358  HD2 ARG   369      34.257  41.023  52.422  0.00  0.00      A
ATOM   5359  NE  ARG   369      35.709  42.149  53.452  0.00  0.00      A
ATOM   5360  HE  ARG   369      36.617  42.505  53.147  0.00  0.00      A
ATOM   5361  CZ  ARG   369      35.096  42.824  54.410  0.00  0.00      A
ATOM   5362  NH1 ARG   369      33.886  42.567  54.810  0.00  0.00      A
ATOM   5363 HH11 ARG   369      33.499  43.117  55.567  0.00  0.00      A
ATOM   5364 HH12 ARG   369      33.317  41.876  54.324  0.00  0.00      A
ATOM   5365  NH2 ARG   369      35.689  43.800  55.025  0.00  0.00      A
ATOM   5366 HH21 ARG   369      35.232  44.194  55.840  0.00  0.00      A
ATOM   5367 HH22 ARG   369      36.613  44.098  54.724  0.00  0.00      A
ATOM   5368  C   ARG   369      33.530  36.225  53.709  0.00  0.00      A
ATOM   5369  O   ARG   369      34.181  35.468  52.993  0.00  0.00      A
ATOM   5370  N   SER   370      32.251  36.013  54.022  0.00  0.00      A
ATOM   5371  H   SER   370      31.821  36.656  54.680  0.00  0.00      A
ATOM   5372  CA  SER   370      31.423  34.894  53.548  0.00  0.00      A
ATOM   5373  HA  SER   370      31.958  33.957  53.709  0.00  0.00      A
ATOM   5374  CB  SER   370      30.109  34.856  54.344  0.00  0.00      A
ATOM   5375  HB3 SER   370      29.530  35.757  54.142  0.00  0.00      A
ATOM   5376  HB2 SER   370      29.520  33.999  54.020  0.00  0.00      A
ATOM   5377  OG  SER   370      30.344  34.756  55.740  0.00  0.00      A
ATOM   5378  HG  SER   370      30.696  35.628  56.061  0.00  0.00      A
ATOM   5379  C   SER   370      31.080  35.019  52.057  0.00  0.00      A
ATOM   5380  O   SER   370      30.471  36.011  51.647  0.00  0.00      A
ATOM   5381  N   LEU   371      31.266  33.943  51.294  0.00  0.00      A
ATOM   5382  H   LEU   371      31.741  33.143  51.701  0.00  0.00      A
ATOM   5383  CA  LEU   371      31.054  33.878  49.846  0.00  0.00      A
ATOM   5384  HA  LEU   371      30.579  34.795  49.494  0.00  0.00      A
ATOM   5385  CB  LEU   371      32.413  33.710  49.138  0.00  0.00      A
ATOM   5386  HB3 LEU   371      32.820  32.735  49.413  0.00  0.00      A
ATOM   5387  HB2 LEU   371      32.233  33.696  48.064  0.00  0.00      A
ATOM   5388  CG  LEU   371      33.481  34.775  49.449  0.00  0.00      A
ATOM   5389  HG  LEU   371      33.670  34.804  50.519  0.00  0.00      A
ATOM   5390  CD1 LEU   371      34.791  34.399  48.758  0.00  0.00      A
ATOM   5391 HD11 LEU   371      35.554  35.132  49.004  0.00  0.00      A
ATOM   5392 HD12 LEU   371      34.666  34.374  47.678  0.00  0.00      A
ATOM   5393 HD13 LEU   371      35.117  33.421  49.112  0.00  0.00      A
ATOM   5394  CD2 LEU   371      33.064  36.170  48.984  0.00  0.00      A
ATOM   5395 HD21 LEU   371      33.871  36.877  49.167  0.00  0.00      A
ATOM   5396 HD22 LEU   371      32.828  36.152  47.920  0.00  0.00      A
ATOM   5397 HD23 LEU   371      32.189  36.497  49.545  0.00  0.00      A
ATOM   5398  C   LEU   371      30.145  32.696  49.483  0.00  0.00      A
ATOM   5399  O   LEU   371      30.288  31.598  50.024  0.00  0.00      A
ATOM   5400  N   SER   372      29.304  32.893  48.468  0.00  0.00      A
ATOM   5401  H   SER   372      29.282  33.810  48.039  0.00  0.00      A
ATOM   5402  CA  SER   372      28.386  31.880  47.943  0.00  0.00      A
ATOM   5403  HA  SER   372      27.848  31.435  48.778  0.00  0.00      A
ATOM   5404  CB  SER   372      27.379  32.546  46.999  0.00  0.00      A
ATOM   5405  HB3 SER   372      27.901  33.172  46.273  0.00  0.00      A
[truncated: 3,816,148 more chars]
