# Supplementary material for: Insights into the Catalytic Activity of a Metagenome-Derived Urethanase
Source: J Am Chem Soc. 2025 Nov 5;147(46):42511–23. doi: 10.1021/jacs.5c13147 (PMC12636025; doi:10.1021/jacs.5c13147)
Supplement: Supplementary file 2 [file ja5c13147_si_002.zip › Structures/decarboxylation/TS3D.pdb]

ATOM      1  N   NSER    1      27.187  49.357  24.285  0.00  0.00      A
ATOM      2  H1  NSER    1      26.924  48.406  24.499  0.00  0.00      A
ATOM      3  H2  NSER    1      26.323  49.875  24.354  0.00  0.00      A
ATOM      4  H3  NSER    1      27.817  49.717  24.988  0.00  0.00      A
ATOM      5  CA  NSER    1      27.767  49.397  22.886  0.00  0.00      A
ATOM      6  HA  NSER    1      28.631  48.736  22.957  0.00  0.00      A
ATOM      7  CB  NSER    1      26.863  48.776  21.783  0.00  0.00      A
ATOM      8  HB3 NSER    1      26.324  49.457  21.125  0.00  0.00      A
ATOM      9  HB2 NSER    1      27.454  48.296  21.003  0.00  0.00      A
ATOM     10  OG  NSER    1      25.999  47.851  22.285  0.00  0.00      A
ATOM     11  HG  NSER    1      25.381  47.551  21.615  0.00  0.00      A
ATOM     12  C   NSER    1      28.302  50.760  22.417  0.00  0.00      A
ATOM     13  O   NSER    1      27.567  51.506  21.782  0.00  0.00      A
ATOM     14  N   GLU     2      29.591  50.940  22.813  0.00  0.00      A
ATOM     15  H   GLU     2      30.062  50.232  23.359  0.00  0.00      A
ATOM     16  CA  GLU     2      30.293  52.198  22.836  0.00  0.00      A
ATOM     17  HA  GLU     2      29.869  52.858  22.079  0.00  0.00      A
ATOM     18  CB  GLU     2      30.446  52.866  24.218  0.00  0.00      A
ATOM     19  HB3 GLU     2      31.002  53.789  24.054  0.00  0.00      A
ATOM     20  HB2 GLU     2      31.043  52.230  24.872  0.00  0.00      A
ATOM     21  CG  GLU     2      29.210  53.182  25.061  0.00  0.00      A
ATOM     22  HG3 GLU     2      29.495  53.840  25.883  0.00  0.00      A
ATOM     23  HG2 GLU     2      28.516  53.834  24.530  0.00  0.00      A
ATOM     24  CD  GLU     2      28.305  52.110  25.667  0.00  0.00      A
ATOM     25  OE1 GLU     2      27.245  52.527  26.160  0.00  0.00      A
ATOM     26  OE2 GLU     2      28.801  50.920  25.731  0.00  0.00      A
ATOM     27  C   GLU     2      31.689  51.763  22.458  0.00  0.00      A
ATOM     28  O   GLU     2      32.219  50.856  22.984  0.00  0.00      A
ATOM     29  N   LEU     3      32.297  52.281  21.389  0.00  0.00      A
ATOM     30  H   LEU     3      31.815  53.063  20.968  0.00  0.00      A
ATOM     31  CA  LEU     3      33.512  51.827  20.653  0.00  0.00      A
ATOM     32  HA  LEU     3      33.216  50.833  20.315  0.00  0.00      A
ATOM     33  CB  LEU     3      33.759  52.504  19.349  0.00  0.00      A
ATOM     34  HB3 LEU     3      34.157  51.705  18.724  0.00  0.00      A
ATOM     35  HB2 LEU     3      32.789  52.758  18.921  0.00  0.00      A
ATOM     36  CG  LEU     3      34.646  53.752  19.358  0.00  0.00      A
ATOM     37  HG  LEU     3      35.667  53.433  19.567  0.00  0.00      A
ATOM     38  CD1 LEU     3      34.681  54.359  17.931  0.00  0.00      A
ATOM     39 HD11 LEU     3      33.817  55.020  17.856  0.00  0.00      A
ATOM     40 HD12 LEU     3      34.752  53.480  17.292  0.00  0.00      A
ATOM     41 HD13 LEU     3      35.475  55.083  17.745  0.00  0.00      A
ATOM     42  CD2 LEU     3      34.253  54.861  20.360  0.00  0.00      A
ATOM     43 HD21 LEU     3      35.023  55.629  20.434  0.00  0.00      A
ATOM     44 HD22 LEU     3      33.969  54.530  21.359  0.00  0.00      A
ATOM     45 HD23 LEU     3      33.354  55.354  19.992  0.00  0.00      A
ATOM     46  C   LEU     3      34.734  51.714  21.481  0.00  0.00      A
ATOM     47  O   LEU     3      34.912  52.329  22.519  0.00  0.00      A
ATOM     48  N   SER     4      35.735  50.938  21.037  0.00  0.00      A
ATOM     49  H   SER     4      35.465  50.367  20.248  0.00  0.00      A
ATOM     50  CA  SER     4      37.011  50.578  21.634  0.00  0.00      A
ATOM     51  HA  SER     4      36.805  50.515  22.702  0.00  0.00      A
ATOM     52  CB  SER     4      37.365  49.148  21.217  0.00  0.00      A
ATOM     53  HB3 SER     4      38.318  48.925  21.697  0.00  0.00      A
ATOM     54  HB2 SER     4      36.599  48.463  21.579  0.00  0.00      A
ATOM     55  OG  SER     4      37.589  49.038  19.810  0.00  0.00      A
ATOM     56  HG  SER     4      36.727  49.147  19.402  0.00  0.00      A
ATOM     57  C   SER     4      38.111  51.560  21.381  0.00  0.00      A
ATOM     58  O   SER     4      37.932  52.341  20.462  0.00  0.00      A
ATOM     59  N   ALA     5      39.279  51.422  21.993  0.00  0.00      A
ATOM     60  H   ALA     5      39.381  50.696  22.688  0.00  0.00      A
ATOM     61  CA  ALA     5      40.435  52.341  21.766  0.00  0.00      A
ATOM     62  HA  ALA     5      40.187  53.401  21.816  0.00  0.00      A
ATOM     63  CB  ALA     5      41.385  52.040  22.938  0.00  0.00      A
ATOM     64  HB1 ALA     5      40.898  52.267  23.886  0.00  0.00      A
ATOM     65  HB2 ALA     5      41.695  50.995  22.921  0.00  0.00      A
ATOM     66  HB3 ALA     5      42.220  52.697  22.694  0.00  0.00      A
ATOM     67  C   ALA     5      41.230  52.195  20.424  0.00  0.00      A
ATOM     68  O   ALA     5      41.654  53.218  19.918  0.00  0.00      A
ATOM     69  N   ILE     6      41.180  50.972  19.866  0.00  0.00      A
ATOM     70  H   ILE     6      40.892  50.210  20.463  0.00  0.00      A
ATOM     71  CA  ILE     6      41.607  50.869  18.500  0.00  0.00      A
ATOM     72  HA  ILE     6      42.534  51.428  18.368  0.00  0.00      A
ATOM     73  CB  ILE     6      41.852  49.389  18.208  0.00  0.00      A
ATOM     74  HB  ILE     6      40.975  48.795  18.465  0.00  0.00      A
ATOM     75  CG2 ILE     6      42.171  49.154  16.674  0.00  0.00      A
ATOM     76 HG21 ILE     6      42.406  48.110  16.466  0.00  0.00      A
ATOM     77 HG22 ILE     6      42.913  49.864  16.308  0.00  0.00      A
ATOM     78 HG23 ILE     6      41.240  49.417  16.171  0.00  0.00      A
ATOM     79  CG1 ILE     6      43.072  48.863  19.059  0.00  0.00      A
ATOM     80 HG13 ILE     6      42.980  49.147  20.107  0.00  0.00      A
ATOM     81 HG12 ILE     6      43.950  49.408  18.712  0.00  0.00      A
ATOM     82  CD1 ILE     6      43.407  47.390  18.956  0.00  0.00      A
ATOM     83 HD11 ILE     6      42.564  46.720  19.122  0.00  0.00      A
ATOM     84 HD12 ILE     6      43.819  47.213  17.962  0.00  0.00      A
ATOM     85 HD13 ILE     6      44.125  47.332  19.775  0.00  0.00      A
ATOM     86  C   ILE     6      40.599  51.504  17.546  0.00  0.00      A
ATOM     87  O   ILE     6      40.979  52.174  16.649  0.00  0.00      A
ATOM     88  N   GLU     7      39.343  51.345  17.821  0.00  0.00      A
ATOM     89  H   GLU     7      39.076  50.961  18.716  0.00  0.00      A
ATOM     90  CA  GLU     7      38.316  51.956  16.954  0.00  0.00      A
ATOM     91  HA  GLU     7      38.508  51.720  15.908  0.00  0.00      A
ATOM     92  CB  GLU     7      36.987  51.326  17.252  0.00  0.00      A
ATOM     93  HB3 GLU     7      36.187  51.849  16.728  0.00  0.00      A
ATOM     94  HB2 GLU     7      36.659  51.501  18.277  0.00  0.00      A
ATOM     95  CG  GLU     7      36.823  49.881  16.810  0.00  0.00      A
ATOM     96  HG3 GLU     7      37.631  49.271  17.214  0.00  0.00      A
ATOM     97  HG2 GLU     7      36.770  49.885  15.722  0.00  0.00      A
ATOM     98  CD  GLU     7      35.491  49.363  17.427  0.00  0.00      A
ATOM     99  OE1 GLU     7      34.519  49.020  16.718  0.00  0.00      A
ATOM    100  OE2 GLU     7      35.412  49.294  18.668  0.00  0.00      A
ATOM    101  C   GLU     7      38.147  53.499  17.119  0.00  0.00      A
ATOM    102  O   GLU     7      37.961  54.102  16.047  0.00  0.00      A
ATOM    103  N   THR     8      38.466  54.122  18.263  0.00  0.00      A
ATOM    104  H   THR     8      38.866  53.443  18.895  0.00  0.00      A
ATOM    105  CA  THR     8      38.604  55.570  18.588  0.00  0.00      A
ATOM    106  HA  THR     8      37.731  56.100  18.207  0.00  0.00      A
ATOM    107  CB  THR     8      38.772  55.798  20.152  0.00  0.00      A
ATOM    108  HB  THR     8      39.773  55.588  20.529  0.00  0.00      A
ATOM    109  CG2 THR     8      38.505  57.316  20.391  0.00  0.00      A
ATOM    110 HG21 THR     8      39.285  57.921  19.928  0.00  0.00      A
ATOM    111 HG22 THR     8      38.655  57.450  21.463  0.00  0.00      A
ATOM    112 HG23 THR     8      37.533  57.493  19.931  0.00  0.00      A
ATOM    113  OG1 THR     8      37.817  55.125  20.834  0.00  0.00      A
ATOM    114  HG1 THR     8      38.020  54.197  20.700  0.00  0.00      A
ATOM    115  C   THR     8      39.840  56.185  17.889  0.00  0.00      A
ATOM    116  O   THR     8      39.687  57.101  17.148  0.00  0.00      A
ATOM    117  N   ALA     9      40.967  55.467  18.021  0.00  0.00      A
ATOM    118  H   ALA     9      41.055  54.828  18.799  0.00  0.00      A
ATOM    119  CA  ALA     9      42.146  55.859  17.175  0.00  0.00      A
ATOM    120  HA  ALA     9      42.400  56.912  17.296  0.00  0.00      A
ATOM    121  CB  ALA     9      43.357  54.989  17.655  0.00  0.00      A
ATOM    122  HB1 ALA     9      43.365  53.990  17.221  0.00  0.00      A
ATOM    123  HB2 ALA     9      44.301  55.503  17.469  0.00  0.00      A
ATOM    124  HB3 ALA     9      43.238  54.869  18.732  0.00  0.00      A
ATOM    125  C   ALA     9      41.801  55.741  15.687  0.00  0.00      A
ATOM    126  O   ALA     9      42.280  56.607  14.961  0.00  0.00      A
ATOM    127  N   ALA    10      41.000  54.700  15.237  0.00  0.00      A
ATOM    128  H   ALA    10      40.676  54.017  15.906  0.00  0.00      A
ATOM    129  CA  ALA    10      40.581  54.554  13.874  0.00  0.00      A
ATOM    130  HA  ALA    10      41.505  54.613  13.298  0.00  0.00      A
ATOM    131  CB  ALA    10      39.993  53.151  13.688  0.00  0.00      A
ATOM    132  HB1 ALA    10      39.016  53.117  14.170  0.00  0.00      A
ATOM    133  HB2 ALA    10      40.051  53.041  12.605  0.00  0.00      A
ATOM    134  HB3 ALA    10      40.642  52.453  14.218  0.00  0.00      A
ATOM    135  C   ALA    10      39.605  55.559  13.336  0.00  0.00      A
ATOM    136  O   ALA    10      39.729  56.151  12.213  0.00  0.00      A
ATOM    137  N   ALA    11      38.582  55.944  14.149  0.00  0.00      A
ATOM    138  H   ALA    11      38.505  55.514  15.060  0.00  0.00      A
ATOM    139  CA  ALA    11      37.668  57.030  13.828  0.00  0.00      A
ATOM    140  HA  ALA    11      37.235  56.775  12.860  0.00  0.00      A
ATOM    141  CB  ALA    11      36.578  57.049  14.953  0.00  0.00      A
ATOM    142  HB1 ALA    11      35.746  57.741  14.822  0.00  0.00      A
ATOM    143  HB2 ALA    11      36.121  56.069  15.093  0.00  0.00      A
ATOM    144  HB3 ALA    11      37.060  57.292  15.900  0.00  0.00      A
ATOM    145  C   ALA    11      38.275  58.425  13.783  0.00  0.00      A
ATOM    146  O   ALA    11      37.777  59.313  13.067  0.00  0.00      A
ATOM    147  N   ILE    12      39.452  58.615  14.413  0.00  0.00      A
ATOM    148  H   ILE    12      39.816  57.934  15.063  0.00  0.00      A
ATOM    149  CA  ILE    12      40.105  59.892  14.190  0.00  0.00      A
ATOM    150  HA  ILE    12      39.317  60.627  14.025  0.00  0.00      A
ATOM    151  CB  ILE    12      40.811  60.378  15.420  0.00  0.00      A
ATOM    152  HB  ILE    12      41.550  59.620  15.681  0.00  0.00      A
ATOM    153  CG2 ILE    12      41.505  61.727  15.131  0.00  0.00      A
ATOM    154 HG21 ILE    12      42.310  61.523  14.425  0.00  0.00      A
ATOM    155 HG22 ILE    12      40.762  62.457  14.810  0.00  0.00      A
ATOM    156 HG23 ILE    12      41.961  62.010  16.079  0.00  0.00      A
ATOM    157  CG1 ILE    12      39.934  60.744  16.594  0.00  0.00      A
ATOM    158 HG13 ILE    12      39.014  60.161  16.572  0.00  0.00      A
ATOM    159 HG12 ILE    12      39.512  61.745  16.502  0.00  0.00      A
ATOM    160  CD1 ILE    12      40.629  60.480  17.987  0.00  0.00      A
ATOM    161 HD11 ILE    12      39.843  60.088  18.632  0.00  0.00      A
ATOM    162 HD12 ILE    12      41.383  59.712  17.817  0.00  0.00      A
ATOM    163 HD13 ILE    12      41.053  61.439  18.286  0.00  0.00      A
ATOM    164  C   ILE    12      40.972  59.828  12.908  0.00  0.00      A
ATOM    165  O   ILE    12      40.967  60.744  12.065  0.00  0.00      A
ATOM    166  N   ALA    13      41.775  58.769  12.726  0.00  0.00      A
ATOM    167  H   ALA    13      41.771  58.016  13.399  0.00  0.00      A
ATOM    168  CA  ALA    13      42.566  58.695  11.497  0.00  0.00      A
ATOM    169  HA  ALA    13      43.090  59.647  11.403  0.00  0.00      A
ATOM    170  CB  ALA    13      43.623  57.568  11.765  0.00  0.00      A
ATOM    171  HB1 ALA    13      44.054  57.164  10.849  0.00  0.00      A
ATOM    172  HB2 ALA    13      44.442  57.852  12.427  0.00  0.00      A
ATOM    173  HB3 ALA    13      43.103  56.700  12.171  0.00  0.00      A
ATOM    174  C   ALA    13      41.861  58.465  10.180  0.00  0.00      A
ATOM    175  O   ALA    13      42.279  58.928   9.134  0.00  0.00      A
ATOM    176  N   GLY    14      40.699  57.873  10.309  0.00  0.00      A
ATOM    177  H   GLY    14      40.438  57.378  11.149  0.00  0.00      A
ATOM    178  CA  GLY    14      39.705  57.798   9.209  0.00  0.00      A
ATOM    179  HA3 GLY    14      40.273  57.460   8.342  0.00  0.00      A
ATOM    180  HA2 GLY    14      38.989  57.020   9.473  0.00  0.00      A
ATOM    181  C   GLY    14      38.968  59.052   8.812  0.00  0.00      A
ATOM    182  O   GLY    14      38.383  59.021   7.708  0.00  0.00      A
ATOM    183  N   GLY    15      38.972  60.068   9.667  0.00  0.00      A
ATOM    184  H   GLY    15      39.496  59.912  10.516  0.00  0.00      A
ATOM    185  CA  GLY    15      38.175  61.360   9.559  0.00  0.00      A
ATOM    186  HA3 GLY    15      38.684  62.201  10.030  0.00  0.00      A
ATOM    187  HA2 GLY    15      38.059  61.716   8.535  0.00  0.00      A
ATOM    188  C   GLY    15      36.706  61.340  10.071  0.00  0.00      A
ATOM    189  O   GLY    15      35.970  62.282  10.003  0.00  0.00      A
ATOM    190  N   SER    16      36.293  60.278  10.755  0.00  0.00      A
ATOM    191  H   SER    16      36.863  59.454  10.887  0.00  0.00      A
ATOM    192  CA  SER    16      34.986  60.186  11.338  0.00  0.00      A
ATOM    193  HA  SER    16      34.288  60.523  10.571  0.00  0.00      A
ATOM    194  CB  SER    16      34.596  58.744  11.597  0.00  0.00      A
ATOM    195  HB3 SER    16      33.530  58.622  11.789  0.00  0.00      A
ATOM    196  HB2 SER    16      35.250  58.300  12.347  0.00  0.00      A
ATOM    197  OG  SER    16      34.877  58.041  10.419  0.00  0.00      A
ATOM    198  HG  SER    16      34.840  57.098  10.592  0.00  0.00      A
ATOM    199  C   SER    16      34.625  60.989  12.581  0.00  0.00      A
ATOM    200  O   SER    16      33.410  61.151  12.873  0.00  0.00      A
ATOM    201  N   MET    17      35.567  61.592  13.302  0.00  0.00      A
ATOM    202  H   MET    17      36.541  61.407  13.112  0.00  0.00      A
ATOM    203  CA  MET    17      35.441  62.473  14.548  0.00  0.00      A
ATOM    204  HA  MET    17      34.713  63.253  14.329  0.00  0.00      A
ATOM    205  CB  MET    17      34.907  61.686  15.700  0.00  0.00      A
ATOM    206  HB3 MET    17      33.891  61.298  15.629  0.00  0.00      A
ATOM    207  HB2 MET    17      34.854  62.394  16.527  0.00  0.00      A
ATOM    208  CG  MET    17      35.684  60.456  16.188  0.00  0.00      A
ATOM    209  HG3 MET    17      35.584  59.701  15.409  0.00  0.00      A
ATOM    210  HG2 MET    17      36.727  60.664  16.428  0.00  0.00      A
ATOM    211  SD  MET    17      34.889  59.857  17.749  0.00  0.00      A
ATOM    212  CE  MET    17      35.566  58.187  17.839  0.00  0.00      A
ATOM    213  HE1 MET    17      35.096  57.468  17.167  0.00  0.00      A
ATOM    214  HE2 MET    17      36.643  58.303  17.719  0.00  0.00      A
ATOM    215  HE3 MET    17      35.497  57.875  18.881  0.00  0.00      A
ATOM    216  C   MET    17      36.784  63.040  14.841  0.00  0.00      A
ATOM    217  O   MET    17      37.754  62.541  14.341  0.00  0.00      A
ATOM    218  N   THR    18      36.900  64.120  15.653  0.00  0.00      A
ATOM    219  H   THR    18      36.022  64.542  15.922  0.00  0.00      A
ATOM    220  CA  THR    18      38.145  64.644  16.287  0.00  0.00      A
ATOM    221  HA  THR    18      38.986  64.583  15.596  0.00  0.00      A
ATOM    222  CB  THR    18      37.848  66.177  16.585  0.00  0.00      A
ATOM    223  HB  THR    18      38.694  66.542  17.168  0.00  0.00      A
ATOM    224  CG2 THR    18      37.769  67.091  15.325  0.00  0.00      A
ATOM    225 HG21 THR    18      38.163  68.077  15.569  0.00  0.00      A
ATOM    226 HG22 THR    18      38.279  66.614  14.488  0.00  0.00      A
ATOM    227 HG23 THR    18      36.735  67.326  15.071  0.00  0.00      A
ATOM    228  OG1 THR    18      36.741  66.498  17.441  0.00  0.00      A
ATOM    229  HG1 THR    18      35.913  66.305  16.995  0.00  0.00      A
ATOM    230  C   THR    18      38.499  64.036  17.649  0.00  0.00      A
ATOM    231  O   THR    18      37.614  63.330  18.154  0.00  0.00      A
ATOM    232  N   ALA    19      39.790  64.172  18.110  0.00  0.00      A
ATOM    233  H   ALA    19      40.541  64.377  17.467  0.00  0.00      A
ATOM    234  CA  ALA    19      40.169  63.688  19.483  0.00  0.00      A
ATOM    235  HA  ALA    19      39.857  62.658  19.655  0.00  0.00      A
ATOM    236  CB  ALA    19      41.689  63.778  19.743  0.00  0.00      A
ATOM    237  HB1 ALA    19      41.830  63.531  20.796  0.00  0.00      A
ATOM    238  HB2 ALA    19      41.888  64.849  19.784  0.00  0.00      A
ATOM    239  HB3 ALA    19      42.365  63.241  19.078  0.00  0.00      A
ATOM    240  C   ALA    19      39.374  64.376  20.591  0.00  0.00      A
ATOM    241  O   ALA    19      38.981  63.653  21.559  0.00  0.00      A
ATOM    242  N   LEU    20      39.202  65.724  20.381  0.00  0.00      A
ATOM    243  H   LEU    20      39.573  66.118  19.529  0.00  0.00      A
ATOM    244  CA  LEU    20      38.512  66.685  21.157  0.00  0.00      A
ATOM    245  HA  LEU    20      39.251  66.903  21.928  0.00  0.00      A
ATOM    246  CB  LEU    20      38.388  67.963  20.284  0.00  0.00      A
ATOM    247  HB3 LEU    20      39.305  68.342  19.833  0.00  0.00      A
ATOM    248  HB2 LEU    20      37.733  67.713  19.449  0.00  0.00      A
ATOM    249  CG  LEU    20      37.835  69.110  21.143  0.00  0.00      A
ATOM    250  HG  LEU    20      36.781  68.895  21.321  0.00  0.00      A
ATOM    251  CD1 LEU    20      38.598  69.342  22.440  0.00  0.00      A
ATOM    252 HD11 LEU    20      38.165  68.602  23.114  0.00  0.00      A
ATOM    253 HD12 LEU    20      39.661  69.186  22.255  0.00  0.00      A
ATOM    254 HD13 LEU    20      38.446  70.349  22.829  0.00  0.00      A
ATOM    255  CD2 LEU    20      37.876  70.361  20.255  0.00  0.00      A
ATOM    256 HD21 LEU    20      37.522  71.154  20.913  0.00  0.00      A
ATOM    257 HD22 LEU    20      38.928  70.400  19.971  0.00  0.00      A
ATOM    258 HD23 LEU    20      37.248  70.193  19.380  0.00  0.00      A
ATOM    259  C   LEU    20      37.180  66.078  21.628  0.00  0.00      A
ATOM    260  O   LEU    20      37.035  65.703  22.785  0.00  0.00      A
ATOM    261  N   GLU    21      36.269  65.862  20.643  0.00  0.00      A
ATOM    262  H   GLU    21      36.538  66.241  19.746  0.00  0.00      A
ATOM    263  CA  GLU    21      34.902  65.285  20.897  0.00  0.00      A
ATOM    264  HA  GLU    21      34.404  65.870  21.671  0.00  0.00      A
ATOM    265  CB  GLU    21      34.039  65.525  19.666  0.00  0.00      A
ATOM    266  HB3 GLU    21      34.179  66.556  19.342  0.00  0.00      A
ATOM    267  HB2 GLU    21      32.977  65.415  19.885  0.00  0.00      A
ATOM    268  CG  GLU    21      34.398  64.649  18.448  0.00  0.00      A
ATOM    269  HG3 GLU    21      35.467  64.451  18.368  0.00  0.00      A
ATOM    270  HG2 GLU    21      33.978  63.667  18.664  0.00  0.00      A
ATOM    271  CD  GLU    21      33.727  65.248  17.247  0.00  0.00      A
ATOM    272  OE1 GLU    21      32.469  65.202  17.071  0.00  0.00      A
ATOM    273  OE2 GLU    21      34.514  65.710  16.335  0.00  0.00      A
ATOM    274  C   GLU    21      34.787  63.765  21.287  0.00  0.00      A
ATOM    275  O   GLU    21      33.844  63.417  21.963  0.00  0.00      A
ATOM    276  N   ALA    22      35.734  62.879  21.003  0.00  0.00      A
ATOM    277  H   ALA    22      36.521  63.284  20.516  0.00  0.00      A
ATOM    278  CA  ALA    22      35.843  61.494  21.406  0.00  0.00      A
ATOM    279  HA  ALA    22      34.911  60.953  21.241  0.00  0.00      A
ATOM    280  CB  ALA    22      37.009  60.762  20.668  0.00  0.00      A
ATOM    281  HB1 ALA    22      36.925  61.017  19.611  0.00  0.00      A
ATOM    282  HB2 ALA    22      38.002  61.163  20.872  0.00  0.00      A
ATOM    283  HB3 ALA    22      36.955  59.679  20.772  0.00  0.00      A
ATOM    284  C   ALA    22      35.998  61.394  22.912  0.00  0.00      A
ATOM    285  O   ALA    22      35.356  60.588  23.594  0.00  0.00      A
ATOM    286  N   CYS    23      36.919  62.271  23.410  0.00  0.00      A
ATOM    287  H   CYS    23      37.358  62.869  22.724  0.00  0.00      A
ATOM    288  CA  CYS    23      37.128  62.456  24.806  0.00  0.00      A
ATOM    289  HA  CYS    23      37.236  61.477  25.271  0.00  0.00      A
ATOM    290  CB  CYS    23      38.344  63.185  25.051  0.00  0.00      A
ATOM    291  HB3 CYS    23      38.436  64.177  24.609  0.00  0.00      A
ATOM    292  HB2 CYS    23      38.456  63.294  26.129  0.00  0.00      A
ATOM    293  SG  CYS    23      39.673  62.069  24.386  0.00  0.00      A
ATOM    294  HG  CYS    23      39.306  62.020  23.103  0.00  0.00      A
ATOM    295  C   CYS    23      35.880  63.109  25.545  0.00  0.00      A
ATOM    296  O   CYS    23      35.553  62.663  26.645  0.00  0.00      A
ATOM    297  N   ASP    24      35.211  64.121  24.956  0.00  0.00      A
ATOM    298  H   ASP    24      35.516  64.440  24.048  0.00  0.00      A
ATOM    299  CA  ASP    24      34.045  64.741  25.508  0.00  0.00      A
ATOM    300  HA  ASP    24      34.279  65.183  26.476  0.00  0.00      A
ATOM    301  CB  ASP    24      33.654  65.792  24.379  0.00  0.00      A
ATOM    302  HB3 ASP    24      33.529  65.257  23.438  0.00  0.00      A
ATOM    303  HB2 ASP    24      34.542  66.381  24.149  0.00  0.00      A
ATOM    304  CG  ASP    24      32.459  66.622  24.778  0.00  0.00      A
ATOM    305  OD1 ASP    24      31.388  66.488  24.151  0.00  0.00      A
ATOM    306  OD2 ASP    24      32.653  67.486  25.668  0.00  0.00      A
ATOM    307  C   ASP    24      32.861  63.728  25.578  0.00  0.00      A
ATOM    308  O   ASP    24      32.263  63.776  26.668  0.00  0.00      A
ATOM    309  N   ALA    25      32.674  62.836  24.619  0.00  0.00      A
ATOM    310  H   ALA    25      33.323  62.894  23.847  0.00  0.00      A
ATOM    311  CA  ALA    25      31.719  61.841  24.608  0.00  0.00      A
ATOM    312  HA  ALA    25      30.693  62.176  24.764  0.00  0.00      A
ATOM    313  CB  ALA    25      31.884  61.162  23.203  0.00  0.00      A
ATOM    314  HB1 ALA    25      32.937  60.907  23.084  0.00  0.00      A
ATOM    315  HB2 ALA    25      31.398  61.789  22.456  0.00  0.00      A
ATOM    316  HB3 ALA    25      31.335  60.220  23.204  0.00  0.00      A
ATOM    317  C   ALA    25      31.964  60.779  25.741  0.00  0.00      A
ATOM    318  O   ALA    25      31.044  60.233  26.323  0.00  0.00      A
ATOM    319  N   ALA    26      33.257  60.643  26.182  0.00  0.00      A
ATOM    320  H   ALA    26      34.004  61.079  25.660  0.00  0.00      A
ATOM    321  CA  ALA    26      33.586  59.862  27.362  0.00  0.00      A
ATOM    322  HA  ALA    26      32.882  59.034  27.444  0.00  0.00      A
ATOM    323  CB  ALA    26      34.950  59.338  27.094  0.00  0.00      A
ATOM    324  HB1 ALA    26      35.696  60.107  26.895  0.00  0.00      A
ATOM    325  HB2 ALA    26      34.916  58.593  26.299  0.00  0.00      A
ATOM    326  HB3 ALA    26      35.309  58.858  28.005  0.00  0.00      A
ATOM    327  C   ALA    26      33.414  60.580  28.755  0.00  0.00      A
ATOM    328  O   ALA    26      32.854  60.033  29.649  0.00  0.00      A
ATOM    329  N   ILE    27      33.854  61.873  28.880  0.00  0.00      A
ATOM    330  H   ILE    27      34.341  62.316  28.114  0.00  0.00      A
ATOM    331  CA  ILE    27      33.484  62.715  29.963  0.00  0.00      A
ATOM    332  HA  ILE    27      34.007  62.305  30.827  0.00  0.00      A
ATOM    333  CB  ILE    27      34.058  64.162  29.748  0.00  0.00      A
ATOM    334  HB  ILE    27      33.729  64.332  28.723  0.00  0.00      A
ATOM    335  CG2 ILE    27      33.484  65.291  30.686  0.00  0.00      A
ATOM    336 HG21 ILE    27      33.483  66.219  30.113  0.00  0.00      A
ATOM    337 HG22 ILE    27      34.039  65.571  31.581  0.00  0.00      A
ATOM    338 HG23 ILE    27      32.510  64.944  31.032  0.00  0.00      A
ATOM    339  CG1 ILE    27      35.609  64.119  29.723  0.00  0.00      A
ATOM    340 HG13 ILE    27      35.858  63.371  28.971  0.00  0.00      A
ATOM    341 HG12 ILE    27      35.994  63.894  30.718  0.00  0.00      A
ATOM    342  CD1 ILE    27      36.132  65.531  29.345  0.00  0.00      A
ATOM    343 HD11 ILE    27      37.222  65.522  29.319  0.00  0.00      A
ATOM    344 HD12 ILE    27      35.891  65.837  28.326  0.00  0.00      A
ATOM    345 HD13 ILE    27      35.761  66.274  30.051  0.00  0.00      A
ATOM    346  C   ILE    27      31.934  62.679  30.254  0.00  0.00      A
ATOM    347  O   ILE    27      31.549  62.368  31.337  0.00  0.00      A
ATOM    348  N   ALA    28      31.105  62.743  29.179  0.00  0.00      A
ATOM    349  H   ALA    28      31.603  62.794  28.302  0.00  0.00      A
ATOM    350  CA  ALA    28      29.643  62.589  29.243  0.00  0.00      A
ATOM    351  HA  ALA    28      29.328  63.307  30.000  0.00  0.00      A
ATOM    352  CB  ALA    28      29.009  62.766  27.896  0.00  0.00      A
ATOM    353  HB1 ALA    28      27.985  62.402  27.972  0.00  0.00      A
ATOM    354  HB2 ALA    28      29.134  63.825  27.669  0.00  0.00      A
ATOM    355  HB3 ALA    28      29.548  62.188  27.146  0.00  0.00      A
ATOM    356  C   ALA    28      29.245  61.221  29.809  0.00  0.00      A
ATOM    357  O   ALA    28      28.473  61.188  30.779  0.00  0.00      A
ATOM    358  N   ARG    29      29.863  60.073  29.443  0.00  0.00      A
ATOM    359  H   ARG    29      30.450  60.052  28.621  0.00  0.00      A
ATOM    360  CA  ARG    29      29.419  58.757  30.015  0.00  0.00      A
ATOM    361  HA  ARG    29      28.345  58.820  30.187  0.00  0.00      A
ATOM    362  CB  ARG    29      29.569  57.572  29.049  0.00  0.00      A
ATOM    363  HB3 ARG    29      29.237  56.599  29.411  0.00  0.00      A
ATOM    364  HB2 ARG    29      30.607  57.468  28.732  0.00  0.00      A
ATOM    365  CG  ARG    29      28.729  57.817  27.817  0.00  0.00      A
ATOM    366  HG3 ARG    29      29.010  58.779  27.389  0.00  0.00      A
ATOM    367  HG2 ARG    29      27.677  57.788  28.102  0.00  0.00      A
ATOM    368  CD  ARG    29      29.017  56.709  26.785  0.00  0.00      A
ATOM    369  HD3 ARG    29      29.362  55.819  27.311  0.00  0.00      A
ATOM    370  HD2 ARG    29      28.039  56.449  26.381  0.00  0.00      A
ATOM    371  NE  ARG    29      30.052  57.089  25.831  0.00  0.00      A
ATOM    372  HE  ARG    29      30.968  56.894  26.210  0.00  0.00      A
ATOM    373  CZ  ARG    29      29.925  57.358  24.542  0.00  0.00      A
ATOM    374  NH1 ARG    29      28.725  57.340  23.935  0.00  0.00      A
ATOM    375 HH11 ARG    29      28.719  57.473  22.934  0.00  0.00      A
ATOM    376 HH12 ARG    29      27.907  57.241  24.520  0.00  0.00      A
ATOM    377  NH2 ARG    29      31.028  57.549  23.853  0.00  0.00      A
ATOM    378 HH21 ARG    29      30.990  57.706  22.855  0.00  0.00      A
ATOM    379 HH22 ARG    29      31.829  57.550  24.468  0.00  0.00      A
ATOM    380  C   ARG    29      29.945  58.617  31.437  0.00  0.00      A
ATOM    381  O   ARG    29      29.284  57.980  32.171  0.00  0.00      A
ATOM    382  N   ILE    30      31.076  59.220  31.819  0.00  0.00      A
ATOM    383  H   ILE    30      31.619  59.719  31.122  0.00  0.00      A
ATOM    384  CA  ILE    30      31.485  59.270  33.232  0.00  0.00      A
ATOM    385  HA  ILE    30      31.490  58.258  33.625  0.00  0.00      A
ATOM    386  CB  ILE    30      32.911  59.851  33.415  0.00  0.00      A
ATOM    387  HB  ILE    30      32.940  60.856  32.991  0.00  0.00      A
ATOM    388  CG2 ILE    30      33.242  59.942  34.919  0.00  0.00      A
ATOM    389 HG21 ILE    30      34.260  60.293  35.070  0.00  0.00      A
ATOM    390 HG22 ILE    30      32.575  60.646  35.412  0.00  0.00      A
ATOM    391 HG23 ILE    30      33.138  58.961  35.386  0.00  0.00      A
ATOM    392  CG1 ILE    30      33.984  58.985  32.712  0.00  0.00      A
ATOM    393 HG13 ILE    30      33.654  58.741  31.704  0.00  0.00      A
ATOM    394 HG12 ILE    30      34.106  58.048  33.254  0.00  0.00      A
ATOM    395  CD1 ILE    30      35.357  59.660  32.584  0.00  0.00      A
ATOM    396 HD11 ILE    30      35.253  60.624  32.086  0.00  0.00      A
ATOM    397 HD12 ILE    30      35.814  59.800  33.563  0.00  0.00      A
ATOM    398 HD13 ILE    30      36.013  59.023  31.988  0.00  0.00      A
ATOM    399  C   ILE    30      30.437  60.055  34.030  0.00  0.00      A
ATOM    400  O   ILE    30      29.766  59.496  34.899  0.00  0.00      A
ATOM    401  N   GLU    31      30.082  61.255  33.567  0.00  0.00      A
ATOM    402  H   GLU    31      30.508  61.564  32.705  0.00  0.00      A
ATOM    403  CA  GLU    31      29.166  62.128  34.289  0.00  0.00      A
ATOM    404  HA  GLU    31      29.554  62.294  35.295  0.00  0.00      A
ATOM    405  CB  GLU    31      29.335  63.542  33.710  0.00  0.00      A
ATOM    406  HB3 GLU    31      29.310  63.598  32.621  0.00  0.00      A
ATOM    407  HB2 GLU    31      28.529  64.116  34.165  0.00  0.00      A
ATOM    408  CG  GLU    31      30.614  64.223  34.183  0.00  0.00      A
ATOM    409  HG3 GLU    31      31.459  63.534  34.178  0.00  0.00      A
ATOM    410  HG2 GLU    31      30.839  64.977  33.428  0.00  0.00      A
ATOM    411  CD  GLU    31      30.541  64.814  35.604  0.00  0.00      A
ATOM    412  OE1 GLU    31      29.810  65.859  35.760  0.00  0.00      A
ATOM    413  OE2 GLU    31      31.231  64.215  36.472  0.00  0.00      A
ATOM    414  C   GLU    31      27.703  61.671  34.315  0.00  0.00      A
ATOM    415  O   GLU    31      26.943  62.204  35.128  0.00  0.00      A
ATOM    416  N   GLN    32      27.382  60.683  33.489  0.00  0.00      A
ATOM    417  H   GLN    32      28.085  60.360  32.839  0.00  0.00      A
ATOM    418  CA  GLN    32      26.036  60.169  33.417  0.00  0.00      A
ATOM    419  HA  GLN    32      25.354  60.788  34.001  0.00  0.00      A
ATOM    420  CB  GLN    32      25.558  60.263  31.962  0.00  0.00      A
ATOM    421  HB3 GLN    32      24.534  59.902  31.868  0.00  0.00      A
ATOM    422  HB2 GLN    32      26.004  59.632  31.193  0.00  0.00      A
ATOM    423  CG  GLN    32      25.518  61.766  31.513  0.00  0.00      A
ATOM    424  HG3 GLN    32      24.912  62.409  32.151  0.00  0.00      A
ATOM    425  HG2 GLN    32      26.489  62.262  31.517  0.00  0.00      A
ATOM    426  CD  GLN    32      25.043  61.876  29.978  0.00  0.00      A
ATOM    427  OE1 GLN    32      24.733  60.868  29.324  0.00  0.00      A
ATOM    428  NE2 GLN    32      24.735  63.019  29.412  0.00  0.00      A
ATOM    429 HE21 GLN    32      24.850  63.853  29.971  0.00  0.00      A
ATOM    430 HE22 GLN    32      24.497  63.082  28.433  0.00  0.00      A
ATOM    431  C   GLN    32      25.917  58.727  33.841  0.00  0.00      A
ATOM    432  O   GLN    32      24.804  58.192  33.813  0.00  0.00      A
ATOM    433  N   ARG    33      26.991  58.098  34.358  0.00  0.00      A
ATOM    434  H   ARG    33      27.882  58.582  34.318  0.00  0.00      A
ATOM    435  CA  ARG    33      26.976  56.694  34.836  0.00  0.00      A
ATOM    436  HA  ARG    33      25.944  56.408  35.047  0.00  0.00      A
ATOM    437  CB  ARG    33      27.495  55.763  33.719  0.00  0.00      A
ATOM    438  HB3 ARG    33      28.541  55.985  33.517  0.00  0.00      A
ATOM    439  HB2 ARG    33      27.435  54.731  34.058  0.00  0.00      A
ATOM    440  CG  ARG    33      26.680  55.901  32.421  0.00  0.00      A
ATOM    441  HG3 ARG    33      26.769  56.914  32.031  0.00  0.00      A
ATOM    442  HG2 ARG    33      25.635  55.699  32.652  0.00  0.00      A
ATOM    443  CD  ARG    33      27.134  54.948  31.317  0.00  0.00      A
ATOM    444  HD3 ARG    33      26.987  53.925  31.667  0.00  0.00      A
ATOM    445  HD2 ARG    33      28.197  55.109  31.120  0.00  0.00      A
ATOM    446  NE  ARG    33      26.355  55.165  30.082  0.00  0.00      A
ATOM    447  HE  ARG    33      25.649  55.890  30.107  0.00  0.00      A
ATOM    448  CZ  ARG    33      26.448  54.481  28.956  0.00  0.00      A
ATOM    449  NH1 ARG    33      27.325  53.538  28.781  0.00  0.00      A
ATOM    450 HH11 ARG    33      27.338  53.034  27.897  0.00  0.00      A
ATOM    451 HH12 ARG    33      27.918  53.258  29.555  0.00  0.00      A
ATOM    452  NH2 ARG    33      25.643  54.736  27.965  0.00  0.00      A
ATOM    453 HH21 ARG    33      25.734  54.225  27.097  0.00  0.00      A
ATOM    454 HH22 ARG    33      24.892  55.406  28.065  0.00  0.00      A
ATOM    455  C   ARG    33      27.718  56.444  36.161  0.00  0.00      A
ATOM    456  O   ARG    33      27.347  55.520  36.882  0.00  0.00      A
ATOM    457  N   ASP    34      28.621  57.336  36.571  0.00  0.00      A
ATOM    458  H   ASP    34      28.879  58.066  35.917  0.00  0.00      A
ATOM    459  CA  ASP    34      29.456  57.235  37.787  0.00  0.00      A
ATOM    460  HA  ASP    34      29.857  56.224  37.860  0.00  0.00      A
ATOM    461  CB  ASP    34      30.633  58.197  37.567  0.00  0.00      A
ATOM    462  HB3 ASP    34      30.233  59.205  37.441  0.00  0.00      A
ATOM    463  HB2 ASP    34      31.152  57.925  36.648  0.00  0.00      A
ATOM    464  CG  ASP    34      31.655  58.227  38.695  0.00  0.00      A
ATOM    465  OD1 ASP    34      31.916  59.350  39.187  0.00  0.00      A
ATOM    466  OD2 ASP    34      32.210  57.171  39.066  0.00  0.00      A
ATOM    467  C   ASP    34      28.736  57.556  39.125  0.00  0.00      A
ATOM    468  O   ASP    34      29.260  57.296  40.211  0.00  0.00      A
ATOM    469  N   GLY    35      27.547  58.161  39.079  0.00  0.00      A
ATOM    470  H   GLY    35      27.163  58.341  38.162  0.00  0.00      A
ATOM    471  CA  GLY    35      26.861  58.748  40.242  0.00  0.00      A
ATOM    472  HA3 GLY    35      25.932  59.206  39.904  0.00  0.00      A
ATOM    473  HA2 GLY    35      27.481  59.543  40.656  0.00  0.00      A
ATOM    474  C   GLY    35      26.527  57.760  41.372  0.00  0.00      A
ATOM    475  O   GLY    35      27.111  57.855  42.454  0.00  0.00      A
ATOM    476  N   PRO    36      25.687  56.737  41.121  0.00  0.00      A
ATOM    477  CD  PRO    36      24.948  56.512  39.887  0.00  0.00      A
ATOM    478  HD3 PRO    36      25.620  56.356  39.044  0.00  0.00      A
ATOM    479  HD2 PRO    36      24.286  57.358  39.696  0.00  0.00      A
ATOM    480  CG  PRO    36      24.112  55.254  40.110  0.00  0.00      A
ATOM    481  HG3 PRO    36      23.147  55.331  39.613  0.00  0.00      A
ATOM    482  HG2 PRO    36      24.661  54.377  39.763  0.00  0.00      A
ATOM    483  CB  PRO    36      23.951  55.199  41.625  0.00  0.00      A
ATOM    484  HB3 PRO    36      23.139  55.864  41.923  0.00  0.00      A
ATOM    485  HB2 PRO    36      23.750  54.184  41.973  0.00  0.00      A
ATOM    486  CA  PRO    36      25.284  55.760  42.133  0.00  0.00      A
ATOM    487  HA  PRO    36      25.114  56.264  43.085  0.00  0.00      A
ATOM    488  C   PRO    36      26.317  54.645  42.375  0.00  0.00      A
ATOM    489  O   PRO    36      26.018  53.736  43.153  0.00  0.00      A
ATOM    490  N   ILE    37      27.516  54.718  41.774  0.00  0.00      A
ATOM    491  H   ILE    37      27.692  55.508  41.171  0.00  0.00      A
ATOM    492  CA  ILE    37      28.561  53.677  41.862  0.00  0.00      A
ATOM    493  HA  ILE    37      28.228  52.921  42.568  0.00  0.00      A
ATOM    494  CB  ILE    37      28.757  52.940  40.516  0.00  0.00      A
ATOM    495  HB  ILE    37      29.546  52.199  40.663  0.00  0.00      A
ATOM    496  CG2 ILE    37      27.481  52.168  40.141  0.00  0.00      A
ATOM    497 HG21 ILE    37      26.676  52.857  39.887  0.00  0.00      A
ATOM    498 HG22 ILE    37      27.677  51.515  39.292  0.00  0.00      A
ATOM    499 HG23 ILE    37      27.172  51.544  40.981  0.00  0.00      A
ATOM    500  CG1 ILE    37      29.207  53.889  39.381  0.00  0.00      A
ATOM    501 HG13 ILE    37      28.412  54.604  39.172  0.00  0.00      A
ATOM    502 HG12 ILE    37      30.086  54.445  39.709  0.00  0.00      A
ATOM    503  CD1 ILE    37      29.579  53.174  38.075  0.00  0.00      A
ATOM    504 HD11 ILE    37      29.990  53.896  37.370  0.00  0.00      A
ATOM    505 HD12 ILE    37      30.329  52.407  38.270  0.00  0.00      A
ATOM    506 HD13 ILE    37      28.698  52.717  37.625  0.00  0.00      A
ATOM    507  C   ILE    37      29.914  54.151  42.417  0.00  0.00      A
ATOM    508  O   ILE    37      30.633  53.312  42.952  0.00  0.00      A
ATOM    509  N   ASN    38      30.238  55.454  42.374  0.00  0.00      A
ATOM    510  H   ASN    38      29.603  56.077  41.889  0.00  0.00      A
ATOM    511  CA  ASN    38      31.526  56.038  42.800  0.00  0.00      A
ATOM    512  HA  ASN    38      31.591  56.999  42.296  0.00  0.00      A
ATOM    513  CB  ASN    38      31.499  56.340  44.321  0.00  0.00      A
ATOM    514  HB3 ASN    38      31.509  55.400  44.872  0.00  0.00      A
ATOM    515  HB2 ASN    38      30.569  56.854  44.562  0.00  0.00      A
ATOM    516  CG  ASN    38      32.643  57.219  44.825  0.00  0.00      A
ATOM    517  OD1 ASN    38      32.485  58.390  45.150  0.00  0.00      A
ATOM    518  ND2 ASN    38      33.838  56.690  44.929  0.00  0.00      A
ATOM    519 HD21 ASN    38      33.984  55.754  44.569  0.00  0.00      A
ATOM    520 HD22 ASN    38      34.589  57.287  45.226  0.00  0.00      A
ATOM    521  C   ASN    38      32.751  55.233  42.297  0.00  0.00      A
ATOM    522  O   ASN    38      33.493  54.628  43.081  0.00  0.00      A
ATOM    523  N   ALA    39      32.891  55.122  40.972  0.00  0.00      A
ATOM    524  H   ALA    39      32.300  55.696  40.373  0.00  0.00      A
ATOM    525  CA  ALA    39      33.934  54.331  40.309  0.00  0.00      A
ATOM    526  HA  ALA    39      34.265  53.529  40.969  0.00  0.00      A
ATOM    527  CB  ALA    39      33.306  53.692  39.063  0.00  0.00      A
ATOM    528  HB1 ALA    39      34.059  53.121  38.521  0.00  0.00      A
ATOM    529  HB2 ALA    39      32.906  54.464  38.403  0.00  0.00      A
ATOM    530  HB3 ALA    39      32.501  53.021  39.362  0.00  0.00      A
ATOM    531  C   ALA    39      35.175  55.169  39.939  0.00  0.00      A
ATOM    532  O   ALA    39      36.300  54.767  40.247  0.00  0.00      A
ATOM    533  N   VAL    40      34.960  56.402  39.469  0.00  0.00      A
ATOM    534  H   VAL    40      33.992  56.686  39.320  0.00  0.00      A
ATOM    535  CA  VAL    40      36.002  57.400  39.172  0.00  0.00      A
ATOM    536  HA  VAL    40      36.954  56.890  39.027  0.00  0.00      A
ATOM    537  CB  VAL    40      35.658  58.142  37.858  0.00  0.00      A
ATOM    538  HB  VAL    40      34.605  58.424  37.874  0.00  0.00      A
ATOM    539  CG1 VAL    40      36.474  59.419  37.600  0.00  0.00      A
ATOM    540 HG11 VAL    40      37.540  59.194  37.617  0.00  0.00      A
ATOM    541 HG12 VAL    40      36.217  59.829  36.624  0.00  0.00      A
ATOM    542 HG13 VAL    40      36.248  60.171  38.354  0.00  0.00      A
ATOM    543  CG2 VAL    40      35.897  57.202  36.668  0.00  0.00      A
ATOM    544 HG21 VAL    40      36.953  56.932  36.610  0.00  0.00      A
ATOM    545 HG22 VAL    40      35.599  57.688  35.739  0.00  0.00      A
ATOM    546 HG23 VAL    40      35.314  56.291  36.787  0.00  0.00      A
ATOM    547  C   VAL    40      36.163  58.367  40.349  0.00  0.00      A
ATOM    548  O   VAL    40      35.189  58.746  41.001  0.00  0.00      A
ATOM    549  N   VAL    41      37.394  58.808  40.594  0.00  0.00      A
ATOM    550  H   VAL    41      38.130  58.482  39.970  0.00  0.00      A
ATOM    551  CA  VAL    41      37.787  59.846  41.563  0.00  0.00      A
ATOM    552  HA  VAL    41      36.940  60.505  41.754  0.00  0.00      A
ATOM    553  CB  VAL    41      38.244  59.237  42.909  0.00  0.00      A
ATOM    554  HB  VAL    41      38.626  60.046  43.533  0.00  0.00      A
ATOM    555  CG1 VAL    41      37.075  58.600  43.671  0.00  0.00      A
ATOM    556 HG11 VAL    41      37.421  58.240  44.639  0.00  0.00      A
ATOM    557 HG12 VAL    41      36.294  59.343  43.832  0.00  0.00      A
ATOM    558 HG13 VAL    41      36.663  57.767  43.105  0.00  0.00      A
ATOM    559  CG2 VAL    41      39.361  58.196  42.760  0.00  0.00      A
ATOM    560 HG21 VAL    41      39.016  57.348  42.169  0.00  0.00      A
ATOM    561 HG22 VAL    41      40.225  58.643  42.268  0.00  0.00      A
ATOM    562 HG23 VAL    41      39.662  57.845  43.746  0.00  0.00      A
ATOM    563  C   VAL    41      38.905  60.694  40.947  0.00  0.00      A
ATOM    564  O   VAL    41      39.501  60.289  39.951  0.00  0.00      A
ATOM    565  N   VAL    42      39.243  61.845  41.540  0.00  0.00      A
ATOM    566  H   VAL    42      38.731  62.137  42.364  0.00  0.00      A
ATOM    567  CA  VAL    42      40.315  62.732  41.027  0.00  0.00      A
ATOM    568  HA  VAL    42      40.220  63.680  41.553  0.00  0.00      A
ATOM    569  CB  VAL    42      41.723  62.185  41.367  0.00  0.00      A
ATOM    570  HB  VAL    42      41.918  61.290  40.780  0.00  0.00      A
ATOM    571  CG1 VAL    42      42.825  63.211  41.077  0.00  0.00      A
ATOM    572 HG11 VAL    42      42.648  64.126  41.642  0.00  0.00      A
ATOM    573 HG12 VAL    42      43.793  62.793  41.352  0.00  0.00      A
ATOM    574 HG13 VAL    42      42.848  63.442  40.014  0.00  0.00      A
ATOM    575  CG2 VAL    42      41.851  61.817  42.851  0.00  0.00      A
ATOM    576 HG21 VAL    42      41.166  61.007  43.098  0.00  0.00      A
ATOM    577 HG22 VAL    42      41.630  62.683  43.475  0.00  0.00      A
ATOM    578 HG23 VAL    42      42.862  61.469  43.059  0.00  0.00      A
ATOM    579  C   VAL    42      40.122  63.053  39.529  0.00  0.00      A
ATOM    580  O   VAL    42      40.891  62.641  38.660  0.00  0.00      A
ATOM    581  N   ARG    43      38.956  63.628  39.207  0.00  0.00      A
ATOM    582  H   ARG    43      38.396  63.964  39.983  0.00  0.00      A
ATOM    583  CA  ARG    43      38.566  64.050  37.848  0.00  0.00      A
ATOM    584  HA  ARG    43      38.598  63.192  37.175  0.00  0.00      A
ATOM    585  CB  ARG    43      37.136  64.628  37.905  0.00  0.00      A
ATOM    586  HB3 ARG    43      37.106  65.406  38.671  0.00  0.00      A
ATOM    587  HB2 ARG    43      36.905  65.098  36.946  0.00  0.00      A
ATOM    588  CG  ARG    43      36.041  63.582  38.203  0.00  0.00      A
ATOM    589  HG3 ARG    43      36.330  62.960  39.050  0.00  0.00      A
ATOM    590  HG2 ARG    43      35.930  62.939  37.330  0.00  0.00      A
ATOM    591  CD  ARG    43      34.698  64.267  38.534  0.00  0.00      A
ATOM    592  HD3 ARG    43      34.636  64.435  39.612  0.00  0.00      A
ATOM    593  HD2 ARG    43      34.681  65.247  38.052  0.00  0.00      A
ATOM    594  NE  ARG    43      33.511  63.520  38.065  0.00  0.00      A
ATOM    595  HE  ARG    43      32.946  63.953  37.337  0.00  0.00      A
ATOM    596  CZ  ARG    43      33.064  62.327  38.417  0.00  0.00      A
ATOM    597  NH1 ARG    43      33.569  61.570  39.343  0.00  0.00      A
ATOM    598 HH11 ARG    43      33.110  60.673  39.494  0.00  0.00      A
ATOM    599 HH12 ARG    43      34.142  61.959  40.078  0.00  0.00      A
ATOM    600  NH2 ARG    43      32.018  61.860  37.818  0.00  0.00      A
ATOM    601 HH21 ARG    43      31.514  62.476  37.185  0.00  0.00      A
ATOM    602 HH22 ARG    43      31.666  60.957  38.122  0.00  0.00      A
ATOM    603  C   ARG    43      39.559  65.098  37.322  0.00  0.00      A
ATOM    604  O   ARG    43      40.024  65.932  38.094  0.00  0.00      A
ATOM    605  N   ASP    44      39.801  65.155  36.011  0.00  0.00      A
ATOM    606  H   ASP    44      39.471  64.392  35.428  0.00  0.00      A
ATOM    607  CA  ASP    44      40.768  66.101  35.410  0.00  0.00      A
ATOM    608  HA  ASP    44      40.875  66.954  36.078  0.00  0.00      A
ATOM    609  CB  ASP    44      42.141  65.413  35.347  0.00  0.00      A
ATOM    610  HB3 ASP    44      42.104  64.629  34.588  0.00  0.00      A
ATOM    611  HB2 ASP    44      42.345  64.937  36.308  0.00  0.00      A
ATOM    612  CG  ASP    44      43.298  66.374  35.051  0.00  0.00      A
ATOM    613  OD1 ASP    44      44.073  66.060  34.112  0.00  0.00      A
ATOM    614  OD2 ASP    44      43.477  67.385  35.780  0.00  0.00      A
ATOM    615  C   ASP    44      40.296  66.677  34.050  0.00  0.00      A
ATOM    616  O   ASP    44      41.098  67.095  33.211  0.00  0.00      A
ATOM    617  N   PHE    45      38.972  66.701  33.834  0.00  0.00      A
ATOM    618  H   PHE    45      38.415  66.329  34.589  0.00  0.00      A
ATOM    619  CA  PHE    45      38.312  67.035  32.591  0.00  0.00      A
ATOM    620  HA  PHE    45      38.550  66.199  31.934  0.00  0.00      A
ATOM    621  CB  PHE    45      36.837  67.013  32.846  0.00  0.00      A
ATOM    622  HB3 PHE    45      36.593  67.851  33.498  0.00  0.00      A
ATOM    623  HB2 PHE    45      36.249  67.233  31.955  0.00  0.00      A
ATOM    624  CG  PHE    45      36.328  65.728  33.593  0.00  0.00      A
ATOM    625  CD1 PHE    45      36.893  64.419  33.483  0.00  0.00      A
ATOM    626  HD1 PHE    45      37.728  64.303  32.808  0.00  0.00      A
ATOM    627  CE1 PHE    45      36.289  63.325  34.142  0.00  0.00      A
ATOM    628  HE1 PHE    45      36.805  62.377  34.177  0.00  0.00      A
ATOM    629  CZ  PHE    45      35.074  63.482  34.778  0.00  0.00      A
ATOM    630  HZ  PHE    45      34.544  62.608  35.126  0.00  0.00      A
ATOM    631  CE2 PHE    45      34.383  64.698  34.807  0.00  0.00      A
ATOM    632  HE2 PHE    45      33.474  64.882  35.361  0.00  0.00      A
ATOM    633  CD2 PHE    45      35.028  65.818  34.184  0.00  0.00      A
ATOM    634  HD2 PHE    45      34.545  66.775  34.315  0.00  0.00      A
ATOM    635  C   PHE    45      38.667  68.351  31.870  0.00  0.00      A
ATOM    636  O   PHE    45      38.554  68.499  30.673  0.00  0.00      A
ATOM    637  N   ASP    46      39.123  69.307  32.641  0.00  0.00      A
ATOM    638  H   ASP    46      39.289  68.939  33.567  0.00  0.00      A
ATOM    639  CA  ASP    46      39.530  70.698  32.289  0.00  0.00      A
ATOM    640  HA  ASP    46      38.892  70.919  31.433  0.00  0.00      A
ATOM    641  CB  ASP    46      39.231  71.592  33.489  0.00  0.00      A
ATOM    642  HB3 ASP    46      38.259  71.405  33.946  0.00  0.00      A
ATOM    643  HB2 ASP    46      39.853  71.337  34.347  0.00  0.00      A
ATOM    644  CG  ASP    46      39.341  73.083  33.120  0.00  0.00      A
ATOM    645  OD1 ASP    46      38.348  73.689  32.680  0.00  0.00      A
ATOM    646  OD2 ASP    46      40.518  73.588  33.119  0.00  0.00      A
ATOM    647  C   ASP    46      41.035  70.689  31.749  0.00  0.00      A
ATOM    648  O   ASP    46      41.215  71.101  30.598  0.00  0.00      A
ATOM    649  N   ARG    47      42.063  69.952  32.340  0.00  0.00      A
ATOM    650  H   ARG    47      41.796  69.393  33.138  0.00  0.00      A
ATOM    651  CA  ARG    47      43.437  69.794  31.728  0.00  0.00      A
ATOM    652  HA  ARG    47      43.744  70.720  31.242  0.00  0.00      A
ATOM    653  CB  ARG    47      44.386  69.435  32.840  0.00  0.00      A
ATOM    654  HB3 ARG    47      44.429  70.282  33.526  0.00  0.00      A
ATOM    655  HB2 ARG    47      44.084  68.556  33.408  0.00  0.00      A
ATOM    656  CG  ARG    47      45.841  69.123  32.251  0.00  0.00      A
ATOM    657  HG3 ARG    47      45.708  68.156  31.765  0.00  0.00      A
ATOM    658  HG2 ARG    47      46.515  68.994  33.098  0.00  0.00      A
ATOM    659  CD  ARG    47      46.400  70.175  31.289  0.00  0.00      A
ATOM    660  HD3 ARG    47      45.642  70.781  30.794  0.00  0.00      A
ATOM    661  HD2 ARG    47      47.086  70.819  31.840  0.00  0.00      A
ATOM    662  NE  ARG    47      47.112  69.357  30.192  0.00  0.00      A
ATOM    663  HE  ARG    47      47.265  68.378  30.391  0.00  0.00      A
ATOM    664  CZ  ARG    47      47.619  69.868  29.096  0.00  0.00      A
ATOM    665  NH1 ARG    47      47.491  71.154  28.738  0.00  0.00      A
ATOM    666 HH11 ARG    47      46.994  71.838  29.292  0.00  0.00      A
ATOM    667 HH12 ARG    47      47.994  71.517  27.941  0.00  0.00      A
ATOM    668  NH2 ARG    47      48.391  69.135  28.318  0.00  0.00      A
ATOM    669 HH21 ARG    47      48.533  68.159  28.535  0.00  0.00      A
ATOM    670 HH22 ARG    47      48.868  69.504  27.507  0.00  0.00      A
ATOM    671  C   ARG    47      43.380  68.815  30.553  0.00  0.00      A
ATOM    672  O   ARG    47      43.972  69.068  29.470  0.00  0.00      A
ATOM    673  N   ALA    48      42.613  67.680  30.660  0.00  0.00      A
ATOM    674  H   ALA    48      42.221  67.423  31.555  0.00  0.00      A
ATOM    675  CA  ALA    48      42.503  66.696  29.534  0.00  0.00      A
ATOM    676  HA  ALA    48      43.530  66.538  29.206  0.00  0.00      A
ATOM    677  CB  ALA    48      41.965  65.446  30.158  0.00  0.00      A
ATOM    678  HB1 ALA    48      41.669  64.817  29.319  0.00  0.00      A
ATOM    679  HB2 ALA    48      42.786  64.944  30.670  0.00  0.00      A
ATOM    680  HB3 ALA    48      41.183  65.569  30.908  0.00  0.00      A
ATOM    681  C   ALA    48      41.695  67.102  28.249  0.00  0.00      A
ATOM    682  O   ALA    48      41.890  66.562  27.173  0.00  0.00      A
ATOM    683  N   ARG    49      40.878  68.165  28.445  0.00  0.00      A
ATOM    684  H   ARG    49      40.775  68.557  29.370  0.00  0.00      A
ATOM    685  CA  ARG    49      40.223  68.773  27.275  0.00  0.00      A
ATOM    686  HA  ARG    49      39.819  67.992  26.630  0.00  0.00      A
ATOM    687  CB  ARG    49      39.122  69.677  27.748  0.00  0.00      A
ATOM    688  HB3 ARG    49      39.408  70.579  28.288  0.00  0.00      A
ATOM    689  HB2 ARG    49      38.399  69.039  28.257  0.00  0.00      A
ATOM    690  CG  ARG    49      38.305  70.408  26.682  0.00  0.00      A
ATOM    691  HG3 ARG    49      39.017  71.001  26.108  0.00  0.00      A
ATOM    692  HG2 ARG    49      37.929  69.792  25.864  0.00  0.00      A
ATOM    693  CD  ARG    49      37.230  71.421  27.085  0.00  0.00      A
ATOM    694  HD3 ARG    49      36.856  71.992  26.235  0.00  0.00      A
ATOM    695  HD2 ARG    49      37.731  72.162  27.707  0.00  0.00      A
ATOM    696  NE  ARG    49      36.046  70.827  27.820  0.00  0.00      A
ATOM    697  HE  ARG    49      35.388  70.262  27.302  0.00  0.00      A
ATOM    698  CZ  ARG    49      35.859  70.663  29.159  0.00  0.00      A
ATOM    699  NH1 ARG    49      36.431  71.412  30.086  0.00  0.00      A
ATOM    700 HH11 ARG    49      37.164  72.024  29.757  0.00  0.00      A
ATOM    701 HH12 ARG    49      36.463  71.049  31.028  0.00  0.00      A
ATOM    702  NH2 ARG    49      34.923  69.793  29.513  0.00  0.00      A
ATOM    703 HH21 ARG    49      34.686  69.688  30.489  0.00  0.00      A
ATOM    704 HH22 ARG    49      34.350  69.454  28.754  0.00  0.00      A
ATOM    705  C   ARG    49      41.255  69.569  26.433  0.00  0.00      A
ATOM    706  O   ARG    49      41.149  69.628  25.171  0.00  0.00      A
ATOM    707  N   ASP    50      42.339  70.011  27.038  0.00  0.00      A
ATOM    708  H   ASP    50      42.553  69.848  28.012  0.00  0.00      A
ATOM    709  CA  ASP    50      43.423  70.616  26.194  0.00  0.00      A
ATOM    710  HA  ASP    50      43.059  71.142  25.311  0.00  0.00      A
ATOM    711  CB  ASP    50      44.209  71.524  27.186  0.00  0.00      A
ATOM    712  HB3 ASP    50      43.576  72.095  27.866  0.00  0.00      A
ATOM    713  HB2 ASP    50      44.922  70.947  27.775  0.00  0.00      A
ATOM    714  CG  ASP    50      45.121  72.506  26.440  0.00  0.00      A
ATOM    715  OD1 ASP    50      44.502  73.293  25.679  0.00  0.00      A
ATOM    716  OD2 ASP    50      46.307  72.369  26.330  0.00  0.00      A
ATOM    717  C   ASP    50      44.351  69.493  25.735  0.00  0.00      A
ATOM    718  O   ASP    50      44.856  69.665  24.636  0.00  0.00      A
ATOM    719  N   ALA    51      44.418  68.311  26.441  0.00  0.00      A
ATOM    720  H   ALA    51      43.977  68.245  27.347  0.00  0.00      A
ATOM    721  CA  ALA    51      45.208  67.183  25.951  0.00  0.00      A
ATOM    722  HA  ALA    51      46.133  67.663  25.632  0.00  0.00      A
ATOM    723  CB  ALA    51      45.460  66.119  27.070  0.00  0.00      A
ATOM    724  HB1 ALA    51      46.091  65.325  26.672  0.00  0.00      A
ATOM    725  HB2 ALA    51      44.546  65.768  27.549  0.00  0.00      A
ATOM    726  HB3 ALA    51      46.045  66.706  27.778  0.00  0.00      A
ATOM    727  C   ALA    51      44.511  66.516  24.683  0.00  0.00      A
ATOM    728  O   ALA    51      45.220  66.160  23.755  0.00  0.00      A
ATOM    729  N   ALA    52      43.190  66.378  24.666  0.00  0.00      A
ATOM    730  H   ALA    52      42.670  66.400  25.532  0.00  0.00      A
ATOM    731  CA  ALA    52      42.399  66.154  23.496  0.00  0.00      A
ATOM    732  HA  ALA    52      42.600  65.152  23.114  0.00  0.00      A
ATOM    733  CB  ALA    52      40.968  66.168  24.038  0.00  0.00      A
ATOM    734  HB1 ALA    52      40.642  67.164  24.336  0.00  0.00      A
ATOM    735  HB2 ALA    52      41.010  65.498  24.897  0.00  0.00      A
ATOM    736  HB3 ALA    52      40.287  65.675  23.344  0.00  0.00      A
ATOM    737  C   ALA    52      42.509  67.113  22.328  0.00  0.00      A
ATOM    738  O   ALA    52      42.691  66.580  21.264  0.00  0.00      A
ATOM    739  N   LYS    53      42.395  68.386  22.567  0.00  0.00      A
ATOM    740  H   LYS    53      41.996  68.735  23.427  0.00  0.00      A
ATOM    741  CA  LYS    53      42.576  69.374  21.494  0.00  0.00      A
ATOM    742  HA  LYS    53      41.784  69.294  20.749  0.00  0.00      A
ATOM    743  CB  LYS    53      42.419  70.773  22.129  0.00  0.00      A
ATOM    744  HB3 LYS    53      43.282  71.080  22.720  0.00  0.00      A
ATOM    745  HB2 LYS    53      41.593  70.880  22.832  0.00  0.00      A
ATOM    746  CG  LYS    53      41.921  71.738  21.068  0.00  0.00      A
ATOM    747  HG3 LYS    53      40.955  71.498  20.624  0.00  0.00      A
ATOM    748  HG2 LYS    53      42.631  71.712  20.242  0.00  0.00      A
ATOM    749  CD  LYS    53      41.872  73.159  21.696  0.00  0.00      A
ATOM    750  HD3 LYS    53      41.637  73.900  20.931  0.00  0.00      A
ATOM    751  HD2 LYS    53      41.060  73.262  22.416  0.00  0.00      A
ATOM    752  CE  LYS    53      43.177  73.684  22.410  0.00  0.00      A
ATOM    753  HE3 LYS    53      44.066  73.173  22.041  0.00  0.00      A
ATOM    754  HE2 LYS    53      42.935  73.290  23.397  0.00  0.00      A
ATOM    755  NZ  LYS    53      43.197  75.184  22.486  0.00  0.00      A
ATOM    756  HZ1 LYS    53      43.109  75.577  21.560  0.00  0.00      A
ATOM    757  HZ2 LYS    53      42.549  75.626  23.122  0.00  0.00      A
ATOM    758  HZ3 LYS    53      44.058  75.538  22.875  0.00  0.00      A
ATOM    759  C   LYS    53      43.961  69.128  20.871  0.00  0.00      A
ATOM    760  O   LYS    53      44.049  69.181  19.627  0.00  0.00      A
ATOM    761  N   ALA    54      45.077  69.063  21.652  0.00  0.00      A
ATOM    762  H   ALA    54      44.941  69.294  22.626  0.00  0.00      A
ATOM    763  CA  ALA    54      46.438  68.815  21.170  0.00  0.00      A
ATOM    764  HA  ALA    54      46.737  69.524  20.398  0.00  0.00      A
ATOM    765  CB  ALA    54      47.399  68.978  22.294  0.00  0.00      A
ATOM    766  HB1 ALA    54      46.903  68.603  23.189  0.00  0.00      A
ATOM    767  HB2 ALA    54      47.694  70.014  22.461  0.00  0.00      A
ATOM    768  HB3 ALA    54      48.395  68.557  22.155  0.00  0.00      A
ATOM    769  C   ALA    54      46.715  67.471  20.554  0.00  0.00      A
ATOM    770  O   ALA    54      47.304  67.523  19.477  0.00  0.00      A
ATOM    771  N   ALA    55      46.113  66.344  20.990  0.00  0.00      A
ATOM    772  H   ALA    55      45.576  66.426  21.841  0.00  0.00      A
ATOM    773  CA  ALA    55      46.146  65.097  20.288  0.00  0.00      A
ATOM    774  HA  ALA    55      47.141  64.654  20.249  0.00  0.00      A
ATOM    775  CB  ALA    55      45.352  63.955  21.012  0.00  0.00      A
ATOM    776  HB1 ALA    55      44.326  64.306  21.121  0.00  0.00      A
ATOM    777  HB2 ALA    55      45.831  63.741  21.967  0.00  0.00      A
ATOM    778  HB3 ALA    55      45.277  63.054  20.402  0.00  0.00      A
ATOM    779  C   ALA    55      45.699  65.186  18.858  0.00  0.00      A
ATOM    780  O   ALA    55      46.415  64.711  17.935  0.00  0.00      A
ATOM    781  N   ASP    56      44.575  65.873  18.654  0.00  0.00      A
ATOM    782  H   ASP    56      44.139  66.216  19.498  0.00  0.00      A
ATOM    783  CA  ASP    56      44.061  66.252  17.272  0.00  0.00      A
ATOM    784  HA  ASP    56      43.906  65.282  16.799  0.00  0.00      A
ATOM    785  CB  ASP    56      42.713  66.947  17.484  0.00  0.00      A
ATOM    786  HB3 ASP    56      42.106  66.499  18.272  0.00  0.00      A
ATOM    787  HB2 ASP    56      42.957  67.981  17.726  0.00  0.00      A
ATOM    788  CG  ASP    56      41.950  66.969  16.118  0.00  0.00      A
ATOM    789  OD1 ASP    56      41.197  65.946  15.794  0.00  0.00      A
ATOM    790  OD2 ASP    56      42.102  67.933  15.384  0.00  0.00      A
ATOM    791  C   ASP    56      44.928  67.148  16.385  0.00  0.00      A
ATOM    792  O   ASP    56      44.854  67.058  15.127  0.00  0.00      A
ATOM    793  N   ALA    57      45.728  67.989  17.006  0.00  0.00      A
ATOM    794  H   ALA    57      45.729  68.020  18.015  0.00  0.00      A
ATOM    795  CA  ALA    57      46.758  68.759  16.396  0.00  0.00      A
ATOM    796  HA  ALA    57      46.300  69.262  15.544  0.00  0.00      A
ATOM    797  CB  ALA    57      47.184  69.877  17.345  0.00  0.00      A
ATOM    798  HB1 ALA    57      47.795  70.514  16.706  0.00  0.00      A
ATOM    799  HB2 ALA    57      46.296  70.332  17.783  0.00  0.00      A
ATOM    800  HB3 ALA    57      47.764  69.493  18.184  0.00  0.00      A
ATOM    801  C   ALA    57      47.857  67.870  15.832  0.00  0.00      A
ATOM    802  O   ALA    57      48.524  68.345  14.900  0.00  0.00      A
ATOM    803  N   GLU    58      48.108  66.642  16.308  0.00  0.00      A
ATOM    804  H   GLU    58      47.571  66.305  17.094  0.00  0.00      A
ATOM    805  CA  GLU    58      49.120  65.769  15.827  0.00  0.00      A
ATOM    806  HA  GLU    58      49.941  66.347  15.403  0.00  0.00      A
ATOM    807  CB  GLU    58      49.702  64.856  16.957  0.00  0.00      A
ATOM    808  HB3 GLU    58      50.375  64.130  16.500  0.00  0.00      A
ATOM    809  HB2 GLU    58      48.914  64.261  17.417  0.00  0.00      A
ATOM    810  CG  GLU    58      50.503  65.626  17.978  0.00  0.00      A
ATOM    811  HG3 GLU    58      49.887  66.434  18.374  0.00  0.00      A
ATOM    812  HG2 GLU    58      51.350  66.057  17.444  0.00  0.00      A
ATOM    813  CD  GLU    58      51.127  64.836  19.095  0.00  0.00      A
ATOM    814  OE1 GLU    58      52.367  64.674  19.076  0.00  0.00      A
ATOM    815  OE2 GLU    58      50.488  64.265  19.973  0.00  0.00      A
ATOM    816  C   GLU    58      48.602  64.941  14.616  0.00  0.00      A
ATOM    817  O   GLU    58      49.327  64.689  13.629  0.00  0.00      A
ATOM    818  N   ILE    59      47.313  64.589  14.585  0.00  0.00      A
ATOM    819  H   ILE    59      46.655  64.944  15.264  0.00  0.00      A
ATOM    820  CA  ILE    59      46.746  64.000  13.354  0.00  0.00      A
ATOM    821  HA  ILE    59      47.514  63.344  12.945  0.00  0.00      A
ATOM    822  CB  ILE    59      45.439  63.225  13.614  0.00  0.00      A
ATOM    823  HB  ILE    59      45.711  62.443  14.323  0.00  0.00      A
ATOM    824  CG2 ILE    59      44.366  64.055  14.301  0.00  0.00      A
ATOM    825 HG21 ILE    59      43.618  63.401  14.750  0.00  0.00      A
ATOM    826 HG22 ILE    59      43.893  64.782  13.640  0.00  0.00      A
ATOM    827 HG23 ILE    59      44.792  64.634  15.120  0.00  0.00      A
ATOM    828  CG1 ILE    59      44.684  62.629  12.411  0.00  0.00      A
ATOM    829 HG13 ILE    59      43.842  62.002  12.706  0.00  0.00      A
ATOM    830 HG12 ILE    59      44.402  63.429  11.728  0.00  0.00      A
ATOM    831  CD1 ILE    59      45.643  61.627  11.848  0.00  0.00      A
ATOM    832 HD11 ILE    59      45.134  61.130  11.022  0.00  0.00      A
ATOM    833 HD12 ILE    59      45.947  60.946  12.643  0.00  0.00      A
ATOM    834 HD13 ILE    59      46.549  62.137  11.521  0.00  0.00      A
ATOM    835  C   ILE    59      46.610  65.061  12.243  0.00  0.00      A
ATOM    836  O   ILE    59      46.603  64.713  11.089  0.00  0.00      A
ATOM    837  N   ALA    60      46.479  66.373  12.623  0.00  0.00      A
ATOM    838  H   ALA    60      46.406  66.541  13.616  0.00  0.00      A
ATOM    839  CA  ALA    60      46.567  67.473  11.658  0.00  0.00      A
ATOM    840  HA  ALA    60      45.700  67.297  11.023  0.00  0.00      A
ATOM    841  CB  ALA    60      46.358  68.784  12.371  0.00  0.00      A
ATOM    842  HB1 ALA    60      46.300  69.565  11.612  0.00  0.00      A
ATOM    843  HB2 ALA    60      45.476  68.674  13.002  0.00  0.00      A
ATOM    844  HB3 ALA    60      47.218  68.938  13.022  0.00  0.00      A
ATOM    845  C   ALA    60      47.934  67.533  10.987  0.00  0.00      A
ATOM    846  O   ALA    60      47.954  68.090   9.858  0.00  0.00      A
ATOM    847  N   ALA    61      48.993  66.985  11.550  0.00  0.00      A
ATOM    848  H   ALA    61      48.925  66.616  12.488  0.00  0.00      A
ATOM    849  CA  ALA    61      50.217  66.601  10.884  0.00  0.00      A
ATOM    850  HA  ALA    61      50.348  67.306  10.064  0.00  0.00      A
ATOM    851  CB  ALA    61      51.284  66.842  11.822  0.00  0.00      A
ATOM    852  HB1 ALA    61      51.191  66.203  12.700  0.00  0.00      A
ATOM    853  HB2 ALA    61      52.248  66.811  11.314  0.00  0.00      A
ATOM    854  HB3 ALA    61      51.236  67.895  12.099  0.00  0.00      A
ATOM    855  C   ALA    61      50.296  65.208  10.215  0.00  0.00      A
ATOM    856  O   ALA    61      51.320  64.744   9.713  0.00  0.00      A
ATOM    857  N   ALA    62      49.190  64.519  10.065  0.00  0.00      A
ATOM    858  H   ALA    62      48.368  65.027  10.359  0.00  0.00      A
ATOM    859  CA  ALA    62      49.059  63.124   9.620  0.00  0.00      A
ATOM    860  HA  ALA    62      47.988  62.920   9.638  0.00  0.00      A
ATOM    861  CB  ALA    62      49.523  62.964   8.113  0.00  0.00      A
ATOM    862  HB1 ALA    62      50.405  63.525   7.804  0.00  0.00      A
ATOM    863  HB2 ALA    62      49.667  61.898   7.942  0.00  0.00      A
ATOM    864  HB3 ALA    62      48.796  63.335   7.390  0.00  0.00      A
ATOM    865  C   ALA    62      49.641  62.068  10.590  0.00  0.00      A
ATOM    866  O   ALA    62      49.543  60.881  10.202  0.00  0.00      A
ATOM    867  N   VAL    63      50.369  62.368  11.691  0.00  0.00      A
ATOM    868  H   VAL    63      50.315  63.333  11.985  0.00  0.00      A
ATOM    869  CA  VAL    63      50.888  61.351  12.525  0.00  0.00      A
ATOM    870  HA  VAL    63      51.584  60.764  11.926  0.00  0.00      A
ATOM    871  CB  VAL    63      51.773  61.866  13.677  0.00  0.00      A
ATOM    872  HB  VAL    63      51.108  62.172  14.484  0.00  0.00      A
ATOM    873  CG1 VAL    63      52.791  60.797  14.036  0.00  0.00      A
ATOM    874 HG11 VAL    63      53.322  60.392  13.175  0.00  0.00      A
ATOM    875 HG12 VAL    63      52.292  59.960  14.525  0.00  0.00      A
ATOM    876 HG13 VAL    63      53.534  61.245  14.696  0.00  0.00      A
ATOM    877  CG2 VAL    63      52.681  63.028  13.192  0.00  0.00      A
ATOM    878 HG21 VAL    63      53.489  62.760  12.512  0.00  0.00      A
ATOM    879 HG22 VAL    63      52.032  63.794  12.767  0.00  0.00      A
ATOM    880 HG23 VAL    63      53.220  63.487  14.021  0.00  0.00      A
ATOM    881  C   VAL    63      49.793  60.519  13.138  0.00  0.00      A
ATOM    882  O   VAL    63      49.100  60.804  14.123  0.00  0.00      A
ATOM    883  N   ARG    64      49.692  59.285  12.576  0.00  0.00      A
ATOM    884  H   ARG    64      50.294  59.089  11.789  0.00  0.00      A
ATOM    885  CA  ARG    64      48.885  58.182  13.134  0.00  0.00      A
ATOM    886  HA  ARG    64      47.939  58.604  13.473  0.00  0.00      A
ATOM    887  CB  ARG    64      48.465  57.161  12.032  0.00  0.00      A
ATOM    888  HB3 ARG    64      49.306  56.550  11.703  0.00  0.00      A
ATOM    889  HB2 ARG    64      48.022  57.777  11.249  0.00  0.00      A
ATOM    890  CG  ARG    64      47.394  56.283  12.711  0.00  0.00      A
ATOM    891  HG3 ARG    64      47.925  55.706  13.467  0.00  0.00      A
ATOM    892  HG2 ARG    64      46.641  56.885  13.220  0.00  0.00      A
ATOM    893  CD  ARG    64      46.848  55.374  11.617  0.00  0.00      A
ATOM    894  HD3 ARG    64      46.573  56.030  10.790  0.00  0.00      A
ATOM    895  HD2 ARG    64      47.741  54.861  11.259  0.00  0.00      A
ATOM    896  NE  ARG    64      45.811  54.478  12.197  0.00  0.00      A
ATOM    897  HE  ARG    64      45.970  54.008  13.077  0.00  0.00      A
ATOM    898  CZ  ARG    64      44.771  53.937  11.507  0.00  0.00      A
ATOM    899  NH1 ARG    64      44.519  54.269  10.253  0.00  0.00      A
ATOM    900 HH11 ARG    64      43.799  53.705   9.824  0.00  0.00      A
ATOM    901 HH12 ARG    64      45.095  54.889   9.702  0.00  0.00      A
ATOM    902  NH2 ARG    64      43.966  53.106  12.084  0.00  0.00      A
ATOM    903 HH21 ARG    64      44.223  52.827  13.021  0.00  0.00      A
ATOM    904 HH22 ARG    64      43.165  52.810  11.545  0.00  0.00      A
ATOM    905  C   ARG    64      49.705  57.581  14.230  0.00  0.00      A
ATOM    906  O   ARG    64      50.739  56.941  13.930  0.00  0.00      A
ATOM    907  N   LYS    65      49.238  57.666  15.461  0.00  0.00      A
ATOM    908  H   LYS    65      48.322  58.091  15.493  0.00  0.00      A
ATOM    909  CA  LYS    65      49.796  57.115  16.755  0.00  0.00      A
ATOM    910  HA  LYS    65      50.840  56.886  16.543  0.00  0.00      A
ATOM    911  CB  LYS    65      49.818  58.352  17.775  0.00  0.00      A
ATOM    912  HB3 LYS    65      50.291  58.138  18.734  0.00  0.00      A
ATOM    913  HB2 LYS    65      48.785  58.616  17.998  0.00  0.00      A
ATOM    914  CG  LYS    65      50.745  59.542  17.135  0.00  0.00      A
ATOM    915  HG3 LYS    65      51.742  59.112  17.038  0.00  0.00      A
ATOM    916  HG2 LYS    65      50.355  59.815  16.154  0.00  0.00      A
ATOM    917  CD  LYS    65      50.844  60.853  17.983  0.00  0.00      A
ATOM    918  HD3 LYS    65      51.683  61.465  17.652  0.00  0.00      A
ATOM    919  HD2 LYS    65      49.925  61.400  17.773  0.00  0.00      A
ATOM    920  CE  LYS    65      50.970  60.661  19.439  0.00  0.00      A
ATOM    921  HE3 LYS    65      50.740  61.586  19.968  0.00  0.00      A
ATOM    922  HE2 LYS    65      50.194  59.944  19.707  0.00  0.00      A
ATOM    923  NZ  LYS    65      52.386  60.182  19.687  0.00  0.00      A
ATOM    924  HZ1 LYS    65      52.461  59.953  20.668  0.00  0.00      A
ATOM    925  HZ2 LYS    65      52.399  59.332  19.142  0.00  0.00      A
ATOM    926  HZ3 LYS    65      53.183  60.723  19.383  0.00  0.00      A
ATOM    927  C   LYS    65      48.898  55.994  17.325  0.00  0.00      A
ATOM    928  O   LYS    65      47.677  56.046  17.162  0.00  0.00      A
ATOM    929  N   PRO    66      49.557  55.030  18.007  0.00  0.00      A
ATOM    930  CD  PRO    66      50.975  54.944  18.183  0.00  0.00      A
ATOM    931  HD3 PRO    66      51.286  55.678  18.927  0.00  0.00      A
ATOM    932  HD2 PRO    66      51.493  55.048  17.230  0.00  0.00      A
ATOM    933  CG  PRO    66      51.169  53.522  18.630  0.00  0.00      A
ATOM    934  HG3 PRO    66      52.068  53.474  19.243  0.00  0.00      A
ATOM    935  HG2 PRO    66      51.388  52.894  17.766  0.00  0.00      A
ATOM    936  CB  PRO    66      49.936  53.040  19.398  0.00  0.00      A
ATOM    937  HB3 PRO    66      49.923  53.534  20.369  0.00  0.00      A
ATOM    938  HB2 PRO    66      49.868  51.952  19.435  0.00  0.00      A
ATOM    939  CA  PRO    66      48.873  53.790  18.518  0.00  0.00      A
ATOM    940  HA  PRO    66      48.524  53.198  17.672  0.00  0.00      A
ATOM    941  C   PRO    66      47.583  53.943  19.347  0.00  0.00      A
ATOM    942  O   PRO    66      46.645  53.186  19.193  0.00  0.00      A
ATOM    943  N   LEU    67      47.447  54.982  20.170  0.00  0.00      A
ATOM    944  H   LEU    67      48.205  55.652  20.226  0.00  0.00      A
ATOM    945  CA  LEU    67      46.256  55.260  20.999  0.00  0.00      A
ATOM    946  HA  LEU    67      45.447  54.592  20.708  0.00  0.00      A
ATOM    947  CB  LEU    67      46.561  55.024  22.497  0.00  0.00      A
ATOM    948  HB3 LEU    67      45.712  55.363  23.089  0.00  0.00      A
ATOM    949  HB2 LEU    67      47.411  55.643  22.780  0.00  0.00      A
ATOM    950  CG  LEU    67      46.826  53.561  22.892  0.00  0.00      A
ATOM    951  HG  LEU    67      47.613  53.145  22.263  0.00  0.00      A
ATOM    952  CD1 LEU    67      47.287  53.499  24.349  0.00  0.00      A
ATOM    953 HD11 LEU    67      47.512  52.468  24.619  0.00  0.00      A
ATOM    954 HD12 LEU    67      46.505  53.876  25.009  0.00  0.00      A
ATOM    955 HD13 LEU    67      48.186  54.099  24.483  0.00  0.00      A
ATOM    956  CD2 LEU    67      45.571  52.692  22.774  0.00  0.00      A
ATOM    957 HD21 LEU    67      45.795  51.679  23.107  0.00  0.00      A
ATOM    958 HD22 LEU    67      44.773  53.099  23.394  0.00  0.00      A
ATOM    959 HD23 LEU    67      45.240  52.648  21.737  0.00  0.00      A
ATOM    960  C   LEU    67      45.706  56.669  20.732  0.00  0.00      A
ATOM    961  O   LEU    67      45.100  57.278  21.610  0.00  0.00      A
ATOM    962  N   LEU    68      45.936  57.191  19.522  0.00  0.00      A
ATOM    963  H   LEU    68      46.472  56.644  18.864  0.00  0.00      A
ATOM    964  CA  LEU    68      45.433  58.472  19.014  0.00  0.00      A
ATOM    965  HA  LEU    68      46.127  59.233  19.373  0.00  0.00      A
ATOM    966  CB  LEU    68      45.512  58.479  17.487  0.00  0.00      A
ATOM    967  HB3 LEU    68      45.108  57.502  17.223  0.00  0.00      A
ATOM    968  HB2 LEU    68      46.551  58.642  17.202  0.00  0.00      A
ATOM    969  CG  LEU    68      44.675  59.574  16.738  0.00  0.00      A
ATOM    970  HG  LEU    68      43.644  59.548  17.089  0.00  0.00      A
ATOM    971  CD1 LEU    68      45.094  60.985  17.047  0.00  0.00      A
ATOM    972 HD11 LEU    68      44.978  61.195  18.110  0.00  0.00      A
ATOM    973 HD12 LEU    68      46.136  61.158  16.779  0.00  0.00      A
ATOM    974 HD13 LEU    68      44.439  61.570  16.401  0.00  0.00      A
ATOM    975  CD2 LEU    68      44.800  59.359  15.226  0.00  0.00      A
ATOM    976 HD21 LEU    68      44.117  60.047  14.728  0.00  0.00      A
ATOM    977 HD22 LEU    68      45.827  59.437  14.871  0.00  0.00      A
ATOM    978 HD23 LEU    68      44.423  58.379  14.933  0.00  0.00      A
ATOM    979  C   LEU    68      44.040  58.882  19.597  0.00  0.00      A
ATOM    980  O   LEU    68      43.056  58.306  19.127  0.00  0.00      A
ATOM    981  N   GLY    69      44.027  59.782  20.518  0.00  0.00      A
ATOM    982  H   GLY    69      44.901  59.995  20.976  0.00  0.00      A
ATOM    983  CA  GLY    69      42.850  60.465  21.031  0.00  0.00      A
ATOM    984  HA3 GLY    69      43.171  61.359  21.564  0.00  0.00      A
ATOM    985  HA2 GLY    69      42.156  60.721  20.230  0.00  0.00      A
ATOM    986  C   GLY    69      42.039  59.683  22.076  0.00  0.00      A
ATOM    987  O   GLY    69      40.976  60.098  22.399  0.00  0.00      A
ATOM    988  N   VAL    70      42.475  58.486  22.528  0.00  0.00      A
ATOM    989  H   VAL    70      43.370  58.156  22.195  0.00  0.00      A
ATOM    990  CA  VAL    70      41.780  57.526  23.422  0.00  0.00      A
ATOM    991  HA  VAL    70      40.816  57.284  22.976  0.00  0.00      A
ATOM    992  CB  VAL    70      42.557  56.237  23.443  0.00  0.00      A
ATOM    993  HB  VAL    70      43.631  56.426  23.451  0.00  0.00      A
ATOM    994  CG1 VAL    70      42.202  55.302  24.698  0.00  0.00      A
ATOM    995 HG11 VAL    70      42.465  55.898  25.571  0.00  0.00      A
ATOM    996 HG12 VAL    70      42.677  54.325  24.611  0.00  0.00      A
ATOM    997 HG13 VAL    70      41.139  55.120  24.535  0.00  0.00      A
ATOM    998  CG2 VAL    70      42.363  55.457  22.139  0.00  0.00      A
ATOM    999 HG21 VAL    70      43.070  54.628  22.185  0.00  0.00      A
ATOM   1000 HG22 VAL    70      41.397  54.955  22.192  0.00  0.00      A
ATOM   1001 HG23 VAL    70      42.505  56.169  21.326  0.00  0.00      A
ATOM   1002  C   VAL    70      41.463  58.077  24.776  0.00  0.00      A
ATOM   1003  O   VAL    70      42.336  58.510  25.555  0.00  0.00      A
ATOM   1004  N   PRO    71      40.171  58.165  25.163  0.00  0.00      A
ATOM   1005  CD  PRO    71      38.965  57.979  24.366  0.00  0.00      A
ATOM   1006  HD3 PRO    71      38.966  57.005  23.877  0.00  0.00      A
ATOM   1007  HD2 PRO    71      38.891  58.781  23.630  0.00  0.00      A
ATOM   1008  CG  PRO    71      37.782  58.055  25.331  0.00  0.00      A
ATOM   1009  HG3 PRO    71      37.497  57.049  25.641  0.00  0.00      A
ATOM   1010  HG2 PRO    71      36.933  58.569  24.879  0.00  0.00      A
ATOM   1011  CB  PRO    71      38.333  58.823  26.529  0.00  0.00      A
ATOM   1012  HB3 PRO    71      38.233  59.892  26.355  0.00  0.00      A
ATOM   1013  HB2 PRO    71      37.833  58.537  27.455  0.00  0.00      A
ATOM   1014  CA  PRO    71      39.816  58.466  26.546  0.00  0.00      A
ATOM   1015  HA  PRO    71      40.387  59.321  26.912  0.00  0.00      A
ATOM   1016  C   PRO    71      40.100  57.243  27.422  0.00  0.00      A
ATOM   1017  O   PRO    71      39.668  56.133  27.107  0.00  0.00      A
ATOM   1018  N   MET    72      40.773  57.463  28.549  0.00  0.00      A
ATOM   1019  H   MET    72      41.163  58.388  28.690  0.00  0.00      A
ATOM   1020  CA  MET    72      41.184  56.418  29.489  0.00  0.00      A
ATOM   1021  HA  MET    72      40.512  55.563  29.397  0.00  0.00      A
ATOM   1022  CB  MET    72      42.605  55.970  29.081  0.00  0.00      A
ATOM   1023  HB3 MET    72      43.314  56.781  29.255  0.00  0.00      A
ATOM   1024  HB2 MET    72      42.602  55.745  28.014  0.00  0.00      A
ATOM   1025  CG  MET    72      43.085  54.714  29.812  0.00  0.00      A
ATOM   1026  HG3 MET    72      42.279  53.984  29.810  0.00  0.00      A
ATOM   1027  HG2 MET    72      43.305  54.980  30.842  0.00  0.00      A
ATOM   1028  SD  MET    72      44.555  53.913  29.115  0.00  0.00      A
ATOM   1029  CE  MET    72      44.727  52.595  30.349  0.00  0.00      A
ATOM   1030  HE1 MET    72      45.530  51.919  30.059  0.00  0.00      A
ATOM   1031  HE2 MET    72      44.945  53.027  31.325  0.00  0.00      A
ATOM   1032  HE3 MET    72      43.796  52.036  30.412  0.00  0.00      A
ATOM   1033  C   MET    72      41.106  56.923  30.943  0.00  0.00      A
ATOM   1034  O   MET    72      41.116  58.129  31.197  0.00  0.00      A
ATOM   1035  N   THR    73      41.118  56.006  31.905  0.00  0.00      A
ATOM   1036  H   THR    73      41.096  55.030  31.640  0.00  0.00      A
ATOM   1037  CA  THR    73      41.305  56.261  33.348  0.00  0.00      A
ATOM   1038  HA  THR    73      41.776  57.232  33.492  0.00  0.00      A
ATOM   1039  CB  THR    73      39.960  56.282  34.107  0.00  0.00      A
ATOM   1040  HB  THR    73      40.149  56.251  35.180  0.00  0.00      A
ATOM   1041  CG2 THR    73      39.153  57.547  33.811  0.00  0.00      A
ATOM   1042 HG21 THR    73      38.871  57.577  32.760  0.00  0.00      A
ATOM   1043 HG22 THR    73      38.251  57.546  34.422  0.00  0.00      A
ATOM   1044 HG23 THR    73      39.746  58.426  34.056  0.00  0.00      A
ATOM   1045  OG1 THR    73      39.139  55.200  33.744  0.00  0.00      A
ATOM   1046  HG1 THR    73      39.433  54.422  34.274  0.00  0.00      A
ATOM   1047  C   THR    73      42.269  55.214  33.927  0.00  0.00      A
ATOM   1048  O   THR    73      42.799  54.390  33.176  0.00  0.00      A
ATOM   1049  N   ILE    74      42.702  55.384  35.180  0.00  0.00      A
ATOM   1050  H   ILE    74      42.297  56.108  35.753  0.00  0.00      A
ATOM   1051  CA  ILE    74      43.683  54.485  35.805  0.00  0.00      A
ATOM   1052  HA  ILE    74      43.499  53.484  35.421  0.00  0.00      A
ATOM   1053  CB  ILE    74      45.113  54.880  35.370  0.00  0.00      A
ATOM   1054  HB  ILE    74      45.101  54.992  34.288  0.00  0.00      A
ATOM   1055  CG2 ILE    74      45.572  56.218  35.962  0.00  0.00      A
ATOM   1056 HG21 ILE    74      46.504  56.533  35.494  0.00  0.00      A
ATOM   1057 HG22 ILE    74      44.818  56.983  35.772  0.00  0.00      A
ATOM   1058 HG23 ILE    74      45.724  56.123  37.038  0.00  0.00      A
ATOM   1059  CG1 ILE    74      46.098  53.743  35.684  0.00  0.00      A
ATOM   1060 HG13 ILE    74      46.223  53.673  36.760  0.00  0.00      A
ATOM   1061 HG12 ILE    74      45.666  52.811  35.327  0.00  0.00      A
ATOM   1062  CD1 ILE    74      47.477  53.914  35.036  0.00  0.00      A
ATOM   1063 HD11 ILE    74      48.064  53.008  35.182  0.00  0.00      A
ATOM   1064 HD12 ILE    74      47.371  54.098  33.966  0.00  0.00      A
ATOM   1065 HD13 ILE    74      48.000  54.744  35.506  0.00  0.00      A
ATOM   1066  C   ILE    74      43.521  54.408  37.327  0.00  0.00      A
ATOM   1067  O   ILE    74      43.217  55.402  37.991  0.00  0.00      A
ATOM   1068  N   LYN    75      43.794  53.233  37.896  0.00  0.00      A
ATOM   1069  H   LYN    75      44.002  52.457  37.273  0.00  0.00      A
ATOM   1070  CA  LYN    75      43.756  52.964  39.341  0.00  0.00      A
ATOM   1071  HA  LYN    75      42.713  52.974  39.657  0.00  0.00      A
ATOM   1072  CB  LYN    75      44.300  51.548  39.566  0.00  0.00      A
ATOM   1073  HB3 LYN    75      45.360  51.547  39.291  0.00  0.00      A
ATOM   1074  HB2 LYN    75      43.795  50.893  38.848  0.00  0.00      A
ATOM   1075  CG  LYN    75      44.116  50.970  40.970  0.00  0.00      A
ATOM   1076  HG3 LYN    75      44.625  51.584  41.721  0.00  0.00      A
ATOM   1077  HG2 LYN    75      43.049  50.966  41.224  0.00  0.00      A
ATOM   1078  CD  LYN    75      44.645  49.541  41.063  0.00  0.00      A
ATOM   1079  HD3 LYN    75      44.158  48.932  40.291  0.00  0.00      A
ATOM   1080  HD2 LYN    75      45.723  49.526  40.848  0.00  0.00      A
ATOM   1081  CE  LYN    75      44.400  48.887  42.421  0.00  0.00      A
ATOM   1082  HE3 LYN    75      43.343  48.981  42.696  0.00  0.00      A
ATOM   1083  HE2 LYN    75      44.988  49.397  43.193  0.00  0.00      A
ATOM   1084  NZ  LYN    75      44.736  47.452  42.457  0.00  0.00      A
ATOM   1085  HZ3 LYN    75      45.737  47.319  42.269  0.00  0.00      A
ATOM   1086  HZ2 LYN    75      44.228  46.986  41.698  0.00  0.00      A
ATOM   1087  C   LYN    75      44.515  54.010  40.188  0.00  0.00      A
ATOM   1088  O   LYN    75      45.685  54.297  39.929  0.00  0.00      A
ATOM   1089  N   GLU    76      43.901  54.482  41.284  0.00  0.00      A
ATOM   1090  H   GLU    76      42.943  54.178  41.440  0.00  0.00      A
ATOM   1091  CA  GLU    76      44.393  55.593  42.133  0.00  0.00      A
ATOM   1092  HA  GLU    76      44.408  56.487  41.515  0.00  0.00      A
ATOM   1093  CB  GLU    76      43.413  55.833  43.306  0.00  0.00      A
ATOM   1094  HB3 GLU    76      43.895  55.597  44.256  0.00  0.00      A
ATOM   1095  HB2 GLU    76      42.563  55.157  43.213  0.00  0.00      A
ATOM   1096  CG  GLU    76      42.853  57.260  43.381  0.00  0.00      A
ATOM   1097  HG3 GLU    76      42.525  57.575  42.388  0.00  0.00      A
ATOM   1098  HG2 GLU    76      41.973  57.237  44.026  0.00  0.00      A
ATOM   1099  CD  GLU    76      43.846  58.276  43.957  0.00  0.00      A
ATOM   1100  OE1 GLU    76      43.752  58.604  45.167  0.00  0.00      A
ATOM   1101  OE2 GLU    76      44.673  58.827  43.205  0.00  0.00      A
ATOM   1102  C   GLU    76      45.822  55.428  42.685  0.00  0.00      A
ATOM   1103  O   GLU    76      46.474  56.414  43.034  0.00  0.00      A
ATOM   1104  N   SER    77      46.304  54.191  42.803  0.00  0.00      A
ATOM   1105  H   SER    77      45.742  53.423  42.464  0.00  0.00      A
ATOM   1106  CA  SER    77      47.641  53.870  43.303  0.00  0.00      A
ATOM   1107  HA  SER    77      47.820  54.499  44.172  0.00  0.00      A
ATOM   1108  CB  SER    77      47.681  52.413  43.775  0.00  0.00      A
ATOM   1109  HB3 SER    77      48.716  52.116  43.935  0.00  0.00      A
ATOM   1110  HB2 SER    77      47.144  52.335  44.721  0.00  0.00      A
ATOM   1111  OG  SER    77      47.094  51.526  42.850  0.00  0.00      A
ATOM   1112  HG  SER    77      47.793  50.891  42.610  0.00  0.00      A
ATOM   1113  C   SER    77      48.790  54.163  42.324  0.00  0.00      A
ATOM   1114  O   SER    77      49.933  54.294  42.773  0.00  0.00      A
ATOM   1115  N   PHE    78      48.515  54.402  41.036  0.00  0.00      A
ATOM   1116  H   PHE    78      47.549  54.338  40.729  0.00  0.00      A
ATOM   1117  CA  PHE    78      49.491  54.969  40.098  0.00  0.00      A
ATOM   1118  HA  PHE    78      50.453  54.474  40.239  0.00  0.00      A
ATOM   1119  CB  PHE    78      49.038  54.730  38.652  0.00  0.00      A
ATOM   1120  HB3 PHE    78      49.592  55.405  37.998  0.00  0.00      A
ATOM   1121  HB2 PHE    78      47.983  54.990  38.549  0.00  0.00      A
ATOM   1122  CG  PHE    78      49.276  53.321  38.149  0.00  0.00      A
ATOM   1123  CD1 PHE    78      50.561  52.943  37.717  0.00  0.00      A
ATOM   1124  HD1 PHE    78      51.380  53.647  37.772  0.00  0.00      A
ATOM   1125  CE1 PHE    78      50.782  51.660  37.189  0.00  0.00      A
ATOM   1126  HE1 PHE    78      51.772  51.384  36.850  0.00  0.00      A
ATOM   1127  CZ  PHE    78      49.710  50.759  37.067  0.00  0.00      A
ATOM   1128  HZ  PHE    78      49.873  49.789  36.625  0.00  0.00      A
ATOM   1129  CE2 PHE    78      48.429  51.122  37.519  0.00  0.00      A
ATOM   1130  HE2 PHE    78      47.603  50.429  37.424  0.00  0.00      A
ATOM   1131  CD2 PHE    78      48.218  52.395  38.080  0.00  0.00      A
ATOM   1132  HD2 PHE    78      47.235  52.677  38.430  0.00  0.00      A
ATOM   1133  C   PHE    78      49.694  56.475  40.330  0.00  0.00      A
ATOM   1134  O   PHE    78      48.732  57.241  40.413  0.00  0.00      A
ATOM   1135  N   ASP    79      50.954  56.914  40.294  0.00  0.00      A
ATOM   1136  H   ASP    79      51.696  56.228  40.208  0.00  0.00      A
ATOM   1137  CA  ASP    79      51.333  58.323  40.189  0.00  0.00      A
ATOM   1138  HA  ASP    79      50.749  58.900  40.904  0.00  0.00      A
ATOM   1139  CB  ASP    79      52.828  58.506  40.517  0.00  0.00      A
ATOM   1140  HB3 ASP    79      53.138  59.495  40.181  0.00  0.00      A
ATOM   1141  HB2 ASP    79      53.418  57.775  39.961  0.00  0.00      A
ATOM   1142  CG  ASP    79      53.144  58.403  42.013  0.00  0.00      A
ATOM   1143  OD1 ASP    79      52.625  59.225  42.804  0.00  0.00      A
ATOM   1144  OD2 ASP    79      53.938  57.514  42.412  0.00  0.00      A
ATOM   1145  C   ASP    79      51.035  58.868  38.780  0.00  0.00      A
ATOM   1146  O   ASP    79      51.436  58.276  37.768  0.00  0.00      A
ATOM   1147  N   ILE    80      50.494  60.087  38.741  0.00  0.00      A
ATOM   1148  H   ILE    80      50.159  60.483  39.612  0.00  0.00      A
ATOM   1149  CA  ILE    80      50.247  60.890  37.541  0.00  0.00      A
ATOM   1150  HA  ILE    80      50.837  60.489  36.717  0.00  0.00      A
ATOM   1151  CB  ILE    80      48.754  60.875  37.137  0.00  0.00      A
ATOM   1152  HB  ILE    80      48.199  61.478  37.855  0.00  0.00      A
ATOM   1153  CG2 ILE    80      48.621  61.530  35.751  0.00  0.00      A
ATOM   1154 HG21 ILE    80      49.135  60.929  35.003  0.00  0.00      A
ATOM   1155 HG22 ILE    80      49.058  62.523  35.774  0.00  0.00      A
ATOM   1156 HG23 ILE    80      47.576  61.642  35.469  0.00  0.00      A
ATOM   1157  CG1 ILE    80      48.120  59.470  37.139  0.00  0.00      A
ATOM   1158 HG13 ILE    80      48.183  59.052  38.143  0.00  0.00      A
ATOM   1159 HG12 ILE    80      48.668  58.819  36.461  0.00  0.00      A
ATOM   1160  CD1 ILE    80      46.641  59.484  36.739  0.00  0.00      A
ATOM   1161 HD11 ILE    80      46.125  60.304  37.238  0.00  0.00      A
ATOM   1162 HD12 ILE    80      46.185  58.548  37.047  0.00  0.00      A
ATOM   1163 HD13 ILE    80      46.538  59.587  35.659  0.00  0.00      A
ATOM   1164  C   ILE    80      50.689  62.331  37.824  0.00  0.00      A
ATOM   1165  O   ILE    80      50.225  62.960  38.780  0.00  0.00      A
ATOM   1166  N   ALA    81      51.532  62.873  36.949  0.00  0.00      A
ATOM   1167  H   ALA    81      51.782  62.315  36.137  0.00  0.00      A
ATOM   1168  CA  ALA    81      52.096  64.212  37.050  0.00  0.00      A
ATOM   1169  HA  ALA    81      52.732  64.247  37.935  0.00  0.00      A
ATOM   1170  CB  ALA    81      52.972  64.444  35.823  0.00  0.00      A
ATOM   1171  HB1 ALA    81      53.777  63.715  35.782  0.00  0.00      A
ATOM   1172  HB2 ALA    81      52.373  64.366  34.915  0.00  0.00      A
ATOM   1173  HB3 ALA    81      53.397  65.439  35.891  0.00  0.00      A
ATOM   1174  C   ALA    81      51.018  65.307  37.171  0.00  0.00      A
ATOM   1175  O   ALA    81      50.187  65.474  36.273  0.00  0.00      A
ATOM   1176  N   GLY    82      51.041  66.056  38.277  0.00  0.00      A
ATOM   1177  H   GLY    82      51.748  65.842  38.977  0.00  0.00      A
ATOM   1178  CA  GLY    82      50.101  67.151  38.540  0.00  0.00      A
ATOM   1179  HA3 GLY    82      50.603  67.902  39.150  0.00  0.00      A
ATOM   1180  HA2 GLY    82      49.817  67.619  37.598  0.00  0.00      A
ATOM   1181  C   GLY    82      48.810  66.747  39.266  0.00  0.00      A
ATOM   1182  O   GLY    82      47.997  67.629  39.553  0.00  0.00      A
ATOM   1183  N   LEU    83      48.662  65.476  39.666  0.00  0.00      A
ATOM   1184  H   LEU    83      49.395  64.811  39.436  0.00  0.00      A
ATOM   1185  CA  LEU    83      47.495  64.948  40.387  0.00  0.00      A
ATOM   1186  HA  LEU    83      46.847  65.773  40.676  0.00  0.00      A
ATOM   1187  CB  LEU    83      46.715  63.991  39.459  0.00  0.00      A
ATOM   1188  HB3 LEU    83      45.949  63.480  40.043  0.00  0.00      A
ATOM   1189  HB2 LEU    83      47.408  63.232  39.099  0.00  0.00      A
ATOM   1190  CG  LEU    83      46.032  64.651  38.245  0.00  0.00      A
ATOM   1191  HG  LEU    83      46.772  65.186  37.651  0.00  0.00      A
ATOM   1192  CD1 LEU    83      45.390  63.578  37.366  0.00  0.00      A
ATOM   1193 HD11 LEU    83      44.936  64.043  36.491  0.00  0.00      A
ATOM   1194 HD12 LEU    83      44.625  63.035  37.922  0.00  0.00      A
ATOM   1195 HD13 LEU    83      46.154  62.881  37.025  0.00  0.00      A
ATOM   1196  CD2 LEU    83      44.933  65.625  38.671  0.00  0.00      A
ATOM   1197 HD21 LEU    83      44.437  66.028  37.790  0.00  0.00      A
ATOM   1198 HD22 LEU    83      45.365  66.448  39.228  0.00  0.00      A
ATOM   1199 HD23 LEU    83      44.196  65.122  39.293  0.00  0.00      A
ATOM   1200  C   LEU    83      47.927  64.214  41.673  0.00  0.00      A
ATOM   1201  O   LEU    83      49.024  63.647  41.715  0.00  0.00      A
ATOM   1202  N   PRO    84      47.096  64.191  42.729  0.00  0.00      A
ATOM   1203  CD  PRO    84      45.791  64.834  42.825  0.00  0.00      A
ATOM   1204  HD3 PRO    84      45.913  65.915  42.894  0.00  0.00      A
ATOM   1205  HD2 PRO    84      45.157  64.589  41.975  0.00  0.00      A
ATOM   1206  CG  PRO    84      45.171  64.308  44.115  0.00  0.00      A
ATOM   1207  HG3 PRO    84      44.620  63.395  43.894  0.00  0.00      A
ATOM   1208  HG2 PRO    84      44.515  65.042  44.577  0.00  0.00      A
ATOM   1209  CB  PRO    84      46.388  63.996  44.987  0.00  0.00      A
ATOM   1210  HB3 PRO    84      46.167  63.258  45.759  0.00  0.00      A
ATOM   1211  HB2 PRO    84      46.745  64.918  45.449  0.00  0.00      A
ATOM   1212  CA  PRO    84      47.429  63.503  43.976  0.00  0.00      A
ATOM   1213  HA  PRO    84      48.416  63.812  44.307  0.00  0.00      A
ATOM   1214  C   PRO    84      47.431  61.973  43.813  0.00  0.00      A
ATOM   1215  O   PRO    84      46.643  61.426  43.037  0.00  0.00      A
ATOM   1216  N   THR    85      48.135  61.267  44.706  0.00  0.00      A
ATOM   1217  H   THR    85      48.736  61.783  45.336  0.00  0.00      A
ATOM   1218  CA  THR    85      48.249  59.789  44.700  0.00  0.00      A
ATOM   1219  HA  THR    85      47.505  59.388  44.012  0.00  0.00      A
ATOM   1220  CB  THR    85      49.632  59.323  44.187  0.00  0.00      A
ATOM   1221  HB  THR    85      50.368  59.441  44.975  0.00  0.00      A
ATOM   1222  CG2 THR    85      49.596  57.863  43.738  0.00  0.00      A
ATOM   1223 HG21 THR    85      48.831  57.726  42.979  0.00  0.00      A
ATOM   1224 HG22 THR    85      49.378  57.214  44.583  0.00  0.00      A
ATOM   1225 HG23 THR    85      50.563  57.579  43.327  0.00  0.00      A
ATOM   1226  OG1 THR    85      50.104  60.068  43.087  0.00  0.00      A
ATOM   1227  HG1 THR    85      51.055  59.822  42.994  0.00  0.00      A
ATOM   1228  C   THR    85      47.918  59.182  46.078  0.00  0.00      A
ATOM   1229  O   THR    85      48.791  58.665  46.775  0.00  0.00      A
ATOM   1230  N   SER    86      46.700  59.421  46.577  0.00  0.00      A
ATOM   1231  H   SER    86      46.050  59.924  45.982  0.00  0.00      A
ATOM   1232  CA  SER    86      46.303  59.218  47.986  0.00  0.00      A
ATOM   1233  HA  SER    86      46.966  59.831  48.596  0.00  0.00      A
ATOM   1234  CB  SER    86      44.872  59.730  48.215  0.00  0.00      A
ATOM   1235  HB3 SER    86      44.743  60.700  47.734  0.00  0.00      A
ATOM   1236  HB2 SER    86      44.724  59.865  49.286  0.00  0.00      A
ATOM   1237  OG  SER    86      43.886  58.817  47.742  0.00  0.00      A
ATOM   1238  HG  SER    86      43.924  58.789  46.753  0.00  0.00      A
ATOM   1239  C   SER    86      46.397  57.786  48.538  0.00  0.00      A
ATOM   1240  O   SER    86      46.313  57.609  49.752  0.00  0.00      A
ATOM   1241  N   TRP    87      46.375  56.756  47.678  0.00  0.00      A
ATOM   1242  H   TRP    87      46.426  56.980  46.696  0.00  0.00      A
ATOM   1243  CA  TRP    87      46.139  55.344  48.057  0.00  0.00      A
ATOM   1244  HA  TRP    87      45.953  54.804  47.133  0.00  0.00      A
ATOM   1245  CB  TRP    87      47.425  54.726  48.635  0.00  0.00      A
ATOM   1246  HB3 TRP    87      47.919  55.449  49.281  0.00  0.00      A
ATOM   1247  HB2 TRP    87      47.169  53.871  49.260  0.00  0.00      A
ATOM   1248  CG  TRP    87      48.397  54.227  47.607  0.00  0.00      A
ATOM   1249  CD1 TRP    87      48.977  54.964  46.632  0.00  0.00      A
ATOM   1250  HD1 TRP    87      48.820  56.024  46.482  0.00  0.00      A
ATOM   1251  NE1 TRP    87      49.775  54.153  45.847  0.00  0.00      A
ATOM   1252  HE1 TRP    87      50.313  54.490  45.051  0.00  0.00      A
ATOM   1253  CE2 TRP    87      49.791  52.856  46.312  0.00  0.00      A
ATOM   1254  CZ2 TRP    87      50.445  51.692  45.884  0.00  0.00      A
ATOM   1255  HZ2 TRP    87      51.053  51.705  44.995  0.00  0.00      A
ATOM   1256  CH2 TRP    87      50.335  50.522  46.651  0.00  0.00      A
ATOM   1257  HH2 TRP    87      50.861  49.624  46.352  0.00  0.00      A
ATOM   1258  CZ3 TRP    87      49.561  50.529  47.824  0.00  0.00      A
ATOM   1259  HZ3 TRP    87      49.495  49.628  48.420  0.00  0.00      A
ATOM   1260  CE3 TRP    87      48.867  51.690  48.217  0.00  0.00      A
ATOM   1261  HE3 TRP    87      48.273  51.677  49.116  0.00  0.00      A
ATOM   1262  CD2 TRP    87      48.949  52.880  47.463  0.00  0.00      A
ATOM   1263  C   TRP    87      44.869  55.103  48.919  0.00  0.00      A
ATOM   1264  O   TRP    87      44.754  54.110  49.642  0.00  0.00      A
ATOM   1265  N   GLY    88      43.895  56.019  48.854  0.00  0.00      A
ATOM   1266  H   GLY    88      44.049  56.837  48.275  0.00  0.00      A
ATOM   1267  CA  GLY    88      42.664  55.983  49.647  0.00  0.00      A
ATOM   1268  HA3 GLY    88      41.884  56.518  49.106  0.00  0.00      A
ATOM   1269  HA2 GLY    88      42.343  54.949  49.774  0.00  0.00      A
ATOM   1270  C   GLY    88      42.788  56.618  51.038  0.00  0.00      A
ATOM   1271  O   GLY    88      41.791  56.656  51.757  0.00  0.00      A
ATOM   1272  N   PHE    89      43.953  57.161  51.407  0.00  0.00      A
ATOM   1273  H   PHE    89      44.731  57.133  50.756  0.00  0.00      A
ATOM   1274  CA  PHE    89      44.189  57.839  52.684  0.00  0.00      A
ATOM   1275  HA  PHE    89      43.539  57.408  53.447  0.00  0.00      A
ATOM   1276  CB  PHE    89      45.641  57.623  53.124  0.00  0.00      A
ATOM   1277  HB3 PHE    89      45.801  58.183  54.041  0.00  0.00      A
ATOM   1278  HB2 PHE    89      46.313  58.039  52.372  0.00  0.00      A
ATOM   1279  CG  PHE    89      46.012  56.180  53.393  0.00  0.00      A
ATOM   1280  CD1 PHE    89      45.589  55.553  54.581  0.00  0.00      A
ATOM   1281  HD1 PHE    89      44.989  56.097  55.297  0.00  0.00      A
ATOM   1282  CE1 PHE    89      45.947  54.218  54.839  0.00  0.00      A
ATOM   1283  HE1 PHE    89      45.627  53.735  55.752  0.00  0.00      A
ATOM   1284  CZ  PHE    89      46.731  53.509  53.912  0.00  0.00      A
ATOM   1285  HZ  PHE    89      47.014  52.487  54.118  0.00  0.00      A
ATOM   1286  CE2 PHE    89      47.155  54.135  52.726  0.00  0.00      A
ATOM   1287  HE2 PHE    89      47.769  53.599  52.017  0.00  0.00      A
ATOM   1288  CD2 PHE    89      46.793  55.467  52.466  0.00  0.00      A
ATOM   1289  HD2 PHE    89      47.121  55.946  51.556  0.00  0.00      A
ATOM   1290  C   PHE    89      43.895  59.342  52.588  0.00  0.00      A
ATOM   1291  O   PHE    89      44.515  60.074  51.812  0.00  0.00      A
ATOM   1292  N   ALA    90      43.052  59.833  53.497  0.00  0.00      A
ATOM   1293  H   ALA    90      42.716  59.206  54.219  0.00  0.00      A
ATOM   1294  CA  ALA    90      42.751  61.254  53.643  0.00  0.00      A
ATOM   1295  HA  ALA    90      42.374  61.632  52.691  0.00  0.00      A
ATOM   1296  CB  ALA    90      41.644  61.410  54.694  0.00  0.00      A
ATOM   1297  HB1 ALA    90      40.767  60.832  54.401  0.00  0.00      A
ATOM   1298  HB2 ALA    90      41.360  62.460  54.773  0.00  0.00      A
ATOM   1299  HB3 ALA    90      41.993  61.063  55.668  0.00  0.00      A
ATOM   1300  C   ALA    90      43.997  62.084  54.007  0.00  0.00      A
ATOM   1301  O   ALA    90      44.196  63.158  53.438  0.00  0.00      A
ATOM   1302  N   GLU    91      44.949  61.510  54.757  0.00  0.00      A
ATOM   1303  H   GLU    91      44.742  60.600  55.150  0.00  0.00      A
ATOM   1304  CA  GLU    91      46.233  62.152  55.117  0.00  0.00      A
ATOM   1305  HA  GLU    91      45.995  63.144  55.505  0.00  0.00      A
ATOM   1306  CB  GLU    91      46.911  61.381  56.271  0.00  0.00      A
ATOM   1307  HB3 GLU    91      47.768  61.961  56.610  0.00  0.00      A
ATOM   1308  HB2 GLU    91      46.216  61.309  57.109  0.00  0.00      A
ATOM   1309  CG  GLU    91      47.370  59.965  55.890  0.00  0.00      A
ATOM   1310  HG3 GLU    91      46.485  59.346  55.751  0.00  0.00      A
ATOM   1311  HG2 GLU    91      47.905  60.004  54.945  0.00  0.00      A
ATOM   1312  CD  GLU    91      48.286  59.322  56.942  0.00  0.00      A
ATOM   1313  OE1 GLU    91      47.981  58.210  57.440  0.00  0.00      A
ATOM   1314  OE2 GLU    91      49.340  59.903  57.286  0.00  0.00      A
ATOM   1315  C   GLU    91      47.212  62.404  53.938  0.00  0.00      A
ATOM   1316  O   GLU    91      48.313  62.921  54.159  0.00  0.00      A
ATOM   1317  N   HID    92      46.808  62.075  52.700  0.00  0.00      A
ATOM   1318  H   HID    92      45.903  61.627  52.616  0.00  0.00      A
ATOM   1319  CA  HID    92      47.573  62.267  51.459  0.00  0.00      A
ATOM   1320  HA  HID    92      48.348  63.009  51.649  0.00  0.00      A
ATOM   1321  CB  HID    92      48.266  60.943  51.086  0.00  0.00      A
ATOM   1322  HB3 HID    92      47.522  60.146  51.039  0.00  0.00      A
ATOM   1323  HB2 HID    92      48.721  61.034  50.099  0.00  0.00      A
ATOM   1324  CG  HID    92      49.363  60.555  52.043  0.00  0.00      A
ATOM   1325  ND1 HID    92      50.521  61.260  52.276  0.00  0.00      A
ATOM   1326  HD1 HID    92      50.803  62.138  51.848  0.00  0.00      A
ATOM   1327  CE1 HID    92      51.227  60.605  53.206  0.00  0.00      A
ATOM   1328  HE1 HID    92      52.182  60.936  53.590  0.00  0.00      A
ATOM   1329  NE2 HID    92      50.577  59.498  53.605  0.00  0.00      A
ATOM   1330  CD2 HID    92      49.396  59.452  52.853  0.00  0.00      A
ATOM   1331  HD2 HID    92      48.632  58.690  52.913  0.00  0.00      A
ATOM   1332  C   HID    92      46.745  62.826  50.276  0.00  0.00      A
ATOM   1333  O   HID    92      47.249  62.875  49.154  0.00  0.00      A
ATOM   1334  N   ALA    93      45.517  63.318  50.492  0.00  0.00      A
ATOM   1335  H   ALA    93      45.127  63.254  51.424  0.00  0.00      A
ATOM   1336  CA  ALA    93      44.675  63.904  49.431  0.00  0.00      A
ATOM   1337  HA  ALA    93      44.481  63.129  48.687  0.00  0.00      A
ATOM   1338  CB  ALA    93      43.334  64.297  50.059  0.00  0.00      A
ATOM   1339  HB1 ALA    93      42.903  63.446  50.586  0.00  0.00      A
ATOM   1340  HB2 ALA    93      43.478  65.119  50.763  0.00  0.00      A
ATOM   1341  HB3 ALA    93      42.643  64.617  49.278  0.00  0.00      A
ATOM   1342  C   ALA    93      45.301  65.101  48.665  0.00  0.00      A
ATOM   1343  O   ALA    93      44.902  65.402  47.540  0.00  0.00      A
ATOM   1344  N   ASP    94      46.336  65.732  49.224  0.00  0.00      A
ATOM   1345  H   ASP    94      46.625  65.437  50.146  0.00  0.00      A
ATOM   1346  CA  ASP    94      47.070  66.871  48.655  0.00  0.00      A
ATOM   1347  HA  ASP    94      46.437  67.382  47.929  0.00  0.00      A
ATOM   1348  CB  ASP    94      47.374  67.844  49.805  0.00  0.00      A
ATOM   1349  HB3 ASP    94      47.705  68.795  49.386  0.00  0.00      A
ATOM   1350  HB2 ASP    94      46.465  68.028  50.377  0.00  0.00      A
ATOM   1351  CG  ASP    94      48.455  67.295  50.740  0.00  0.00      A
ATOM   1352  OD1 ASP    94      49.545  67.901  50.827  0.00  0.00      A
ATOM   1353  OD2 ASP    94      48.237  66.214  51.346  0.00  0.00      A
ATOM   1354  C   ASP    94      48.393  66.484  47.956  0.00  0.00      A
ATOM   1355  O   ASP    94      49.069  67.356  47.408  0.00  0.00      A
ATOM   1356  N   HID    95      48.829  65.224  48.087  0.00  0.00      A
ATOM   1357  H   HID    95      48.195  64.555  48.511  0.00  0.00      A
ATOM   1358  CA  HID    95      50.167  64.741  47.715  0.00  0.00      A
ATOM   1359  HA  HID    95      50.884  65.499  48.015  0.00  0.00      A
ATOM   1360  CB  HID    95      50.535  63.484  48.525  0.00  0.00      A
ATOM   1361  HB3 HID    95      51.337  62.965  48.002  0.00  0.00      A
ATOM   1362  HB2 HID    95      49.692  62.797  48.563  0.00  0.00      A
ATOM   1363  CG  HID    95      51.051  63.748  49.923  0.00  0.00      A
ATOM   1364  ND1 HID    95      50.449  64.465  50.940  0.00  0.00      A
ATOM   1365  HD1 HID    95      49.576  65.000  50.896  0.00  0.00      A
ATOM   1366  CE1 HID    95      51.248  64.418  52.019  0.00  0.00      A
ATOM   1367  HE1 HID    95      51.041  64.893  52.971  0.00  0.00      A
ATOM   1368  NE2 HID    95      52.346  63.692  51.754  0.00  0.00      A
ATOM   1369  CD2 HID    95      52.240  63.283  50.420  0.00  0.00      A
ATOM   1370  HD2 HID    95      52.961  62.683  49.880  0.00  0.00      A
ATOM   1371  C   HID    95      50.343  64.557  46.190  0.00  0.00      A
ATOM   1372  O   HID    95      50.398  63.429  45.685  0.00  0.00      A
ATOM   1373  N   ILE    96      50.416  65.679  45.463  0.00  0.00      A
ATOM   1374  H   ILE    96      50.323  66.544  45.983  0.00  0.00      A
ATOM   1375  CA  ILE    96      50.686  65.782  44.018  0.00  0.00      A
ATOM   1376  HA  ILE    96      49.867  65.312  43.478  0.00  0.00      A
ATOM   1377  CB  ILE    96      50.764  67.272  43.587  0.00  0.00      A
ATOM   1378  HB  ILE    96      51.574  67.747  44.142  0.00  0.00      A
ATOM   1379  CG2 ILE    96      51.100  67.402  42.089  0.00  0.00      A
ATOM   1380 HG21 ILE    96      52.130  67.097  41.905  0.00  0.00      A
ATOM   1381 HG22 ILE    96      50.438  66.770  41.501  0.00  0.00      A
ATOM   1382 HG23 ILE    96      51.001  68.439  41.768  0.00  0.00      A
ATOM   1383  CG1 ILE    96      49.485  68.081  43.890  0.00  0.00      A
ATOM   1384 HG13 ILE    96      49.599  69.085  43.481  0.00  0.00      A
ATOM   1385 HG12 ILE    96      49.381  68.190  44.968  0.00  0.00      A
ATOM   1386  CD1 ILE    96      48.189  67.484  43.337  0.00  0.00      A
ATOM   1387 HD11 ILE    96      47.924  66.599  43.912  0.00  0.00      A
ATOM   1388 HD12 ILE    96      48.300  67.226  42.286  0.00  0.00      A
ATOM   1389 HD13 ILE    96      47.389  68.215  43.426  0.00  0.00      A
ATOM   1390  C   ILE    96      51.983  65.056  43.632  0.00  0.00      A
ATOM   1391  O   ILE    96      53.070  65.493  44.025  0.00  0.00      A
ATOM   1392  N   ALA    97      51.896  64.102  42.704  0.00  0.00      A
ATOM   1393  H   ALA    97      50.983  63.822  42.367  0.00  0.00      A
ATOM   1394  CA  ALA    97      53.071  63.538  42.045  0.00  0.00      A
ATOM   1395  HA  ALA    97      53.786  63.252  42.813  0.00  0.00      A
ATOM   1396  CB  ALA    97      52.660  62.273  41.291  0.00  0.00      A
ATOM   1397  HB1 ALA    97      51.997  62.529  40.470  0.00  0.00      A
ATOM   1398  HB2 ALA    97      52.146  61.594  41.968  0.00  0.00      A
ATOM   1399  HB3 ALA    97      53.548  61.781  40.894  0.00  0.00      A
ATOM   1400  C   ALA    97      53.730  64.565  41.104  0.00  0.00      A
ATOM   1401  O   ALA    97      53.065  65.140  40.236  0.00  0.00      A
ATOM   1402  N   THR    98      55.041  64.778  41.241  0.00  0.00      A
ATOM   1403  H   THR    98      55.536  64.292  41.982  0.00  0.00      A
ATOM   1404  CA  THR    98      55.829  65.661  40.356  0.00  0.00      A
ATOM   1405  HA  THR    98      55.271  66.583  40.186  0.00  0.00      A
ATOM   1406  CB  THR    98      57.175  66.037  40.997  0.00  0.00      A
ATOM   1407  HB  THR    98      57.720  66.696  40.320  0.00  0.00      A
ATOM   1408  CG2 THR    98      56.988  66.753  42.333  0.00  0.00      A
ATOM   1409 HG21 THR    98      56.283  67.574  42.209  0.00  0.00      A
ATOM   1410 HG22 THR    98      57.941  67.152  42.676  0.00  0.00      A
ATOM   1411 HG23 THR    98      56.599  66.062  43.082  0.00  0.00      A
ATOM   1412  OG1 THR    98      57.950  64.890  41.251  0.00  0.00      A
ATOM   1413  HG1 THR    98      58.796  65.188  41.624  0.00  0.00      A
ATOM   1414  C   THR    98      56.105  65.051  38.977  0.00  0.00      A
ATOM   1415  O   THR    98      56.389  65.781  38.021  0.00  0.00      A
ATOM   1416  N   ALA    99      55.970  63.731  38.836  0.00  0.00      A
ATOM   1417  H   ALA    99      55.776  63.188  39.669  0.00  0.00      A
ATOM   1418  CA  ALA    99      56.247  62.982  37.614  0.00  0.00      A
ATOM   1419  HA  ALA    99      56.201  63.653  36.755  0.00  0.00      A
ATOM   1420  CB  ALA    99      57.667  62.411  37.714  0.00  0.00      A
ATOM   1421  HB1 ALA    99      58.375  63.190  37.995  0.00  0.00      A
ATOM   1422  HB2 ALA    99      57.701  61.623  38.468  0.00  0.00      A
ATOM   1423  HB3 ALA    99      57.960  61.997  36.751  0.00  0.00      A
ATOM   1424  C   ALA    99      55.219  61.860  37.391  0.00  0.00      A
ATOM   1425  O   ALA    99      54.638  61.326  38.339  0.00  0.00      A
ATOM   1426  N   ASP   100      55.085  61.406  36.147  0.00  0.00      A
ATOM   1427  H   ASP   100      55.685  61.791  35.424  0.00  0.00      A
ATOM   1428  CA  ASP   100      54.262  60.245  35.809  0.00  0.00      A
ATOM   1429  HA  ASP   100      53.315  60.307  36.349  0.00  0.00      A
ATOM   1430  CB  ASP   100      53.961  60.240  34.296  0.00  0.00      A
ATOM   1431  HB3 ASP   100      54.880  60.453  33.751  0.00  0.00      A
ATOM   1432  HB2 ASP   100      53.619  59.244  34.012  0.00  0.00      A
ATOM   1433  CG  ASP   100      52.876  61.231  33.857  0.00  0.00      A
ATOM   1434  OD1 ASP   100      51.866  61.405  34.569  0.00  0.00      A
ATOM   1435  OD2 ASP   100      52.969  61.802  32.746  0.00  0.00      A
ATOM   1436  C   ASP   100      54.960  58.939  36.240  0.00  0.00      A
ATOM   1437  O   ASP   100      56.188  58.786  36.154  0.00  0.00      A
ATOM   1438  N   SER   101      54.155  57.948  36.625  0.00  0.00      A
ATOM   1439  H   SER   101      53.166  58.152  36.727  0.00  0.00      A
ATOM   1440  CA  SER   101      54.553  56.534  36.651  0.00  0.00      A
ATOM   1441  HA  SER   101      55.438  56.426  37.278  0.00  0.00      A
ATOM   1442  CB  SER   101      53.425  55.708  37.276  0.00  0.00      A
ATOM   1443  HB3 SER   101      53.291  56.020  38.310  0.00  0.00      A
ATOM   1444  HB2 SER   101      53.687  54.652  37.261  0.00  0.00      A
ATOM   1445  OG  SER   101      52.205  55.905  36.595  0.00  0.00      A
ATOM   1446  HG  SER   101      51.784  56.708  36.961  0.00  0.00      A
ATOM   1447  C   SER   101      54.909  56.018  35.245  0.00  0.00      A
ATOM   1448  O   SER   101      54.492  56.597  34.237  0.00  0.00      A
ATOM   1449  N   LEU   102      55.719  54.960  35.142  0.00  0.00      A
ATOM   1450  H   LEU   102      56.023  54.492  35.989  0.00  0.00      A
ATOM   1451  CA  LEU   102      56.214  54.461  33.846  0.00  0.00      A
ATOM   1452  HA  LEU   102      56.610  55.310  33.288  0.00  0.00      A
ATOM   1453  CB  LEU   102      57.375  53.470  34.065  0.00  0.00      A
ATOM   1454  HB3 LEU   102      57.241  52.938  35.009  0.00  0.00      A
ATOM   1455  HB2 LEU   102      57.356  52.734  33.260  0.00  0.00      A
ATOM   1456  CG  LEU   102      58.762  54.144  34.029  0.00  0.00      A
ATOM   1457  HG  LEU   102      58.889  54.631  33.063  0.00  0.00      A
ATOM   1458  CD1 LEU   102      58.957  55.191  35.128  0.00  0.00      A
ATOM   1459 HD11 LEU   102      58.741  54.760  36.103  0.00  0.00      A
ATOM   1460 HD12 LEU   102      59.983  55.559  35.105  0.00  0.00      A
ATOM   1461 HD13 LEU   102      58.297  56.039  34.951  0.00  0.00      A
ATOM   1462  CD2 LEU   102      59.861  53.092  34.171  0.00  0.00      A
ATOM   1463 HD21 LEU   102      59.764  52.344  33.387  0.00  0.00      A
ATOM   1464 HD22 LEU   102      59.799  52.600  35.139  0.00  0.00      A
ATOM   1465 HD23 LEU   102      60.836  53.566  34.076  0.00  0.00      A
ATOM   1466  C   LEU   102      55.113  53.858  32.951  0.00  0.00      A
ATOM   1467  O   LEU   102      55.123  54.091  31.744  0.00  0.00      A
ATOM   1468  N   VAL   103      54.087  53.221  33.526  0.00  0.00      A
ATOM   1469  H   VAL   103      54.136  53.044  34.528  0.00  0.00      A
ATOM   1470  CA  VAL   103      52.883  52.781  32.790  0.00  0.00      A
ATOM   1471  HA  VAL   103      53.185  52.119  31.979  0.00  0.00      A
ATOM   1472  CB  VAL   103      51.940  51.998  33.729  0.00  0.00      A
ATOM   1473  HB  VAL   103      51.855  52.540  34.671  0.00  0.00      A
ATOM   1474  CG1 VAL   103      50.525  51.793  33.175  0.00  0.00      A
ATOM   1475 HG11 VAL   103      49.945  51.194  33.875  0.00  0.00      A
ATOM   1476 HG12 VAL   103      50.561  51.284  32.212  0.00  0.00      A
ATOM   1477 HG13 VAL   103      50.012  52.748  33.066  0.00  0.00      A
ATOM   1478  CG2 VAL   103      52.520  50.605  34.002  0.00  0.00      A
ATOM   1479 HG21 VAL   103      52.576  50.040  33.072  0.00  0.00      A
ATOM   1480 HG22 VAL   103      53.517  50.685  34.432  0.00  0.00      A
ATOM   1481 HG23 VAL   103      51.883  50.068  34.705  0.00  0.00      A
ATOM   1482  C   VAL   103      52.157  53.965  32.143  0.00  0.00      A
ATOM   1483  O   VAL   103      51.925  53.956  30.931  0.00  0.00      A
ATOM   1484  N   VAL   104      51.904  55.033  32.910  0.00  0.00      A
ATOM   1485  H   VAL   104      52.162  54.990  33.889  0.00  0.00      A
ATOM   1486  CA  VAL   104      51.255  56.263  32.419  0.00  0.00      A
ATOM   1487  HA  VAL   104      50.317  55.997  31.931  0.00  0.00      A
ATOM   1488  CB  VAL   104      50.935  57.202  33.600  0.00  0.00      A
ATOM   1489  HB  VAL   104      51.840  57.369  34.183  0.00  0.00      A
ATOM   1490  CG1 VAL   104      50.391  58.562  33.155  0.00  0.00      A
ATOM   1491 HG11 VAL   104      49.502  58.425  32.540  0.00  0.00      A
ATOM   1492 HG12 VAL   104      50.138  59.150  34.036  0.00  0.00      A
ATOM   1493 HG13 VAL   104      51.149  59.107  32.596  0.00  0.00      A
ATOM   1494  CG2 VAL   104      49.871  56.569  34.502  0.00  0.00      A
ATOM   1495 HG21 VAL   104      49.729  57.184  35.389  0.00  0.00      A
ATOM   1496 HG22 VAL   104      50.187  55.580  34.833  0.00  0.00      A
ATOM   1497 HG23 VAL   104      48.926  56.478  33.966  0.00  0.00      A
ATOM   1498  C   VAL   104      52.118  56.977  31.377  0.00  0.00      A
ATOM   1499  O   VAL   104      51.638  57.259  30.281  0.00  0.00      A
ATOM   1500  N   SER   105      53.424  57.088  31.635  0.00  0.00      A
ATOM   1501  H   SER   105      53.748  56.759  32.538  0.00  0.00      A
ATOM   1502  CA  SER   105      54.419  57.685  30.730  0.00  0.00      A
ATOM   1503  HA  SER   105      54.173  58.735  30.570  0.00  0.00      A
ATOM   1504  CB  SER   105      55.812  57.609  31.366  0.00  0.00      A
ATOM   1505  HB3 SER   105      56.035  56.569  31.591  0.00  0.00      A
ATOM   1506  HB2 SER   105      56.550  57.977  30.654  0.00  0.00      A
ATOM   1507  OG  SER   105      55.909  58.366  32.561  0.00  0.00      A
ATOM   1508  HG  SER   105      55.434  57.873  33.253  0.00  0.00      A
ATOM   1509  C   SER   105      54.479  57.001  29.356  0.00  0.00      A
ATOM   1510  O   SER   105      54.600  57.681  28.336  0.00  0.00      A
ATOM   1511  N   ARG   106      54.304  55.674  29.303  0.00  0.00      A
ATOM   1512  H   ARG   106      54.236  55.175  30.185  0.00  0.00      A
ATOM   1513  CA  ARG   106      54.281  54.896  28.052  0.00  0.00      A
ATOM   1514  HA  ARG   106      55.027  55.307  27.367  0.00  0.00      A
ATOM   1515  CB  ARG   106      54.661  53.437  28.369  0.00  0.00      A
ATOM   1516  HB3 ARG   106      54.058  53.074  29.203  0.00  0.00      A
ATOM   1517  HB2 ARG   106      54.445  52.829  27.495  0.00  0.00      A
ATOM   1518  CG  ARG   106      56.158  53.300  28.706  0.00  0.00      A
ATOM   1519  HG3 ARG   106      56.736  53.554  27.819  0.00  0.00      A
ATOM   1520  HG2 ARG   106      56.415  54.008  29.493  0.00  0.00      A
ATOM   1521  CD  ARG   106      56.557  51.892  29.177  0.00  0.00      A
ATOM   1522  HD3 ARG   106      55.902  51.603  30.001  0.00  0.00      A
ATOM   1523  HD2 ARG   106      56.431  51.188  28.353  0.00  0.00      A
ATOM   1524  NE  ARG   106      57.961  51.872  29.637  0.00  0.00      A
ATOM   1525  HE  ARG   106      58.546  52.648  29.354  0.00  0.00      A
ATOM   1526  CZ  ARG   106      58.531  51.017  30.471  0.00  0.00      A
ATOM   1527  NH1 ARG   106      57.955  49.940  30.921  0.00  0.00      A
ATOM   1528 HH11 ARG   106      57.075  49.618  30.537  0.00  0.00      A
ATOM   1529 HH12 ARG   106      58.400  49.481  31.704  0.00  0.00      A
ATOM   1530  NH2 ARG   106      59.728  51.253  30.907  0.00  0.00      A
ATOM   1531 HH21 ARG   106      60.206  52.104  30.629  0.00  0.00      A
ATOM   1532 HH22 ARG   106      60.231  50.589  31.496  0.00  0.00      A
ATOM   1533  C   ARG   106      52.936  54.988  27.316  0.00  0.00      A
ATOM   1534  O   ARG   106      52.931  55.216  26.104  0.00  0.00      A
ATOM   1535  N   LEU   107      51.809  54.940  28.036  0.00  0.00      A
ATOM   1536  H   LEU   107      51.891  54.783  29.035  0.00  0.00      A
ATOM   1537  CA  LEU   107      50.457  55.024  27.451  0.00  0.00      A
ATOM   1538  HA  LEU   107      50.414  54.377  26.576  0.00  0.00      A
ATOM   1539  CB  LEU   107      49.424  54.533  28.483  0.00  0.00      A
ATOM   1540  HB3 LEU   107      48.420  54.793  28.141  0.00  0.00      A
ATOM   1541  HB2 LEU   107      49.603  55.055  29.424  0.00  0.00      A
ATOM   1542  CG  LEU   107      49.475  53.013  28.727  0.00  0.00      A
ATOM   1543  HG  LEU   107      50.505  52.713  28.895  0.00  0.00      A
ATOM   1544  CD1 LEU   107      48.663  52.660  29.971  0.00  0.00      A
ATOM   1545 HD11 LEU   107      48.717  51.589  30.159  0.00  0.00      A
ATOM   1546 HD12 LEU   107      49.072  53.185  30.833  0.00  0.00      A
ATOM   1547 HD13 LEU   107      47.624  52.954  29.831  0.00  0.00      A
ATOM   1548  CD2 LEU   107      48.909  52.205  27.554  0.00  0.00      A
ATOM   1549 HD21 LEU   107      49.493  52.379  26.653  0.00  0.00      A
ATOM   1550 HD22 LEU   107      47.873  52.490  27.370  0.00  0.00      A
ATOM   1551 HD23 LEU   107      48.950  51.142  27.791  0.00  0.00      A
ATOM   1552  C   LEU   107      50.083  56.431  26.955  0.00  0.00      A
ATOM   1553  O   LEU   107      49.588  56.564  25.834  0.00  0.00      A
ATOM   1554  N   LYS   108      50.461  57.487  27.691  0.00  0.00      A
ATOM   1555  H   LYS   108      50.903  57.312  28.590  0.00  0.00      A
ATOM   1556  CA  LYS   108      50.335  58.886  27.243  0.00  0.00      A
ATOM   1557  HA  LYS   108      49.287  59.112  27.039  0.00  0.00      A
ATOM   1558  CB  LYS   108      50.854  59.847  28.327  0.00  0.00      A
ATOM   1559  HB3 LYS   108      51.770  59.437  28.750  0.00  0.00      A
ATOM   1560  HB2 LYS   108      51.094  60.801  27.853  0.00  0.00      A
ATOM   1561  CG  LYS   108      49.880  60.131  29.478  0.00  0.00      A
ATOM   1562  HG3 LYS   108      48.932  60.491  29.079  0.00  0.00      A
ATOM   1563  HG2 LYS   108      49.712  59.218  30.045  0.00  0.00      A
ATOM   1564  CD  LYS   108      50.489  61.196  30.402  0.00  0.00      A
ATOM   1565  HD3 LYS   108      51.429  60.814  30.802  0.00  0.00      A
ATOM   1566  HD2 LYS   108      50.692  62.102  29.828  0.00  0.00      A
ATOM   1567  CE  LYS   108      49.546  61.541  31.557  0.00  0.00      A
ATOM   1568  HE3 LYS   108      48.640  61.998  31.150  0.00  0.00      A
ATOM   1569  HE2 LYS   108      49.262  60.621  32.072  0.00  0.00      A
ATOM   1570  NZ  LYS   108      50.185  62.472  32.514  0.00  0.00      A
ATOM   1571  HZ1 LYS   108      50.422  63.357  32.072  0.00  0.00      A
ATOM   1572  HZ2 LYS   108      51.045  62.085  32.912  0.00  0.00      A
ATOM   1573  HZ3 LYS   108      49.560  62.689  33.278  0.00  0.00      A
ATOM   1574  C   LYS   108      51.091  59.146  25.935  0.00  0.00      A
ATOM   1575  O   LYS   108      50.522  59.718  25.008  0.00  0.00      A
ATOM   1576  N   ALA   109      52.276  58.556  25.759  0.00  0.00      A
ATOM   1577  H   ALA   109      52.703  58.015  26.498  0.00  0.00      A
ATOM   1578  CA  ALA   109      53.088  58.725  24.528  0.00  0.00      A
ATOM   1579  HA  ALA   109      53.191  59.778  24.268  0.00  0.00      A
ATOM   1580  CB  ALA   109      54.530  58.325  24.890  0.00  0.00      A
ATOM   1581  HB1 ALA   109      54.501  57.330  25.335  0.00  0.00      A
ATOM   1582  HB2 ALA   109      55.086  58.384  23.954  0.00  0.00      A
ATOM   1583  HB3 ALA   109      55.042  58.961  25.612  0.00  0.00      A
ATOM   1584  C   ALA   109      52.489  58.126  23.259  0.00  0.00      A
ATOM   1585  O   ALA   109      52.783  58.554  22.141  0.00  0.00      A
ATOM   1586  N   ALA   110      51.609  57.178  23.260  0.00  0.00      A
ATOM   1587  H   ALA   110      51.546  56.795  24.193  0.00  0.00      A
ATOM   1588  CA  ALA   110      50.801  56.628  22.217  0.00  0.00      A
ATOM   1589  HA  ALA   110      51.420  56.476  21.332  0.00  0.00      A
ATOM   1590  CB  ALA   110      50.408  55.244  22.700  0.00  0.00      A
ATOM   1591  HB1 ALA   110      49.476  54.877  22.272  0.00  0.00      A
ATOM   1592  HB2 ALA   110      51.221  54.619  22.333  0.00  0.00      A
ATOM   1593  HB3 ALA   110      50.390  55.122  23.784  0.00  0.00      A
ATOM   1594  C   ALA   110      49.591  57.493  21.807  0.00  0.00      A
ATOM   1595  O   ALA   110      48.914  57.231  20.791  0.00  0.00      A
ATOM   1596  N   GLY   111      49.422  58.642  22.442  0.00  0.00      A
ATOM   1597  H   GLY   111      50.117  58.833  23.150  0.00  0.00      A
ATOM   1598  CA  GLY   111      48.363  59.583  22.162  0.00  0.00      A
ATOM   1599  HA3 GLY   111      48.615  60.599  22.467  0.00  0.00      A
ATOM   1600  HA2 GLY   111      48.187  59.645  21.088  0.00  0.00      A
ATOM   1601  C   GLY   111      47.072  59.323  23.004  0.00  0.00      A
ATOM   1602  O   GLY   111      46.094  59.985  22.683  0.00  0.00      A
ATOM   1603  N   ALA   112      47.015  58.434  24.027  0.00  0.00      A
ATOM   1604  H   ALA   112      47.877  58.002  24.327  0.00  0.00      A
ATOM   1605  CA  ALA   112      45.923  58.429  25.012  0.00  0.00      A
ATOM   1606  HA  ALA   112      45.018  58.363  24.408  0.00  0.00      A
ATOM   1607  CB  ALA   112      46.028  57.224  25.914  0.00  0.00      A
ATOM   1608  HB1 ALA   112      46.768  57.509  26.662  0.00  0.00      A
ATOM   1609  HB2 ALA   112      45.039  57.082  26.348  0.00  0.00      A
ATOM   1610  HB3 ALA   112      46.305  56.346  25.330  0.00  0.00      A
ATOM   1611  C   ALA   112      46.014  59.690  25.860  0.00  0.00      A
ATOM   1612  O   ALA   112      47.087  60.245  26.159  0.00  0.00      A
ATOM   1613  N   VAL   113      44.750  60.014  26.293  0.00  0.00      A
ATOM   1614  H   VAL   113      44.004  59.350  26.146  0.00  0.00      A
ATOM   1615  CA  VAL   113      44.334  61.068  27.175  0.00  0.00      A
ATOM   1616  HA  VAL   113      45.308  61.510  27.385  0.00  0.00      A
ATOM   1617  CB  VAL   113      43.333  62.010  26.477  0.00  0.00      A
ATOM   1618  HB  VAL   113      42.439  61.395  26.377  0.00  0.00      A
ATOM   1619  CG1 VAL   113      43.088  63.207  27.398  0.00  0.00      A
ATOM   1620 HG11 VAL   113      42.535  63.924  26.792  0.00  0.00      A
ATOM   1621 HG12 VAL   113      42.422  62.859  28.188  0.00  0.00      A
ATOM   1622 HG13 VAL   113      44.016  63.611  27.800  0.00  0.00      A
ATOM   1623  CG2 VAL   113      43.872  62.498  25.123  0.00  0.00      A
ATOM   1624 HG21 VAL   113      43.907  61.705  24.376  0.00  0.00      A
ATOM   1625 HG22 VAL   113      43.124  63.166  24.696  0.00  0.00      A
ATOM   1626 HG23 VAL   113      44.865  62.911  25.300  0.00  0.00      A
ATOM   1627  C   VAL   113      43.754  60.395  28.324  0.00  0.00      A
ATOM   1628  O   VAL   113      42.697  59.842  28.151  0.00  0.00      A
ATOM   1629  N   PHE   114      44.330  60.530  29.518  0.00  0.00      A
ATOM   1630  H   PHE   114      45.166  61.098  29.586  0.00  0.00      A
ATOM   1631  CA  PHE   114      43.672  60.151  30.769  0.00  0.00      A
ATOM   1632  HA  PHE   114      43.098  59.245  30.592  0.00  0.00      A
ATOM   1633  CB  PHE   114      44.724  59.836  31.842  0.00  0.00      A
ATOM   1634  HB3 PHE   114      45.412  60.676  31.937  0.00  0.00      A
ATOM   1635  HB2 PHE   114      44.219  59.722  32.803  0.00  0.00      A
ATOM   1636  CG  PHE   114      45.511  58.567  31.567  0.00  0.00      A
ATOM   1637  CD1 PHE   114      46.708  58.610  30.825  0.00  0.00      A
ATOM   1638  HD1 PHE   114      47.078  59.556  30.458  0.00  0.00      A
ATOM   1639  CE1 PHE   114      47.409  57.423  30.540  0.00  0.00      A
ATOM   1640  HE1 PHE   114      48.314  57.450  29.951  0.00  0.00      A
ATOM   1641  CZ  PHE   114      46.920  56.191  31.005  0.00  0.00      A
ATOM   1642  HZ  PHE   114      47.444  55.275  30.780  0.00  0.00      A
ATOM   1643  CE2 PHE   114      45.728  56.147  31.746  0.00  0.00      A
ATOM   1644  HE2 PHE   114      45.335  55.196  32.077  0.00  0.00      A
ATOM   1645  CD2 PHE   114      45.023  57.330  32.026  0.00  0.00      A
ATOM   1646  HD2 PHE   114      44.098  57.282  32.581  0.00  0.00      A
ATOM   1647  C   PHE   114      42.712  61.262  31.234  0.00  0.00      A
ATOM   1648  O   PHE   114      43.082  62.440  31.263  0.00  0.00      A
ATOM   1649  N   LEU   115      41.512  60.887  31.683  0.00  0.00      A
ATOM   1650  H   LEU   115      41.275  59.901  31.603  0.00  0.00      A
ATOM   1651  CA  LEU   115      40.446  61.812  32.107  0.00  0.00      A
ATOM   1652  HA  LEU   115      40.641  62.804  31.700  0.00  0.00      A
ATOM   1653  CB  LEU   115      39.099  61.302  31.552  0.00  0.00      A
ATOM   1654  HB3 LEU   115      38.308  61.959  31.917  0.00  0.00      A
ATOM   1655  HB2 LEU   115      38.913  60.306  31.959  0.00  0.00      A
ATOM   1656  CG  LEU   115      38.987  61.229  30.016  0.00  0.00      A
ATOM   1657  HG  LEU   115      39.726  60.530  29.624  0.00  0.00      A
ATOM   1658  CD1 LEU   115      37.594  60.724  29.638  0.00  0.00      A
ATOM   1659 HD11 LEU   115      37.467  59.700  29.993  0.00  0.00      A
ATOM   1660 HD12 LEU   115      37.472  60.742  28.557  0.00  0.00      A
ATOM   1661 HD13 LEU   115      36.827  61.354  30.087  0.00  0.00      A
ATOM   1662  CD2 LEU   115      39.197  62.592  29.355  0.00  0.00      A
ATOM   1663 HD21 LEU   115      38.499  63.322  29.760  0.00  0.00      A
ATOM   1664 HD22 LEU   115      39.047  62.503  28.280  0.00  0.00      A
ATOM   1665 HD23 LEU   115      40.219  62.927  29.523  0.00  0.00      A
ATOM   1666  C   LEU   115      40.343  61.988  33.635  0.00  0.00      A
ATOM   1667  O   LEU   115      39.659  62.900  34.102  0.00  0.00      A
ATOM   1668  N   GLY   116      40.964  61.099  34.407  0.00  0.00      A
ATOM   1669  H   GLY   116      41.503  60.371  33.960  0.00  0.00      A
ATOM   1670  CA  GLY   116      40.835  61.005  35.860  0.00  0.00      A
ATOM   1671  HA3 GLY   116      41.390  61.818  36.327  0.00  0.00      A
ATOM   1672  HA2 GLY   116      39.787  61.086  36.147  0.00  0.00      A
ATOM   1673  C   GLY   116      41.389  59.676  36.376  0.00  0.00      A
ATOM   1674  O   GLY   116      42.052  58.947  35.628  0.00  0.00      A
ATOM   1675  N   LYS   117      41.083  59.338  37.631  0.00  0.00      A
ATOM   1676  H   LYS   117      40.497  59.961  38.183  0.00  0.00      A
ATOM   1677  CA  LYS   117      41.593  58.137  38.309  0.00  0.00      A
ATOM   1678  HA  LYS   117      42.151  57.537  37.592  0.00  0.00      A
ATOM   1679  CB  LYS   117      42.569  58.544  39.434  0.00  0.00      A
ATOM   1680  HB3 LYS   117      42.005  58.986  40.256  0.00  0.00      A
ATOM   1681  HB2 LYS   117      43.064  57.646  39.803  0.00  0.00      A
ATOM   1682  CG  LYS   117      43.635  59.551  38.953  0.00  0.00      A
ATOM   1683  HG3 LYS   117      43.148  60.498  38.717  0.00  0.00      A
ATOM   1684  HG2 LYS   117      44.100  59.172  38.044  0.00  0.00      A
ATOM   1685  CD  LYS   117      44.719  59.847  39.996  0.00  0.00      A
ATOM   1686  HD3 LYS   117      44.244  60.030  40.961  0.00  0.00      A
ATOM   1687  HD2 LYS   117      45.254  60.751  39.703  0.00  0.00      A
ATOM   1688  CE  LYS   117      45.729  58.700  40.106  0.00  0.00      A
ATOM   1689  HE3 LYS   117      45.193  57.756  40.214  0.00  0.00      A
ATOM   1690  HE2 LYS   117      46.318  58.647  39.189  0.00  0.00      A
ATOM   1691  NZ  LYS   117      46.625  58.893  41.262  0.00  0.00      A
ATOM   1692  HZ1 LYS   117      47.307  58.140  41.297  0.00  0.00      A
ATOM   1693  HZ2 LYS   117      46.072  58.889  42.123  0.00  0.00      A
ATOM   1694  HZ3 LYS   117      47.134  59.772  41.196  0.00  0.00      A
ATOM   1695  C   LYS   117      40.445  57.250  38.808  0.00  0.00      A
ATOM   1696  O   LYS   117      39.282  57.651  38.786  0.00  0.00      A
ATOM   1697  N   SER   118      40.765  56.062  39.314  0.00  0.00      A
ATOM   1698  H   SER   118      41.732  55.776  39.218  0.00  0.00      A
ATOM   1699  CA  SER   118      39.763  55.008  39.547  0.00  0.00      A
ATOM   1700  HA  SER   118      38.762  55.435  39.483  0.00  0.00      A
ATOM   1701  CB  SER   118      39.861  53.974  38.422  0.00  0.00      A
ATOM   1702  HB3 SER   118      40.854  53.527  38.405  0.00  0.00      A
ATOM   1703  HB2 SER   118      39.111  53.200  38.574  0.00  0.00      A
ATOM   1704  OG  SER   118      39.610  54.635  37.200  0.00  0.00      A
ATOM   1705  HG  SER   118      39.795  54.022  36.437  0.00  0.00      A
ATOM   1706  C   SER   118      39.901  54.371  40.933  0.00  0.00      A
ATOM   1707  O   SER   118      41.007  54.079  41.390  0.00  0.00      A
ATOM   1708  N   ASN   119      38.786  54.322  41.670  0.00  0.00      A
ATOM   1709  H   ASN   119      37.914  54.563  41.207  0.00  0.00      A
ATOM   1710  CA  ASN   119      38.735  54.108  43.120  0.00  0.00      A
ATOM   1711  HA  ASN   119      39.395  54.845  43.582  0.00  0.00      A
ATOM   1712  CB  ASN   119      37.297  54.416  43.574  0.00  0.00      A
ATOM   1713  HB3 ASN   119      36.621  53.705  43.105  0.00  0.00      A
ATOM   1714  HB2 ASN   119      37.010  55.413  43.244  0.00  0.00      A
ATOM   1715  CG  ASN   119      37.142  54.365  45.083  0.00  0.00      A
ATOM   1716  OD1 ASN   119      37.850  55.041  45.812  0.00  0.00      A
ATOM   1717  ND2 ASN   119      36.483  53.347  45.578  0.00  0.00      A
ATOM   1718 HD21 ASN   119      36.506  53.168  46.572  0.00  0.00      A
ATOM   1719 HD22 ASN   119      35.929  52.773  44.950  0.00  0.00      A
ATOM   1720  C   ASN   119      39.224  52.710  43.585  0.00  0.00      A
ATOM   1721  O   ASN   119      39.110  51.715  42.863  0.00  0.00      A
ATOM   1722  N   ILE   120      39.654  52.631  44.855  0.00  0.00      A
ATOM   1723  H   ILE   120      39.580  53.465  45.424  0.00  0.00      A
ATOM   1724  CA  ILE   120      40.361  51.483  45.458  0.00  0.00      A
ATOM   1725  HA  ILE   120      40.071  50.585  44.914  0.00  0.00      A
ATOM   1726  CB  ILE   120      41.893  51.675  45.305  0.00  0.00      A
ATOM   1727  HB  ILE   120      42.388  50.836  45.797  0.00  0.00      A
ATOM   1728  CG2 ILE   120      42.303  51.637  43.827  0.00  0.00      A
ATOM   1729 HG21 ILE   120      43.375  51.463  43.748  0.00  0.00      A
ATOM   1730 HG22 ILE   120      42.059  52.579  43.336  0.00  0.00      A
ATOM   1731 HG23 ILE   120      41.778  50.835  43.311  0.00  0.00      A
ATOM   1732  CG1 ILE   120      42.396  52.979  45.968  0.00  0.00      A
ATOM   1733 HG13 ILE   120      41.940  53.840  45.477  0.00  0.00      A
ATOM   1734 HG12 ILE   120      42.100  52.995  47.016  0.00  0.00      A
ATOM   1735  CD1 ILE   120      43.914  53.164  45.930  0.00  0.00      A
ATOM   1736 HD11 ILE   120      44.135  54.131  46.368  0.00  0.00      A
ATOM   1737 HD12 ILE   120      44.289  53.162  44.907  0.00  0.00      A
ATOM   1738 HD13 ILE   120      44.402  52.380  46.509  0.00  0.00      A
ATOM   1739  C   ILE   120      40.028  51.275  46.957  0.00  0.00      A
ATOM   1740  O   ILE   120      39.701  52.240  47.650  0.00  0.00      A
ATOM   1741  N   PRO   121      40.277  50.075  47.523  0.00  0.00      A
ATOM   1742  CD  PRO   121      40.459  48.831  46.816  0.00  0.00      A
ATOM   1743  HD3 PRO   121      41.463  48.813  46.405  0.00  0.00      A
ATOM   1744  HD2 PRO   121      39.720  48.704  46.025  0.00  0.00      A
ATOM   1745  CG  PRO   121      40.306  47.725  47.857  0.00  0.00      A
ATOM   1746  HG3 PRO   121      39.254  47.469  47.976  0.00  0.00      A
ATOM   1747  HG2 PRO   121      40.886  46.838  47.606  0.00  0.00      A
ATOM   1748  CB  PRO   121      40.829  48.372  49.126  0.00  0.00      A
ATOM   1749  HB3 PRO   121      41.911  48.236  49.166  0.00  0.00      A
ATOM   1750  HB2 PRO   121      40.373  47.938  50.013  0.00  0.00      A
ATOM   1751  CA  PRO   121      40.476  49.857  48.959  0.00  0.00      A
ATOM   1752  HA  PRO   121      39.541  50.069  49.472  0.00  0.00      A
ATOM   1753  C   PRO   121      41.607  50.713  49.545  0.00  0.00      A
ATOM   1754  O   PRO   121      42.713  50.742  49.001  0.00  0.00      A
ATOM   1755  N   VAL   122      41.413  51.169  50.785  0.00  0.00      A
ATOM   1756  H   VAL   122      40.500  51.022  51.197  0.00  0.00      A
ATOM   1757  CA  VAL   122      42.407  51.888  51.602  0.00  0.00      A
ATOM   1758  HA  VAL   122      42.675  52.794  51.056  0.00  0.00      A
ATOM   1759  CB  VAL   122      41.779  52.357  52.929  0.00  0.00      A
ATOM   1760  HB  VAL   122      41.018  53.076  52.655  0.00  0.00      A
ATOM   1761  CG1 VAL   122      41.058  51.274  53.742  0.00  0.00      A
ATOM   1762 HG11 VAL   122      41.739  50.469  54.000  0.00  0.00      A
ATOM   1763 HG12 VAL   122      40.219  50.867  53.180  0.00  0.00      A
ATOM   1764 HG13 VAL   122      40.673  51.709  54.663  0.00  0.00      A
ATOM   1765  CG2 VAL   122      42.786  53.100  53.813  0.00  0.00      A
ATOM   1766 HG21 VAL   122      43.269  53.895  53.244  0.00  0.00      A
ATOM   1767 HG22 VAL   122      42.273  53.545  54.667  0.00  0.00      A
ATOM   1768 HG23 VAL   122      43.544  52.413  54.190  0.00  0.00      A
ATOM   1769  C   VAL   122      43.708  51.104  51.817  0.00  0.00      A
ATOM   1770  O   VAL   122      43.736  50.066  52.482  0.00  0.00      A
ATOM   1771  N   GLY   123      44.796  51.594  51.217  0.00  0.00      A
ATOM   1772  H   GLY   123      44.701  52.447  50.671  0.00  0.00      A
ATOM   1773  CA  GLY   123      46.133  51.015  51.355  0.00  0.00      A
ATOM   1774  HA3 GLY   123      46.859  51.719  50.952  0.00  0.00      A
ATOM   1775  HA2 GLY   123      46.344  50.876  52.415  0.00  0.00      A
ATOM   1776  C   GLY   123      46.345  49.667  50.654  0.00  0.00      A
ATOM   1777  O   GLY   123      47.402  49.067  50.848  0.00  0.00      A
ATOM   1778  N   LEU   124      45.398  49.229  49.810  0.00  0.00      A
ATOM   1779  H   LEU   124      44.595  49.836  49.685  0.00  0.00      A
ATOM   1780  CA  LEU   124      45.337  47.901  49.174  0.00  0.00      A
ATOM   1781  HA  LEU   124      44.367  47.837  48.683  0.00  0.00      A
ATOM   1782  CB  LEU   124      46.389  47.753  48.048  0.00  0.00      A
ATOM   1783  HB3 LEU   124      46.149  46.854  47.480  0.00  0.00      A
ATOM   1784  HB2 LEU   124      47.368  47.598  48.505  0.00  0.00      A
ATOM   1785  CG  LEU   124      46.520  48.938  47.066  0.00  0.00      A
ATOM   1786  HG  LEU   124      46.895  49.804  47.605  0.00  0.00      A
ATOM   1787  CD1 LEU   124      47.506  48.575  45.956  0.00  0.00      A
ATOM   1788 HD11 LEU   124      47.127  47.742  45.363  0.00  0.00      A
ATOM   1789 HD12 LEU   124      47.668  49.441  45.311  0.00  0.00      A
ATOM   1790 HD13 LEU   124      48.461  48.292  46.394  0.00  0.00      A
ATOM   1791  CD2 LEU   124      45.215  49.338  46.382  0.00  0.00      A
ATOM   1792 HD21 LEU   124      44.896  48.528  45.742  0.00  0.00      A
ATOM   1793 HD22 LEU   124      45.388  50.222  45.769  0.00  0.00      A
ATOM   1794 HD23 LEU   124      44.449  49.572  47.117  0.00  0.00      A
ATOM   1795  C   LEU   124      45.365  46.751  50.208  0.00  0.00      A
ATOM   1796  O   LEU   124      46.421  46.211  50.545  0.00  0.00      A
ATOM   1797  N   ALA   125      44.202  46.476  50.817  0.00  0.00      A
ATOM   1798  H   ALA   125      43.391  47.011  50.550  0.00  0.00      A
ATOM   1799  CA  ALA   125      44.107  45.643  52.025  0.00  0.00      A
ATOM   1800  HA  ALA   125      44.943  44.945  52.039  0.00  0.00      A
ATOM   1801  CB  ALA   125      44.273  46.581  53.230  0.00  0.00      A
ATOM   1802  HB1 ALA   125      45.192  47.163  53.134  0.00  0.00      A
ATOM   1803  HB2 ALA   125      44.333  46.000  54.150  0.00  0.00      A
ATOM   1804  HB3 ALA   125      43.424  47.262  53.291  0.00  0.00      A
ATOM   1805  C   ALA   125      42.825  44.783  52.167  0.00  0.00      A
ATOM   1806  O   ALA   125      42.660  44.125  53.197  0.00  0.00      A
ATOM   1807  N   ASP   126      41.873  44.846  51.224  0.00  0.00      A
ATOM   1808  H   ASP   126      42.055  45.364  50.380  0.00  0.00      A
ATOM   1809  CA  ASP   126      40.547  44.208  51.342  0.00  0.00      A
ATOM   1810  HA  ASP   126      40.659  43.210  51.771  0.00  0.00      A
ATOM   1811  CB  ASP   126      39.694  45.071  52.287  0.00  0.00      A
ATOM   1812  HB3 ASP   126      40.307  45.403  53.125  0.00  0.00      A
ATOM   1813  HB2 ASP   126      39.368  45.964  51.755  0.00  0.00      A
ATOM   1814  CG  ASP   126      38.467  44.378  52.872  0.00  0.00      A
ATOM   1815  OD1 ASP   126      38.032  43.313  52.389  0.00  0.00      A
ATOM   1816  OD2 ASP   126      37.913  44.947  53.846  0.00  0.00      A
ATOM   1817  C   ASP   126      39.843  44.099  49.973  0.00  0.00      A
ATOM   1818  O   ASP   126      39.813  45.063  49.209  0.00  0.00      A
ATOM   1819  N   TRP   127      39.194  42.970  49.677  0.00  0.00      A
ATOM   1820  H   TRP   127      39.157  42.257  50.394  0.00  0.00      A
ATOM   1821  CA  TRP   127      38.485  42.694  48.410  0.00  0.00      A
ATOM   1822  HA  TRP   127      39.097  43.083  47.596  0.00  0.00      A
ATOM   1823  CB  TRP   127      38.394  41.173  48.216  0.00  0.00      A
ATOM   1824  HB3 TRP   127      37.899  40.733  49.083  0.00  0.00      A
ATOM   1825  HB2 TRP   127      37.774  40.961  47.344  0.00  0.00      A
ATOM   1826  CG  TRP   127      39.706  40.482  47.990  0.00  0.00      A
ATOM   1827  CD1 TRP   127      40.368  40.442  46.811  0.00  0.00      A
ATOM   1828  HD1 TRP   127      40.030  40.933  45.904  0.00  0.00      A
ATOM   1829  NE1 TRP   127      41.489  39.644  46.931  0.00  0.00      A
ATOM   1830  HE1 TRP   127      42.063  39.369  46.149  0.00  0.00      A
ATOM   1831  CE2 TRP   127      41.609  39.131  48.204  0.00  0.00      A
ATOM   1832  CZ2 TRP   127      42.548  38.276  48.801  0.00  0.00      A
ATOM   1833  HZ2 TRP   127      43.390  37.903  48.240  0.00  0.00      A
ATOM   1834  CH2 TRP   127      42.363  37.893  50.139  0.00  0.00      A
ATOM   1835  HH2 TRP   127      43.069  37.229  50.619  0.00  0.00      A
ATOM   1836  CZ3 TRP   127      41.240  38.352  50.850  0.00  0.00      A
ATOM   1837  HZ3 TRP   127      41.071  38.017  51.865  0.00  0.00      A
ATOM   1838  CE3 TRP   127      40.313  39.223  50.247  0.00  0.00      A
ATOM   1839  HE3 TRP   127      39.442  39.537  50.805  0.00  0.00      A
ATOM   1840  CD2 TRP   127      40.480  39.650  48.911  0.00  0.00      A
ATOM   1841  C   TRP   127      37.110  43.392  48.262  0.00  0.00      A
ATOM   1842  O   TRP   127      36.221  42.895  47.567  0.00  0.00      A
ATOM   1843  N   GLN   128      36.947  44.585  48.839  0.00  0.00      A
ATOM   1844  H   GLN   128      37.749  44.972  49.325  0.00  0.00      A
ATOM   1845  CA  GLN   128      35.789  45.470  48.640  0.00  0.00      A
ATOM   1846  HA  GLN   128      35.468  45.384  47.600  0.00  0.00      A
ATOM   1847  CB  GLN   128      34.597  45.016  49.505  0.00  0.00      A
ATOM   1848  HB3 GLN   128      34.278  44.044  49.135  0.00  0.00      A
ATOM   1849  HB2 GLN   128      33.762  45.696  49.332  0.00  0.00      A
ATOM   1850  CG  GLN   128      34.843  44.877  51.020  0.00  0.00      A
ATOM   1851  HG3 GLN   128      35.776  44.345  51.201  0.00  0.00      A
ATOM   1852  HG2 GLN   128      34.039  44.278  51.447  0.00  0.00      A
ATOM   1853  CD  GLN   128      34.856  46.210  51.757  0.00  0.00      A
ATOM   1854  OE1 GLN   128      34.116  47.131  51.438  0.00  0.00      A
ATOM   1855  NE2 GLN   128      35.654  46.368  52.791  0.00  0.00      A
ATOM   1856 HE21 GLN   128      35.634  47.260  53.253  0.00  0.00      A
ATOM   1857 HE22 GLN   128      36.312  45.649  53.079  0.00  0.00      A
ATOM   1858  C   GLN   128      36.185  46.940  48.866  0.00  0.00      A
ATOM   1859  O   GLN   128      37.001  47.254  49.737  0.00  0.00      A
ATOM   1860  N   SER   129      35.811  47.809  47.928  0.00  0.00      A
ATOM   1861  H   SER   129      35.131  47.495  47.242  0.00  0.00      A
ATOM   1862  CA  SER   129      36.557  49.038  47.593  0.00  0.00      A
ATOM   1863  HA  SER   129      37.583  48.895  47.926  0.00  0.00      A
ATOM   1864  CB  SER   129      36.651  49.206  46.060  0.00  0.00      A
ATOM   1865  HB3 SER   129      37.533  48.667  45.714  0.00  0.00      A
ATOM   1866  HB2 SER   129      36.781  50.254  45.788  0.00  0.00      A
ATOM   1867  OG  SER   129      35.537  48.665  45.375  0.00  0.00      A
ATOM   1868  HG  SER   129      35.677  47.704  45.281  0.00  0.00      A
ATOM   1869  C   SER   129      36.114  50.301  48.355  0.00  0.00      A
ATOM   1870  O   SER   129      36.007  51.382  47.776  0.00  0.00      A
ATOM   1871  N   VAL   130      35.909  50.182  49.675  0.00  0.00      A
ATOM   1872  H   VAL   130      35.995  49.257  50.077  0.00  0.00      A
ATOM   1873  CA  VAL   130      35.781  51.325  50.607  0.00  0.00      A
ATOM   1874  HA  VAL   130      35.253  52.118  50.090  0.00  0.00      A
ATOM   1875  CB  VAL   130      34.913  50.945  51.827  0.00  0.00      A
ATOM   1876  HB  VAL   130      33.981  50.531  51.443  0.00  0.00      A
ATOM   1877  CG1 VAL   130      35.552  49.877  52.720  0.00  0.00      A
ATOM   1878 HG11 VAL   130      35.826  49.014  52.120  0.00  0.00      A
ATOM   1879 HG12 VAL   130      36.439  50.270  53.215  0.00  0.00      A
ATOM   1880 HG13 VAL   130      34.832  49.565  53.476  0.00  0.00      A
ATOM   1881  CG2 VAL   130      34.550  52.155  52.696  0.00  0.00      A
ATOM   1882 HG21 VAL   130      34.119  52.947  52.083  0.00  0.00      A
ATOM   1883 HG22 VAL   130      33.816  51.858  53.446  0.00  0.00      A
ATOM   1884 HG23 VAL   130      35.428  52.540  53.214  0.00  0.00      A
ATOM   1885  C   VAL   130      37.145  51.900  51.029  0.00  0.00      A
ATOM   1886  O   VAL   130      38.121  51.157  51.176  0.00  0.00      A
ATOM   1887  N   ASN   131      37.200  53.209  51.288  0.00  0.00      A
ATOM   1888  H   ASN   131      36.375  53.766  51.074  0.00  0.00      A
ATOM   1889  CA  ASN   131      38.333  53.930  51.879  0.00  0.00      A
ATOM   1890  HA  ASN   131      38.803  53.276  52.615  0.00  0.00      A
ATOM   1891  CB  ASN   131      39.338  54.245  50.752  0.00  0.00      A
ATOM   1892  HB3 ASN   131      40.222  54.719  51.164  0.00  0.00      A
ATOM   1893  HB2 ASN   131      39.653  53.315  50.281  0.00  0.00      A
ATOM   1894  CG  ASN   131      38.774  55.173  49.693  0.00  0.00      A
ATOM   1895  OD1 ASN   131      38.638  56.370  49.892  0.00  0.00      A
ATOM   1896  ND2 ASN   131      38.590  54.673  48.498  0.00  0.00      A
ATOM   1897 HD21 ASN   131      38.227  55.243  47.745  0.00  0.00      A
ATOM   1898 HD22 ASN   131      38.834  53.705  48.316  0.00  0.00      A
ATOM   1899  C   ASN   131      37.870  55.214  52.617  0.00  0.00      A
ATOM   1900  O   ASN   131      36.791  55.733  52.307  0.00  0.00      A
ATOM   1901  N   PRO   132      38.670  55.789  53.539  0.00  0.00      A
ATOM   1902  CD  PRO   132      39.917  55.260  54.074  0.00  0.00      A
ATOM   1903  HD3 PRO   132      39.715  54.348  54.639  0.00  0.00      A
ATOM   1904  HD2 PRO   132      40.639  55.067  53.287  0.00  0.00      A
ATOM   1905  CG  PRO   132      40.473  56.332  55.007  0.00  0.00      A
ATOM   1906  HG3 PRO   132      41.086  57.035  54.441  0.00  0.00      A
ATOM   1907  HG2 PRO   132      41.048  55.899  55.825  0.00  0.00      A
ATOM   1908  CB  PRO   132      39.210  57.032  55.499  0.00  0.00      A
ATOM   1909  HB3 PRO   132      38.764  56.452  56.308  0.00  0.00      A
ATOM   1910  HB2 PRO   132      39.418  58.049  55.833  0.00  0.00      A
ATOM   1911  CA  PRO   132      38.287  56.995  54.277  0.00  0.00      A
ATOM   1912  HA  PRO   132      37.257  56.902  54.624  0.00  0.00      A
ATOM   1913  C   PRO   132      38.391  58.300  53.469  0.00  0.00      A
ATOM   1914  O   PRO   132      37.745  59.279  53.846  0.00  0.00      A
ATOM   1915  N   ASN   133      39.202  58.369  52.404  0.00  0.00      A
ATOM   1916  H   ASN   133      39.742  57.555  52.137  0.00  0.00      A
ATOM   1917  CA  ASN   133      39.359  59.600  51.619  0.00  0.00      A
ATOM   1918  HA  ASN   133      39.516  60.428  52.313  0.00  0.00      A
ATOM   1919  CB  ASN   133      40.613  59.475  50.728  0.00  0.00      A
ATOM   1920  HB3 ASN   133      40.425  58.759  49.927  0.00  0.00      A
ATOM   1921  HB2 ASN   133      41.441  59.116  51.327  0.00  0.00      A
ATOM   1922  CG  ASN   133      41.062  60.796  50.124  0.00  0.00      A
ATOM   1923  OD1 ASN   133      40.773  61.870  50.622  0.00  0.00      A
ATOM   1924  ND2 ASN   133      41.857  60.776  49.084  0.00  0.00      A
ATOM   1925 HD21 ASN   133      42.174  59.908  48.678  0.00  0.00      A
ATOM   1926 HD22 ASN   133      42.133  61.664  48.701  0.00  0.00      A
ATOM   1927  C   ASN   133      38.104  59.947  50.792  0.00  0.00      A
ATOM   1928  O   ASN   133      37.655  61.095  50.813  0.00  0.00      A
ATOM   1929  N   TYR   134      37.469  58.949  50.167  0.00  0.00      A
ATOM   1930  H   TYR   134      37.885  58.025  50.228  0.00  0.00      A
ATOM   1931  CA  TYR   134      36.446  59.163  49.137  0.00  0.00      A
ATOM   1932  HA  TYR   134      36.306  60.231  48.969  0.00  0.00      A
ATOM   1933  CB  TYR   134      36.923  58.534  47.814  0.00  0.00      A
ATOM   1934  HB3 TYR   134      36.973  57.451  47.937  0.00  0.00      A
ATOM   1935  HB2 TYR   134      36.172  58.729  47.049  0.00  0.00      A
ATOM   1936  CG  TYR   134      38.255  59.024  47.282  0.00  0.00      A
ATOM   1937  CD1 TYR   134      38.417  60.378  46.932  0.00  0.00      A
ATOM   1938  HD1 TYR   134      37.603  61.077  47.071  0.00  0.00      A
ATOM   1939  CE1 TYR   134      39.637  60.820  46.390  0.00  0.00      A
ATOM   1940  HE1 TYR   134      39.773  61.858  46.122  0.00  0.00      A
ATOM   1941  CZ  TYR   134      40.684  59.911  46.193  0.00  0.00      A
ATOM   1942  OH  TYR   134      41.857  60.357  45.686  0.00  0.00      A
ATOM   1943  HH  TYR   134      42.488  59.632  45.506  0.00  0.00      A
ATOM   1944  CE2 TYR   134      40.535  58.563  46.544  0.00  0.00      A
ATOM   1945  HE2 TYR   134      41.349  57.871  46.390  0.00  0.00      A
ATOM   1946  CD2 TYR   134      39.316  58.117  47.086  0.00  0.00      A
ATOM   1947  HD2 TYR   134      39.190  57.075  47.338  0.00  0.00      A
ATOM   1948  C   TYR   134      35.075  58.576  49.489  0.00  0.00      A
ATOM   1949  O   TYR   134      34.059  59.207  49.190  0.00  0.00      A
ATOM   1950  N   GLY   135      35.016  57.311  49.923  0.00  0.00      A
ATOM   1951  H   GLY   135      35.875  56.827  50.157  0.00  0.00      A
ATOM   1952  CA  GLY   135      33.782  56.519  49.881  0.00  0.00      A
ATOM   1953  HA3 GLY   135      33.127  56.912  49.103  0.00  0.00      A
ATOM   1954  HA2 GLY   135      33.261  56.600  50.833  0.00  0.00      A
ATOM   1955  C   GLY   135      34.012  55.041  49.576  0.00  0.00      A
ATOM   1956  O   GLY   135      35.079  54.500  49.866  0.00  0.00      A
ATOM   1957  N   ARG   136      33.048  54.420  48.883  0.00  0.00      A
ATOM   1958  H   ARG   136      32.206  54.954  48.681  0.00  0.00      A
ATOM   1959  CA  ARG   136      33.079  53.022  48.419  0.00  0.00      A
ATOM   1960  HA  ARG   136      34.100  52.655  48.447  0.00  0.00      A
ATOM   1961  CB  ARG   136      32.196  52.185  49.367  0.00  0.00      A
ATOM   1962  HB3 ARG   136      32.595  52.258  50.378  0.00  0.00      A
ATOM   1963  HB2 ARG   136      31.191  52.609  49.375  0.00  0.00      A
ATOM   1964  CG  ARG   136      32.101  50.701  48.972  0.00  0.00      A
ATOM   1965  HG3 ARG   136      33.103  50.274  48.928  0.00  0.00      A
ATOM   1966  HG2 ARG   136      31.636  50.612  47.993  0.00  0.00      A
ATOM   1967  CD  ARG   136      31.262  49.888  49.957  0.00  0.00      A
ATOM   1968  HD3 ARG   136      31.361  48.831  49.707  0.00  0.00      A
ATOM   1969  HD2 ARG   136      31.657  50.042  50.961  0.00  0.00      A
ATOM   1970  NE  ARG   136      29.837  50.263  49.918  0.00  0.00      A
ATOM   1971  HE  ARG   136      29.546  50.993  49.285  0.00  0.00      A
ATOM   1972  CZ  ARG   136      28.888  49.786  50.701  0.00  0.00      A
ATOM   1973  NH1 ARG   136      29.086  48.856  51.585  0.00  0.00      A
ATOM   1974 HH11 ARG   136      28.301  48.563  52.154  0.00  0.00      A
ATOM   1975 HH12 ARG   136      29.988  48.399  51.657  0.00  0.00      A
ATOM   1976  NH2 ARG   136      27.690  50.270  50.624  0.00  0.00      A
ATOM   1977 HH21 ARG   136      26.992  49.990  51.303  0.00  0.00      A
ATOM   1978 HH22 ARG   136      27.501  51.032  49.986  0.00  0.00      A
ATOM   1979  C   ARG   136      32.585  52.914  46.978  0.00  0.00      A
ATOM   1980  O   ARG   136      31.496  53.403  46.688  0.00  0.00      A
ATOM   1981  N   THR   137      33.199  52.041  46.175  0.00  0.00      A
ATOM   1982  H   THR   137      34.068  51.623  46.477  0.00  0.00      A
ATOM   1983  CA  THR   137      32.602  51.586  44.901  0.00  0.00      A
ATOM   1984  HA  THR   137      32.021  52.407  44.500  0.00  0.00      A
ATOM   1985  CB  THR   137      33.669  51.226  43.852  0.00  0.00      A
ATOM   1986  HB  THR   137      34.194  50.330  44.169  0.00  0.00      A
ATOM   1987  CG2 THR   137      33.112  50.998  42.447  0.00  0.00      A
ATOM   1988 HG21 THR   137      33.915  50.686  41.783  0.00  0.00      A
ATOM   1989 HG22 THR   137      32.365  50.208  42.454  0.00  0.00      A
ATOM   1990 HG23 THR   137      32.658  51.911  42.063  0.00  0.00      A
ATOM   1991  OG1 THR   137      34.596  52.278  43.735  0.00  0.00      A
ATOM   1992  HG1 THR   137      34.094  53.063  43.436  0.00  0.00      A
ATOM   1993  C   THR   137      31.667  50.389  45.121  0.00  0.00      A
ATOM   1994  O   THR   137      32.052  49.420  45.785  0.00  0.00      A
ATOM   1995  N   ASN   138      30.517  50.372  44.441  0.00  0.00      A
ATOM   1996  H   ASN   138      30.313  51.162  43.837  0.00  0.00      A
ATOM   1997  CA  ASN   138      29.601  49.225  44.366  0.00  0.00      A
ATOM   1998  HA  ASN   138      30.053  48.370  44.867  0.00  0.00      A
ATOM   1999  CB  ASN   138      28.284  49.544  45.098  0.00  0.00      A
ATOM   2000  HB3 ASN   138      28.492  49.989  46.071  0.00  0.00      A
ATOM   2001  HB2 ASN   138      27.737  48.617  45.265  0.00  0.00      A
ATOM   2002  CG  ASN   138      27.381  50.458  44.290  0.00  0.00      A
ATOM   2003  OD1 ASN   138      26.778  50.063  43.307  0.00  0.00      A
ATOM   2004  ND2 ASN   138      27.311  51.716  44.635  0.00  0.00      A
ATOM   2005 HD21 ASN   138      26.800  52.336  44.019  0.00  0.00      A
ATOM   2006 HD22 ASN   138      27.882  52.082  45.388  0.00  0.00      A
ATOM   2007  C   ASN   138      29.365  48.797  42.909  0.00  0.00      A
ATOM   2008  O   ASN   138      29.761  49.495  41.974  0.00  0.00      A
ATOM   2009  N   ASN   139      28.867  47.577  42.725  0.00  0.00      A
ATOM   2010  H   ASN   139      28.543  47.049  43.528  0.00  0.00      A
ATOM   2011  CA  ASN   139      28.792  46.937  41.419  0.00  0.00      A
ATOM   2012  HA  ASN   139      29.792  46.958  40.988  0.00  0.00      A
ATOM   2013  CB  ASN   139      28.424  45.472  41.673  0.00  0.00      A
ATOM   2014  HB3 ASN   139      27.360  45.372  41.848  0.00  0.00      A
ATOM   2015  HB2 ASN   139      28.945  45.109  42.555  0.00  0.00      A
ATOM   2016  CG  ASN   139      28.787  44.598  40.507  0.00  0.00      A
ATOM   2017  OD1 ASN   139      28.351  44.813  39.388  0.00  0.00      A
ATOM   2018  ND2 ASN   139      29.741  43.725  40.707  0.00  0.00      A
ATOM   2019 HD21 ASN   139      29.985  43.126  39.927  0.00  0.00      A
ATOM   2020 HD22 ASN   139      30.139  43.593  41.631  0.00  0.00      A
ATOM   2021  C   ASN   139      27.794  47.641  40.460  0.00  0.00      A
ATOM   2022  O   ASN   139      26.607  47.723  40.784  0.00  0.00      A
ATOM   2023  N   PRO   140      28.195  48.018  39.225  0.00  0.00      A
ATOM   2024  CD  PRO   140      29.571  48.090  38.751  0.00  0.00      A
ATOM   2025  HD3 PRO   140      29.904  47.097  38.445  0.00  0.00      A
ATOM   2026  HD2 PRO   140      30.239  48.497  39.511  0.00  0.00      A
ATOM   2027  CG  PRO   140      29.538  49.024  37.543  0.00  0.00      A
ATOM   2028  HG3 PRO   140      29.615  50.058  37.878  0.00  0.00      A
ATOM   2029  HG2 PRO   140      30.324  48.791  36.828  0.00  0.00      A
ATOM   2030  CB  PRO   140      28.155  48.781  36.954  0.00  0.00      A
ATOM   2031  HB3 PRO   140      28.183  47.886  36.328  0.00  0.00      A
ATOM   2032  HB2 PRO   140      27.806  49.638  36.376  0.00  0.00      A
ATOM   2033  CA  PRO   140      27.286  48.539  38.192  0.00  0.00      A
ATOM   2034  HA  PRO   140      26.900  49.495  38.536  0.00  0.00      A
ATOM   2035  C   PRO   140      26.091  47.643  37.829  0.00  0.00      A
ATOM   2036  O   PRO   140      25.071  48.156  37.364  0.00  0.00      A
ATOM   2037  N   HIE   141      26.219  46.320  38.007  0.00  0.00      A
ATOM   2038  H   HIE   141      27.080  45.962  38.407  0.00  0.00      A
ATOM   2039  CA  HIE   141      25.168  45.351  37.674  0.00  0.00      A
ATOM   2040  HA  HIE   141      24.592  45.737  36.835  0.00  0.00      A
ATOM   2041  CB  HIE   141      25.791  44.011  37.244  0.00  0.00      A
ATOM   2042  HB3 HIE   141      26.318  43.572  38.091  0.00  0.00      A
ATOM   2043  HB2 HIE   141      24.987  43.326  36.971  0.00  0.00      A
ATOM   2044  CG  HIE   141      26.742  44.095  36.072  0.00  0.00      A
ATOM   2045  ND1 HIE   141      26.388  44.035  34.718  0.00  0.00      A
ATOM   2046  CE1 HIE   141      27.544  44.069  34.033  0.00  0.00      A
ATOM   2047  HE1 HIE   141      27.628  44.012  32.954  0.00  0.00      A
ATOM   2048  NE2 HIE   141      28.583  44.170  34.875  0.00  0.00      A
ATOM   2049  HE2 HIE   141      29.567  44.179  34.606  0.00  0.00      A
ATOM   2050  CD2 HIE   141      28.100  44.180  36.162  0.00  0.00      A
ATOM   2051  HD2 HIE   141      28.678  44.208  37.074  0.00  0.00      A
ATOM   2052  C   HIE   141      24.169  45.119  38.817  0.00  0.00      A
ATOM   2053  O   HIE   141      23.051  44.697  38.540  0.00  0.00      A
ATOM   2054  N   ASP   142      24.542  45.396  40.074  0.00  0.00      A
ATOM   2055  H   ASP   142      25.451  45.818  40.211  0.00  0.00      A
ATOM   2056  CA  ASP   142      23.680  45.287  41.263  0.00  0.00      A
ATOM   2057  HA  ASP   142      22.690  45.663  41.007  0.00  0.00      A
ATOM   2058  CB  ASP   142      23.536  43.815  41.702  0.00  0.00      A
ATOM   2059  HB3 ASP   142      23.114  43.235  40.881  0.00  0.00      A
ATOM   2060  HB2 ASP   142      24.523  43.406  41.922  0.00  0.00      A
ATOM   2061  CG  ASP   142      22.639  43.654  42.937  0.00  0.00      A
ATOM   2062  OD1 ASP   142      22.991  44.137  44.033  0.00  0.00      A
ATOM   2063  OD2 ASP   142      21.571  43.006  42.875  0.00  0.00      A
ATOM   2064  C   ASP   142      24.251  46.141  42.412  0.00  0.00      A
ATOM   2065  O   ASP   142      25.294  45.823  42.986  0.00  0.00      A
ATOM   2066  N   HID   143      23.520  47.173  42.831  0.00  0.00      A
ATOM   2067  H   HID   143      22.613  47.326  42.402  0.00  0.00      A
ATOM   2068  CA  HID   143      24.020  48.190  43.759  0.00  0.00      A
ATOM   2069  HA  HID   143      25.066  48.357  43.504  0.00  0.00      A
ATOM   2070  CB  HID   143      23.270  49.507  43.490  0.00  0.00      A
ATOM   2071  HB3 HID   143      23.630  50.269  44.179  0.00  0.00      A
ATOM   2072  HB2 HID   143      22.204  49.358  43.666  0.00  0.00      A
ATOM   2073  CG  HID   143      23.485  50.033  42.086  0.00  0.00      A
ATOM   2074  ND1 HID   143      24.636  49.902  41.344  0.00  0.00      A
ATOM   2075  HD1 HID   143      25.499  49.457  41.661  0.00  0.00      A
ATOM   2076  CE1 HID   143      24.447  50.491  40.157  0.00  0.00      A
ATOM   2077  HE1 HID   143      25.188  50.535  39.370  0.00  0.00      A
ATOM   2078  NE2 HID   143      23.213  51.024  40.083  0.00  0.00      A
ATOM   2079  CD2 HID   143      22.597  50.731  41.313  0.00  0.00      A
ATOM   2080  HD2 HID   143      21.595  51.008  41.606  0.00  0.00      A
ATOM   2081  C   HID   143      24.049  47.771  45.247  0.00  0.00      A
ATOM   2082  O   HID   143      24.444  48.577  46.100  0.00  0.00      A
ATOM   2083  N   SER   144      23.836  46.483  45.555  0.00  0.00      A
ATOM   2084  H   SER   144      23.547  45.863  44.801  0.00  0.00      A
ATOM   2085  CA  SER   144      24.174  45.860  46.848  0.00  0.00      A
ATOM   2086  HA  SER   144      24.294  46.635  47.603  0.00  0.00      A
ATOM   2087  CB  SER   144      23.040  44.944  47.316  0.00  0.00      A
ATOM   2088  HB3 SER   144      23.215  44.674  48.358  0.00  0.00      A
ATOM   2089  HB2 SER   144      22.089  45.468  47.256  0.00  0.00      A
ATOM   2090  OG  SER   144      22.974  43.757  46.548  0.00  0.00      A
ATOM   2091  HG  SER   144      22.935  44.003  45.585  0.00  0.00      A
ATOM   2092  C   SER   144      25.476  45.046  46.813  0.00  0.00      A
ATOM   2093  O   SER   144      26.021  44.714  47.871  0.00  0.00      A
ATOM   2094  N   ARG   145      25.950  44.661  45.618  0.00  0.00      A
ATOM   2095  H   ARG   145      25.489  45.006  44.777  0.00  0.00      A
ATOM   2096  CA  ARG   145      27.121  43.793  45.453  0.00  0.00      A
ATOM   2097  HA  ARG   145      27.146  43.092  46.283  0.00  0.00      A
ATOM   2098  CB  ARG   145      27.030  42.982  44.143  0.00  0.00      A
ATOM   2099  HB3 ARG   145      26.475  43.535  43.386  0.00  0.00      A
ATOM   2100  HB2 ARG   145      28.035  42.822  43.752  0.00  0.00      A
ATOM   2101  CG  ARG   145      26.399  41.593  44.343  0.00  0.00      A
ATOM   2102  HG3 ARG   145      26.510  41.030  43.417  0.00  0.00      A
ATOM   2103  HG2 ARG   145      26.940  41.070  45.129  0.00  0.00      A
ATOM   2104  CD  ARG   145      24.913  41.644  44.707  0.00  0.00      A
ATOM   2105  HD3 ARG   145      24.385  42.095  43.874  0.00  0.00      A
ATOM   2106  HD2 ARG   145      24.779  42.253  45.600  0.00  0.00      A
ATOM   2107  NE  ARG   145      24.359  40.307  44.956  0.00  0.00      A
ATOM   2108  HE  ARG   145      25.008  39.537  45.071  0.00  0.00      A
ATOM   2109  CZ  ARG   145      23.088  39.978  45.091  0.00  0.00      A
ATOM   2110  NH1 ARG   145      22.095  40.807  44.942  0.00  0.00      A
ATOM   2111 HH11 ARG   145      21.157  40.484  45.137  0.00  0.00      A
ATOM   2112 HH12 ARG   145      22.253  41.726  44.556  0.00  0.00      A
ATOM   2113  NH2 ARG   145      22.787  38.751  45.371  0.00  0.00      A
ATOM   2114 HH21 ARG   145      23.534  38.077  45.475  0.00  0.00      A
ATOM   2115 HH22 ARG   145      21.818  38.446  45.359  0.00  0.00      A
ATOM   2116  C   ARG   145      28.431  44.570  45.540  0.00  0.00      A
ATOM   2117  O   ARG   145      28.562  45.700  45.058  0.00  0.00      A
ATOM   2118  N   SER   146      29.468  43.836  45.932  0.00  0.00      A
ATOM   2119  H   SER   146      29.268  42.913  46.305  0.00  0.00      A
ATOM   2120  CA  SER   146      30.864  44.226  45.754  0.00  0.00      A
ATOM   2121  HA  SER   146      31.031  45.152  46.295  0.00  0.00      A
ATOM   2122  CB  SER   146      31.770  43.157  46.372  0.00  0.00      A
ATOM   2123  HB3 SER   146      31.455  42.976  47.401  0.00  0.00      A
ATOM   2124  HB2 SER   146      31.687  42.227  45.809  0.00  0.00      A
ATOM   2125  OG  SER   146      33.113  43.598  46.377  0.00  0.00      A
ATOM   2126  HG  SER   146      33.593  43.078  47.035  0.00  0.00      A
ATOM   2127  C   SER   146      31.197  44.469  44.276  0.00  0.00      A
ATOM   2128  O   SER   146      30.954  43.617  43.417  0.00  0.00      A
ATOM   2129  N   ALA   147      31.833  45.605  43.978  0.00  0.00      A
ATOM   2130  H   ALA   147      32.045  46.241  44.738  0.00  0.00      A
ATOM   2131  CA  ALA   147      32.572  45.775  42.721  0.00  0.00      A
ATOM   2132  HA  ALA   147      31.968  45.411  41.887  0.00  0.00      A
ATOM   2133  CB  ALA   147      32.844  47.269  42.508  0.00  0.00      A
ATOM   2134  HB1 ALA   147      31.903  47.807  42.420  0.00  0.00      A
ATOM   2135  HB2 ALA   147      33.410  47.412  41.585  0.00  0.00      A
ATOM   2136  HB3 ALA   147      33.415  47.674  43.344  0.00  0.00      A
ATOM   2137  C   ALA   147      33.895  44.976  42.746  0.00  0.00      A
ATOM   2138  O   ALA   147      34.440  44.614  41.704  0.00  0.00      A
ATOM   2139  N   GLY   148      34.401  44.690  43.950  0.00  0.00      A
ATOM   2140  H   GLY   148      33.869  44.994  44.758  0.00  0.00      A
ATOM   2141  CA  GLY   148      35.636  43.956  44.219  0.00  0.00      A
ATOM   2142  HA3 GLY   148      35.410  43.110  44.867  0.00  0.00      A
ATOM   2143  HA2 GLY   148      36.053  43.569  43.291  0.00  0.00      A
ATOM   2144  C   GLY   148      36.688  44.833  44.905  0.00  0.00      A
ATOM   2145  O   GLY   148      36.444  46.016  45.184  0.00  0.00      A
ATOM   2146  N   GLY   149      37.918  44.322  45.008  0.00  0.00      A
ATOM   2147  H   GLY   149      38.120  43.365  44.772  0.00  0.00      A
ATOM   2148  CA  GLY   149      39.070  45.134  45.299  0.00  0.00      A
ATOM   2149  HA3 GLY   149      38.965  46.070  44.742  0.00  0.00      A
ATOM   2150  HA2 GLY   149      39.122  45.334  46.368  0.00  0.00      A
ATOM   2151  C   GLY   149      40.307  44.346  44.873  0.00  0.00      A
ATOM   2152  O   GLY   149      40.251  43.104  44.805  0.00  0.00      A
ATOM   2153  N   SER   150      41.404  45.048  44.596  0.00  0.00      A
ATOM   2154  H   SER   150      42.234  44.489  44.412  0.00  0.00      A
ATOM   2155  CA  SER   150      41.548  46.497  44.723  0.00  0.00      A
ATOM   2156  HA  SER   150      40.772  46.802  45.428  0.00  0.00      A
ATOM   2157  CB  SER   150      42.890  46.847  45.361  0.00  0.00      A
ATOM   2158  HB3 SER   150      42.943  47.938  45.390  0.00  0.00      A
ATOM   2159  HB2 SER   150      42.943  46.457  46.387  0.00  0.00      A
ATOM   2160  OG  SER   150      44.018  46.335  44.680  0.00  0.00      A
ATOM   2161  HG  SER   150      44.268  46.826  43.784  0.00  0.00      A
ATOM   2162  C   SER   150      41.328  47.344  43.493  0.00  0.00      A
ATOM   2163  O   SER   150      40.893  48.468  43.647  0.00  0.00      A
ATOM   2164  N   SER   151      41.382  46.781  42.280  0.00  0.00      A
ATOM   2165  H   SER   151      41.614  45.802  42.174  0.00  0.00      A
ATOM   2166  CA  SER   151      41.143  47.585  41.059  0.00  0.00      A
ATOM   2167  HA  SER   151      41.609  48.560  41.208  0.00  0.00      A
ATOM   2168  CB  SER   151      41.826  46.977  39.822  0.00  0.00      A
ATOM   2169  HB3 SER   151      41.888  47.729  39.035  0.00  0.00      A
ATOM   2170  HB2 SER   151      41.237  46.136  39.449  0.00  0.00      A
ATOM   2171  OG  SER   151      43.128  46.522  40.146  0.00  0.00      A
ATOM   2172  HG  SER   151      42.991  45.584  40.371  0.00  0.00      A
ATOM   2173  C   SER   151      39.645  47.851  40.811  0.00  0.00      A
ATOM   2174  O   SER   151      39.247  48.106  39.678  0.00  0.00      A
ATOM   2175  N   GLY   152      38.793  47.639  41.824  0.00  0.00      A
ATOM   2176  H   GLY   152      39.208  47.462  42.726  0.00  0.00      A
ATOM   2177  CA  GLY   152      37.329  47.653  41.757  0.00  0.00      A
ATOM   2178  HA3 GLY   152      36.987  46.743  41.266  0.00  0.00      A
ATOM   2179  HA2 GLY   152      36.939  47.654  42.775  0.00  0.00      A
ATOM   2180  C   GLY   152      36.711  48.845  41.020  0.00  0.00      A
ATOM   2181  O   GLY   152      35.889  48.626  40.131  0.00  0.00      A
ATOM   2182  N   GLY   153      37.204  50.071  41.242  0.00  0.00      A
ATOM   2183  H   GLY   153      37.925  50.204  41.944  0.00  0.00      A
ATOM   2184  CA  GLY   153      36.715  51.271  40.550  0.00  0.00      A
ATOM   2185  HA3 GLY   153      35.641  51.366  40.693  0.00  0.00      A
ATOM   2186  HA2 GLY   153      37.191  52.146  40.990  0.00  0.00      A
ATOM   2187  C   GLY   153      36.998  51.290  39.045  0.00  0.00      A
ATOM   2188  O   GLY   153      36.101  51.588  38.259  0.00  0.00      A
ATOM   2189  N   ALA   154      38.148  50.751  38.634  0.00  0.00      A
ATOM   2190  H   ALA   154      38.776  50.371  39.326  0.00  0.00      A
ATOM   2191  CA  ALA   154      38.517  50.606  37.226  0.00  0.00      A
ATOM   2192  HA  ALA   154      38.345  51.551  36.705  0.00  0.00      A
ATOM   2193  CB  ALA   154      40.018  50.295  37.175  0.00  0.00      A
ATOM   2194  HB1 ALA   154      40.274  49.476  37.842  0.00  0.00      A
ATOM   2195  HB2 ALA   154      40.303  50.018  36.163  0.00  0.00      A
ATOM   2196  HB3 ALA   154      40.589  51.178  37.466  0.00  0.00      A
ATOM   2197  C   ALA   154      37.683  49.526  36.506  0.00  0.00      A
ATOM   2198  O   ALA   154      37.142  49.767  35.426  0.00  0.00      A
ATOM   2199  N   ALA   155      37.439  48.384  37.159  0.00  0.00      A
ATOM   2200  H   ALA   155      37.849  48.256  38.076  0.00  0.00      A
ATOM   2201  CA  ALA   155      36.579  47.333  36.609  0.00  0.00      A
ATOM   2202  HA  ALA   155      36.940  47.079  35.612  0.00  0.00      A
ATOM   2203  CB  ALA   155      36.708  46.089  37.491  0.00  0.00      A
ATOM   2204  HB1 ALA   155      37.759  45.813  37.591  0.00  0.00      A
ATOM   2205  HB2 ALA   155      36.280  46.284  38.475  0.00  0.00      A
ATOM   2206  HB3 ALA   155      36.176  45.261  37.026  0.00  0.00      A
ATOM   2207  C   ALA   155      35.109  47.781  36.461  0.00  0.00      A
ATOM   2208  O   ALA   155      34.489  47.533  35.422  0.00  0.00      A
ATOM   2209  N   ALA   156      34.612  48.587  37.408  0.00  0.00      A
ATOM   2210  H   ALA   156      35.164  48.752  38.244  0.00  0.00      A
ATOM   2211  CA  ALA   156      33.303  49.225  37.321  0.00  0.00      A
ATOM   2212  HA  ALA   156      32.563  48.451  37.113  0.00  0.00      A
ATOM   2213  CB  ALA   156      32.979  49.837  38.691  0.00  0.00      A
ATOM   2214  HB1 ALA   156      33.735  50.575  38.962  0.00  0.00      A
ATOM   2215  HB2 ALA   156      32.959  49.054  39.450  0.00  0.00      A
ATOM   2216  HB3 ALA   156      32.005  50.324  38.660  0.00  0.00      A
ATOM   2217  C   ALA   156      33.205  50.270  36.187  0.00  0.00      A
ATOM   2218  O   ALA   156      32.219  50.268  35.449  0.00  0.00      A
ATOM   2219  N   ALA   157      34.246  51.084  35.962  0.00  0.00      A
ATOM   2220  H   ALA   157      35.040  51.046  36.594  0.00  0.00      A
ATOM   2221  CA  ALA   157      34.267  52.096  34.900  0.00  0.00      A
ATOM   2222  HA  ALA   157      33.374  52.708  35.010  0.00  0.00      A
ATOM   2223  CB  ALA   157      35.502  52.985  35.101  0.00  0.00      A
ATOM   2224  HB1 ALA   157      36.415  52.400  34.973  0.00  0.00      A
ATOM   2225  HB2 ALA   157      35.500  53.795  34.371  0.00  0.00      A
ATOM   2226  HB3 ALA   157      35.496  53.415  36.104  0.00  0.00      A
ATOM   2227  C   ALA   157      34.223  51.514  33.471  0.00  0.00      A
ATOM   2228  O   ALA   157      33.523  52.059  32.607  0.00  0.00      A
ATOM   2229  N   LEU   158      34.828  50.336  33.274  0.00  0.00      A
ATOM   2230  H   LEU   158      35.403  49.978  34.029  0.00  0.00      A
ATOM   2231  CA  LEU   158      34.697  49.530  32.057  0.00  0.00      A
ATOM   2232  HA  LEU   158      34.911  50.147  31.182  0.00  0.00      A
ATOM   2233  CB  LEU   158      35.687  48.353  32.121  0.00  0.00      A
ATOM   2234  HB3 LEU   158      35.490  47.793  33.034  0.00  0.00      A
ATOM   2235  HB2 LEU   158      35.492  47.687  31.279  0.00  0.00      A
ATOM   2236  CG  LEU   158      37.176  48.726  32.103  0.00  0.00      A
ATOM   2237  HG  LEU   158      37.389  49.474  32.862  0.00  0.00      A
ATOM   2238  CD1 LEU   158      37.977  47.463  32.416  0.00  0.00      A
ATOM   2239 HD11 LEU   158      39.037  47.680  32.333  0.00  0.00      A
ATOM   2240 HD12 LEU   158      37.713  46.663  31.727  0.00  0.00      A
ATOM   2241 HD13 LEU   158      37.770  47.145  33.436  0.00  0.00      A
ATOM   2242  CD2 LEU   158      37.615  49.262  30.745  0.00  0.00      A
ATOM   2243 HD21 LEU   158      37.086  50.187  30.524  0.00  0.00      A
ATOM   2244 HD22 LEU   158      37.413  48.532  29.969  0.00  0.00      A
ATOM   2245 HD23 LEU   158      38.682  49.477  30.767  0.00  0.00      A
ATOM   2246  C   LEU   158      33.275  48.972  31.896  0.00  0.00      A
ATOM   2247  O   LEU   158      32.676  49.094  30.829  0.00  0.00      A
ATOM   2248  N   ALA   159      32.731  48.345  32.944  0.00  0.00      A
ATOM   2249  H   ALA   159      33.280  48.263  33.793  0.00  0.00      A
ATOM   2250  CA  ALA   159      31.426  47.682  32.894  0.00  0.00      A
ATOM   2251  HA  ALA   159      31.443  46.946  32.089  0.00  0.00      A
ATOM   2252  CB  ALA   159      31.224  46.939  34.214  0.00  0.00      A
ATOM   2253  HB1 ALA   159      30.265  46.422  34.203  0.00  0.00      A
ATOM   2254  HB2 ALA   159      31.249  47.637  35.050  0.00  0.00      A
ATOM   2255  HB3 ALA   159      32.023  46.209  34.334  0.00  0.00      A
ATOM   2256  C   ALA   159      30.263  48.651  32.613  0.00  0.00      A
ATOM   2257  O   ALA   159      29.455  48.397  31.714  0.00  0.00      A
ATOM   2258  N   ALA   160      30.307  49.843  33.221  0.00  0.00      A
ATOM   2259  H   ALA   160      31.015  49.975  33.939  0.00  0.00      A
ATOM   2260  CA  ALA   160      29.434  50.986  32.935  0.00  0.00      A
ATOM   2261  HA  ALA   160      28.401  50.646  32.949  0.00  0.00      A
ATOM   2262  CB  ALA   160      29.606  51.990  34.082  0.00  0.00      A
ATOM   2263  HB1 ALA   160      29.004  52.879  33.894  0.00  0.00      A
ATOM   2264  HB2 ALA   160      30.654  52.274  34.180  0.00  0.00      A
ATOM   2265  HB3 ALA   160      29.278  51.538  35.019  0.00  0.00      A
ATOM   2266  C   ALA   160      29.664  51.639  31.549  0.00  0.00      A
ATOM   2267  O   ALA   160      28.909  52.527  31.145  0.00  0.00      A
ATOM   2268  N   GLY   161      30.673  51.201  30.790  0.00  0.00      A
ATOM   2269  H   GLY   161      31.249  50.440  31.133  0.00  0.00      A
ATOM   2270  CA  GLY   161      30.983  51.726  29.462  0.00  0.00      A
ATOM   2271  HA3 GLY   161      30.134  51.565  28.798  0.00  0.00      A
ATOM   2272  HA2 GLY   161      31.842  51.178  29.081  0.00  0.00      A
ATOM   2273  C   GLY   161      31.347  53.210  29.449  0.00  0.00      A
ATOM   2274  O   GLY   161      30.890  53.942  28.572  0.00  0.00      A
ATOM   2275  N   MET   162      32.019  53.686  30.502  0.00  0.00      A
ATOM   2276  H   MET   162      32.321  53.025  31.212  0.00  0.00      A
ATOM   2277  CA  MET   162      32.468  55.082  30.604  0.00  0.00      A
ATOM   2278  HA  MET   162      31.710  55.729  30.161  0.00  0.00      A
ATOM   2279  CB  MET   162      32.627  55.490  32.083  0.00  0.00      A
ATOM   2280  HB3 MET   162      33.570  55.105  32.474  0.00  0.00      A
ATOM   2281  HB2 MET   162      32.646  56.576  32.127  0.00  0.00      A
ATOM   2282  CG  MET   162      31.483  54.981  32.975  0.00  0.00      A
ATOM   2283  HG3 MET   162      31.650  53.921  33.157  0.00  0.00      A
ATOM   2284  HG2 MET   162      30.548  55.080  32.422  0.00  0.00      A
ATOM   2285  SD  MET   162      31.237  55.795  34.582  0.00  0.00      A
ATOM   2286  CE  MET   162      32.881  55.735  35.342  0.00  0.00      A
ATOM   2287  HE1 MET   162      33.613  56.217  34.695  0.00  0.00      A
ATOM   2288  HE2 MET   162      32.852  56.255  36.300  0.00  0.00      A
ATOM   2289  HE3 MET   162      33.170  54.703  35.518  0.00  0.00      A
ATOM   2290  C   MET   162      33.781  55.298  29.825  0.00  0.00      A
ATOM   2291  O   MET   162      33.892  56.246  29.043  0.00  0.00      A
ATOM   2292  N   VAL   163      34.641  54.273  29.838  0.00  0.00      A
ATOM   2293  H   VAL   163      34.409  53.481  30.424  0.00  0.00      A
ATOM   2294  CA  VAL   163      35.894  54.151  29.075  0.00  0.00      A
ATOM   2295  HA  VAL   163      35.873  54.863  28.251  0.00  0.00      A
ATOM   2296  CB  VAL   163      37.125  54.464  29.958  0.00  0.00      A
ATOM   2297  HB  VAL   163      38.024  54.245  29.382  0.00  0.00      A
ATOM   2298  CG1 VAL   163      37.181  55.949  30.333  0.00  0.00      A
ATOM   2299 HG11 VAL   163      36.324  56.220  30.948  0.00  0.00      A
ATOM   2300 HG12 VAL   163      38.093  56.146  30.898  0.00  0.00      A
ATOM   2301 HG13 VAL   163      37.188  56.560  29.430  0.00  0.00      A
ATOM   2302  CG2 VAL   163      37.182  53.621  31.239  0.00  0.00      A
ATOM   2303 HG21 VAL   163      37.160  52.559  31.004  0.00  0.00      A
ATOM   2304 HG22 VAL   163      38.120  53.823  31.756  0.00  0.00      A
ATOM   2305 HG23 VAL   163      36.356  53.867  31.905  0.00  0.00      A
ATOM   2306  C   VAL   163      36.032  52.733  28.493  0.00  0.00      A
ATOM   2307  O   VAL   163      35.501  51.783  29.073  0.00  0.00      A
ATOM   2308  N   PRO   164      36.790  52.541  27.394  0.00  0.00      A
ATOM   2309  CD  PRO   164      37.378  53.582  26.557  0.00  0.00      A
ATOM   2310  HD3 PRO   164      36.584  54.182  26.112  0.00  0.00      A
ATOM   2311  HD2 PRO   164      38.051  54.219  27.128  0.00  0.00      A
ATOM   2312  CG  PRO   164      38.154  52.860  25.456  0.00  0.00      A
ATOM   2313  HG3 PRO   164      38.118  53.405  24.512  0.00  0.00      A
ATOM   2314  HG2 PRO   164      39.187  52.708  25.771  0.00  0.00      A
ATOM   2315  CB  PRO   164      37.435  51.514  25.361  0.00  0.00      A
ATOM   2316  HB3 PRO   164      36.538  51.635  24.755  0.00  0.00      A
ATOM   2317  HB2 PRO   164      38.076  50.740  24.939  0.00  0.00      A
ATOM   2318  CA  PRO   164      37.031  51.218  26.811  0.00  0.00      A
ATOM   2319  HA  PRO   164      36.118  50.625  26.816  0.00  0.00      A
ATOM   2320  C   PRO   164      38.134  50.416  27.524  0.00  0.00      A
ATOM   2321  O   PRO   164      38.207  49.195  27.350  0.00  0.00      A
ATOM   2322  N   LEU   165      39.047  51.098  28.222  0.00  0.00      A
ATOM   2323  H   LEU   165      38.881  52.082  28.381  0.00  0.00      A
ATOM   2324  CA  LEU   165      40.372  50.606  28.611  0.00  0.00      A
ATOM   2325  HA  LEU   165      40.342  49.522  28.726  0.00  0.00      A
ATOM   2326  CB  LEU   165      41.338  50.981  27.467  0.00  0.00      A
ATOM   2327  HB3 LEU   165      41.346  52.069  27.377  0.00  0.00      A
ATOM   2328  HB2 LEU   165      40.942  50.576  26.533  0.00  0.00      A
ATOM   2329  CG  LEU   165      42.794  50.502  27.613  0.00  0.00      A
ATOM   2330  HG  LEU   165      43.218  50.894  28.534  0.00  0.00      A
ATOM   2331  CD1 LEU   165      42.908  48.977  27.629  0.00  0.00      A
ATOM   2332 HD11 LEU   165      43.955  48.681  27.611  0.00  0.00      A
ATOM   2333 HD12 LEU   165      42.398  48.550  26.769  0.00  0.00      A
ATOM   2334 HD13 LEU   165      42.462  48.586  28.538  0.00  0.00      A
ATOM   2335  CD2 LEU   165      43.615  51.051  26.445  0.00  0.00      A
ATOM   2336 HD21 LEU   165      44.657  50.757  26.557  0.00  0.00      A
ATOM   2337 HD22 LEU   165      43.563  52.140  26.441  0.00  0.00      A
ATOM   2338 HD23 LEU   165      43.233  50.666  25.501  0.00  0.00      A
ATOM   2339  C   LEU   165      40.806  51.231  29.950  0.00  0.00      A
ATOM   2340  O   LEU   165      40.486  52.385  30.229  0.00  0.00      A
ATOM   2341  N   GLU   166      41.555  50.466  30.741  0.00  0.00      A
ATOM   2342  H   GLU   166      41.761  49.522  30.431  0.00  0.00      A
ATOM   2343  CA  GLU   166      41.946  50.750  32.128  0.00  0.00      A
ATOM   2344  HA  GLU   166      42.085  51.824  32.268  0.00  0.00      A
ATOM   2345  CB  GLU   166      40.813  50.253  33.054  0.00  0.00      A
ATOM   2346  HB3 GLU   166      41.215  49.689  33.896  0.00  0.00      A
ATOM   2347  HB2 GLU   166      40.175  49.561  32.511  0.00  0.00      A
ATOM   2348  CG  GLU   166      39.945  51.401  33.586  0.00  0.00      A
ATOM   2349  HG3 GLU   166      39.056  50.968  34.043  0.00  0.00      A
ATOM   2350  HG2 GLU   166      39.615  52.029  32.756  0.00  0.00      A
ATOM   2351  CD  GLU   166      40.666  52.248  34.641  0.00  0.00      A
ATOM   2352  OE1 GLU   166      40.047  53.215  35.142  0.00  0.00      A
ATOM   2353  OE2 GLU   166      41.808  51.903  35.019  0.00  0.00      A
ATOM   2354  C   GLU   166      43.278  50.054  32.491  0.00  0.00      A
ATOM   2355  O   GLU   166      43.790  49.217  31.736  0.00  0.00      A
ATOM   2356  N   TYR   167      43.826  50.338  33.677  0.00  0.00      A
ATOM   2357  H   TYR   167      43.324  50.986  34.292  0.00  0.00      A
ATOM   2358  CA  TYR   167      45.047  49.692  34.182  0.00  0.00      A
ATOM   2359  HA  TYR   167      45.085  48.680  33.783  0.00  0.00      A
ATOM   2360  CB  TYR   167      46.291  50.452  33.678  0.00  0.00      A
ATOM   2361  HB3 TYR   167      46.695  51.054  34.489  0.00  0.00      A
ATOM   2362  HB2 TYR   167      46.002  51.145  32.886  0.00  0.00      A
ATOM   2363  CG  TYR   167      47.413  49.578  33.147  0.00  0.00      A
ATOM   2364  CD1 TYR   167      48.335  48.997  34.039  0.00  0.00      A
ATOM   2365  HD1 TYR   167      48.220  49.142  35.103  0.00  0.00      A
ATOM   2366  CE1 TYR   167      49.410  48.235  33.541  0.00  0.00      A
ATOM   2367  HE1 TYR   167      50.130  47.794  34.210  0.00  0.00      A
ATOM   2368  CZ  TYR   167      49.556  48.038  32.163  0.00  0.00      A
ATOM   2369  OH  TYR   167      50.571  47.258  31.713  0.00  0.00      A
ATOM   2370  HH  TYR   167      50.864  47.485  30.816  0.00  0.00      A
ATOM   2371  CE2 TYR   167      48.645  48.615  31.268  0.00  0.00      A
ATOM   2372  HE2 TYR   167      48.764  48.454  30.208  0.00  0.00      A
ATOM   2373  CD2 TYR   167      47.568  49.383  31.759  0.00  0.00      A
ATOM   2374  HD2 TYR   167      46.855  49.821  31.072  0.00  0.00      A
ATOM   2375  C   TYR   167      45.036  49.573  35.716  0.00  0.00      A
ATOM   2376  O   TYR   167      44.620  50.485  36.431  0.00  0.00      A
ATOM   2377  N   GLY   168      45.589  48.473  36.234  0.00  0.00      A
ATOM   2378  H   GLY   168      45.986  47.789  35.594  0.00  0.00      A
ATOM   2379  CA  GLY   168      45.551  48.119  37.656  0.00  0.00      A
ATOM   2380  HA3 GLY   168      45.518  49.024  38.261  0.00  0.00      A
ATOM   2381  HA2 GLY   168      44.639  47.553  37.849  0.00  0.00      A
ATOM   2382  C   GLY   168      46.752  47.287  38.118  0.00  0.00      A
ATOM   2383  O   GLY   168      47.831  47.341  37.524  0.00  0.00      A
ATOM   2384  N   SER   169      46.601  46.618  39.265  0.00  0.00      A
ATOM   2385  H   SER   169      45.688  46.613  39.696  0.00  0.00      A
ATOM   2386  CA  SER   169      47.663  45.859  39.949  0.00  0.00      A
ATOM   2387  HA  SER   169      48.337  45.456  39.199  0.00  0.00      A
ATOM   2388  CB  SER   169      48.470  46.774  40.876  0.00  0.00      A
ATOM   2389  HB3 SER   169      49.016  47.491  40.272  0.00  0.00      A
ATOM   2390  HB2 SER   169      49.200  46.186  41.434  0.00  0.00      A
ATOM   2391  OG  SER   169      47.645  47.487  41.775  0.00  0.00      A
ATOM   2392  HG  SER   169      48.206  48.204  42.125  0.00  0.00      A
ATOM   2393  C   SER   169      47.128  44.673  40.752  0.00  0.00      A
ATOM   2394  O   SER   169      46.010  44.721  41.266  0.00  0.00      A
ATOM   2395  N   ASP   170      47.955  43.637  40.937  0.00  0.00      A
ATOM   2396  H   ASP   170      48.908  43.733  40.586  0.00  0.00      A
ATOM   2397  CA  ASP   170      47.587  42.311  41.467  0.00  0.00      A
ATOM   2398  HA  ASP   170      46.666  42.398  42.034  0.00  0.00      A
ATOM   2399  CB  ASP   170      47.322  41.392  40.254  0.00  0.00      A
ATOM   2400  HB3 ASP   170      48.275  41.141  39.787  0.00  0.00      A
ATOM   2401  HB2 ASP   170      46.743  41.953  39.522  0.00  0.00      A
ATOM   2402  CG  ASP   170      46.530  40.115  40.572  0.00  0.00      A
ATOM   2403  OD1 ASP   170      47.013  39.268  41.353  0.00  0.00      A
ATOM   2404  OD2 ASP   170      45.409  39.944  40.039  0.00  0.00      A
ATOM   2405  C   ASP   170      48.677  41.739  42.411  0.00  0.00      A
ATOM   2406  O   ASP   170      49.839  42.147  42.335  0.00  0.00      A
ATOM   2407  N   ILE   171      48.254  40.916  43.383  0.00  0.00      A
ATOM   2408  H   ILE   171      47.285  40.651  43.314  0.00  0.00      A
ATOM   2409  CA  ILE   171      49.057  40.139  44.365  0.00  0.00      A
ATOM   2410  HA  ILE   171      49.725  39.499  43.790  0.00  0.00      A
ATOM   2411  CB  ILE   171      49.939  41.056  45.261  0.00  0.00      A
ATOM   2412  HB  ILE   171      50.596  41.630  44.611  0.00  0.00      A
ATOM   2413  CG2 ILE   171      49.097  42.065  46.061  0.00  0.00      A
ATOM   2414 HG21 ILE   171      48.512  42.687  45.384  0.00  0.00      A
ATOM   2415 HG22 ILE   171      49.749  42.728  46.625  0.00  0.00      A
ATOM   2416 HG23 ILE   171      48.432  41.552  46.753  0.00  0.00      A
ATOM   2417  CG1 ILE   171      50.869  40.223  46.171  0.00  0.00      A
ATOM   2418 HG13 ILE   171      51.387  39.491  45.553  0.00  0.00      A
ATOM   2419 HG12 ILE   171      50.285  39.689  46.919  0.00  0.00      A
ATOM   2420  CD1 ILE   171      51.939  41.030  46.910  0.00  0.00      A
ATOM   2421 HD11 ILE   171      52.512  41.628  46.203  0.00  0.00      A
ATOM   2422 HD12 ILE   171      52.608  40.338  47.416  0.00  0.00      A
ATOM   2423 HD13 ILE   171      51.483  41.674  47.659  0.00  0.00      A
ATOM   2424  C   ILE   171      48.169  39.199  45.226  0.00  0.00      A
ATOM   2425  O   ILE   171      48.611  38.174  45.740  0.00  0.00      A
ATOM   2426  N   GLY   172      46.868  39.479  45.288  0.00  0.00      A
ATOM   2427  H   GLY   172      46.587  40.364  44.891  0.00  0.00      A
ATOM   2428  CA  GLY   172      45.830  38.761  46.028  0.00  0.00      A
ATOM   2429  HA3 GLY   172      45.437  39.417  46.805  0.00  0.00      A
ATOM   2430  HA2 GLY   172      46.242  37.882  46.524  0.00  0.00      A
ATOM   2431  C   GLY   172      44.679  38.356  45.095  0.00  0.00      A
ATOM   2432  O   GLY   172      44.567  37.174  44.790  0.00  0.00      A
ATOM   2433  N   GLY   173      44.018  39.305  44.426  0.00  0.00      A
ATOM   2434  H   GLY   173      44.203  40.282  44.620  0.00  0.00      A
ATOM   2435  CA  GLY   173      43.073  39.000  43.361  0.00  0.00      A
ATOM   2436  HA3 GLY   173      42.184  38.535  43.790  0.00  0.00      A
ATOM   2437  HA2 GLY   173      43.546  38.288  42.670  0.00  0.00      A
ATOM   2438  C   GLY   173      42.676  40.283  42.626  0.00  0.00      A
ATOM   2439  O   GLY   173      41.648  40.285  41.948  0.00  0.00      A
ATOM   2440  N   SER   174      43.438  41.376  42.824  0.00  0.00      A
ATOM   2441  H   SER   174      44.322  41.249  43.300  0.00  0.00      A
ATOM   2442  CA  SER   174      43.032  42.788  42.623  0.00  0.00      A
ATOM   2443  HA  SER   174      42.074  42.901  43.143  0.00  0.00      A
ATOM   2444  CB  SER   174      44.087  43.678  43.247  0.00  0.00      A
ATOM   2445  HB3 SER   174      44.028  44.661  42.771  0.00  0.00      A
ATOM   2446  HB2 SER   174      45.083  43.276  43.030  0.00  0.00      A
ATOM   2447  OG  SER   174      43.941  43.830  44.652  0.00  0.00      A
ATOM   2448  HG  SER   174      44.083  44.812  44.809  0.00  0.00      A
ATOM   2449  C   SER   174      42.826  43.287  41.215  0.00  0.00      A
ATOM   2450  O   SER   174      42.168  44.297  41.063  0.00  0.00      A
ATOM   2451  N   ILE   175      43.210  42.490  40.214  0.00  0.00      A
ATOM   2452  H   ILE   175      43.754  41.674  40.463  0.00  0.00      A
ATOM   2453  CA  ILE   175      42.771  42.647  38.810  0.00  0.00      A
ATOM   2454  HA  ILE   175      42.343  43.639  38.656  0.00  0.00      A
ATOM   2455  CB  ILE   175      43.977  42.490  37.842  0.00  0.00      A
ATOM   2456  HB  ILE   175      44.550  41.610  38.138  0.00  0.00      A
ATOM   2457  CG2 ILE   175      43.534  42.277  36.382  0.00  0.00      A
ATOM   2458 HG21 ILE   175      42.919  43.112  36.054  0.00  0.00      A
ATOM   2459 HG22 ILE   175      42.974  41.349  36.272  0.00  0.00      A
ATOM   2460 HG23 ILE   175      44.403  42.197  35.733  0.00  0.00      A
ATOM   2461  CG1 ILE   175      44.893  43.731  37.943  0.00  0.00      A
ATOM   2462 HG13 ILE   175      45.185  43.853  38.982  0.00  0.00      A
ATOM   2463 HG12 ILE   175      44.334  44.620  37.646  0.00  0.00      A
ATOM   2464  CD1 ILE   175      46.178  43.654  37.103  0.00  0.00      A
ATOM   2465 HD11 ILE   175      45.949  43.771  36.044  0.00  0.00      A
ATOM   2466 HD12 ILE   175      46.678  42.699  37.263  0.00  0.00      A
ATOM   2467 HD13 ILE   175      46.852  44.458  37.391  0.00  0.00      A
ATOM   2468  C   ILE   175      41.665  41.639  38.474  0.00  0.00      A
ATOM   2469  O   ILE   175      40.654  41.993  37.872  0.00  0.00      A
ATOM   2470  N   ARG   176      41.816  40.386  38.909  0.00  0.00      A
ATOM   2471  H   ARG   176      42.584  40.200  39.540  0.00  0.00      A
ATOM   2472  CA  ARG   176      41.089  39.238  38.346  0.00  0.00      A
ATOM   2473  HA  ARG   176      40.895  39.434  37.291  0.00  0.00      A
ATOM   2474  CB  ARG   176      41.991  38.001  38.460  0.00  0.00      A
ATOM   2475  HB3 ARG   176      42.292  37.884  39.504  0.00  0.00      A
ATOM   2476  HB2 ARG   176      41.434  37.110  38.166  0.00  0.00      A
ATOM   2477  CG  ARG   176      43.233  38.128  37.554  0.00  0.00      A
ATOM   2478  HG3 ARG   176      43.704  39.105  37.675  0.00  0.00      A
ATOM   2479  HG2 ARG   176      42.929  38.025  36.512  0.00  0.00      A
ATOM   2480  CD  ARG   176      44.278  37.062  37.879  0.00  0.00      A
ATOM   2481  HD3 ARG   176      43.815  36.079  37.808  0.00  0.00      A
ATOM   2482  HD2 ARG   176      45.065  37.121  37.128  0.00  0.00      A
ATOM   2483  NE  ARG   176      44.872  37.299  39.210  0.00  0.00      A
ATOM   2484  HE  ARG   176      45.136  38.259  39.433  0.00  0.00      A
ATOM   2485  CZ  ARG   176      45.096  36.420  40.167  0.00  0.00      A
ATOM   2486  NH1 ARG   176      44.751  35.170  40.076  0.00  0.00      A
ATOM   2487 HH11 ARG   176      44.233  34.816  39.274  0.00  0.00      A
ATOM   2488 HH12 ARG   176      44.993  34.532  40.823  0.00  0.00      A
ATOM   2489  NH2 ARG   176      45.694  36.795  41.261  0.00  0.00      A
ATOM   2490 HH21 ARG   176      45.899  36.124  41.980  0.00  0.00      A
ATOM   2491 HH22 ARG   176      46.085  37.741  41.322  0.00  0.00      A
ATOM   2492  C   ARG   176      39.728  38.990  38.994  0.00  0.00      A
ATOM   2493  O   ARG   176      38.769  38.699  38.276  0.00  0.00      A
ATOM   2494  N   VAL   177      39.615  39.269  40.295  0.00  0.00      A
ATOM   2495  H   VAL   177      40.455  39.586  40.775  0.00  0.00      A
ATOM   2496  CA  VAL   177      38.369  39.250  41.080  0.00  0.00      A
ATOM   2497  HA  VAL   177      37.827  38.337  40.835  0.00  0.00      A
ATOM   2498  CB  VAL   177      38.656  39.220  42.598  0.00  0.00      A
ATOM   2499  HB  VAL   177      39.285  40.063  42.874  0.00  0.00      A
ATOM   2500  CG1 VAL   177      37.380  39.295  43.445  0.00  0.00      A
ATOM   2501 HG11 VAL   177      37.627  39.203  44.502  0.00  0.00      A
ATOM   2502 HG12 VAL   177      36.876  40.251  43.302  0.00  0.00      A
ATOM   2503 HG13 VAL   177      36.698  38.491  43.166  0.00  0.00      A
ATOM   2504  CG2 VAL   177      39.391  37.929  42.983  0.00  0.00      A
ATOM   2505 HG21 VAL   177      38.773  37.062  42.749  0.00  0.00      A
ATOM   2506 HG22 VAL   177      39.611  37.934  44.050  0.00  0.00      A
ATOM   2507 HG23 VAL   177      40.328  37.854  42.434  0.00  0.00      A
ATOM   2508  C   VAL   177      37.440  40.414  40.718  0.00  0.00      A
ATOM   2509  O   VAL   177      36.330  40.119  40.284  0.00  0.00      A
ATOM   2510  N   PRO   178      37.873  41.696  40.690  0.00  0.00      A
ATOM   2511  CD  PRO   178      39.131  42.247  41.180  0.00  0.00      A
ATOM   2512  HD3 PRO   178      39.151  42.200  42.269  0.00  0.00      A
ATOM   2513  HD2 PRO   178      39.992  41.730  40.764  0.00  0.00      A
ATOM   2514  CG  PRO   178      39.160  43.708  40.736  0.00  0.00      A
ATOM   2515  HG3 PRO   178      39.655  44.339  41.472  0.00  0.00      A
ATOM   2516  HG2 PRO   178      39.643  43.789  39.762  0.00  0.00      A
ATOM   2517  CB  PRO   178      37.692  44.084  40.610  0.00  0.00      A
ATOM   2518  HB3 PRO   178      37.325  44.415  41.581  0.00  0.00      A
ATOM   2519  HB2 PRO   178      37.543  44.865  39.868  0.00  0.00      A
ATOM   2520  CA  PRO   178      37.000  42.775  40.230  0.00  0.00      A
ATOM   2521  HA  PRO   178      36.060  42.729  40.779  0.00  0.00      A
ATOM   2522  C   PRO   178      36.661  42.683  38.734  0.00  0.00      A
ATOM   2523  O   PRO   178      35.508  42.921  38.381  0.00  0.00      A
ATOM   2524  N   ALA   179      37.527  42.092  37.900  0.00  0.00      A
ATOM   2525  H   ALA   179      38.479  41.923  38.200  0.00  0.00      A
ATOM   2526  CA  ALA   179      37.163  41.703  36.535  0.00  0.00      A
ATOM   2527  HA  ALA   179      36.774  42.586  36.027  0.00  0.00      A
ATOM   2528  CB  ALA   179      38.425  41.263  35.785  0.00  0.00      A
ATOM   2529  HB1 ALA   179      39.111  42.107  35.691  0.00  0.00      A
ATOM   2530  HB2 ALA   179      38.163  40.919  34.786  0.00  0.00      A
ATOM   2531  HB3 ALA   179      38.918  40.455  36.318  0.00  0.00      A
ATOM   2532  C   ALA   179      36.049  40.632  36.471  0.00  0.00      A
ATOM   2533  O   ALA   179      35.102  40.813  35.707  0.00  0.00      A
ATOM   2534  N   HID   180      36.032  39.636  37.371  0.00  0.00      A
ATOM   2535  H   HID   180      36.802  39.560  38.023  0.00  0.00      A
ATOM   2536  CA  HID   180      34.915  38.684  37.500  0.00  0.00      A
ATOM   2537  HA  HID   180      34.668  38.300  36.511  0.00  0.00      A
ATOM   2538  CB  HID   180      35.332  37.497  38.391  0.00  0.00      A
ATOM   2539  HB3 HID   180      35.404  37.827  39.428  0.00  0.00      A
ATOM   2540  HB2 HID   180      36.327  37.176  38.085  0.00  0.00      A
ATOM   2541  CG  HID   180      34.416  36.288  38.339  0.00  0.00      A
ATOM   2542  ND1 HID   180      33.106  36.196  38.766  0.00  0.00      A
ATOM   2543  HD1 HID   180      32.511  36.951  39.100  0.00  0.00      A
ATOM   2544  CE1 HID   180      32.685  34.933  38.595  0.00  0.00      A
ATOM   2545  HE1 HID   180      31.691  34.573  38.836  0.00  0.00      A
ATOM   2546  NE2 HID   180      33.664  34.185  38.059  0.00  0.00      A
ATOM   2547  CD2 HID   180      34.765  35.037  37.907  0.00  0.00      A
ATOM   2548  HD2 HID   180      35.731  34.751  37.517  0.00  0.00      A
ATOM   2549  C   HID   180      33.646  39.348  38.052  0.00  0.00      A
ATOM   2550  O   HID   180      32.544  39.049  37.600  0.00  0.00      A
ATOM   2551  N   PHE   181      33.771  40.223  39.051  0.00  0.00      A
ATOM   2552  H   PHE   181      34.701  40.397  39.421  0.00  0.00      A
ATOM   2553  CA  PHE   181      32.631  40.878  39.701  0.00  0.00      A
ATOM   2554  HA  PHE   181      31.871  40.138  39.944  0.00  0.00      A
ATOM   2555  CB  PHE   181      33.081  41.513  41.025  0.00  0.00      A
ATOM   2556  HB3 PHE   181      33.969  42.113  40.837  0.00  0.00      A
ATOM   2557  HB2 PHE   181      32.297  42.201  41.345  0.00  0.00      A
ATOM   2558  CG  PHE   181      33.368  40.580  42.201  0.00  0.00      A
ATOM   2559  CD1 PHE   181      33.499  39.179  42.065  0.00  0.00      A
ATOM   2560  HD1 PHE   181      33.390  38.699  41.106  0.00  0.00      A
ATOM   2561  CE1 PHE   181      33.764  38.373  43.188  0.00  0.00      A
ATOM   2562  HE1 PHE   181      33.854  37.301  43.074  0.00  0.00      A
ATOM   2563  CZ  PHE   181      33.907  38.957  44.458  0.00  0.00      A
ATOM   2564  HZ  PHE   181      34.116  38.335  45.317  0.00  0.00      A
ATOM   2565  CE2 PHE   181      33.766  40.348  44.604  0.00  0.00      A
ATOM   2566  HE2 PHE   181      33.864  40.809  45.575  0.00  0.00      A
ATOM   2567  CD2 PHE   181      33.488  41.148  43.482  0.00  0.00      A
ATOM   2568  HD2 PHE   181      33.355  42.212  43.607  0.00  0.00      A
ATOM   2569  C   PHE   181      31.946  41.905  38.786  0.00  0.00      A
ATOM   2570  O   PHE   181      30.719  41.956  38.760  0.00  0.00      A
ATOM   2571  N   CYS   182      32.694  42.592  37.920  0.00  0.00      A
ATOM   2572  H   CYS   182      33.704  42.527  38.003  0.00  0.00      A
ATOM   2573  CA  CYS   182      32.154  43.585  36.983  0.00  0.00      A
ATOM   2574  HA  CYS   182      31.150  43.868  37.302  0.00  0.00      A
ATOM   2575  CB  CYS   182      33.022  44.849  37.067  0.00  0.00      A
ATOM   2576  HB3 CYS   182      32.652  45.586  36.356  0.00  0.00      A
ATOM   2577  HB2 CYS   182      34.054  44.609  36.811  0.00  0.00      A
ATOM   2578  SG  CYS   182      32.944  45.567  38.741  0.00  0.00      A
ATOM   2579  HG  CYS   182      33.770  44.705  39.355  0.00  0.00      A
ATOM   2580  C   CYS   182      32.000  43.058  35.537  0.00  0.00      A
ATOM   2581  O   CYS   182      31.367  43.714  34.709  0.00  0.00      A
ATOM   2582  N   GLY   183      32.410  41.816  35.258  0.00  0.00      A
ATOM   2583  H   GLY   183      32.938  41.316  35.960  0.00  0.00      A
ATOM   2584  CA  GLY   183      32.123  41.111  34.004  0.00  0.00      A
ATOM   2585  HA3 GLY   183      32.329  40.053  34.157  0.00  0.00      A
ATOM   2586  HA2 GLY   183      31.068  41.225  33.753  0.00  0.00      A
ATOM   2587  C   GLY   183      32.957  41.585  32.810  0.00  0.00      A
ATOM   2588  O   GLY   183      32.397  41.890  31.756  0.00  0.00      A
ATOM   2589  N   VAL   184      34.256  41.817  33.015  0.00  0.00      A
ATOM   2590  H   VAL   184      34.638  41.541  33.914  0.00  0.00      A
ATOM   2591  CA  VAL   184      35.176  42.472  32.054  0.00  0.00      A
ATOM   2592  HA  VAL   184      34.744  42.423  31.056  0.00  0.00      A
ATOM   2593  CB  VAL   184      35.368  43.970  32.395  0.00  0.00      A
ATOM   2594  HB  VAL   184      36.080  44.395  31.689  0.00  0.00      A
ATOM   2595  CG1 VAL   184      34.059  44.755  32.236  0.00  0.00      A
ATOM   2596 HG11 VAL   184      33.325  44.427  32.970  0.00  0.00      A
ATOM   2597 HG12 VAL   184      33.657  44.604  31.234  0.00  0.00      A
ATOM   2598 HG13 VAL   184      34.246  45.816  32.383  0.00  0.00      A
ATOM   2599  CG2 VAL   184      35.911  44.210  33.810  0.00  0.00      A
ATOM   2600 HG21 VAL   184      35.217  43.826  34.557  0.00  0.00      A
ATOM   2601 HG22 VAL   184      36.879  43.721  33.921  0.00  0.00      A
ATOM   2602 HG23 VAL   184      36.046  45.279  33.972  0.00  0.00      A
ATOM   2603  C   VAL   184      36.523  41.736  31.969  0.00  0.00      A
ATOM   2604  O   VAL   184      36.746  40.770  32.701  0.00  0.00      A
ATOM   2605  N   TRP   185      37.399  42.116  31.031  0.00  0.00      A
ATOM   2606  H   TRP   185      37.210  42.952  30.489  0.00  0.00      A
ATOM   2607  CA  TRP   185      38.733  41.516  30.875  0.00  0.00      A
ATOM   2608  HA  TRP   185      38.677  40.446  31.077  0.00  0.00      A
ATOM   2609  CB  TRP   185      39.255  41.715  29.438  0.00  0.00      A
ATOM   2610  HB3 TRP   185      40.239  41.250  29.374  0.00  0.00      A
ATOM   2611  HB2 TRP   185      39.400  42.780  29.257  0.00  0.00      A
ATOM   2612  CG  TRP   185      38.419  41.165  28.317  0.00  0.00      A
ATOM   2613  CD1 TRP   185      37.278  41.718  27.848  0.00  0.00      A
ATOM   2614  HD1 TRP   185      36.830  42.627  28.230  0.00  0.00      A
ATOM   2615  NE1 TRP   185      36.757  40.936  26.837  0.00  0.00      A
ATOM   2616  HE1 TRP   185      35.855  41.125  26.404  0.00  0.00      A
ATOM   2617  CE2 TRP   185      37.548  39.836  26.587  0.00  0.00      A
ATOM   2618  CZ2 TRP   185      37.435  38.758  25.697  0.00  0.00      A
ATOM   2619  HZ2 TRP   185      36.592  38.691  25.025  0.00  0.00      A
ATOM   2620  CH2 TRP   185      38.440  37.777  25.682  0.00  0.00      A
ATOM   2621  HH2 TRP   185      38.378  36.945  24.994  0.00  0.00      A
ATOM   2622  CZ3 TRP   185      39.538  37.889  26.552  0.00  0.00      A
ATOM   2623  HZ3 TRP   185      40.310  37.134  26.533  0.00  0.00      A
ATOM   2624  CE3 TRP   185      39.636  38.974  27.447  0.00  0.00      A
ATOM   2625  HE3 TRP   185      40.480  39.046  28.114  0.00  0.00      A
ATOM   2626  CD2 TRP   185      38.637  39.969  27.501  0.00  0.00      A
ATOM   2627  C   TRP   185      39.722  42.151  31.864  0.00  0.00      A
ATOM   2628  O   TRP   185      39.750  43.375  32.002  0.00  0.00      A
ATOM   2629  N   GLY   186      40.680  41.372  32.369  0.00  0.00      A
ATOM   2630  H   GLY   186      40.621  40.368  32.218  0.00  0.00      A
ATOM   2631  CA  GLY   186      41.805  41.889  33.154  0.00  0.00      A
ATOM   2632  HA3 GLY   186      42.179  42.796  32.685  0.00  0.00      A
ATOM   2633  HA2 GLY   186      41.465  42.138  34.159  0.00  0.00      A
ATOM   2634  C   GLY   186      42.959  40.897  33.265  0.00  0.00      A
ATOM   2635  O   GLY   186      42.740  39.719  33.558  0.00  0.00      A
ATOM   2636  N   LEU   187      44.194  41.385  33.115  0.00  0.00      A
ATOM   2637  H   LEU   187      44.298  42.389  32.977  0.00  0.00      A
ATOM   2638  CA  LEU   187      45.396  40.562  32.942  0.00  0.00      A
ATOM   2639  HA  LEU   187      45.128  39.510  33.039  0.00  0.00      A
ATOM   2640  CB  LEU   187      45.927  40.782  31.511  0.00  0.00      A
ATOM   2641  HB3 LEU   187      46.106  41.849  31.376  0.00  0.00      A
ATOM   2642  HB2 LEU   187      45.152  40.483  30.808  0.00  0.00      A
ATOM   2643  CG  LEU   187      47.223  40.027  31.150  0.00  0.00      A
ATOM   2644  HG  LEU   187      48.016  40.304  31.843  0.00  0.00      A
ATOM   2645  CD1 LEU   187      47.049  38.508  31.171  0.00  0.00      A
ATOM   2646 HD11 LEU   187      46.764  38.177  32.168  0.00  0.00      A
ATOM   2647 HD12 LEU   187      46.289  38.210  30.452  0.00  0.00      A
ATOM   2648 HD13 LEU   187      47.995  38.030  30.915  0.00  0.00      A
ATOM   2649  CD2 LEU   187      47.655  40.426  29.739  0.00  0.00      A
ATOM   2650 HD21 LEU   187      47.833  41.501  29.699  0.00  0.00      A
ATOM   2651 HD22 LEU   187      48.580  39.910  29.479  0.00  0.00      A
ATOM   2652 HD23 LEU   187      46.884  40.160  29.016  0.00  0.00      A
ATOM   2653  C   LEU   187      46.449  40.873  34.014  0.00  0.00      A
ATOM   2654  O   LEU   187      47.145  41.885  33.953  0.00  0.00      A
ATOM   2655  N   LYN   188      46.632  39.940  34.949  0.00  0.00      A
ATOM   2656  H   LYN   188      46.058  39.105  34.889  0.00  0.00      A
ATOM   2657  CA  LYN   188      47.855  39.843  35.750  0.00  0.00      A
ATOM   2658  HA  LYN   188      48.068  40.810  36.208  0.00  0.00      A
ATOM   2659  CB  LYN   188      47.626  38.788  36.841  0.00  0.00      A
ATOM   2660  HB3 LYN   188      47.394  37.837  36.362  0.00  0.00      A
ATOM   2661  HB2 LYN   188      46.767  39.088  37.444  0.00  0.00      A
ATOM   2662  CG  LYN   188      48.833  38.584  37.768  0.00  0.00      A
ATOM   2663  HG3 LYN   188      49.720  38.331  37.188  0.00  0.00      A
ATOM   2664  HG2 LYN   188      49.017  39.502  38.324  0.00  0.00      A
ATOM   2665  CD  LYN   188      48.545  37.430  38.729  0.00  0.00      A
ATOM   2666  HD3 LYN   188      47.622  37.622  39.271  0.00  0.00      A
ATOM   2667  HD2 LYN   188      48.420  36.518  38.147  0.00  0.00      A
ATOM   2668  CE  LYN   188      49.671  37.205  39.733  0.00  0.00      A
ATOM   2669  HE3 LYN   188      50.628  37.138  39.218  0.00  0.00      A
ATOM   2670  HE2 LYN   188      49.476  36.267  40.242  0.00  0.00      A
ATOM   2671  NZ  LYN   188      49.731  38.271  40.753  0.00  0.00      A
ATOM   2672  HZ3 LYN   188      49.989  39.131  40.277  0.00  0.00      A
ATOM   2673  HZ2 LYN   188      48.773  38.458  41.076  0.00  0.00      A
ATOM   2674  C   LYN   188      49.021  39.453  34.830  0.00  0.00      A
ATOM   2675  O   LYN   188      48.870  38.554  34.003  0.00  0.00      A
ATOM   2676  N   THR   189      50.213  39.993  35.080  0.00  0.00      A
ATOM   2677  H   THR   189      50.304  40.657  35.833  0.00  0.00      A
ATOM   2678  CA  THR   189      51.417  39.746  34.269  0.00  0.00      A
ATOM   2679  HA  THR   189      51.197  39.018  33.489  0.00  0.00      A
ATOM   2680  CB  THR   189      51.869  41.037  33.563  0.00  0.00      A
ATOM   2681  HB  THR   189      52.723  40.797  32.931  0.00  0.00      A
ATOM   2682  CG2 THR   189      50.797  41.672  32.677  0.00  0.00      A
ATOM   2683 HG21 THR   189      50.472  40.949  31.929  0.00  0.00      A
ATOM   2684 HG22 THR   189      49.938  41.985  33.271  0.00  0.00      A
ATOM   2685 HG23 THR   189      51.215  42.541  32.168  0.00  0.00      A
ATOM   2686  OG1 THR   189      52.267  42.000  34.513  0.00  0.00      A
ATOM   2687  HG1 THR   189      51.635  42.742  34.512  0.00  0.00      A
ATOM   2688  C   THR   189      52.562  39.167  35.113  0.00  0.00      A
ATOM   2689  O   THR   189      52.502  39.162  36.347  0.00  0.00      A
ATOM   2690  N   THR   190      53.594  38.636  34.452  0.00  0.00      A
ATOM   2691  H   THR   190      53.543  38.603  33.435  0.00  0.00      A
ATOM   2692  CA  THR   190      54.815  38.088  35.081  0.00  0.00      A
ATOM   2693  HA  THR   190      54.534  37.236  35.702  0.00  0.00      A
ATOM   2694  CB  THR   190      55.772  37.587  33.985  0.00  0.00      A
ATOM   2695  HB  THR   190      56.119  38.427  33.387  0.00  0.00      A
ATOM   2696  CG2 THR   190      56.988  36.822  34.503  0.00  0.00      A
ATOM   2697 HG21 THR   190      56.674  36.042  35.197  0.00  0.00      A
ATOM   2698 HG22 THR   190      57.674  37.511  34.992  0.00  0.00      A
ATOM   2699 HG23 THR   190      57.521  36.371  33.667  0.00  0.00      A
ATOM   2700  OG1 THR   190      55.087  36.690  33.149  0.00  0.00      A
ATOM   2701  HG1 THR   190      54.499  37.225  32.561  0.00  0.00      A
ATOM   2702  C   THR   190      55.520  39.125  35.971  0.00  0.00      A
ATOM   2703  O   THR   190      55.466  40.317  35.674  0.00  0.00      A
ATOM   2704  N   PHE   191      56.260  38.679  36.995  0.00  0.00      A
ATOM   2705  H   PHE   191      56.202  37.688  37.181  0.00  0.00      A
ATOM   2706  CA  PHE   191      56.884  39.475  38.076  0.00  0.00      A
ATOM   2707  HA  PHE   191      56.085  39.759  38.759  0.00  0.00      A
ATOM   2708  CB  PHE   191      57.826  38.558  38.877  0.00  0.00      A
ATOM   2709  HB3 PHE   191      58.098  39.067  39.804  0.00  0.00      A
ATOM   2710  HB2 PHE   191      57.287  37.653  39.162  0.00  0.00      A
ATOM   2711  CG  PHE   191      59.101  38.171  38.145  0.00  0.00      A
ATOM   2712  CD1 PHE   191      60.256  38.967  38.267  0.00  0.00      A
ATOM   2713  HD1 PHE   191      60.248  39.837  38.906  0.00  0.00      A
ATOM   2714  CE1 PHE   191      61.423  38.645  37.551  0.00  0.00      A
ATOM   2715  HE1 PHE   191      62.302  39.266  37.648  0.00  0.00      A
ATOM   2716  CZ  PHE   191      61.439  37.522  36.707  0.00  0.00      A
ATOM   2717  HZ  PHE   191      62.332  37.273  36.152  0.00  0.00      A
ATOM   2718  CE2 PHE   191      60.291  36.719  36.589  0.00  0.00      A
ATOM   2719  HE2 PHE   191      60.304  35.851  35.944  0.00  0.00      A
ATOM   2720  CD2 PHE   191      59.131  37.032  37.319  0.00  0.00      A
ATOM   2721  HD2 PHE   191      58.262  36.397  37.236  0.00  0.00      A
ATOM   2722  C   PHE   191      57.609  40.790  37.700  0.00  0.00      A
ATOM   2723  O   PHE   191      57.736  41.681  38.545  0.00  0.00      A
ATOM   2724  N   ASP   192      58.095  40.932  36.464  0.00  0.00      A
ATOM   2725  H   ASP   192      57.989  40.153  35.833  0.00  0.00      A
ATOM   2726  CA  ASP   192      58.741  42.150  35.950  0.00  0.00      A
ATOM   2727  HA  ASP   192      58.314  43.003  36.480  0.00  0.00      A
ATOM   2728  CB  ASP   192      60.245  42.096  36.277  0.00  0.00      A
ATOM   2729  HB3 ASP   192      60.375  41.779  37.312  0.00  0.00      A
ATOM   2730  HB2 ASP   192      60.728  41.356  35.636  0.00  0.00      A
ATOM   2731  CG  ASP   192      60.939  43.452  36.128  0.00  0.00      A
ATOM   2732  OD1 ASP   192      62.025  43.520  35.508  0.00  0.00      A
ATOM   2733  OD2 ASP   192      60.464  44.465  36.692  0.00  0.00      A
ATOM   2734  C   ASP   192      58.452  42.384  34.448  0.00  0.00      A
ATOM   2735  O   ASP   192      59.261  42.974  33.734  0.00  0.00      A
ATOM   2736  N   ALA   193      57.325  41.874  33.936  0.00  0.00      A
ATOM   2737  H   ALA   193      56.695  41.383  34.557  0.00  0.00      A
ATOM   2738  CA  ALA   193      56.855  42.164  32.576  0.00  0.00      A
ATOM   2739  HA  ALA   193      57.638  41.908  31.864  0.00  0.00      A
ATOM   2740  CB  ALA   193      55.635  41.286  32.279  0.00  0.00      A
ATOM   2741  HB1 ALA   193      55.938  40.242  32.216  0.00  0.00      A
ATOM   2742  HB2 ALA   193      55.197  41.576  31.324  0.00  0.00      A
ATOM   2743  HB3 ALA   193      54.886  41.406  33.061  0.00  0.00      A
ATOM   2744  C   ALA   193      56.526  43.652  32.349  0.00  0.00      A
ATOM   2745  O   ALA   193      56.736  44.169  31.255  0.00  0.00      A
ATOM   2746  N   VAL   194      56.100  44.376  33.389  0.00  0.00      A
ATOM   2747  H   VAL   194      55.928  43.885  34.260  0.00  0.00      A
ATOM   2748  CA  VAL   194      55.727  45.798  33.324  0.00  0.00      A
ATOM   2749  HA  VAL   194      56.144  46.242  32.420  0.00  0.00      A
ATOM   2750  CB  VAL   194      54.192  45.954  33.260  0.00  0.00      A
ATOM   2751  HB  VAL   194      53.758  45.500  34.149  0.00  0.00      A
ATOM   2752  CG1 VAL   194      53.776  47.430  33.197  0.00  0.00      A
ATOM   2753 HG11 VAL   194      54.207  47.907  32.317  0.00  0.00      A
ATOM   2754 HG12 VAL   194      52.692  47.497  33.147  0.00  0.00      A
ATOM   2755 HG13 VAL   194      54.088  47.962  34.095  0.00  0.00      A
ATOM   2756  CG2 VAL   194      53.580  45.265  32.032  0.00  0.00      A
ATOM   2757 HG21 VAL   194      52.499  45.401  32.033  0.00  0.00      A
ATOM   2758 HG22 VAL   194      53.995  45.684  31.115  0.00  0.00      A
ATOM   2759 HG23 VAL   194      53.776  44.194  32.060  0.00  0.00      A
ATOM   2760  C   VAL   194      56.308  46.542  34.530  0.00  0.00      A
ATOM   2761  O   VAL   194      56.358  46.016  35.643  0.00  0.00      A
ATOM   2762  N   SER   195      56.759  47.777  34.306  0.00  0.00      A
ATOM   2763  H   SER   195      56.697  48.134  33.365  0.00  0.00      A
ATOM   2764  CA  SER   195      57.351  48.673  35.310  0.00  0.00      A
ATOM   2765  HA  SER   195      58.212  48.184  35.764  0.00  0.00      A
ATOM   2766  CB  SER   195      57.862  49.938  34.617  0.00  0.00      A
ATOM   2767  HB3 SER   195      57.033  50.439  34.115  0.00  0.00      A
ATOM   2768  HB2 SER   195      58.294  50.614  35.357  0.00  0.00      A
ATOM   2769  OG  SER   195      58.845  49.586  33.664  0.00  0.00      A
ATOM   2770  HG  SER   195      59.695  49.497  34.151  0.00  0.00      A
ATOM   2771  C   SER   195      56.378  49.059  36.432  0.00  0.00      A
ATOM   2772  O   SER   195      55.537  49.942  36.251  0.00  0.00      A
ATOM   2773  N   LEU   196      56.593  48.514  37.634  0.00  0.00      A
ATOM   2774  H   LEU   196      57.301  47.791  37.701  0.00  0.00      A
ATOM   2775  CA  LEU   196      55.916  48.915  38.881  0.00  0.00      A
ATOM   2776  HA  LEU   196      54.841  48.907  38.698  0.00  0.00      A
ATOM   2777  CB  LEU   196      56.254  47.852  39.948  0.00  0.00      A
ATOM   2778  HB3 LEU   196      56.097  46.861  39.519  0.00  0.00      A
ATOM   2779  HB2 LEU   196      57.313  47.944  40.183  0.00  0.00      A
ATOM   2780  CG  LEU   196      55.469  47.927  41.273  0.00  0.00      A
ATOM   2781  HG  LEU   196      55.561  48.920  41.708  0.00  0.00      A
ATOM   2782  CD1 LEU   196      53.987  47.589  41.093  0.00  0.00      A
ATOM   2783 HD11 LEU   196      53.527  48.305  40.416  0.00  0.00      A
ATOM   2784 HD12 LEU   196      53.879  46.584  40.685  0.00  0.00      A
ATOM   2785 HD13 LEU   196      53.487  47.653  42.058  0.00  0.00      A
ATOM   2786  CD2 LEU   196      56.054  46.919  42.263  0.00  0.00      A
ATOM   2787 HD21 LEU   196      57.108  47.140  42.429  0.00  0.00      A
ATOM   2788 HD22 LEU   196      55.531  46.995  43.216  0.00  0.00      A
ATOM   2789 HD23 LEU   196      55.958  45.905  41.874  0.00  0.00      A
ATOM   2790  C   LEU   196      56.288  50.344  39.349  0.00  0.00      A
ATOM   2791  O   LEU   196      55.561  50.954  40.129  0.00  0.00      A
ATOM   2792  N   GLU   197      57.374  50.917  38.822  0.00  0.00      A
ATOM   2793  H   GLU   197      57.973  50.331  38.248  0.00  0.00      A
ATOM   2794  CA  GLU   197      57.848  52.285  39.076  0.00  0.00      A
ATOM   2795  HA  GLU   197      58.217  52.329  40.092  0.00  0.00      A
ATOM   2796  CB  GLU   197      59.034  52.609  38.155  0.00  0.00      A
ATOM   2797  HB3 GLU   197      59.135  53.693  38.114  0.00  0.00      A
ATOM   2798  HB2 GLU   197      58.827  52.255  37.146  0.00  0.00      A
ATOM   2799  CG  GLU   197      60.384  52.065  38.650  0.00  0.00      A
ATOM   2800  HG3 GLU   197      61.165  52.535  38.051  0.00  0.00      A
ATOM   2801  HG2 GLU   197      60.539  52.399  39.678  0.00  0.00      A
ATOM   2802  CD  GLU   197      60.572  50.541  38.574  0.00  0.00      A
ATOM   2803  OE1 GLU   197      61.566  50.037  39.151  0.00  0.00      A
ATOM   2804  OE2 GLU   197      59.804  49.820  37.895  0.00  0.00      A
ATOM   2805  C   GLU   197      56.753  53.364  38.978  0.00  0.00      A
ATOM   2806  O   GLU   197      56.246  53.676  37.895  0.00  0.00      A
ATOM   2807  N   GLY   198      56.404  53.946  40.130  0.00  0.00      A
ATOM   2808  H   GLY   198      56.886  53.655  40.969  0.00  0.00      A
ATOM   2809  CA  GLY   198      55.336  54.938  40.279  0.00  0.00      A
ATOM   2810  HA3 GLY   198      55.185  55.470  39.344  0.00  0.00      A
ATOM   2811  HA2 GLY   198      55.649  55.664  41.028  0.00  0.00      A
ATOM   2812  C   GLY   198      53.998  54.347  40.745  0.00  0.00      A
ATOM   2813  O   GLY   198      52.959  54.978  40.573  0.00  0.00      A
ATOM   2814  N   HID   199      54.004  53.142  41.314  0.00  0.00      A
ATOM   2815  H   HID   199      54.865  52.610  41.280  0.00  0.00      A
ATOM   2816  CA  HID   199      52.840  52.450  41.871  0.00  0.00      A
ATOM   2817  HA  HID   199      52.016  53.157  41.961  0.00  0.00      A
ATOM   2818  CB  HID   199      52.399  51.338  40.905  0.00  0.00      A
ATOM   2819  HB3 HID   199      53.105  50.512  40.953  0.00  0.00      A
ATOM   2820  HB2 HID   199      52.433  51.732  39.888  0.00  0.00      A
ATOM   2821  CG  HID   199      51.005  50.813  41.148  0.00  0.00      A
ATOM   2822  ND1 HID   199      49.964  50.914  40.261  0.00  0.00      A
ATOM   2823  HD1 HID   199      49.994  51.352  39.344  0.00  0.00      A
ATOM   2824  CE1 HID   199      48.894  50.306  40.786  0.00  0.00      A
ATOM   2825  HE1 HID   199      47.928  50.238  40.300  0.00  0.00      A
ATOM   2826  NE2 HID   199      49.187  49.810  42.002  0.00  0.00      A
ATOM   2827  CD2 HID   199      50.533  50.120  42.233  0.00  0.00      A
ATOM   2828  HD2 HID   199      51.098  49.845  43.112  0.00  0.00      A
ATOM   2829  C   HID   199      53.168  51.948  43.288  0.00  0.00      A
ATOM   2830  O   HID   199      53.308  50.746  43.523  0.00  0.00      A
ATOM   2831  N   TYR   200      53.389  52.879  44.224  0.00  0.00      A
ATOM   2832  H   TYR   200      53.213  53.851  43.985  0.00  0.00      A
ATOM   2833  CA  TYR   200      53.939  52.605  45.559  0.00  0.00      A
ATOM   2834  HA  TYR   200      53.961  51.530  45.734  0.00  0.00      A
ATOM   2835  CB  TYR   200      55.375  53.140  45.642  0.00  0.00      A
ATOM   2836  HB3 TYR   200      55.791  52.843  46.606  0.00  0.00      A
ATOM   2837  HB2 TYR   200      55.332  54.230  45.632  0.00  0.00      A
ATOM   2838  CG  TYR   200      56.343  52.684  44.566  0.00  0.00      A
ATOM   2839  CD1 TYR   200      57.149  53.635  43.909  0.00  0.00      A
ATOM   2840  HD1 TYR   200      57.040  54.688  44.135  0.00  0.00      A
ATOM   2841  CE1 TYR   200      58.137  53.212  43.001  0.00  0.00      A
ATOM   2842  HE1 TYR   200      58.778  53.937  42.523  0.00  0.00      A
ATOM   2843  CZ  TYR   200      58.323  51.845  42.756  0.00  0.00      A
ATOM   2844  OH  TYR   200      59.360  51.448  41.976  0.00  0.00      A
ATOM   2845  HH  TYR   200      59.390  50.472  41.877  0.00  0.00      A
ATOM   2846  CE2 TYR   200      57.482  50.898  43.356  0.00  0.00      A
ATOM   2847  HE2 TYR   200      57.618  49.846  43.148  0.00  0.00      A
ATOM   2848  CD2 TYR   200      56.496  51.314  44.270  0.00  0.00      A
ATOM   2849  HD2 TYR   200      55.874  50.577  44.763  0.00  0.00      A
ATOM   2850  C   TYR   200      53.112  53.250  46.678  0.00  0.00      A
ATOM   2851  O   TYR   200      52.699  54.406  46.561  0.00  0.00      A
ATOM   2852  N   PHE   201      52.981  52.554  47.809  0.00  0.00      A
ATOM   2853  H   PHE   201      53.332  51.600  47.827  0.00  0.00      A
ATOM   2854  CA  PHE   201      52.318  53.053  49.019  0.00  0.00      A
ATOM   2855  HA  PHE   201      51.277  53.220  48.766  0.00  0.00      A
ATOM   2856  CB  PHE   201      52.366  51.933  50.071  0.00  0.00      A
ATOM   2857  HB3 PHE   201      52.000  51.015  49.609  0.00  0.00      A
ATOM   2858  HB2 PHE   201      53.403  51.750  50.345  0.00  0.00      A
ATOM   2859  CG  PHE   201      51.564  52.176  51.337  0.00  0.00      A
ATOM   2860  CD1 PHE   201      52.035  53.074  52.311  0.00  0.00      A
ATOM   2861  HD1 PHE   201      52.952  53.613  52.142  0.00  0.00      A
ATOM   2862  CE1 PHE   201      51.319  53.279  53.503  0.00  0.00      A
ATOM   2863  HE1 PHE   201      51.696  53.965  54.250  0.00  0.00      A
ATOM   2864  CZ  PHE   201      50.125  52.577  53.728  0.00  0.00      A
ATOM   2865  HZ  PHE   201      49.583  52.716  54.654  0.00  0.00      A
ATOM   2866  CE2 PHE   201      49.649  51.677  52.759  0.00  0.00      A
ATOM   2867  HE2 PHE   201      48.744  51.123  52.946  0.00  0.00      A
ATOM   2868  CD2 PHE   201      50.365  51.475  51.566  0.00  0.00      A
ATOM   2869  HD2 PHE   201      50.007  50.760  50.838  0.00  0.00      A
ATOM   2870  C   PHE   201      52.948  54.386  49.508  0.00  0.00      A
ATOM   2871  O   PHE   201      54.169  54.544  49.397  0.00  0.00      A
ATOM   2872  N   PRO   202      52.164  55.384  49.977  0.00  0.00      A
ATOM   2873  CD  PRO   202      50.711  55.360  50.089  0.00  0.00      A
ATOM   2874  HD3 PRO   202      50.414  54.779  50.962  0.00  0.00      A
ATOM   2875  HD2 PRO   202      50.259  54.952  49.191  0.00  0.00      A
ATOM   2876  CG  PRO   202      50.263  56.811  50.260  0.00  0.00      A
ATOM   2877  HG3 PRO   202      50.109  57.266  49.280  0.00  0.00      A
ATOM   2878  HG2 PRO   202      49.360  56.889  50.866  0.00  0.00      A
ATOM   2879  CB  PRO   202      51.461  57.456  50.943  0.00  0.00      A
ATOM   2880  HB3 PRO   202      51.418  57.245  52.013  0.00  0.00      A
ATOM   2881  HB2 PRO   202      51.501  58.531  50.762  0.00  0.00      A
ATOM   2882  CA  PRO   202      52.646  56.730  50.301  0.00  0.00      A
ATOM   2883  HA  PRO   202      52.858  57.220  49.353  0.00  0.00      A
ATOM   2884  C   PRO   202      53.905  56.801  51.182  0.00  0.00      A
ATOM   2885  O   PRO   202      53.880  56.445  52.361  0.00  0.00      A
ATOM   2886  N   ARG   203      54.966  57.418  50.641  0.00  0.00      A
ATOM   2887  H   ARG   203      54.869  57.654  49.658  0.00  0.00      A
ATOM   2888  CA  ARG   203      56.268  57.745  51.272  0.00  0.00      A
ATOM   2889  HA  ARG   203      56.883  58.228  50.514  0.00  0.00      A
ATOM   2890  CB  ARG   203      56.074  58.749  52.428  0.00  0.00      A
ATOM   2891  HB3 ARG   203      57.055  59.032  52.809  0.00  0.00      A
ATOM   2892  HB2 ARG   203      55.569  58.247  53.246  0.00  0.00      A
ATOM   2893  CG  ARG   203      55.283  60.032  52.125  0.00  0.00      A
ATOM   2894  HG3 ARG   203      54.245  59.781  51.907  0.00  0.00      A
ATOM   2895  HG2 ARG   203      55.288  60.626  53.036  0.00  0.00      A
ATOM   2896  CD  ARG   203      55.837  60.887  50.974  0.00  0.00      A
ATOM   2897  HD3 ARG   203      55.511  60.434  50.039  0.00  0.00      A
ATOM   2898  HD2 ARG   203      55.411  61.890  51.028  0.00  0.00      A
ATOM   2899  NE  ARG   203      57.309  60.955  50.967  0.00  0.00      A
ATOM   2900  HE  ARG   203      57.774  60.450  50.221  0.00  0.00      A
ATOM   2901  CZ  ARG   203      58.090  61.488  51.886  0.00  0.00      A
ATOM   2902  NH1 ARG   203      57.682  62.281  52.835  0.00  0.00      A
ATOM   2903 HH11 ARG   203      56.707  62.578  52.876  0.00  0.00      A
ATOM   2904 HH12 ARG   203      58.341  62.603  53.522  0.00  0.00      A
ATOM   2905  NH2 ARG   203      59.351  61.188  51.877  0.00  0.00      A
ATOM   2906 HH21 ARG   203      59.912  61.479  52.673  0.00  0.00      A
ATOM   2907 HH22 ARG   203      59.665  60.416  51.299  0.00  0.00      A
ATOM   2908  C   ARG   203      57.119  56.563  51.766  0.00  0.00      A
ATOM   2909  O   ARG   203      58.287  56.761  52.105  0.00  0.00      A
ATOM   2910  N   THR   204      56.580  55.351  51.828  0.00  0.00      A
ATOM   2911  H   THR   204      55.622  55.238  51.523  0.00  0.00      A
ATOM   2912  CA  THR   204      57.229  54.164  52.410  0.00  0.00      A
ATOM   2913  HA  THR   204      57.685  54.435  53.363  0.00  0.00      A
ATOM   2914  CB  THR   204      56.184  53.075  52.671  0.00  0.00      A
ATOM   2915  HB  THR   204      56.684  52.162  52.984  0.00  0.00      A
ATOM   2916  CG2 THR   204      55.190  53.483  53.749  0.00  0.00      A
ATOM   2917 HG21 THR   204      55.734  53.789  54.635  0.00  0.00      A
ATOM   2918 HG22 THR   204      54.542  52.641  53.988  0.00  0.00      A
ATOM   2919 HG23 THR   204      54.587  54.322  53.422  0.00  0.00      A
ATOM   2920  OG1 THR   204      55.468  52.834  51.490  0.00  0.00      A
ATOM   2921  HG1 THR   204      55.387  51.865  51.383  0.00  0.00      A
ATOM   2922  C   THR   204      58.317  53.556  51.521  0.00  0.00      A
ATOM   2923  O   THR   204      58.268  53.662  50.292  0.00  0.00      A
ATOM   2924  N   ASP   205      59.171  52.717  52.113  0.00  0.00      A
ATOM   2925  H   ASP   205      59.186  52.716  53.133  0.00  0.00      A
ATOM   2926  CA  ASP   205      60.173  51.868  51.438  0.00  0.00      A
ATOM   2927  HA  ASP   205      60.680  52.490  50.700  0.00  0.00      A
ATOM   2928  CB  ASP   205      61.214  51.470  52.497  0.00  0.00      A
ATOM   2929  HB3 ASP   205      61.510  52.360  53.055  0.00  0.00      A
ATOM   2930  HB2 ASP   205      60.755  50.770  53.198  0.00  0.00      A
ATOM   2931  CG  ASP   205      62.486  50.852  51.915  0.00  0.00      A
ATOM   2932  OD1 ASP   205      63.037  49.933  52.570  0.00  0.00      A
ATOM   2933  OD2 ASP   205      62.956  51.286  50.832  0.00  0.00      A
ATOM   2934  C   ASP   205      59.586  50.640  50.677  0.00  0.00      A
ATOM   2935  O   ASP   205      60.267  49.635  50.449  0.00  0.00      A
ATOM   2936  N   SER   206      58.295  50.670  50.334  0.00  0.00      A
ATOM   2937  H   SER   206      57.766  51.501  50.560  0.00  0.00      A
ATOM   2938  CA  SER   206      57.544  49.556  49.726  0.00  0.00      A
ATOM   2939  HA  SER   206      57.703  48.667  50.334  0.00  0.00      A
ATOM   2940  CB  SER   206      56.045  49.881  49.747  0.00  0.00      A
ATOM   2941  HB3 SER   206      55.851  50.734  49.096  0.00  0.00      A
ATOM   2942  HB2 SER   206      55.480  49.024  49.380  0.00  0.00      A
ATOM   2943  OG  SER   206      55.619  50.196  51.063  0.00  0.00      A
ATOM   2944  HG  SER   206      55.355  49.354  51.490  0.00  0.00      A
ATOM   2945  C   SER   206      57.955  49.179  48.291  0.00  0.00      A
ATOM   2946  O   SER   206      57.550  48.124  47.805  0.00  0.00      A
ATOM   2947  N   ALA   207      58.806  49.966  47.617  0.00  0.00      A
ATOM   2948  H   ALA   207      59.134  50.812  48.066  0.00  0.00      A
ATOM   2949  CA  ALA   207      59.217  49.733  46.223  0.00  0.00      A
ATOM   2950  HA  ALA   207      58.313  49.581  45.633  0.00  0.00      A
ATOM   2951  CB  ALA   207      59.916  50.996  45.707  0.00  0.00      A
ATOM   2952  HB1 ALA   207      60.819  51.185  46.284  0.00  0.00      A
ATOM   2953  HB2 ALA   207      60.197  50.862  44.662  0.00  0.00      A
ATOM   2954  HB3 ALA   207      59.243  51.851  45.783  0.00  0.00      A
ATOM   2955  C   ALA   207      60.105  48.489  45.983  0.00  0.00      A
ATOM   2956  O   ALA   207      60.389  48.154  44.828  0.00  0.00      A
ATOM   2957  N   LYS   208      60.585  47.819  47.040  0.00  0.00      A
ATOM   2958  H   LYS   208      60.320  48.162  47.955  0.00  0.00      A
ATOM   2959  CA  LYS   208      61.412  46.597  46.966  0.00  0.00      A
ATOM   2960  HA  LYS   208      61.950  46.589  46.017  0.00  0.00      A
ATOM   2961  CB  LYS   208      62.475  46.593  48.084  0.00  0.00      A
ATOM   2962  HB3 LYS   208      61.987  46.614  49.057  0.00  0.00      A
ATOM   2963  HB2 LYS   208      63.031  45.660  48.017  0.00  0.00      A
ATOM   2964  CG  LYS   208      63.456  47.779  47.971  0.00  0.00      A
ATOM   2965  HG3 LYS   208      63.469  48.137  46.940  0.00  0.00      A
ATOM   2966  HG2 LYS   208      63.102  48.597  48.599  0.00  0.00      A
ATOM   2967  CD  LYS   208      64.909  47.429  48.341  0.00  0.00      A
ATOM   2968  HD3 LYS   208      65.522  48.324  48.221  0.00  0.00      A
ATOM   2969  HD2 LYS   208      65.277  46.698  47.620  0.00  0.00      A
ATOM   2970  CE  LYS   208      65.129  46.858  49.749  0.00  0.00      A
ATOM   2971  HE3 LYS   208      66.183  46.580  49.837  0.00  0.00      A
ATOM   2972  HE2 LYS   208      64.533  45.950  49.875  0.00  0.00      A
ATOM   2973  NZ  LYS   208      64.801  47.831  50.814  0.00  0.00      A
ATOM   2974  HZ1 LYS   208      63.799  47.888  50.958  0.00  0.00      A
ATOM   2975  HZ2 LYS   208      65.143  48.760  50.580  0.00  0.00      A
ATOM   2976  HZ3 LYS   208      65.233  47.562  51.697  0.00  0.00      A
ATOM   2977  C   LYS   208      60.549  45.323  46.954  0.00  0.00      A
ATOM   2978  O   LYS   208      60.519  44.573  47.926  0.00  0.00      A
ATOM   2979  N   ALA   209      59.732  45.153  45.916  0.00  0.00      A
ATOM   2980  H   ALA   209      59.852  45.770  45.124  0.00  0.00      A
ATOM   2981  CA  ALA   209      58.760  44.059  45.777  0.00  0.00      A
ATOM   2982  HA  ALA   209      58.179  43.993  46.699  0.00  0.00      A
ATOM   2983  CB  ALA   209      57.803  44.445  44.639  0.00  0.00      A
ATOM   2984  HB1 ALA   209      57.034  43.683  44.520  0.00  0.00      A
ATOM   2985  HB2 ALA   209      58.351  44.533  43.700  0.00  0.00      A
ATOM   2986  HB3 ALA   209      57.320  45.396  44.867  0.00  0.00      A
ATOM   2987  C   ALA   209      59.400  42.669  45.526  0.00  0.00      A
ATOM   2988  O   ALA   209      60.569  42.568  45.149  0.00  0.00      A
ATOM   2989  N   ASP   210      58.589  41.606  45.551  0.00  0.00      A
ATOM   2990  H   ASP   210      57.644  41.770  45.881  0.00  0.00      A
ATOM   2991  CA  ASP   210      58.922  40.267  45.011  0.00  0.00      A
ATOM   2992  HA  ASP   210      59.675  40.372  44.228  0.00  0.00      A
ATOM   2993  CB  ASP   210      59.505  39.352  46.109  0.00  0.00      A
ATOM   2994  HB3 ASP   210      58.871  39.413  46.995  0.00  0.00      A
ATOM   2995  HB2 ASP   210      59.475  38.319  45.758  0.00  0.00      A
ATOM   2996  CG  ASP   210      60.958  39.659  46.492  0.00  0.00      A
ATOM   2997  OD1 ASP   210      61.178  40.352  47.512  0.00  0.00      A
ATOM   2998  OD2 ASP   210      61.908  39.174  45.828  0.00  0.00      A
ATOM   2999  C   ASP   210      57.713  39.554  44.354  0.00  0.00      A
ATOM   3000  O   ASP   210      57.911  38.728  43.459  0.00  0.00      A
ATOM   3001  N   LEU   211      56.471  39.912  44.723  0.00  0.00      A
ATOM   3002  H   LEU   211      56.379  40.585  45.475  0.00  0.00      A
ATOM   3003  CA  LEU   211      55.224  39.319  44.200  0.00  0.00      A
ATOM   3004  HA  LEU   211      55.462  38.614  43.404  0.00  0.00      A
ATOM   3005  CB  LEU   211      54.491  38.546  45.324  0.00  0.00      A
ATOM   3006  HB3 LEU   211      54.443  39.174  46.212  0.00  0.00      A
ATOM   3007  HB2 LEU   211      53.466  38.400  44.987  0.00  0.00      A
ATOM   3008  CG  LEU   211      55.019  37.147  45.720  0.00  0.00      A
ATOM   3009  HG  LEU   211      55.105  36.529  44.828  0.00  0.00      A
ATOM   3010  CD1 LEU   211      56.364  37.155  46.452  0.00  0.00      A
ATOM   3011 HD11 LEU   211      56.586  36.163  46.841  0.00  0.00      A
ATOM   3012 HD12 LEU   211      57.153  37.407  45.750  0.00  0.00      A
ATOM   3013 HD13 LEU   211      56.348  37.875  47.271  0.00  0.00      A
ATOM   3014  CD2 LEU   211      54.022  36.476  46.674  0.00  0.00      A
ATOM   3015 HD21 LEU   211      53.038  36.432  46.213  0.00  0.00      A
ATOM   3016 HD22 LEU   211      54.343  35.458  46.890  0.00  0.00      A
ATOM   3017 HD23 LEU   211      53.949  37.042  47.603  0.00  0.00      A
ATOM   3018  C   LEU   211      54.267  40.368  43.579  0.00  0.00      A
ATOM   3019  O   LEU   211      53.401  40.010  42.774  0.00  0.00      A
ATOM   3020  N   SER   212      54.403  41.650  43.941  0.00  0.00      A
ATOM   3021  H   SER   212      55.105  41.868  44.635  0.00  0.00      A
ATOM   3022  CA  SER   212      53.563  42.758  43.449  0.00  0.00      A
ATOM   3023  HA  SER   212      52.517  42.514  43.633  0.00  0.00      A
ATOM   3024  CB  SER   212      53.889  44.070  44.186  0.00  0.00      A
ATOM   3025  HB3 SER   212      54.880  44.417  43.890  0.00  0.00      A
ATOM   3026  HB2 SER   212      53.160  44.826  43.892  0.00  0.00      A
ATOM   3027  OG  SER   212      53.853  43.918  45.597  0.00  0.00      A
ATOM   3028  HG  SER   212      53.915  44.798  46.000  0.00  0.00      A
ATOM   3029  C   SER   212      53.758  42.991  41.945  0.00  0.00      A
ATOM   3030  O   SER   212      54.888  43.222  41.505  0.00  0.00      A
ATOM   3031  N   VAL   213      52.659  43.115  41.187  0.00  0.00      A
ATOM   3032  H   VAL   213      51.753  42.943  41.610  0.00  0.00      A
ATOM   3033  CA  VAL   213      52.689  43.379  39.730  0.00  0.00      A
ATOM   3034  HA  VAL   213      53.636  43.860  39.488  0.00  0.00      A
ATOM   3035  CB  VAL   213      52.617  42.070  38.908  0.00  0.00      A
ATOM   3036  HB  VAL   213      52.552  42.329  37.851  0.00  0.00      A
ATOM   3037  CG1 VAL   213      53.887  41.234  39.072  0.00  0.00      A
ATOM   3038 HG11 VAL   213      54.759  41.848  38.845  0.00  0.00      A
ATOM   3039 HG12 VAL   213      53.857  40.397  38.376  0.00  0.00      A
ATOM   3040 HG13 VAL   213      53.970  40.850  40.089  0.00  0.00      A
ATOM   3041  CG2 VAL   213      51.400  41.196  39.246  0.00  0.00      A
ATOM   3042 HG21 VAL   213      51.404  40.313  38.606  0.00  0.00      A
ATOM   3043 HG22 VAL   213      51.441  40.881  40.289  0.00  0.00      A
ATOM   3044 HG23 VAL   213      50.485  41.758  39.073  0.00  0.00      A
ATOM   3045  C   VAL   213      51.589  44.340  39.259  0.00  0.00      A
ATOM   3046  O   VAL   213      50.551  44.482  39.909  0.00  0.00      A
ATOM   3047  N   VAL   214      51.745  44.870  38.042  0.00  0.00      A
ATOM   3048  H   VAL   214      52.630  44.693  37.573  0.00  0.00      A
ATOM   3049  CA  VAL   214      50.777  45.727  37.327  0.00  0.00      A
ATOM   3050  HA  VAL   214      49.863  45.784  37.906  0.00  0.00      A
ATOM   3051  CB  VAL   214      51.296  47.175  37.172  0.00  0.00      A
ATOM   3052  HB  VAL   214      50.673  47.681  36.437  0.00  0.00      A
ATOM   3053  CG1 VAL   214      51.182  47.961  38.481  0.00  0.00      A
ATOM   3054 HG11 VAL   214      50.137  48.196  38.659  0.00  0.00      A
ATOM   3055 HG12 VAL   214      51.730  48.900  38.407  0.00  0.00      A
ATOM   3056 HG13 VAL   214      51.579  47.378  39.311  0.00  0.00      A
ATOM   3057  CG2 VAL   214      52.746  47.280  36.695  0.00  0.00      A
ATOM   3058 HG21 VAL   214      52.896  46.619  35.847  0.00  0.00      A
ATOM   3059 HG22 VAL   214      53.429  47.001  37.497  0.00  0.00      A
ATOM   3060 HG23 VAL   214      52.963  48.305  36.393  0.00  0.00      A
ATOM   3061  C   VAL   214      50.377  45.139  35.964  0.00  0.00      A
ATOM   3062  O   VAL   214      51.114  44.353  35.365  0.00  0.00      A
ATOM   3063  N   GLY   215      49.179  45.484  35.483  0.00  0.00      A
ATOM   3064  H   GLY   215      48.594  46.118  36.021  0.00  0.00      A
ATOM   3065  CA  GLY   215      48.655  45.020  34.193  0.00  0.00      A
ATOM   3066  HA3 GLY   215      48.516  43.941  34.226  0.00  0.00      A
ATOM   3067  HA2 GLY   215      49.395  45.240  33.423  0.00  0.00      A
ATOM   3068  C   GLY   215      47.315  45.664  33.792  0.00  0.00      A
ATOM   3069  O   GLY   215      46.683  46.326  34.623  0.00  0.00      A
ATOM   3070  N   PRO   216      46.905  45.543  32.515  0.00  0.00      A
ATOM   3071  CD  PRO   216      47.602  44.801  31.471  0.00  0.00      A
ATOM   3072  HD3 PRO   216      47.762  43.762  31.762  0.00  0.00      A
ATOM   3073  HD2 PRO   216      48.556  45.284  31.255  0.00  0.00      A
ATOM   3074  CG  PRO   216      46.706  44.873  30.237  0.00  0.00      A
ATOM   3075  HG3 PRO   216      46.008  44.036  30.250  0.00  0.00      A
ATOM   3076  HG2 PRO   216      47.286  44.880  29.314  0.00  0.00      A
ATOM   3077  CB  PRO   216      45.945  46.181  30.444  0.00  0.00      A
ATOM   3078  HB3 PRO   216      45.010  46.205  29.886  0.00  0.00      A
ATOM   3079  HB2 PRO   216      46.575  47.016  30.140  0.00  0.00      A
ATOM   3080  CA  PRO   216      45.734  46.227  31.963  0.00  0.00      A
ATOM   3081  HA  PRO   216      45.728  47.267  32.281  0.00  0.00      A
ATOM   3082  C   PRO   216      44.393  45.585  32.368  0.00  0.00      A
ATOM   3083  O   PRO   216      44.318  44.389  32.675  0.00  0.00      A
ATOM   3084  N   MET   217      43.302  46.324  32.138  0.00  0.00      A
ATOM   3085  H   MET   217      43.439  47.290  31.846  0.00  0.00      A
ATOM   3086  CA  MET   217      41.915  45.828  32.107  0.00  0.00      A
ATOM   3087  HA  MET   217      41.920  44.757  31.923  0.00  0.00      A
ATOM   3088  CB  MET   217      41.206  46.095  33.445  0.00  0.00      A
ATOM   3089  HB3 MET   217      40.184  45.723  33.371  0.00  0.00      A
ATOM   3090  HB2 MET   217      41.172  47.170  33.626  0.00  0.00      A
ATOM   3091  CG  MET   217      41.879  45.403  34.635  0.00  0.00      A
ATOM   3092  HG3 MET   217      42.799  45.935  34.881  0.00  0.00      A
ATOM   3093  HG2 MET   217      42.149  44.394  34.332  0.00  0.00      A
ATOM   3094  SD  MET   217      40.863  45.274  36.136  0.00  0.00      A
ATOM   3095  CE  MET   217      40.567  47.026  36.468  0.00  0.00      A
ATOM   3096  HE1 MET   217      39.984  47.470  35.660  0.00  0.00      A
ATOM   3097  HE2 MET   217      40.011  47.125  37.398  0.00  0.00      A
ATOM   3098  HE3 MET   217      41.521  47.549  36.555  0.00  0.00      A
ATOM   3099  C   MET   217      41.134  46.488  30.960  0.00  0.00      A
ATOM   3100  O   MET   217      41.425  47.625  30.599  0.00  0.00      A
ATOM   3101  N   ALA   218      40.149  45.805  30.369  0.00  0.00      A
ATOM   3102  H   ALA   218      39.876  44.905  30.752  0.00  0.00      A
ATOM   3103  CA  ALA   218      39.457  46.301  29.172  0.00  0.00      A
ATOM   3104  HA  ALA   218      39.392  47.389  29.224  0.00  0.00      A
ATOM   3105  CB  ALA   218      40.304  45.933  27.945  0.00  0.00      A
ATOM   3106  HB1 ALA   218      39.870  46.363  27.043  0.00  0.00      A
ATOM   3107  HB2 ALA   218      41.316  46.322  28.054  0.00  0.00      A
ATOM   3108  HB3 ALA   218      40.344  44.849  27.838  0.00  0.00      A
ATOM   3109  C   ALA   218      38.023  45.767  29.007  0.00  0.00      A
ATOM   3110  O   ALA   218      37.658  44.711  29.531  0.00  0.00      A
ATOM   3111  N   ARG   219      37.244  46.429  28.139  0.00  0.00      A
ATOM   3112  H   ARG   219      37.607  47.299  27.757  0.00  0.00      A
ATOM   3113  CA  ARG   219      35.962  45.920  27.611  0.00  0.00      A
ATOM   3114  HA  ARG   219      35.430  45.389  28.402  0.00  0.00      A
ATOM   3115  CB  ARG   219      35.083  47.083  27.122  0.00  0.00      A
ATOM   3116  HB3 ARG   219      35.614  47.644  26.350  0.00  0.00      A
ATOM   3117  HB2 ARG   219      34.179  46.667  26.675  0.00  0.00      A
ATOM   3118  CG  ARG   219      34.673  48.037  28.252  0.00  0.00      A
ATOM   3119  HG3 ARG   219      35.556  48.553  28.623  0.00  0.00      A
ATOM   3120  HG2 ARG   219      34.217  47.479  29.071  0.00  0.00      A
ATOM   3121  CD  ARG   219      33.692  49.091  27.739  0.00  0.00      A
ATOM   3122  HD3 ARG   219      33.648  49.904  28.467  0.00  0.00      A
ATOM   3123  HD2 ARG   219      34.078  49.488  26.801  0.00  0.00      A
ATOM   3124  NE  ARG   219      32.334  48.552  27.531  0.00  0.00      A
ATOM   3125  HE  ARG   219      32.125  47.621  27.864  0.00  0.00      A
ATOM   3126  CZ  ARG   219      31.312  49.221  27.038  0.00  0.00      A
ATOM   3127  NH1 ARG   219      31.404  50.426  26.581  0.00  0.00      A
ATOM   3128 HH11 ARG   219      30.576  50.817  26.149  0.00  0.00      A
ATOM   3129 HH12 ARG   219      32.314  50.867  26.492  0.00  0.00      A
ATOM   3130  NH2 ARG   219      30.124  48.709  27.008  0.00  0.00      A
ATOM   3131 HH21 ARG   219      30.000  47.758  27.323  0.00  0.00      A
ATOM   3132 HH22 ARG   219      29.352  49.288  26.703  0.00  0.00      A
ATOM   3133  C   ARG   219      36.130  44.912  26.469  0.00  0.00      A
ATOM   3134  O   ARG   219      35.192  44.166  26.190  0.00  0.00      A
ATOM   3135  N   THR   220      37.315  44.836  25.860  0.00  0.00      A
ATOM   3136  H   THR   220      38.027  45.501  26.127  0.00  0.00      A
ATOM   3137  CA  THR   220      37.613  43.991  24.690  0.00  0.00      A
ATOM   3138  HA  THR   220      36.867  43.201  24.627  0.00  0.00      A
ATOM   3139  CB  THR   220      37.558  44.809  23.384  0.00  0.00      A
ATOM   3140  HB  THR   220      37.637  44.116  22.553  0.00  0.00      A
ATOM   3141  CG2 THR   220      36.266  45.608  23.206  0.00  0.00      A
ATOM   3142 HG21 THR   220      35.409  44.936  23.253  0.00  0.00      A
ATOM   3143 HG22 THR   220      36.279  46.102  22.237  0.00  0.00      A
ATOM   3144 HG23 THR   220      36.170  46.373  23.976  0.00  0.00      A
ATOM   3145  OG1 THR   220      38.642  45.704  23.282  0.00  0.00      A
ATOM   3146  HG1 THR   220      38.502  46.403  23.952  0.00  0.00      A
ATOM   3147  C   THR   220      38.997  43.337  24.804  0.00  0.00      A
ATOM   3148  O   THR   220      39.895  43.917  25.420  0.00  0.00      A
ATOM   3149  N   PRO   221      39.252  42.200  24.126  0.00  0.00      A
ATOM   3150  CD  PRO   221      38.319  41.396  23.347  0.00  0.00      A
ATOM   3151  HD3 PRO   221      37.585  40.942  24.012  0.00  0.00      A
ATOM   3152  HD2 PRO   221      37.813  41.988  22.586  0.00  0.00      A
ATOM   3153  CG  PRO   221      39.152  40.304  22.676  0.00  0.00      A
ATOM   3154  HG3 PRO   221      38.597  39.369  22.590  0.00  0.00      A
ATOM   3155  HG2 PRO   221      39.477  40.646  21.692  0.00  0.00      A
ATOM   3156  CB  PRO   221      40.364  40.162  23.596  0.00  0.00      A
ATOM   3157  HB3 PRO   221      41.239  39.792  23.059  0.00  0.00      A
ATOM   3158  HB2 PRO   221      40.122  39.489  24.414  0.00  0.00      A
ATOM   3159  CA  PRO   221      40.572  41.573  24.154  0.00  0.00      A
ATOM   3160  HA  PRO   221      40.916  41.513  25.185  0.00  0.00      A
ATOM   3161  C   PRO   221      41.627  42.333  23.337  0.00  0.00      A
ATOM   3162  O   PRO   221      42.824  42.194  23.596  0.00  0.00      A
ATOM   3163  N   ALA   222      41.205  43.120  22.341  0.00  0.00      A
ATOM   3164  H   ALA   222      40.221  43.288  22.189  0.00  0.00      A
ATOM   3165  CA  ALA   222      42.112  43.784  21.382  0.00  0.00      A
ATOM   3166  HA  ALA   222      42.880  43.078  21.066  0.00  0.00      A
ATOM   3167  CB  ALA   222      41.268  44.304  20.132  0.00  0.00      A
ATOM   3168  HB1 ALA   222      40.455  44.873  20.584  0.00  0.00      A
ATOM   3169  HB2 ALA   222      41.893  44.924  19.489  0.00  0.00      A
ATOM   3170  HB3 ALA   222      40.837  43.431  19.642  0.00  0.00      A
ATOM   3171  C   ALA   222      42.860  44.900  22.123  0.00  0.00      A
ATOM   3172  O   ALA   222      44.107  44.928  22.012  0.00  0.00      A
ATOM   3173  N   ASP   223      42.159  45.802  22.817  0.00  0.00      A
ATOM   3174  H   ASP   223      41.148  45.733  22.837  0.00  0.00      A
ATOM   3175  CA  ASP   223      42.797  46.952  23.469  0.00  0.00      A
ATOM   3176  HA  ASP   223      43.412  47.483  22.740  0.00  0.00      A
ATOM   3177  CB  ASP   223      41.739  47.921  24.006  0.00  0.00      A
ATOM   3178  HB3 ASP   223      42.261  48.746  24.490  0.00  0.00      A
ATOM   3179  HB2 ASP   223      41.156  47.404  24.770  0.00  0.00      A
ATOM   3180  CG  ASP   223      40.776  48.540  22.990  0.00  0.00      A
ATOM   3181  OD1 ASP   223      41.027  48.552  21.760  0.00  0.00      A
ATOM   3182  OD2 ASP   223      39.763  49.088  23.485  0.00  0.00      A
ATOM   3183  C   ASP   223      43.699  46.520  24.641  0.00  0.00      A
ATOM   3184  O   ASP   223      44.741  47.129  24.886  0.00  0.00      A
ATOM   3185  N   LEU   224      43.350  45.407  25.303  0.00  0.00      A
ATOM   3186  H   LEU   224      42.482  44.960  25.036  0.00  0.00      A
ATOM   3187  CA  LEU   224      44.128  44.800  26.386  0.00  0.00      A
ATOM   3188  HA  LEU   224      44.213  45.527  27.195  0.00  0.00      A
ATOM   3189  CB  LEU   224      43.359  43.555  26.882  0.00  0.00      A
ATOM   3190  HB3 LEU   224      43.539  42.735  26.187  0.00  0.00      A
ATOM   3191  HB2 LEU   224      42.286  43.753  26.867  0.00  0.00      A
ATOM   3192  CG  LEU   224      43.751  43.112  28.301  0.00  0.00      A
ATOM   3193  HG  LEU   224      44.824  43.225  28.439  0.00  0.00      A
ATOM   3194  CD1 LEU   224      43.011  43.928  29.357  0.00  0.00      A
ATOM   3195 HD11 LEU   224      43.187  44.990  29.202  0.00  0.00      A
ATOM   3196 HD12 LEU   224      43.368  43.646  30.346  0.00  0.00      A
ATOM   3197 HD13 LEU   224      41.942  43.733  29.297  0.00  0.00      A
ATOM   3198  CD2 LEU   224      43.389  41.648  28.534  0.00  0.00      A
ATOM   3199 HD21 LEU   224      44.083  41.022  27.977  0.00  0.00      A
ATOM   3200 HD22 LEU   224      43.472  41.404  29.591  0.00  0.00      A
ATOM   3201 HD23 LEU   224      42.369  41.457  28.200  0.00  0.00      A
ATOM   3202  C   LEU   224      45.553  44.430  25.929  0.00  0.00      A
ATOM   3203  O   LEU   224      46.538  44.819  26.562  0.00  0.00      A
ATOM   3204  N   ALA   225      45.662  43.774  24.766  0.00  0.00      A
ATOM   3205  H   ALA   225      44.809  43.517  24.283  0.00  0.00      A
ATOM   3206  CA  ALA   225      46.936  43.404  24.150  0.00  0.00      A
ATOM   3207  HA  ALA   225      47.553  42.904  24.898  0.00  0.00      A
ATOM   3208  CB  ALA   225      46.650  42.409  23.017  0.00  0.00      A
ATOM   3209  HB1 ALA   225      46.042  42.882  22.244  0.00  0.00      A
ATOM   3210  HB2 ALA   225      46.118  41.542  23.410  0.00  0.00      A
ATOM   3211  HB3 ALA   225      47.592  42.075  22.579  0.00  0.00      A
ATOM   3212  C   ALA   225      47.738  44.615  23.632  0.00  0.00      A
ATOM   3213  O   ALA   225      48.967  44.614  23.707  0.00  0.00      A
ATOM   3214  N   LEU   226      47.062  45.673  23.168  0.00  0.00      A
ATOM   3215  H   LEU   226      46.053  45.612  23.120  0.00  0.00      A
ATOM   3216  CA  LEU   226      47.704  46.926  22.754  0.00  0.00      A
ATOM   3217  HA  LEU   226      48.506  46.680  22.056  0.00  0.00      A
ATOM   3218  CB  LEU   226      46.664  47.801  22.029  0.00  0.00      A
ATOM   3219  HB3 LEU   226      45.841  48.010  22.712  0.00  0.00      A
ATOM   3220  HB2 LEU   226      46.254  47.234  21.194  0.00  0.00      A
ATOM   3221  CG  LEU   226      47.195  49.149  21.506  0.00  0.00      A
ATOM   3222  HG  LEU   226      47.441  49.792  22.351  0.00  0.00      A
ATOM   3223  CD1 LEU   226      48.422  49.019  20.604  0.00  0.00      A
ATOM   3224 HD11 LEU   226      48.664  49.988  20.171  0.00  0.00      A
ATOM   3225 HD12 LEU   226      49.278  48.683  21.188  0.00  0.00      A
ATOM   3226 HD13 LEU   226      48.226  48.309  19.804  0.00  0.00      A
ATOM   3227  CD2 LEU   226      46.103  49.826  20.684  0.00  0.00      A
ATOM   3228 HD21 LEU   226      46.425  50.826  20.394  0.00  0.00      A
ATOM   3229 HD22 LEU   226      45.904  49.240  19.789  0.00  0.00      A
ATOM   3230 HD23 LEU   226      45.191  49.910  21.276  0.00  0.00      A
ATOM   3231  C   LEU   226      48.336  47.666  23.943  0.00  0.00      A
ATOM   3232  O   LEU   226      49.513  48.022  23.889  0.00  0.00      A
ATOM   3233  N   ALA   227      47.616  47.779  25.062  0.00  0.00      A
ATOM   3234  H   ALA   227      46.653  47.453  25.056  0.00  0.00      A
ATOM   3235  CA  ALA   227      48.147  48.363  26.291  0.00  0.00      A
ATOM   3236  HA  ALA   227      48.488  49.376  26.072  0.00  0.00      A
ATOM   3237  CB  ALA   227      47.010  48.447  27.315  0.00  0.00      A
ATOM   3238  HB1 ALA   227      46.638  47.448  27.547  0.00  0.00      A
ATOM   3239  HB2 ALA   227      47.367  48.924  28.227  0.00  0.00      A
ATOM   3240  HB3 ALA   227      46.195  49.041  26.902  0.00  0.00      A
ATOM   3241  C   ALA   227      49.353  47.577  26.840  0.00  0.00      A
ATOM   3242  O   ALA   227      50.368  48.180  27.196  0.00  0.00      A
ATOM   3243  N   LEU   228      49.302  46.239  26.788  0.00  0.00      A
ATOM   3244  H   LEU   228      48.434  45.812  26.479  0.00  0.00      A
ATOM   3245  CA  LEU   228      50.415  45.352  27.149  0.00  0.00      A
ATOM   3246  HA  LEU   228      50.685  45.548  28.187  0.00  0.00      A
ATOM   3247  CB  LEU   228      49.917  43.896  27.033  0.00  0.00      A
ATOM   3248  HB3 LEU   228      49.007  43.780  27.624  0.00  0.00      A
ATOM   3249  HB2 LEU   228      49.659  43.706  25.992  0.00  0.00      A
ATOM   3250  CG  LEU   228      50.930  42.825  27.476  0.00  0.00      A
ATOM   3251  HG  LEU   228      51.885  43.002  26.987  0.00  0.00      A
ATOM   3252  CD1 LEU   228      51.154  42.827  28.989  0.00  0.00      A
ATOM   3253 HD11 LEU   228      50.209  42.679  29.510  0.00  0.00      A
ATOM   3254 HD12 LEU   228      51.596  43.774  29.299  0.00  0.00      A
ATOM   3255 HD13 LEU   228      51.843  42.026  29.256  0.00  0.00      A
ATOM   3256  CD2 LEU   228      50.433  41.441  27.054  0.00  0.00      A
ATOM   3257 HD21 LEU   228      49.470  41.227  27.516  0.00  0.00      A
ATOM   3258 HD22 LEU   228      51.156  40.682  27.350  0.00  0.00      A
ATOM   3259 HD23 LEU   228      50.324  41.404  25.969  0.00  0.00      A
ATOM   3260  C   LEU   228      51.673  45.600  26.288  0.00  0.00      A
ATOM   3261  O   LEU   228      52.748  45.856  26.834  0.00  0.00      A
ATOM   3262  N   ASP   229      51.525  45.644  24.960  0.00  0.00      A
ATOM   3263  H   ASP   229      50.602  45.457  24.579  0.00  0.00      A
ATOM   3264  CA  ASP   229      52.614  45.877  23.993  0.00  0.00      A
ATOM   3265  HA  ASP   229      53.372  45.104  24.128  0.00  0.00      A
ATOM   3266  CB  ASP   229      52.035  45.740  22.570  0.00  0.00      A
ATOM   3267  HB3 ASP   229      51.511  44.786  22.497  0.00  0.00      A
ATOM   3268  HB2 ASP   229      51.303  46.532  22.404  0.00  0.00      A
ATOM   3269  CG  ASP   229      53.088  45.796  21.455  0.00  0.00      A
ATOM   3270  OD1 ASP   229      53.402  46.911  20.969  0.00  0.00      A
ATOM   3271  OD2 ASP   229      53.566  44.719  21.023  0.00  0.00      A
ATOM   3272  C   ASP   229      53.312  47.237  24.186  0.00  0.00      A
ATOM   3273  O   ASP   229      54.542  47.301  24.181  0.00  0.00      A
ATOM   3274  N   ILE   230      52.538  48.279  24.515  0.00  0.00      A
ATOM   3275  H   ILE   230      51.534  48.123  24.505  0.00  0.00      A
ATOM   3276  CA  ILE   230      53.016  49.651  24.782  0.00  0.00      A
ATOM   3277  HA  ILE   230      53.758  49.915  24.029  0.00  0.00      A
ATOM   3278  CB  ILE   230      51.816  50.630  24.640  0.00  0.00      A
ATOM   3279  HB  ILE   230      50.983  50.229  25.220  0.00  0.00      A
ATOM   3280  CG2 ILE   230      52.110  52.049  25.172  0.00  0.00      A
ATOM   3281 HG21 ILE   230      52.998  52.452  24.684  0.00  0.00      A
ATOM   3282 HG22 ILE   230      52.270  52.021  26.250  0.00  0.00      A
ATOM   3283 HG23 ILE   230      51.271  52.717  24.991  0.00  0.00      A
ATOM   3284  CG1 ILE   230      51.386  50.712  23.153  0.00  0.00      A
ATOM   3285 HG13 ILE   230      51.318  49.709  22.733  0.00  0.00      A
ATOM   3286 HG12 ILE   230      52.144  51.254  22.585  0.00  0.00      A
ATOM   3287  CD1 ILE   230      50.023  51.381  22.935  0.00  0.00      A
ATOM   3288 HD11 ILE   230      49.266  50.886  23.543  0.00  0.00      A
ATOM   3289 HD12 ILE   230      49.747  51.298  21.886  0.00  0.00      A
ATOM   3290 HD13 ILE   230      50.062  52.437  23.193  0.00  0.00      A
ATOM   3291  C   ILE   230      53.728  49.792  26.143  0.00  0.00      A
ATOM   3292  O   ILE   230      54.557  50.690  26.313  0.00  0.00      A
ATOM   3293  N   THR   231      53.422  48.939  27.129  0.00  0.00      A
ATOM   3294  H   THR   231      52.764  48.199  26.918  0.00  0.00      A
ATOM   3295  CA  THR   231      53.869  49.116  28.534  0.00  0.00      A
ATOM   3296  HA  THR   231      54.336  50.095  28.626  0.00  0.00      A
ATOM   3297  CB  THR   231      52.687  49.113  29.523  0.00  0.00      A
ATOM   3298  HB  THR   231      53.081  49.117  30.540  0.00  0.00      A
ATOM   3299  CG2 THR   231      51.809  50.348  29.360  0.00  0.00      A
ATOM   3300 HG21 THR   231      50.969  50.293  30.052  0.00  0.00      A
ATOM   3301 HG22 THR   231      52.389  51.242  29.586  0.00  0.00      A
ATOM   3302 HG23 THR   231      51.429  50.416  28.341  0.00  0.00      A
ATOM   3303  OG1 THR   231      51.850  47.988  29.374  0.00  0.00      A
ATOM   3304  HG1 THR   231      51.372  48.095  28.526  0.00  0.00      A
ATOM   3305  C   THR   231      54.934  48.121  29.007  0.00  0.00      A
ATOM   3306  O   THR   231      55.646  48.416  29.974  0.00  0.00      A
ATOM   3307  N   SER   232      55.131  47.020  28.275  0.00  0.00      A
ATOM   3308  H   SER   232      54.523  46.875  27.479  0.00  0.00      A
ATOM   3309  CA  SER   232      56.096  45.954  28.592  0.00  0.00      A
ATOM   3310  HA  SER   232      55.813  45.536  29.554  0.00  0.00      A
ATOM   3311  CB  SER   232      55.991  44.832  27.555  0.00  0.00      A
ATOM   3312  HB3 SER   232      56.154  45.232  26.554  0.00  0.00      A
ATOM   3313  HB2 SER   232      56.749  44.079  27.761  0.00  0.00      A
ATOM   3314  OG  SER   232      54.717  44.221  27.630  0.00  0.00      A
ATOM   3315  HG  SER   232      54.044  44.854  27.316  0.00  0.00      A
ATOM   3316  C   SER   232      57.555  46.438  28.690  0.00  0.00      A
ATOM   3317  O   SER   232      58.011  47.244  27.869  0.00  0.00      A
ATOM   3318  N   LYS   233      58.308  45.928  29.679  0.00  0.00      A
ATOM   3319  H   LYS   233      57.874  45.217  30.266  0.00  0.00      A
ATOM   3320  CA  LYS   233      59.727  46.272  29.928  0.00  0.00      A
ATOM   3321  HA  LYS   233      59.829  47.358  29.937  0.00  0.00      A
ATOM   3322  CB  LYS   233      60.192  45.738  31.300  0.00  0.00      A
ATOM   3323  HB3 LYS   233      59.857  44.708  31.437  0.00  0.00      A
ATOM   3324  HB2 LYS   233      61.280  45.749  31.319  0.00  0.00      A
ATOM   3325  CG  LYS   233      59.682  46.615  32.455  0.00  0.00      A
ATOM   3326  HG3 LYS   233      58.601  46.492  32.524  0.00  0.00      A
ATOM   3327  HG2 LYS   233      59.882  47.654  32.211  0.00  0.00      A
ATOM   3328  CD  LYS   233      60.298  46.313  33.835  0.00  0.00      A
ATOM   3329  HD3 LYS   233      60.081  45.281  34.093  0.00  0.00      A
ATOM   3330  HD2 LYS   233      59.807  46.948  34.571  0.00  0.00      A
ATOM   3331  CE  LYS   233      61.816  46.544  33.930  0.00  0.00      A
ATOM   3332  HE3 LYS   233      62.318  45.872  33.228  0.00  0.00      A
ATOM   3333  HE2 LYS   233      62.043  47.572  33.638  0.00  0.00      A
ATOM   3334  NZ  LYS   233      62.323  46.290  35.303  0.00  0.00      A
ATOM   3335  HZ1 LYS   233      62.025  46.999  35.965  0.00  0.00      A
ATOM   3336  HZ2 LYS   233      61.982  45.386  35.636  0.00  0.00      A
ATOM   3337  HZ3 LYS   233      63.337  46.244  35.342  0.00  0.00      A
ATOM   3338  C   LYS   233      60.673  45.779  28.827  0.00  0.00      A
ATOM   3339  O   LYS   233      61.445  46.587  28.302  0.00  0.00      A
ATOM   3340  N   VAL   234      60.421  44.586  28.290  0.00  0.00      A
ATOM   3341  H   VAL   234      59.704  44.016  28.730  0.00  0.00      A
ATOM   3342  CA  VAL   234      61.085  44.036  27.091  0.00  0.00      A
ATOM   3343  HA  VAL   234      61.641  44.843  26.618  0.00  0.00      A
ATOM   3344  CB  VAL   234      62.096  42.925  27.445  0.00  0.00      A
ATOM   3345  HB  VAL   234      62.599  42.626  26.527  0.00  0.00      A
ATOM   3346  CG1 VAL   234      63.174  43.431  28.410  0.00  0.00      A
ATOM   3347 HG11 VAL   234      63.951  42.675  28.526  0.00  0.00      A
ATOM   3348 HG12 VAL   234      62.740  43.631  29.390  0.00  0.00      A
ATOM   3349 HG13 VAL   234      63.625  44.345  28.024  0.00  0.00      A
ATOM   3350  CG2 VAL   234      61.446  41.674  28.043  0.00  0.00      A
ATOM   3351 HG21 VAL   234      60.688  41.272  27.371  0.00  0.00      A
ATOM   3352 HG22 VAL   234      60.989  41.903  29.007  0.00  0.00      A
ATOM   3353 HG23 VAL   234      62.203  40.909  28.193  0.00  0.00      A
ATOM   3354  C   VAL   234      60.053  43.537  26.066  0.00  0.00      A
ATOM   3355  O   VAL   234      58.902  43.299  26.450  0.00  0.00      A
ATOM   3356  N   PRO   235      60.397  43.496  24.758  0.00  0.00      A
ATOM   3357  CD  PRO   235      61.666  43.754  24.169  0.00  0.00      A
ATOM   3358  HD3 PRO   235      62.162  42.800  23.988  0.00  0.00      A
ATOM   3359  HD2 PRO   235      62.351  44.414  24.701  0.00  0.00      A
ATOM   3360  CG  PRO   235      61.403  44.400  22.793  0.00  0.00      A
ATOM   3361  HG3 PRO   235      61.207  45.472  22.820  0.00  0.00      A
ATOM   3362  HG2 PRO   235      62.227  44.197  22.109  0.00  0.00      A
ATOM   3363  CB  PRO   235      60.070  43.769  22.411  0.00  0.00      A
ATOM   3364  HB3 PRO   235      59.408  44.444  21.870  0.00  0.00      A
ATOM   3365  HB2 PRO   235      60.345  42.852  21.889  0.00  0.00      A
ATOM   3366  CA  PRO   235      59.416  43.362  23.686  0.00  0.00      A
ATOM   3367  HA  PRO   235      58.675  44.099  23.993  0.00  0.00      A
ATOM   3368  C   PRO   235      58.713  41.945  23.749  0.00  0.00      A
ATOM   3369  O   PRO   235      59.292  41.042  24.336  0.00  0.00      A
ATOM   3370  N   LEU   236      57.436  41.798  23.380  0.00  0.00      A
ATOM   3371  H   LEU   236      56.966  42.566  22.922  0.00  0.00      A
ATOM   3372  CA  LEU   236      56.643  40.577  23.650  0.00  0.00      A
ATOM   3373  HA  LEU   236      56.828  40.288  24.684  0.00  0.00      A
ATOM   3374  CB  LEU   236      55.140  40.885  23.474  0.00  0.00      A
ATOM   3375  HB3 LEU   236      54.978  41.262  22.465  0.00  0.00      A
ATOM   3376  HB2 LEU   236      54.574  39.958  23.552  0.00  0.00      A
ATOM   3377  CG  LEU   236      54.558  41.879  24.496  0.00  0.00      A
ATOM   3378  HG  LEU   236      55.138  42.802  24.497  0.00  0.00      A
ATOM   3379  CD1 LEU   236      53.119  42.217  24.109  0.00  0.00      A
ATOM   3380 HD11 LEU   236      53.109  42.702  23.135  0.00  0.00      A
ATOM   3381 HD12 LEU   236      52.508  41.315  24.079  0.00  0.00      A
ATOM   3382 HD13 LEU   236      52.698  42.908  24.836  0.00  0.00      A
ATOM   3383  CD2 LEU   236      54.552  41.291  25.908  0.00  0.00      A
ATOM   3384 HD21 LEU   236      54.032  41.964  26.586  0.00  0.00      A
ATOM   3385 HD22 LEU   236      55.575  41.173  26.263  0.00  0.00      A
ATOM   3386 HD23 LEU   236      54.048  40.327  25.915  0.00  0.00      A
ATOM   3387  C   LEU   236      57.037  39.379  22.752  0.00  0.00      A
ATOM   3388  O   LEU   236      57.536  39.611  21.648  0.00  0.00      A
ATOM   3389  N   PRO   237      56.713  38.122  23.139  0.00  0.00      A
ATOM   3390  CD  PRO   237      56.205  37.743  24.452  0.00  0.00      A
ATOM   3391  HD3 PRO   237      56.756  38.234  25.255  0.00  0.00      A
ATOM   3392  HD2 PRO   237      55.145  37.988  24.518  0.00  0.00      A
ATOM   3393  CG  PRO   237      56.386  36.231  24.559  0.00  0.00      A
ATOM   3394  HG3 PRO   237      57.388  36.009  24.931  0.00  0.00      A
ATOM   3395  HG2 PRO   237      55.628  35.775  25.196  0.00  0.00      A
ATOM   3396  CB  PRO   237      56.263  35.772  23.111  0.00  0.00      A
ATOM   3397  HB3 PRO   237      56.778  34.826  22.944  0.00  0.00      A
ATOM   3398  HB2 PRO   237      55.206  35.683  22.851  0.00  0.00      A
ATOM   3399  CA  PRO   237      56.906  36.916  22.319  0.00  0.00      A
ATOM   3400  HA  PRO   237      57.978  36.743  22.256  0.00  0.00      A
ATOM   3401  C   PRO   237      56.336  36.981  20.889  0.00  0.00      A
ATOM   3402  O   PRO   237      55.378  37.715  20.625  0.00  0.00      A
ATOM   3403  N   GLN   238      56.802  36.092  19.996  0.00  0.00      A
ATOM   3404  H   GLN   238      57.528  35.434  20.241  0.00  0.00      A
ATOM   3405  CA  GLN   238      56.444  36.087  18.630  0.00  0.00      A
ATOM   3406  HA  GLN   238      56.571  37.117  18.299  0.00  0.00      A
ATOM   3407  CB  GLN   238      57.521  35.339  17.816  0.00  0.00      A
ATOM   3408  HB3 GLN   238      58.421  35.867  18.129  0.00  0.00      A
ATOM   3409  HB2 GLN   238      57.315  35.431  16.750  0.00  0.00      A
ATOM   3410  CG  GLN   238      57.617  33.840  18.068  0.00  0.00      A
ATOM   3411  HG3 GLN   238      57.697  33.681  19.143  0.00  0.00      A
ATOM   3412  HG2 GLN   238      56.771  33.349  17.587  0.00  0.00      A
ATOM   3413  CD  GLN   238      58.967  33.270  17.646  0.00  0.00      A
ATOM   3414  OE1 GLN   238      59.854  33.909  17.163  0.00  0.00      A
ATOM   3415  NE2 GLN   238      59.090  31.952  17.807  0.00  0.00      A
ATOM   3416 HE21 GLN   238      58.330  31.428  18.215  0.00  0.00      A
ATOM   3417 HE22 GLN   238      60.004  31.571  18.007  0.00  0.00      A
ATOM   3418  C   GLN   238      55.005  35.608  18.399  0.00  0.00      A
ATOM   3419  O   GLN   238      54.382  34.984  19.262  0.00  0.00      A
ATOM   3420  N   SER   239      54.550  35.789  17.182  0.00  0.00      A
ATOM   3421  H   SER   239      55.048  36.348  16.503  0.00  0.00      A
ATOM   3422  CA  SER   239      53.390  35.153  16.573  0.00  0.00      A
ATOM   3423  HA  SER   239      52.464  35.558  16.980  0.00  0.00      A
ATOM   3424  CB  SER   239      53.365  35.653  15.093  0.00  0.00      A
ATOM   3425  HB3 SER   239      54.288  35.298  14.634  0.00  0.00      A
ATOM   3426  HB2 SER   239      52.609  35.112  14.524  0.00  0.00      A
ATOM   3427  OG  SER   239      53.169  37.046  14.887  0.00  0.00      A
ATOM   3428  HG  SER   239      53.466  37.357  14.029  0.00  0.00      A
ATOM   3429  C   SER   239      53.496  33.563  16.624  0.00  0.00      A
ATOM   3430  O   SER   239      54.247  32.973  15.838  0.00  0.00      A
ATOM   3431  N   ARG   240      52.866  32.898  17.584  0.00  0.00      A
ATOM   3432  H   ARG   240      52.392  33.455  18.281  0.00  0.00      A
ATOM   3433  CA  ARG   240      52.798  31.432  17.746  0.00  0.00      A
ATOM   3434  HA  ARG   240      53.097  30.947  16.817  0.00  0.00      A
ATOM   3435  CB  ARG   240      53.824  31.030  18.871  0.00  0.00      A
ATOM   3436  HB3 ARG   240      54.803  31.318  18.487  0.00  0.00      A
ATOM   3437  HB2 ARG   240      53.911  29.944  18.901  0.00  0.00      A
ATOM   3438  CG  ARG   240      53.504  31.620  20.302  0.00  0.00      A
ATOM   3439  HG3 ARG   240      53.326  32.692  20.374  0.00  0.00      A
ATOM   3440  HG2 ARG   240      52.633  31.087  20.683  0.00  0.00      A
ATOM   3441  CD  ARG   240      54.764  31.349  21.187  0.00  0.00      A
ATOM   3442  HD3 ARG   240      55.092  30.311  21.130  0.00  0.00      A
ATOM   3443  HD2 ARG   240      55.614  31.877  20.755  0.00  0.00      A
ATOM   3444  NE  ARG   240      54.549  31.748  22.597  0.00  0.00      A
ATOM   3445  HE  ARG   240      53.636  31.949  22.981  0.00  0.00      A
ATOM   3446  CZ  ARG   240      55.537  31.985  23.431  0.00  0.00      A
ATOM   3447  NH1 ARG   240      56.745  31.832  23.095  0.00  0.00      A
ATOM   3448 HH11 ARG   240      57.511  31.740  23.747  0.00  0.00      A
ATOM   3449 HH12 ARG   240      56.908  31.413  22.191  0.00  0.00      A
ATOM   3450  NH2 ARG   240      55.278  32.412  24.633  0.00  0.00      A
ATOM   3451 HH21 ARG   240      54.309  32.510  24.904  0.00  0.00      A
ATOM   3452 HH22 ARG   240      56.033  32.552  25.289  0.00  0.00      A
ATOM   3453  C   ARG   240      51.431  30.769  18.039  0.00  0.00      A
ATOM   3454  O   ARG   240      51.367  29.626  18.453  0.00  0.00      A
ATOM   3455  N   ILE   241      50.385  31.557  17.930  0.00  0.00      A
ATOM   3456  H   ILE   241      50.431  32.468  17.497  0.00  0.00      A
ATOM   3457  CA  ILE   241      48.935  31.182  18.278  0.00  0.00      A
ATOM   3458  HA  ILE   241      48.834  30.140  17.972  0.00  0.00      A
ATOM   3459  CB  ILE   241      48.750  31.323  19.796  0.00  0.00      A
ATOM   3460  HB  ILE   241      49.341  30.594  20.350  0.00  0.00      A
ATOM   3461  CG2 ILE   241      49.210  32.726  20.376  0.00  0.00      A
ATOM   3462 HG21 ILE   241      49.109  32.773  21.460  0.00  0.00      A
ATOM   3463 HG22 ILE   241      50.225  32.959  20.056  0.00  0.00      A
ATOM   3464 HG23 ILE   241      48.731  33.624  19.987  0.00  0.00      A
ATOM   3465  CG1 ILE   241      47.310  31.137  20.347  0.00  0.00      A
ATOM   3466 HG13 ILE   241      47.342  31.394  21.406  0.00  0.00      A
ATOM   3467 HG12 ILE   241      46.642  31.782  19.776  0.00  0.00      A
ATOM   3468  CD1 ILE   241      46.756  29.647  20.468  0.00  0.00      A
ATOM   3469 HD11 ILE   241      46.683  29.231  19.463  0.00  0.00      A
ATOM   3470 HD12 ILE   241      45.768  29.571  20.922  0.00  0.00      A
ATOM   3471 HD13 ILE   241      47.407  29.022  21.080  0.00  0.00      A
ATOM   3472  C   ILE   241      48.004  32.005  17.399  0.00  0.00      A
ATOM   3473  O   ILE   241      47.608  33.088  17.754  0.00  0.00      A
ATOM   3474  N   ALA   242      47.600  31.457  16.294  0.00  0.00      A
ATOM   3475  H   ALA   242      47.997  30.565  16.039  0.00  0.00      A
ATOM   3476  CA  ALA   242      46.575  31.930  15.363  0.00  0.00      A
ATOM   3477  HA  ALA   242      46.265  32.957  15.559  0.00  0.00      A
ATOM   3478  CB  ALA   242      47.251  31.764  13.946  0.00  0.00      A
ATOM   3479  HB1 ALA   242      46.559  32.237  13.249  0.00  0.00      A
ATOM   3480  HB2 ALA   242      48.204  32.293  13.923  0.00  0.00      A
ATOM   3481  HB3 ALA   242      47.404  30.710  13.714  0.00  0.00      A
ATOM   3482  C   ALA   242      45.288  31.099  15.338  0.00  0.00      A
ATOM   3483  O   ALA   242      44.357  31.505  14.710  0.00  0.00      A
ATOM   3484  N   ASN   243      45.118  29.965  16.017  0.00  0.00      A
ATOM   3485  H   ASN   243      45.943  29.587  16.460  0.00  0.00      A
ATOM   3486  CA  ASN   243      43.930  29.120  16.142  0.00  0.00      A
ATOM   3487  HA  ASN   243      43.095  29.740  16.469  0.00  0.00      A
ATOM   3488  CB  ASN   243      43.564  28.510  14.807  0.00  0.00      A
ATOM   3489  HB3 ASN   243      42.655  27.933  14.974  0.00  0.00      A
ATOM   3490  HB2 ASN   243      43.427  29.229  13.999  0.00  0.00      A
ATOM   3491  CG  ASN   243      44.614  27.462  14.375  0.00  0.00      A
ATOM   3492  OD1 ASN   243      44.748  26.439  15.042  0.00  0.00      A
ATOM   3493  ND2 ASN   243      45.543  27.906  13.542  0.00  0.00      A
ATOM   3494 HD21 ASN   243      45.477  28.826  13.130  0.00  0.00      A
ATOM   3495 HD22 ASN   243      46.349  27.357  13.278  0.00  0.00      A
ATOM   3496  C   ASN   243      44.200  28.027  17.272  0.00  0.00      A
ATOM   3497  O   ASN   243      45.292  27.947  17.804  0.00  0.00      A
ATOM   3498  N   LEU   244      43.150  27.136  17.629  0.00  0.00      A
ATOM   3499  H   LEU   244      42.336  27.101  17.034  0.00  0.00      A
ATOM   3500  CA  LEU   244      43.208  26.233  18.792  0.00  0.00      A
ATOM   3501  HA  LEU   244      44.008  26.502  19.482  0.00  0.00      A
ATOM   3502  CB  LEU   244      41.786  26.238  19.414  0.00  0.00      A
ATOM   3503  HB3 LEU   244      41.069  25.962  18.641  0.00  0.00      A
ATOM   3504  HB2 LEU   244      41.656  25.402  20.102  0.00  0.00      A
ATOM   3505  CG  LEU   244      41.433  27.662  19.931  0.00  0.00      A
ATOM   3506  HG  LEU   244      41.615  28.276  19.049  0.00  0.00      A
ATOM   3507  CD1 LEU   244      40.044  27.697  20.463  0.00  0.00      A
ATOM   3508 HD11 LEU   244      39.929  27.117  21.379  0.00  0.00      A
ATOM   3509 HD12 LEU   244      39.779  28.749  20.567  0.00  0.00      A
ATOM   3510 HD13 LEU   244      39.391  27.144  19.788  0.00  0.00      A
ATOM   3511  CD2 LEU   244      42.448  28.230  20.935  0.00  0.00      A
ATOM   3512 HD21 LEU   244      43.476  27.933  20.730  0.00  0.00      A
ATOM   3513 HD22 LEU   244      42.188  27.935  21.952  0.00  0.00      A
ATOM   3514 HD23 LEU   244      42.240  29.300  20.895  0.00  0.00      A
ATOM   3515  C   LEU   244      43.635  24.809  18.467  0.00  0.00      A
ATOM   3516  O   LEU   244      43.756  24.039  19.351  0.00  0.00      A
ATOM   3517  N   SER   245      43.844  24.459  17.181  0.00  0.00      A
ATOM   3518  H   SER   245      43.701  25.193  16.503  0.00  0.00      A
ATOM   3519  CA  SER   245      44.164  23.078  16.766  0.00  0.00      A
ATOM   3520  HA  SER   245      43.361  22.464  17.175  0.00  0.00      A
ATOM   3521  CB  SER   245      44.232  22.919  15.264  0.00  0.00      A
ATOM   3522  HB3 SER   245      44.508  21.890  15.033  0.00  0.00      A
ATOM   3523  HB2 SER   245      44.878  23.691  14.847  0.00  0.00      A
ATOM   3524  OG  SER   245      42.882  23.214  14.815  0.00  0.00      A
ATOM   3525  HG  SER   245      42.834  22.779  13.961  0.00  0.00      A
ATOM   3526  C   SER   245      45.544  22.636  17.286  0.00  0.00      A
ATOM   3527  O   SER   245      46.661  23.074  16.926  0.00  0.00      A
ATOM   3528  N   GLY   246      45.482  21.722  18.202  0.00  0.00      A
ATOM   3529  H   GLY   246      44.554  21.370  18.390  0.00  0.00      A
ATOM   3530  CA  GLY   246      46.620  21.067  18.807  0.00  0.00      A
ATOM   3531  HA3 GLY   246      47.515  21.140  18.191  0.00  0.00      A
ATOM   3532  HA2 GLY   246      46.232  20.052  18.887  0.00  0.00      A
ATOM   3533  C   GLY   246      46.939  21.646  20.169  0.00  0.00      A
ATOM   3534  O   GLY   246      47.918  21.128  20.701  0.00  0.00      A
ATOM   3535  N   LEU   247      46.189  22.635  20.722  0.00  0.00      A
ATOM   3536  H   LEU   247      45.523  23.071  20.100  0.00  0.00      A
ATOM   3537  CA  LEU   247      46.646  23.300  21.924  0.00  0.00      A
ATOM   3538  HA  LEU   247      47.724  23.450  21.853  0.00  0.00      A
ATOM   3539  CB  LEU   247      45.769  24.606  21.969  0.00  0.00      A
ATOM   3540  HB3 LEU   247      44.755  24.271  22.188  0.00  0.00      A
ATOM   3541  HB2 LEU   247      45.791  25.122  21.009  0.00  0.00      A
ATOM   3542  CG  LEU   247      46.172  25.738  23.008  0.00  0.00      A
ATOM   3543  HG  LEU   247      46.256  25.359  24.027  0.00  0.00      A
ATOM   3544  CD1 LEU   247      47.428  26.421  22.548  0.00  0.00      A
ATOM   3545 HD11 LEU   247      47.794  27.210  23.204  0.00  0.00      A
ATOM   3546 HD12 LEU   247      48.142  25.598  22.521  0.00  0.00      A
ATOM   3547 HD13 LEU   247      47.203  26.792  21.548  0.00  0.00      A
ATOM   3548  CD2 LEU   247      45.058  26.820  23.256  0.00  0.00      A
ATOM   3549 HD21 LEU   247      45.241  27.369  24.180  0.00  0.00      A
ATOM   3550 HD22 LEU   247      44.932  27.492  22.407  0.00  0.00      A
ATOM   3551 HD23 LEU   247      44.082  26.341  23.328  0.00  0.00      A
ATOM   3552  C   LEU   247      46.345  22.530  23.195  0.00  0.00      A
ATOM   3553  O   LEU   247      45.283  21.917  23.377  0.00  0.00      A
ATOM   3554  N   ARG   248      47.319  22.440  24.089  0.00  0.00      A
ATOM   3555  H   ARG   248      48.188  22.908  23.875  0.00  0.00      A
ATOM   3556  CA  ARG   248      47.274  21.496  25.174  0.00  0.00      A
ATOM   3557  HA  ARG   248      46.538  20.721  24.959  0.00  0.00      A
ATOM   3558  CB  ARG   248      48.670  20.927  25.475  0.00  0.00      A
ATOM   3559  HB3 ARG   248      49.342  21.759  25.682  0.00  0.00      A
ATOM   3560  HB2 ARG   248      48.610  20.140  26.227  0.00  0.00      A
ATOM   3561  CG  ARG   248      49.248  20.195  24.276  0.00  0.00      A
ATOM   3562  HG3 ARG   248      49.203  20.919  23.463  0.00  0.00      A
ATOM   3563  HG2 ARG   248      48.706  19.269  24.086  0.00  0.00      A
ATOM   3564  CD  ARG   248      50.755  19.811  24.506  0.00  0.00      A
ATOM   3565  HD3 ARG   248      51.168  19.139  23.754  0.00  0.00      A
ATOM   3566  HD2 ARG   248      50.859  19.279  25.452  0.00  0.00      A
ATOM   3567  NE  ARG   248      51.589  21.020  24.651  0.00  0.00      A
ATOM   3568  HE  ARG   248      51.326  21.879  24.188  0.00  0.00      A
ATOM   3569  CZ  ARG   248      52.815  21.002  25.168  0.00  0.00      A
ATOM   3570  NH1 ARG   248      53.420  19.882  25.592  0.00  0.00      A
ATOM   3571 HH11 ARG   248      53.040  18.990  25.307  0.00  0.00      A
ATOM   3572 HH12 ARG   248      54.395  20.011  25.823  0.00  0.00      A
ATOM   3573  NH2 ARG   248      53.466  22.105  25.258  0.00  0.00      A
ATOM   3574 HH21 ARG   248      54.428  22.112  25.564  0.00  0.00      A
ATOM   3575 HH22 ARG   248      53.115  22.970  24.873  0.00  0.00      A
ATOM   3576  C   ARG   248      46.778  22.269  26.387  0.00  0.00      A
ATOM   3577  O   ARG   248      47.514  23.164  26.829  0.00  0.00      A
ATOM   3578  N   ILE   249      45.629  21.910  26.975  0.00  0.00      A
ATOM   3579  H   ILE   249      45.044  21.191  26.574  0.00  0.00      A
ATOM   3580  CA  ILE   249      45.055  22.610  28.140  0.00  0.00      A
ATOM   3581  HA  ILE   249      45.771  23.383  28.420  0.00  0.00      A
ATOM   3582  CB  ILE   249      43.686  23.250  27.673  0.00  0.00      A
ATOM   3583  HB  ILE   249      43.176  22.442  27.147  0.00  0.00      A
ATOM   3584  CG2 ILE   249      42.869  23.825  28.825  0.00  0.00      A
ATOM   3585 HG21 ILE   249      42.453  23.051  29.470  0.00  0.00      A
ATOM   3586 HG22 ILE   249      43.388  24.600  29.389  0.00  0.00      A
ATOM   3587 HG23 ILE   249      41.919  24.166  28.413  0.00  0.00      A
ATOM   3588  CG1 ILE   249      43.849  24.359  26.567  0.00  0.00      A
ATOM   3589 HG13 ILE   249      44.548  23.964  25.829  0.00  0.00      A
ATOM   3590 HG12 ILE   249      44.337  25.203  27.056  0.00  0.00      A
ATOM   3591  CD1 ILE   249      42.618  24.803  25.853  0.00  0.00      A
ATOM   3592 HD11 ILE   249      41.789  25.104  26.495  0.00  0.00      A
ATOM   3593 HD12 ILE   249      42.122  23.944  25.400  0.00  0.00      A
ATOM   3594 HD13 ILE   249      42.884  25.533  25.089  0.00  0.00      A
ATOM   3595  C   ILE   249      44.982  21.612  29.315  0.00  0.00      A
ATOM   3596  O   ILE   249      44.607  20.498  29.079  0.00  0.00      A
ATOM   3597  N   LEU   250      45.029  22.182  30.524  0.00  0.00      A
ATOM   3598  H   LEU   250      45.353  23.142  30.555  0.00  0.00      A
ATOM   3599  CA  LEU   250      44.677  21.567  31.805  0.00  0.00      A
ATOM   3600  HA  LEU   250      44.498  20.508  31.646  0.00  0.00      A
ATOM   3601  CB  LEU   250      45.878  21.713  32.758  0.00  0.00      A
ATOM   3602  HB3 LEU   250      46.088  22.776  32.870  0.00  0.00      A
ATOM   3603  HB2 LEU   250      46.752  21.250  32.300  0.00  0.00      A
ATOM   3604  CG  LEU   250      45.675  21.108  34.163  0.00  0.00      A
ATOM   3605  HG  LEU   250      44.742  21.470  34.594  0.00  0.00      A
ATOM   3606  CD1 LEU   250      45.656  19.580  34.146  0.00  0.00      A
ATOM   3607 HD11 LEU   250      46.588  19.194  33.732  0.00  0.00      A
ATOM   3608 HD12 LEU   250      44.826  19.226  33.542  0.00  0.00      A
ATOM   3609 HD13 LEU   250      45.525  19.203  35.160  0.00  0.00      A
ATOM   3610  CD2 LEU   250      46.820  21.537  35.077  0.00  0.00      A
ATOM   3611 HD21 LEU   250      46.683  21.104  36.067  0.00  0.00      A
ATOM   3612 HD22 LEU   250      46.825  22.623  35.167  0.00  0.00      A
ATOM   3613 HD23 LEU   250      47.767  21.205  34.655  0.00  0.00      A
ATOM   3614  C   LEU   250      43.405  22.226  32.383  0.00  0.00      A
ATOM   3615  O   LEU   250      43.433  23.387  32.791  0.00  0.00      A
ATOM   3616  N   LEU   251      42.290  21.498  32.423  0.00  0.00      A
ATOM   3617  H   LEU   251      42.363  20.538  32.106  0.00  0.00      A
ATOM   3618  CA  LEU   251      41.056  21.878  33.118  0.00  0.00      A
ATOM   3619  HA  LEU   251      40.886  22.948  32.989  0.00  0.00      A
ATOM   3620  CB  LEU   251      39.884  21.115  32.472  0.00  0.00      A
ATOM   3621  HB3 LEU   251      40.158  20.061  32.403  0.00  0.00      A
ATOM   3622  HB2 LEU   251      39.752  21.503  31.465  0.00  0.00      A
ATOM   3623  CG  LEU   251      38.529  21.211  33.195  0.00  0.00      A
ATOM   3624  HG  LEU   251      38.629  20.836  34.212  0.00  0.00      A
ATOM   3625  CD1 LEU   251      37.997  22.645  33.235  0.00  0.00      A
ATOM   3626 HD11 LEU   251      37.032  22.653  33.741  0.00  0.00      A
ATOM   3627 HD12 LEU   251      37.875  23.030  32.224  0.00  0.00      A
ATOM   3628 HD13 LEU   251      38.684  23.288  33.783  0.00  0.00      A
ATOM   3629  CD2 LEU   251      37.507  20.340  32.465  0.00  0.00      A
ATOM   3630 HD21 LEU   251      37.903  19.339  32.309  0.00  0.00      A
ATOM   3631 HD22 LEU   251      36.612  20.254  33.078  0.00  0.00      A
ATOM   3632 HD23 LEU   251      37.254  20.774  31.497  0.00  0.00      A
ATOM   3633  C   LEU   251      41.183  21.580  34.621  0.00  0.00      A
ATOM   3634  O   LEU   251      41.214  20.421  35.037  0.00  0.00      A
ATOM   3635  N   LEU   252      41.111  22.616  35.452  0.00  0.00      A
ATOM   3636  H   LEU   252      41.013  23.542  35.044  0.00  0.00      A
ATOM   3637  CA  LEU   252      41.368  22.541  36.890  0.00  0.00      A
ATOM   3638  HA  LEU   252      41.572  21.504  37.159  0.00  0.00      A
ATOM   3639  CB  LEU   252      42.648  23.349  37.198  0.00  0.00      A
ATOM   3640  HB3 LEU   252      42.400  24.405  37.299  0.00  0.00      A
ATOM   3641  HB2 LEU   252      43.326  23.257  36.347  0.00  0.00      A
ATOM   3642  CG  LEU   252      43.426  22.876  38.439  0.00  0.00      A
ATOM   3643  HG  LEU   252      43.740  21.843  38.287  0.00  0.00      A
ATOM   3644  CD1 LEU   252      44.677  23.740  38.609  0.00  0.00      A
ATOM   3645 HD11 LEU   252      45.327  23.620  37.742  0.00  0.00      A
ATOM   3646 HD12 LEU   252      44.399  24.789  38.704  0.00  0.00      A
ATOM   3647 HD13 LEU   252      45.221  23.434  39.502  0.00  0.00      A
ATOM   3648  CD2 LEU   252      42.618  22.949  39.735  0.00  0.00      A
ATOM   3649 HD21 LEU   252      43.248  22.666  40.577  0.00  0.00      A
ATOM   3650 HD22 LEU   252      41.782  22.254  39.695  0.00  0.00      A
ATOM   3651 HD23 LEU   252      42.248  23.963  39.887  0.00  0.00      A
ATOM   3652  C   LEU   252      40.114  22.973  37.670  0.00  0.00      A
ATOM   3653  O   LEU   252      39.946  24.142  38.017  0.00  0.00      A
ATOM   3654  N   THR   253      39.193  22.026  37.885  0.00  0.00      A
ATOM   3655  H   THR   253      39.350  21.114  37.470  0.00  0.00      A
ATOM   3656  CA  THR   253      37.867  22.276  38.491  0.00  0.00      A
ATOM   3657  HA  THR   253      37.906  23.216  39.041  0.00  0.00      A
ATOM   3658  CB  THR   253      36.767  22.422  37.429  0.00  0.00      A
ATOM   3659  HB  THR   253      35.803  22.499  37.932  0.00  0.00      A
ATOM   3660  CG2 THR   253      36.929  23.661  36.555  0.00  0.00      A
ATOM   3661 HG21 THR   253      37.872  23.623  36.013  0.00  0.00      A
ATOM   3662 HG22 THR   253      36.105  23.710  35.843  0.00  0.00      A
ATOM   3663 HG23 THR   253      36.908  24.550  37.181  0.00  0.00      A
ATOM   3664  OG1 THR   253      36.747  21.292  36.595  0.00  0.00      A
ATOM   3665  HG1 THR   253      35.920  20.818  36.798  0.00  0.00      A
ATOM   3666  C   THR   253      37.386  21.219  39.491  0.00  0.00      A
ATOM   3667  O   THR   253      36.619  21.596  40.383  0.00  0.00      A
ATOM   3668  N   ALA   254      37.976  20.011  39.550  0.00  0.00      A
ATOM   3669  H   ALA   254      38.697  19.749  38.894  0.00  0.00      A
ATOM   3670  CA  ALA   254      37.615  19.040  40.564  0.00  0.00      A
ATOM   3671  HA  ALA   254      36.807  19.408  41.198  0.00  0.00      A
ATOM   3672  CB  ALA   254      37.112  17.844  39.688  0.00  0.00      A
ATOM   3673  HB1 ALA   254      37.856  17.320  39.086  0.00  0.00      A
ATOM   3674  HB2 ALA   254      36.678  17.150  40.408  0.00  0.00      A
ATOM   3675  HB3 ALA   254      36.403  18.198  38.939  0.00  0.00      A
ATOM   3676  C   ALA   254      38.707  18.605  41.514  0.00  0.00      A
ATOM   3677  O   ALA   254      38.731  17.449  41.977  0.00  0.00      A
ATOM   3678  N   HID   255      39.671  19.499  41.761  0.00  0.00      A
ATOM   3679  H   HID   255      39.593  20.398  41.315  0.00  0.00      A
ATOM   3680  CA  HID   255      40.739  19.341  42.756  0.00  0.00      A
ATOM   3681  HA  HID   255      41.219  18.377  42.590  0.00  0.00      A
ATOM   3682  CB  HID   255      41.773  20.457  42.497  0.00  0.00      A
ATOM   3683  HB3 HID   255      42.155  20.343  41.482  0.00  0.00      A
ATOM   3684  HB2 HID   255      41.275  21.426  42.552  0.00  0.00      A
ATOM   3685  CG  HID   255      42.951  20.482  43.441  0.00  0.00      A
ATOM   3686  ND1 HID   255      42.947  20.963  44.727  0.00  0.00      A
ATOM   3687  HD1 HID   255      42.143  21.343  45.228  0.00  0.00      A
ATOM   3688  CE1 HID   255      44.152  20.746  45.269  0.00  0.00      A
ATOM   3689  HE1 HID   255      44.408  20.975  46.298  0.00  0.00      A
ATOM   3690  NE2 HID   255      44.980  20.182  44.368  0.00  0.00      A
ATOM   3691  CD2 HID   255      44.215  20.013  43.199  0.00  0.00      A
ATOM   3692  HD2 HID   255      44.548  19.556  42.276  0.00  0.00      A
ATOM   3693  C   HID   255      40.158  19.389  44.194  0.00  0.00      A
ATOM   3694  O   HID   255      39.175  20.107  44.417  0.00  0.00      A
ATOM   3695  N   PRO   256      40.692  18.622  45.165  0.00  0.00      A
ATOM   3696  CD  PRO   256      41.759  17.643  44.997  0.00  0.00      A
ATOM   3697  HD3 PRO   256      42.627  18.062  44.491  0.00  0.00      A
ATOM   3698  HD2 PRO   256      41.380  16.784  44.442  0.00  0.00      A
ATOM   3699  CG  PRO   256      42.142  17.211  46.407  0.00  0.00      A
ATOM   3700  HG3 PRO   256      42.521  16.189  46.426  0.00  0.00      A
ATOM   3701  HG2 PRO   256      42.872  17.912  46.814  0.00  0.00      A
ATOM   3702  CB  PRO   256      40.828  17.345  47.167  0.00  0.00      A
ATOM   3703  HB3 PRO   256      40.209  16.469  46.968  0.00  0.00      A
ATOM   3704  HB2 PRO   256      40.993  17.462  48.238  0.00  0.00      A
ATOM   3705  CA  PRO   256      40.175  18.578  46.540  0.00  0.00      A
ATOM   3706  HA  PRO   256      39.099  18.423  46.506  0.00  0.00      A
ATOM   3707  C   PRO   256      40.457  19.852  47.361  0.00  0.00      A
ATOM   3708  O   PRO   256      41.339  20.636  47.021  0.00  0.00      A
ATOM   3709  N   GLU   257      39.711  20.059  48.456  0.00  0.00      A
ATOM   3710  H   GLU   257      39.031  19.337  48.674  0.00  0.00      A
ATOM   3711  CA  GLU   257      39.687  21.252  49.343  0.00  0.00      A
ATOM   3712  HA  GLU   257      38.905  21.068  50.075  0.00  0.00      A
ATOM   3713  CB  GLU   257      41.013  21.347  50.127  0.00  0.00      A
ATOM   3714  HB3 GLU   257      41.302  20.351  50.466  0.00  0.00      A
ATOM   3715  HB2 GLU   257      41.791  21.706  49.452  0.00  0.00      A
ATOM   3716  CG  GLU   257      40.975  22.282  51.347  0.00  0.00      A
ATOM   3717  HG3 GLU   257      41.989  22.366  51.744  0.00  0.00      A
ATOM   3718  HG2 GLU   257      40.670  23.279  51.028  0.00  0.00      A
ATOM   3719  CD  GLU   257      40.053  21.777  52.466  0.00  0.00      A
ATOM   3720  OE1 GLU   257      40.262  20.649  52.976  0.00  0.00      A
ATOM   3721  OE2 GLU   257      39.121  22.511  52.871  0.00  0.00      A
ATOM   3722  C   GLU   257      39.300  22.596  48.676  0.00  0.00      A
ATOM   3723  O   GLU   257      38.594  23.414  49.273  0.00  0.00      A
ATOM   3724  N   THR   258      39.614  22.772  47.394  0.00  0.00      A
ATOM   3725  H   THR   258      40.227  22.077  46.978  0.00  0.00      A
ATOM   3726  CA  THR   258      39.108  23.808  46.484  0.00  0.00      A
ATOM   3727  HA  THR   258      39.116  24.769  46.997  0.00  0.00      A
ATOM   3728  CB  THR   258      40.017  23.912  45.248  0.00  0.00      A
ATOM   3729  HB  THR   258      39.489  24.423  44.447  0.00  0.00      A
ATOM   3730  CG2 THR   258      41.290  24.698  45.560  0.00  0.00      A
ATOM   3731 HG21 THR   258      41.904  24.757  44.663  0.00  0.00      A
ATOM   3732 HG22 THR   258      41.024  25.707  45.872  0.00  0.00      A
ATOM   3733 HG23 THR   258      41.854  24.204  46.352  0.00  0.00      A
ATOM   3734  OG1 THR   258      40.425  22.635  44.805  0.00  0.00      A
ATOM   3735  HG1 THR   258      39.629  22.094  44.678  0.00  0.00      A
ATOM   3736  C   THR   258      37.670  23.506  46.047  0.00  0.00      A
ATOM   3737  O   THR   258      37.399  22.496  45.387  0.00  0.00      A
ATOM   3738  N   VAL   259      36.746  24.401  46.403  0.00  0.00      A
ATOM   3739  H   VAL   259      37.057  25.216  46.912  0.00  0.00      A
ATOM   3740  CA  VAL   259      35.281  24.248  46.291  0.00  0.00      A
ATOM   3741  HA  VAL   259      35.042  23.391  45.659  0.00  0.00      A
ATOM   3742  CB  VAL   259      34.654  24.009  47.682  0.00  0.00      A
ATOM   3743  HB  VAL   259      33.571  24.076  47.593  0.00  0.00      A
ATOM   3744  CG1 VAL   259      34.990  22.603  48.194  0.00  0.00      A
ATOM   3745 HG11 VAL   259      34.656  21.864  47.465  0.00  0.00      A
ATOM   3746 HG12 VAL   259      34.476  22.426  49.139  0.00  0.00      A
ATOM   3747 HG13 VAL   259      36.065  22.500  48.348  0.00  0.00      A
ATOM   3748  CG2 VAL   259      35.089  25.039  48.736  0.00  0.00      A
ATOM   3749 HG21 VAL   259      34.894  26.051  48.380  0.00  0.00      A
ATOM   3750 HG22 VAL   259      34.519  24.882  49.653  0.00  0.00      A
ATOM   3751 HG23 VAL   259      36.150  24.940  48.963  0.00  0.00      A
ATOM   3752  C   VAL   259      34.647  25.479  45.635  0.00  0.00      A
ATOM   3753  O   VAL   259      35.279  26.539  45.585  0.00  0.00      A
ATOM   3754  N   ALA   260      33.449  25.346  45.058  0.00  0.00      A
ATOM   3755  H   ALA   260      32.949  24.464  45.150  0.00  0.00      A
ATOM   3756  CA  ALA   260      32.886  26.390  44.198  0.00  0.00      A
ATOM   3757  HA  ALA   260      33.174  27.364  44.596  0.00  0.00      A
ATOM   3758  CB  ALA   260      33.517  26.237  42.806  0.00  0.00      A
ATOM   3759  HB1 ALA   260      34.600  26.351  42.868  0.00  0.00      A
ATOM   3760  HB2 ALA   260      33.126  26.998  42.129  0.00  0.00      A
ATOM   3761  HB3 ALA   260      33.284  25.249  42.409  0.00  0.00      A
ATOM   3762  C   ALA   260      31.351  26.395  44.078  0.00  0.00      A
ATOM   3763  O   ALA   260      30.659  25.387  44.240  0.00  0.00      A
ATOM   3764  N   ASP   261      30.846  27.542  43.634  0.00  0.00      A
ATOM   3765  H   ASP   261      31.496  28.319  43.559  0.00  0.00      A
ATOM   3766  CA  ASP   261      29.557  27.744  42.982  0.00  0.00      A
ATOM   3767  HA  ASP   261      28.752  27.445  43.654  0.00  0.00      A
ATOM   3768  CB  ASP   261      29.425  29.243  42.702  0.00  0.00      A
ATOM   3769  HB3 ASP   261      29.357  29.786  43.646  0.00  0.00      A
ATOM   3770  HB2 ASP   261      30.310  29.593  42.168  0.00  0.00      A
ATOM   3771  CG  ASP   261      28.194  29.538  41.863  0.00  0.00      A
ATOM   3772  OD1 ASP   261      28.361  29.954  40.694  0.00  0.00      A
ATOM   3773  OD2 ASP   261      27.065  29.375  42.384  0.00  0.00      A
ATOM   3774  C   ASP   261      29.443  26.935  41.678  0.00  0.00      A
ATOM   3775  O   ASP   261      30.239  27.091  40.749  0.00  0.00      A
ATOM   3776  N   SER   262      28.393  26.122  41.572  0.00  0.00      A
ATOM   3777  H   SER   262      27.718  26.076  42.319  0.00  0.00      A
ATOM   3778  CA  SER   262      28.186  25.202  40.453  0.00  0.00      A
ATOM   3779  HA  SER   262      29.105  24.634  40.305  0.00  0.00      A
ATOM   3780  CB  SER   262      27.094  24.197  40.826  0.00  0.00      A
ATOM   3781  HB3 SER   262      26.847  23.572  39.970  0.00  0.00      A
ATOM   3782  HB2 SER   262      27.461  23.559  41.631  0.00  0.00      A
ATOM   3783  OG  SER   262      25.936  24.871  41.271  0.00  0.00      A
ATOM   3784  HG  SER   262      25.289  24.186  41.546  0.00  0.00      A
ATOM   3785  C   SER   262      27.872  25.895  39.120  0.00  0.00      A
ATOM   3786  O   SER   262      28.428  25.483  38.107  0.00  0.00      A
ATOM   3787  N   ALA   263      27.165  27.032  39.097  0.00  0.00      A
ATOM   3788  H   ALA   263      26.762  27.370  39.961  0.00  0.00      A
ATOM   3789  CA  ALA   263      26.963  27.814  37.864  0.00  0.00      A
ATOM   3790  HA  ALA   263      26.547  27.160  37.097  0.00  0.00      A
ATOM   3791  CB  ALA   263      25.943  28.921  38.139  0.00  0.00      A
ATOM   3792  HB1 ALA   263      26.300  29.582  38.930  0.00  0.00      A
ATOM   3793  HB2 ALA   263      24.999  28.467  38.433  0.00  0.00      A
ATOM   3794  HB3 ALA   263      25.780  29.502  37.229  0.00  0.00      A
ATOM   3795  C   ALA   263      28.270  28.401  37.291  0.00  0.00      A
ATOM   3796  O   ALA   263      28.490  28.393  36.075  0.00  0.00      A
ATOM   3797  N   THR   264      29.200  28.787  38.170  0.00  0.00      A
ATOM   3798  H   THR   264      28.940  28.806  39.152  0.00  0.00      A
ATOM   3799  CA  THR   264      30.565  29.199  37.801  0.00  0.00      A
ATOM   3800  HA  THR   264      30.501  29.967  37.034  0.00  0.00      A
ATOM   3801  CB  THR   264      31.293  29.805  39.013  0.00  0.00      A
ATOM   3802  HB  THR   264      31.396  29.056  39.796  0.00  0.00      A
ATOM   3803  CG2 THR   264      32.682  30.346  38.676  0.00  0.00      A
ATOM   3804 HG21 THR   264      33.343  29.530  38.385  0.00  0.00      A
ATOM   3805 HG22 THR   264      33.101  30.842  39.551  0.00  0.00      A
ATOM   3806 HG23 THR   264      32.613  31.061  37.859  0.00  0.00      A
ATOM   3807  OG1 THR   264      30.550  30.891  39.520  0.00  0.00      A
ATOM   3808  HG1 THR   264      29.721  30.526  39.900  0.00  0.00      A
ATOM   3809  C   THR   264      31.369  28.035  37.212  0.00  0.00      A
ATOM   3810  O   THR   264      31.943  28.172  36.130  0.00  0.00      A
ATOM   3811  N   ILE   265      31.300  26.844  37.819  0.00  0.00      A
ATOM   3812  H   ILE   265      30.786  26.771  38.693  0.00  0.00      A
ATOM   3813  CA  ILE   265      31.938  25.638  37.266  0.00  0.00      A
ATOM   3814  HA  ILE   265      32.959  25.899  36.989  0.00  0.00      A
ATOM   3815  CB  ILE   265      32.014  24.508  38.315  0.00  0.00      A
ATOM   3816  HB  ILE   265      31.000  24.280  38.648  0.00  0.00      A
ATOM   3817  CG2 ILE   265      32.603  23.222  37.709  0.00  0.00      A
ATOM   3818 HG21 ILE   265      32.774  22.487  38.491  0.00  0.00      A
ATOM   3819 HG22 ILE   265      33.542  23.426  37.192  0.00  0.00      A
ATOM   3820 HG23 ILE   265      31.902  22.779  37.003  0.00  0.00      A
ATOM   3821  CG1 ILE   265      32.836  24.912  39.562  0.00  0.00      A
ATOM   3822 HG13 ILE   265      32.825  24.078  40.266  0.00  0.00      A
ATOM   3823 HG12 ILE   265      32.342  25.747  40.054  0.00  0.00      A
ATOM   3824  CD1 ILE   265      34.301  25.307  39.310  0.00  0.00      A
ATOM   3825 HD11 ILE   265      34.839  24.493  38.828  0.00  0.00      A
ATOM   3826 HD12 ILE   265      34.786  25.520  40.263  0.00  0.00      A
ATOM   3827 HD13 ILE   265      34.355  26.201  38.689  0.00  0.00      A
ATOM   3828  C   ILE   265      31.277  25.158  35.965  0.00  0.00      A
ATOM   3829  O   ILE   265      32.007  24.807  35.037  0.00  0.00      A
ATOM   3830  N   SER   266      29.960  25.322  35.777  0.00  0.00      A
ATOM   3831  H   SER   266      29.327  25.678  36.479  0.00  0.00      A
ATOM   3832  CA  SER   266      29.288  25.105  34.473  0.00  0.00      A
ATOM   3833  HA  SER   266      29.407  24.065  34.169  0.00  0.00      A
ATOM   3834  CB  SER   266      27.766  25.377  34.513  0.00  0.00      A
ATOM   3835  HB3 SER   266      27.373  25.271  33.502  0.00  0.00      A
ATOM   3836  HB2 SER   266      27.635  26.404  34.855  0.00  0.00      A
ATOM   3837  OG  SER   266      27.055  24.503  35.491  0.00  0.00      A
ATOM   3838  HG  SER   266      27.061  23.612  35.135  0.00  0.00      A
ATOM   3839  C   SER   266      29.849  25.934  33.348  0.00  0.00      A
ATOM   3840  O   SER   266      29.883  25.539  32.209  0.00  0.00      A
ATOM   3841  N   ALA   267      30.239  27.178  33.660  0.00  0.00      A
ATOM   3842  H   ALA   267      30.141  27.485  34.619  0.00  0.00      A
ATOM   3843  CA  ALA   267      30.783  28.129  32.692  0.00  0.00      A
ATOM   3844  HA  ALA   267      30.202  28.062  31.770  0.00  0.00      A
ATOM   3845  CB  ALA   267      30.618  29.546  33.254  0.00  0.00      A
ATOM   3846  HB1 ALA   267      29.588  29.710  33.569  0.00  0.00      A
ATOM   3847  HB2 ALA   267      30.864  30.276  32.484  0.00  0.00      A
ATOM   3848  HB3 ALA   267      31.280  29.690  34.106  0.00  0.00      A
ATOM   3849  C   ALA   267      32.254  27.834  32.344  0.00  0.00      A
ATOM   3850  O   ALA   267      32.604  27.817  31.165  0.00  0.00      A
ATOM   3851  N   VAL   268      33.093  27.486  33.330  0.00  0.00      A
ATOM   3852  H   VAL   268      32.743  27.511  34.283  0.00  0.00      A
ATOM   3853  CA  VAL   268      34.496  27.078  33.096  0.00  0.00      A
ATOM   3854  HA  VAL   268      34.990  27.851  32.509  0.00  0.00      A
ATOM   3855  CB  VAL   268      35.260  26.928  34.429  0.00  0.00      A
ATOM   3856  HB  VAL   268      34.722  26.228  35.072  0.00  0.00      A
ATOM   3857  CG1 VAL   268      36.694  26.409  34.243  0.00  0.00      A
ATOM   3858 HG11 VAL   268      37.198  26.368  35.207  0.00  0.00      A
ATOM   3859 HG12 VAL   268      36.686  25.402  33.828  0.00  0.00      A
ATOM   3860 HG13 VAL   268      37.251  27.066  33.575  0.00  0.00      A
ATOM   3861  CG2 VAL   268      35.359  28.278  35.152  0.00  0.00      A
ATOM   3862 HG21 VAL   268      35.942  28.983  34.561  0.00  0.00      A
ATOM   3863 HG22 VAL   268      34.368  28.695  35.325  0.00  0.00      A
ATOM   3864 HG23 VAL   268      35.835  28.134  36.119  0.00  0.00      A
ATOM   3865  C   VAL   268      34.578  25.781  32.282  0.00  0.00      A
ATOM   3866  O   VAL   268      35.299  25.719  31.285  0.00  0.00      A
ATOM   3867  N   GLU   269      33.748  24.787  32.609  0.00  0.00      A
ATOM   3868  H   GLU   269      33.163  24.851  33.430  0.00  0.00      A
ATOM   3869  CA  GLU   269      33.620  23.556  31.866  0.00  0.00      A
ATOM   3870  HA  GLU   269      34.626  23.214  31.624  0.00  0.00      A
ATOM   3871  CB  GLU   269      32.928  22.392  32.627  0.00  0.00      A
ATOM   3872  HB3 GLU   269      32.215  22.869  33.299  0.00  0.00      A
ATOM   3873  HB2 GLU   269      32.535  21.727  31.858  0.00  0.00      A
ATOM   3874  CG  GLU   269      34.067  21.768  33.376  0.00  0.00      A
ATOM   3875  HG3 GLU   269      34.550  22.484  34.041  0.00  0.00      A
ATOM   3876  HG2 GLU   269      34.844  21.576  32.637  0.00  0.00      A
ATOM   3877  CD  GLU   269      33.680  20.464  34.170  0.00  0.00      A
ATOM   3878  OE1 GLU   269      34.094  19.334  33.763  0.00  0.00      A
ATOM   3879  OE2 GLU   269      33.002  20.606  35.210  0.00  0.00      A
ATOM   3880  C   GLU   269      33.030  23.861  30.468  0.00  0.00      A
ATOM   3881  O   GLU   269      33.661  23.380  29.526  0.00  0.00      A
ATOM   3882  N   ARG   270      31.920  24.563  30.242  0.00  0.00      A
ATOM   3883  H   ARG   270      31.407  24.850  31.064  0.00  0.00      A
ATOM   3884  CA  ARG   270      31.460  24.979  28.884  0.00  0.00      A
ATOM   3885  HA  ARG   270      31.182  24.168  28.210  0.00  0.00      A
ATOM   3886  CB  ARG   270      30.224  25.929  29.098  0.00  0.00      A
ATOM   3887  HB3 ARG   270      30.533  26.849  29.595  0.00  0.00      A
ATOM   3888  HB2 ARG   270      29.533  25.408  29.759  0.00  0.00      A
ATOM   3889  CG  ARG   270      29.587  26.147  27.698  0.00  0.00      A
ATOM   3890  HG3 ARG   270      29.589  25.214  27.134  0.00  0.00      A
ATOM   3891  HG2 ARG   270      30.249  26.847  27.188  0.00  0.00      A
ATOM   3892  CD  ARG   270      28.124  26.622  27.648  0.00  0.00      A
ATOM   3893  HD3 ARG   270      27.545  25.897  28.220  0.00  0.00      A
ATOM   3894  HD2 ARG   270      27.709  26.649  26.641  0.00  0.00      A
ATOM   3895  NE  ARG   270      27.924  27.997  28.252  0.00  0.00      A
ATOM   3896  HE  ARG   270      27.645  28.028  29.222  0.00  0.00      A
ATOM   3897  CZ  ARG   270      28.166  29.109  27.610  0.00  0.00      A
ATOM   3898  NH1 ARG   270      28.455  29.177  26.366  0.00  0.00      A
ATOM   3899 HH11 ARG   270      28.329  30.086  25.947  0.00  0.00      A
ATOM   3900 HH12 ARG   270      28.502  28.318  25.836  0.00  0.00      A
ATOM   3901  NH2 ARG   270      28.175  30.218  28.241  0.00  0.00      A
ATOM   3902 HH21 ARG   270      27.849  30.218  29.198  0.00  0.00      A
ATOM   3903 HH22 ARG   270      28.804  30.908  27.855  0.00  0.00      A
ATOM   3904  C   ARG   270      32.588  25.701  28.071  0.00  0.00      A
ATOM   3905  O   ARG   270      32.672  25.369  26.879  0.00  0.00      A
ATOM   3906  N   ALA   271      33.385  26.629  28.677  0.00  0.00      A
ATOM   3907  H   ALA   271      33.153  26.870  29.630  0.00  0.00      A
ATOM   3908  CA  ALA   271      34.427  27.195  27.939  0.00  0.00      A
ATOM   3909  HA  ALA   271      34.024  27.802  27.128  0.00  0.00      A
ATOM   3910  CB  ALA   271      35.090  28.242  28.862  0.00  0.00      A
ATOM   3911  HB1 ALA   271      35.883  28.750  28.313  0.00  0.00      A
ATOM   3912  HB2 ALA   271      35.503  27.704  29.716  0.00  0.00      A
ATOM   3913  HB3 ALA   271      34.408  28.997  29.253  0.00  0.00      A
ATOM   3914  C   ALA   271      35.416  26.171  27.379  0.00  0.00      A
ATOM   3915  O   ALA   271      35.692  26.185  26.219  0.00  0.00      A
ATOM   3916  N   ALA   272      35.809  25.257  28.237  0.00  0.00      A
ATOM   3917  H   ALA   272      35.388  25.276  29.155  0.00  0.00      A
ATOM   3918  CA  ALA   272      36.618  24.062  27.927  0.00  0.00      A
ATOM   3919  HA  ALA   272      37.583  24.430  27.579  0.00  0.00      A
ATOM   3920  CB  ALA   272      36.932  23.298  29.236  0.00  0.00      A
ATOM   3921  HB1 ALA   272      37.372  23.951  29.990  0.00  0.00      A
ATOM   3922  HB2 ALA   272      36.143  22.660  29.635  0.00  0.00      A
ATOM   3923  HB3 ALA   272      37.570  22.461  28.950  0.00  0.00      A
ATOM   3924  C   ALA   272      35.975  23.143  26.908  0.00  0.00      A
ATOM   3925  O   ALA   272      36.637  22.502  26.108  0.00  0.00      A
ATOM   3926  N   ALA   273      34.634  22.984  26.954  0.00  0.00      A
ATOM   3927  H   ALA   273      34.223  23.218  27.847  0.00  0.00      A
ATOM   3928  CA  ALA   273      33.848  22.231  25.982  0.00  0.00      A
ATOM   3929  HA  ALA   273      34.275  21.229  25.954  0.00  0.00      A
ATOM   3930  CB  ALA   273      32.444  22.070  26.538  0.00  0.00      A
ATOM   3931  HB1 ALA   273      32.046  21.160  26.090  0.00  0.00      A
ATOM   3932  HB2 ALA   273      31.855  22.974  26.383  0.00  0.00      A
ATOM   3933  HB3 ALA   273      32.415  22.027  27.627  0.00  0.00      A
ATOM   3934  C   ALA   273      33.971  22.933  24.608  0.00  0.00      A
ATOM   3935  O   ALA   273      34.091  22.178  23.659  0.00  0.00      A
ATOM   3936  N   ALA   274      33.766  24.250  24.574  0.00  0.00      A
ATOM   3937  H   ALA   274      33.673  24.774  25.432  0.00  0.00      A
ATOM   3938  CA  ALA   274      33.949  24.993  23.292  0.00  0.00      A
ATOM   3939  HA  ALA   274      33.242  24.589  22.568  0.00  0.00      A
ATOM   3940  CB  ALA   274      33.441  26.437  23.563  0.00  0.00      A
ATOM   3941  HB1 ALA   274      32.487  26.489  24.088  0.00  0.00      A
ATOM   3942  HB2 ALA   274      34.106  26.992  24.223  0.00  0.00      A
ATOM   3943  HB3 ALA   274      33.306  26.994  22.636  0.00  0.00      A
ATOM   3944  C   ALA   274      35.377  24.861  22.748  0.00  0.00      A
ATOM   3945  O   ALA   274      35.584  24.789  21.542  0.00  0.00      A
ATOM   3946  N   CYS   275      36.377  24.765  23.664  0.00  0.00      A
ATOM   3947  H   CYS   275      36.177  24.984  24.630  0.00  0.00      A
ATOM   3948  CA  CYS   275      37.772  24.358  23.264  0.00  0.00      A
ATOM   3949  HA  CYS   275      38.212  25.104  22.602  0.00  0.00      A
ATOM   3950  CB  CYS   275      38.688  24.385  24.488  0.00  0.00      A
ATOM   3951  HB3 CYS   275      39.639  23.858  24.419  0.00  0.00      A
ATOM   3952  HB2 CYS   275      38.264  23.993  25.413  0.00  0.00      A
ATOM   3953  SG  CYS   275      39.123  26.154  24.587  0.00  0.00      A
ATOM   3954  HG  CYS   275      37.909  26.705  24.503  0.00  0.00      A
ATOM   3955  C   CYS   275      37.904  22.992  22.518  0.00  0.00      A
ATOM   3956  O   CYS   275      38.322  23.028  21.334  0.00  0.00      A
ATOM   3957  N   GLU   276      37.497  21.872  23.159  0.00  0.00      A
ATOM   3958  H   GLU   276      37.234  22.018  24.123  0.00  0.00      A
ATOM   3959  CA  GLU   276      37.392  20.523  22.596  0.00  0.00      A
ATOM   3960  HA  GLU   276      38.389  20.083  22.574  0.00  0.00      A
ATOM   3961  CB  GLU   276      36.603  19.607  23.547  0.00  0.00      A
ATOM   3962  HB3 GLU   276      35.668  20.156  23.662  0.00  0.00      A
ATOM   3963  HB2 GLU   276      36.474  18.666  23.011  0.00  0.00      A
ATOM   3964  CG  GLU   276      37.347  19.354  24.909  0.00  0.00      A
ATOM   3965  HG3 GLU   276      38.362  18.976  24.785  0.00  0.00      A
ATOM   3966  HG2 GLU   276      37.464  20.332  25.376  0.00  0.00      A
ATOM   3967  CD  GLU   276      36.558  18.439  25.830  0.00  0.00      A
ATOM   3968  OE1 GLU   276      35.575  18.936  26.393  0.00  0.00      A
ATOM   3969  OE2 GLU   276      36.990  17.285  26.137  0.00  0.00      A
ATOM   3970  C   GLU   276      36.584  20.462  21.251  0.00  0.00      A
ATOM   3971  O   GLU   276      36.846  19.674  20.370  0.00  0.00      A
ATOM   3972  N   ALA   277      35.598  21.254  21.103  0.00  0.00      A
ATOM   3973  H   ALA   277      35.257  21.863  21.833  0.00  0.00      A
ATOM   3974  CA  ALA   277      34.789  21.297  19.804  0.00  0.00      A
ATOM   3975  HA  ALA   277      34.718  20.250  19.508  0.00  0.00      A
ATOM   3976  CB  ALA   277      33.388  21.809  20.134  0.00  0.00      A
ATOM   3977  HB1 ALA   277      32.959  21.228  20.950  0.00  0.00      A
ATOM   3978  HB2 ALA   277      32.730  21.611  19.288  0.00  0.00      A
ATOM   3979  HB3 ALA   277      33.270  22.867  20.369  0.00  0.00      A
ATOM   3980  C   ALA   277      35.440  22.065  18.678  0.00  0.00      A
ATOM   3981  O   ALA   277      34.893  22.211  17.613  0.00  0.00      A
ATOM   3982  N   SER   278      36.574  22.684  18.987  0.00  0.00      A
ATOM   3983  H   SER   278      37.066  22.634  19.867  0.00  0.00      A
ATOM   3984  CA  SER   278      37.272  23.696  18.185  0.00  0.00      A
ATOM   3985  HA  SER   278      36.828  23.721  17.190  0.00  0.00      A
ATOM   3986  CB  SER   278      37.146  25.049  18.816  0.00  0.00      A
ATOM   3987  HB3 SER   278      37.774  25.685  18.193  0.00  0.00      A
ATOM   3988  HB2 SER   278      37.547  25.116  19.828  0.00  0.00      A
ATOM   3989  OG  SER   278      35.790  25.508  18.791  0.00  0.00      A
ATOM   3990  HG  SER   278      35.486  25.308  19.680  0.00  0.00      A
ATOM   3991  C   SER   278      38.742  23.288  18.042  0.00  0.00      A
ATOM   3992  O   SER   278      39.527  24.064  17.516  0.00  0.00      A
ATOM   3993  N   GLY   279      39.093  22.068  18.332  0.00  0.00      A
ATOM   3994  H   GLY   279      38.429  21.454  18.782  0.00  0.00      A
ATOM   3995  CA  GLY   279      40.343  21.340  17.989  0.00  0.00      A
ATOM   3996  HA3 GLY   279      40.814  21.796  17.119  0.00  0.00      A
ATOM   3997  HA2 GLY   279      40.150  20.300  17.730  0.00  0.00      A
ATOM   3998  C   GLY   279      41.465  21.255  19.030  0.00  0.00      A
ATOM   3999  O   GLY   279      42.461  20.528  18.656  0.00  0.00      A
ATOM   4000  N   ALA   280      41.276  21.829  20.256  0.00  0.00      A
ATOM   4001  H   ALA   280      40.378  22.254  20.438  0.00  0.00      A
ATOM   4002  CA  ALA   280      42.279  21.539  21.310  0.00  0.00      A
ATOM   4003  HA  ALA   280      43.265  21.722  20.883  0.00  0.00      A
ATOM   4004  CB  ALA   280      41.948  22.637  22.386  0.00  0.00      A
ATOM   4005  HB1 ALA   280      42.824  22.848  23.000  0.00  0.00      A
ATOM   4006  HB2 ALA   280      41.016  22.372  22.885  0.00  0.00      A
ATOM   4007  HB3 ALA   280      41.839  23.597  21.880  0.00  0.00      A
ATOM   4008  C   ALA   280      42.151  20.123  21.949  0.00  0.00      A
ATOM   4009  O   ALA   280      41.242  19.350  21.616  0.00  0.00      A
ATOM   4010  N   THR   281      42.981  19.908  22.952  0.00  0.00      A
ATOM   4011  H   THR   281      43.595  20.661  23.227  0.00  0.00      A
ATOM   4012  CA  THR   281      42.937  18.716  23.771  0.00  0.00      A
ATOM   4013  HA  THR   281      42.063  18.114  23.520  0.00  0.00      A
ATOM   4014  CB  THR   281      44.136  17.733  23.577  0.00  0.00      A
ATOM   4015  HB  THR   281      45.038  18.241  23.918  0.00  0.00      A
ATOM   4016  CG2 THR   281      43.967  16.566  24.523  0.00  0.00      A
ATOM   4017 HG21 THR   281      43.060  16.039  24.226  0.00  0.00      A
ATOM   4018 HG22 THR   281      44.820  15.898  24.399  0.00  0.00      A
ATOM   4019 HG23 THR   281      44.020  16.879  25.565  0.00  0.00      A
ATOM   4020  OG1 THR   281      44.391  17.334  22.231  0.00  0.00      A
ATOM   4021  HG1 THR   281      44.812  18.130  21.898  0.00  0.00      A
ATOM   4022  C   THR   281      43.011  19.260  25.232  0.00  0.00      A
ATOM   4023  O   THR   281      43.894  20.106  25.482  0.00  0.00      A
ATOM   4024  N   VAL   282      42.119  18.873  26.112  0.00  0.00      A
ATOM   4025  H   VAL   282      41.469  18.229  25.684  0.00  0.00      A
ATOM   4026  CA  VAL   282      42.004  19.168  27.556  0.00  0.00      A
ATOM   4027  HA  VAL   282      42.771  19.934  27.666  0.00  0.00      A
ATOM   4028  CB  VAL   282      40.606  19.867  27.763  0.00  0.00      A
ATOM   4029  HB  VAL   282      39.908  19.065  27.524  0.00  0.00      A
ATOM   4030  CG1 VAL   282      40.384  20.314  29.169  0.00  0.00      A
ATOM   4031 HG11 VAL   282      40.528  19.468  29.841  0.00  0.00      A
ATOM   4032 HG12 VAL   282      39.385  20.744  29.234  0.00  0.00      A
ATOM   4033 HG13 VAL   282      41.094  21.100  29.426  0.00  0.00      A
ATOM   4034  CG2 VAL   282      40.246  21.020  26.768  0.00  0.00      A
ATOM   4035 HG21 VAL   282      40.146  20.595  25.769  0.00  0.00      A
ATOM   4036 HG22 VAL   282      39.259  21.421  26.999  0.00  0.00      A
ATOM   4037 HG23 VAL   282      41.006  21.794  26.876  0.00  0.00      A
ATOM   4038  C   VAL   282      42.281  17.905  28.477  0.00  0.00      A
ATOM   4039  O   VAL   282      41.763  16.826  28.110  0.00  0.00      A
ATOM   4040  N   ALA   283      43.116  18.082  29.477  0.00  0.00      A
ATOM   4041  H   ALA   283      43.570  18.963  29.674  0.00  0.00      A
ATOM   4042  CA  ALA   283      43.323  17.104  30.510  0.00  0.00      A
ATOM   4043  HA  ALA   283      42.831  16.146  30.344  0.00  0.00      A
ATOM   4044  CB  ALA   283      44.795  16.695  30.439  0.00  0.00      A
ATOM   4045  HB1 ALA   283      45.411  17.566  30.660  0.00  0.00      A
ATOM   4046  HB2 ALA   283      45.042  16.007  31.247  0.00  0.00      A
ATOM   4047  HB3 ALA   283      45.127  16.261  29.496  0.00  0.00      A
ATOM   4048  C   ALA   283      43.029  17.605  31.906  0.00  0.00      A
ATOM   4049  O   ALA   283      42.905  18.823  31.945  0.00  0.00      A
ATOM   4050  N   THR   284      42.765  16.851  32.975  0.00  0.00      A
ATOM   4051  H   THR   284      43.027  15.888  32.820  0.00  0.00      A
ATOM   4052  CA  THR   284      42.108  17.343  34.173  0.00  0.00      A
ATOM   4053  HA  THR   284      41.924  18.416  34.110  0.00  0.00      A
ATOM   4054  CB  THR   284      40.725  16.614  34.413  0.00  0.00      A
ATOM   4055  HB  THR   284      40.370  17.009  35.365  0.00  0.00      A
ATOM   4056  CG2 THR   284      39.618  16.919  33.375  0.00  0.00      A
ATOM   4057 HG21 THR   284      38.811  16.203  33.531  0.00  0.00      A
ATOM   4058 HG22 THR   284      39.281  17.948  33.500  0.00  0.00      A
ATOM   4059 HG23 THR   284      39.964  16.731  32.359  0.00  0.00      A
ATOM   4060  OG1 THR   284      40.856  15.182  34.408  0.00  0.00      A
ATOM   4061  HG1 THR   284      40.324  15.003  35.187  0.00  0.00      A
ATOM   4062  C   THR   284      42.970  17.161  35.466  0.00  0.00      A
ATOM   4063  O   THR   284      42.621  17.547  36.566  0.00  0.00      A
ATOM   4064  N   SER   285      44.143  16.525  35.326  0.00  0.00      A
ATOM   4065  H   SER   285      44.252  16.204  34.374  0.00  0.00      A
ATOM   4066  CA  SER   285      45.111  16.116  36.429  0.00  0.00      A
ATOM   4067  HA  SER   285      45.117  16.924  37.161  0.00  0.00      A
ATOM   4068  CB  SER   285      44.631  14.809  37.107  0.00  0.00      A
ATOM   4069  HB3 SER   285      43.728  15.087  37.651  0.00  0.00      A
ATOM   4070  HB2 SER   285      45.329  14.343  37.801  0.00  0.00      A
ATOM   4071  OG  SER   285      44.279  13.797  36.130  0.00  0.00      A
ATOM   4072  HG  SER   285      44.127  14.174  35.261  0.00  0.00      A
ATOM   4073  C   SER   285      46.511  15.961  35.804  0.00  0.00      A
ATOM   4074  O   SER   285      46.658  16.069  34.575  0.00  0.00      A
ATOM   4075  N   SER   286      47.461  15.785  36.718  0.00  0.00      A
ATOM   4076  H   SER   286      47.360  15.870  37.719  0.00  0.00      A
ATOM   4077  CA  SER   286      48.876  15.558  36.355  0.00  0.00      A
ATOM   4078  HA  SER   286      48.954  14.673  35.723  0.00  0.00      A
ATOM   4079  CB  SER   286      49.359  16.796  35.556  0.00  0.00      A
ATOM   4080  HB3 SER   286      49.017  17.740  35.982  0.00  0.00      A
ATOM   4081  HB2 SER   286      48.919  16.730  34.560  0.00  0.00      A
ATOM   4082  OG  SER   286      50.759  16.998  35.488  0.00  0.00      A
ATOM   4083  HG  SER   286      51.136  16.992  34.605  0.00  0.00      A
ATOM   4084  C   SER   286      49.653  15.473  37.710  0.00  0.00      A
ATOM   4085  O   SER   286      49.339  16.067  38.758  0.00  0.00      A
ATOM   4086  N   PRO   287      50.749  14.655  37.692  0.00  0.00      A
ATOM   4087  CD  PRO   287      51.313  13.899  36.603  0.00  0.00      A
ATOM   4088  HD3 PRO   287      51.549  14.637  35.837  0.00  0.00      A
ATOM   4089  HD2 PRO   287      50.611  13.144  36.249  0.00  0.00      A
ATOM   4090  CG  PRO   287      52.684  13.322  37.033  0.00  0.00      A
ATOM   4091  HG3 PRO   287      53.502  14.033  36.915  0.00  0.00      A
ATOM   4092  HG2 PRO   287      52.871  12.311  36.670  0.00  0.00      A
ATOM   4093  CB  PRO   287      52.483  13.272  38.533  0.00  0.00      A
ATOM   4094  HB3 PRO   287      51.834  12.443  38.815  0.00  0.00      A
ATOM   4095  HB2 PRO   287      53.377  13.366  39.148  0.00  0.00      A
ATOM   4096  CA  PRO   287      51.686  14.486  38.833  0.00  0.00      A
ATOM   4097  HA  PRO   287      51.185  14.412  39.798  0.00  0.00      A
ATOM   4098  C   PRO   287      52.627  15.761  39.047  0.00  0.00      A
ATOM   4099  O   PRO   287      53.201  15.933  40.143  0.00  0.00      A
ATOM   4100  N   ASP   288      52.717  16.714  38.136  0.00  0.00      A
ATOM   4101  H   ASP   288      52.059  16.698  37.369  0.00  0.00      A
ATOM   4102  CA  ASP   288      53.557  17.978  38.238  0.00  0.00      A
ATOM   4103  HA  ASP   288      54.390  17.720  38.891  0.00  0.00      A
ATOM   4104  CB  ASP   288      54.175  18.375  36.875  0.00  0.00      A
ATOM   4105  HB3 ASP   288      54.600  19.375  36.960  0.00  0.00      A
ATOM   4106  HB2 ASP   288      53.433  18.452  36.080  0.00  0.00      A
ATOM   4107  CG  ASP   288      55.369  17.529  36.438  0.00  0.00      A
ATOM   4108  OD1 ASP   288      56.251  17.137  37.187  0.00  0.00      A
ATOM   4109  OD2 ASP   288      55.369  17.287  35.228  0.00  0.00      A
ATOM   4110  C   ASP   288      52.783  19.162  38.799  0.00  0.00      A
ATOM   4111  O   ASP   288      53.343  20.158  39.313  0.00  0.00      A
ATOM   4112  N   LEU   289      51.445  19.064  38.799  0.00  0.00      A
ATOM   4113  H   LEU   289      51.029  18.228  38.421  0.00  0.00      A
ATOM   4114  CA  LEU   289      50.561  20.024  39.462  0.00  0.00      A
ATOM   4115  HA  LEU   289      50.819  21.013  39.093  0.00  0.00      A
ATOM   4116  CB  LEU   289      49.094  19.734  39.074  0.00  0.00      A
ATOM   4117  HB3 LEU   289      49.007  19.724  37.986  0.00  0.00      A
ATOM   4118  HB2 LEU   289      48.832  18.740  39.439  0.00  0.00      A
ATOM   4119  CG  LEU   289      48.077  20.749  39.642  0.00  0.00      A
ATOM   4120  HG  LEU   289      48.230  20.851  40.711  0.00  0.00      A
ATOM   4121  CD1 LEU   289      48.204  22.132  39.004  0.00  0.00      A
ATOM   4122 HD11 LEU   289      47.986  22.074  37.939  0.00  0.00      A
ATOM   4123 HD12 LEU   289      49.202  22.532  39.159  0.00  0.00      A
ATOM   4124 HD13 LEU   289      47.500  22.814  39.477  0.00  0.00      A
ATOM   4125  CD2 LEU   289      46.645  20.263  39.423  0.00  0.00      A
ATOM   4126 HD21 LEU   289      46.480  19.364  40.011  0.00  0.00      A
ATOM   4127 HD22 LEU   289      46.467  20.060  38.367  0.00  0.00      A
ATOM   4128 HD23 LEU   289      45.940  21.018  39.770  0.00  0.00      A
ATOM   4129  C   LEU   289      50.779  19.957  40.990  0.00  0.00      A
ATOM   4130  O   LEU   289      50.519  18.903  41.588  0.00  0.00      A
ATOM   4131  N   PRO   290      51.206  21.057  41.645  0.00  0.00      A
ATOM   4132  CD  PRO   290      51.652  22.321  41.070  0.00  0.00      A
ATOM   4133  HD3 PRO   290      50.783  22.926  40.810  0.00  0.00      A
ATOM   4134  HD2 PRO   290      52.289  22.183  40.198  0.00  0.00      A
ATOM   4135  CG  PRO   290      52.438  23.014  42.176  0.00  0.00      A
ATOM   4136  HG3 PRO   290      53.460  22.633  42.199  0.00  0.00      A
ATOM   4137  HG2 PRO   290      52.429  24.097  42.061  0.00  0.00      A
ATOM   4138  CB  PRO   290      51.691  22.571  43.428  0.00  0.00      A
ATOM   4139  HB3 PRO   290      50.824  23.217  43.569  0.00  0.00      A
ATOM   4140  HB2 PRO   290      52.335  22.598  44.306  0.00  0.00      A
ATOM   4141  CA  PRO   290      51.233  21.144  43.102  0.00  0.00      A
ATOM   4142  HA  PRO   290      51.968  20.433  43.478  0.00  0.00      A
ATOM   4143  C   PRO   290      49.862  20.852  43.728  0.00  0.00      A
ATOM   4144  O   PRO   290      48.815  21.101  43.131  0.00  0.00      A
ATOM   4145  N   ASP   291      49.842  20.491  45.006  0.00  0.00      A
ATOM   4146  H   ASP   291      50.726  20.383  45.481  0.00  0.00      A
ATOM   4147  CA  ASP   291      48.640  20.609  45.833  0.00  0.00      A
ATOM   4148  HA  ASP   291      47.792  20.177  45.300  0.00  0.00      A
ATOM   4149  CB  ASP   291      48.851  19.808  47.123  0.00  0.00      A
ATOM   4150  HB3 ASP   291      49.794  20.096  47.587  0.00  0.00      A
ATOM   4151  HB2 ASP   291      48.898  18.750  46.866  0.00  0.00      A
ATOM   4152  CG  ASP   291      47.725  20.003  48.130  0.00  0.00      A
ATOM   4153  OD1 ASP   291      48.009  20.093  49.343  0.00  0.00      A
ATOM   4154  OD2 ASP   291      46.538  20.021  47.724  0.00  0.00      A
ATOM   4155  C   ASP   291      48.328  22.089  46.122  0.00  0.00      A
ATOM   4156  O   ASP   291      49.191  22.829  46.604  0.00  0.00      A
ATOM   4157  N   LEU   292      47.074  22.494  45.900  0.00  0.00      A
ATOM   4158  H   LEU   292      46.444  21.837  45.460  0.00  0.00      A
ATOM   4159  CA  LEU   292      46.561  23.837  46.213  0.00  0.00      A
ATOM   4160  HA  LEU   292      47.347  24.571  46.026  0.00  0.00      A
ATOM   4161  CB  LEU   292      45.369  24.149  45.282  0.00  0.00      A
ATOM   4162  HB3 LEU   292      45.009  25.154  45.509  0.00  0.00      A
ATOM   4163  HB2 LEU   292      44.560  23.457  45.510  0.00  0.00      A
ATOM   4164  CG  LEU   292      45.677  24.073  43.770  0.00  0.00      A
ATOM   4165  HG  LEU   292      46.091  23.096  43.523  0.00  0.00      A
ATOM   4166  CD1 LEU   292      44.388  24.248  42.968  0.00  0.00      A
ATOM   4167 HD11 LEU   292      43.934  25.213  43.194  0.00  0.00      A
ATOM   4168 HD12 LEU   292      44.610  24.197  41.903  0.00  0.00      A
ATOM   4169 HD13 LEU   292      43.688  23.451  43.217  0.00  0.00      A
ATOM   4170  CD2 LEU   292      46.665  25.156  43.334  0.00  0.00      A
ATOM   4171 HD21 LEU   292      46.293  26.137  43.628  0.00  0.00      A
ATOM   4172 HD22 LEU   292      46.799  25.125  42.253  0.00  0.00      A
ATOM   4173 HD23 LEU   292      47.635  24.984  43.800  0.00  0.00      A
ATOM   4174  C   LEU   292      46.145  23.999  47.692  0.00  0.00      A
ATOM   4175  O   LEU   292      46.067  25.118  48.201  0.00  0.00      A
ATOM   4176  N   SER   293      45.943  22.899  48.427  0.00  0.00      A
ATOM   4177  H   SER   293      46.035  21.993  47.983  0.00  0.00      A
ATOM   4178  CA  SER   293      45.572  22.922  49.857  0.00  0.00      A
ATOM   4179  HA  SER   293      44.695  23.559  49.971  0.00  0.00      A
ATOM   4180  CB  SER   293      45.195  21.526  50.366  0.00  0.00      A
ATOM   4181  HB3 SER   293      46.093  21.000  50.688  0.00  0.00      A
ATOM   4182  HB2 SER   293      44.537  21.633  51.229  0.00  0.00      A
ATOM   4183  OG  SER   293      44.545  20.757  49.372  0.00  0.00      A
ATOM   4184  HG  SER   293      45.236  20.385  48.785  0.00  0.00      A
ATOM   4185  C   SER   293      46.682  23.483  50.757  0.00  0.00      A
ATOM   4186  O   SER   293      46.393  24.136  51.761  0.00  0.00      A
ATOM   4187  N   ALA   294      47.930  23.422  50.278  0.00  0.00      A
ATOM   4188  H   ALA   294      48.077  22.864  49.448  0.00  0.00      A
ATOM   4189  CA  ALA   294      49.105  24.104  50.830  0.00  0.00      A
ATOM   4190  HA  ALA   294      49.137  23.904  51.901  0.00  0.00      A
ATOM   4191  CB  ALA   294      50.340  23.472  50.176  0.00  0.00      A
ATOM   4192  HB1 ALA   294      51.244  23.863  50.642  0.00  0.00      A
ATOM   4193  HB2 ALA   294      50.360  23.705  49.110  0.00  0.00      A
ATOM   4194  HB3 ALA   294      50.325  22.390  50.310  0.00  0.00      A
ATOM   4195  C   ALA   294      49.102  25.646  50.675  0.00  0.00      A
ATOM   4196  O   ALA   294      50.073  26.307  51.059  0.00  0.00      A
ATOM   4197  N   LEU   295      48.030  26.226  50.120  0.00  0.00      A
ATOM   4198  H   LEU   295      47.323  25.605  49.747  0.00  0.00      A
ATOM   4199  CA  LEU   295      47.858  27.664  49.859  0.00  0.00      A
ATOM   4200  HA  LEU   295      48.653  28.209  50.364  0.00  0.00      A
ATOM   4201  CB  LEU   295      47.981  27.859  48.333  0.00  0.00      A
ATOM   4202  HB3 LEU   295      48.718  27.157  47.945  0.00  0.00      A
ATOM   4203  HB2 LEU   295      47.026  27.599  47.872  0.00  0.00      A
ATOM   4204  CG  LEU   295      48.382  29.264  47.858  0.00  0.00      A
ATOM   4205  HG  LEU   295      47.643  29.988  48.199  0.00  0.00      A
ATOM   4206  CD1 LEU   295      49.773  29.683  48.344  0.00  0.00      A
ATOM   4207 HD11 LEU   295      50.024  30.660  47.934  0.00  0.00      A
ATOM   4208 HD12 LEU   295      50.517  28.964  48.009  0.00  0.00      A
ATOM   4209 HD13 LEU   295      49.804  29.751  49.429  0.00  0.00      A
ATOM   4210  CD2 LEU   295      48.417  29.277  46.330  0.00  0.00      A
ATOM   4211 HD21 LEU   295      47.417  29.095  45.935  0.00  0.00      A
ATOM   4212 HD22 LEU   295      48.772  30.244  45.983  0.00  0.00      A
ATOM   4213 HD23 LEU   295      49.095  28.505  45.963  0.00  0.00      A
ATOM   4214  C   LEU   295      46.520  28.212  50.402  0.00  0.00      A
ATOM   4215  O   LEU   295      46.467  29.337  50.908  0.00  0.00      A
ATOM   4216  N   VAL   296      45.492  27.353  50.460  0.00  0.00      A
ATOM   4217  H   VAL   296      45.633  26.444  50.040  0.00  0.00      A
ATOM   4218  CA  VAL   296      44.211  27.571  51.163  0.00  0.00      A
ATOM   4219  HA  VAL   296      43.658  28.359  50.654  0.00  0.00      A
ATOM   4220  CB  VAL   296      43.363  26.279  51.120  0.00  0.00      A
ATOM   4221  HB  VAL   296      43.974  25.441  51.456  0.00  0.00      A
ATOM   4222  CG1 VAL   296      42.120  26.345  52.016  0.00  0.00      A
ATOM   4223 HG11 VAL   296      41.518  27.211  51.749  0.00  0.00      A
ATOM   4224 HG12 VAL   296      41.527  25.439  51.892  0.00  0.00      A
ATOM   4225 HG13 VAL   296      42.405  26.406  53.067  0.00  0.00      A
ATOM   4226  CG2 VAL   296      42.886  25.990  49.689  0.00  0.00      A
ATOM   4227 HG21 VAL   296      42.329  25.053  49.670  0.00  0.00      A
ATOM   4228 HG22 VAL   296      43.734  25.896  49.014  0.00  0.00      A
ATOM   4229 HG23 VAL   296      42.241  26.796  49.341  0.00  0.00      A
ATOM   4230  C   VAL   296      44.444  28.009  52.613  0.00  0.00      A
ATOM   4231  O   VAL   296      45.184  27.351  53.345  0.00  0.00      A
ATOM   4232  N   ALA   297      43.718  29.042  53.059  0.00  0.00      A
ATOM   4233  H   ALA   297      43.040  29.452  52.426  0.00  0.00      A
ATOM   4234  CA  ALA   297      43.754  29.612  54.416  0.00  0.00      A
ATOM   4235  HA  ALA   297      43.290  30.595  54.349  0.00  0.00      A
ATOM   4236  CB  ALA   297      42.856  28.755  55.321  0.00  0.00      A
ATOM   4237  HB1 ALA   297      43.274  27.754  55.420  0.00  0.00      A
ATOM   4238  HB2 ALA   297      42.785  29.210  56.309  0.00  0.00      A
ATOM   4239  HB3 ALA   297      41.854  28.686  54.894  0.00  0.00      A
ATOM   4240  C   ALA   297      45.166  29.881  54.997  0.00  0.00      A
ATOM   4241  O   ALA   297      45.356  29.885  56.219  0.00  0.00      A
ATOM   4242  N   ASP   298      46.172  30.063  54.130  0.00  0.00      A
ATOM   4243  H   ASP   298      45.968  29.936  53.149  0.00  0.00      A
ATOM   4244  CA  ASP   298      47.574  30.186  54.537  0.00  0.00      A
ATOM   4245  HA  ASP   298      47.610  30.595  55.548  0.00  0.00      A
ATOM   4246  CB  ASP   298      48.193  28.787  54.572  0.00  0.00      A
ATOM   4247  HB3 ASP   298      48.273  28.402  53.554  0.00  0.00      A
ATOM   4248  HB2 ASP   298      47.538  28.118  55.129  0.00  0.00      A
ATOM   4249  CG  ASP   298      49.564  28.787  55.245  0.00  0.00      A
ATOM   4250  OD1 ASP   298      50.489  28.123  54.725  0.00  0.00      A
ATOM   4251  OD2 ASP   298      49.723  29.365  56.343  0.00  0.00      A
ATOM   4252  C   ASP   298      48.415  31.125  53.660  0.00  0.00      A
ATOM   4253  O   ASP   298      49.269  31.831  54.202  0.00  0.00      A
ATOM   4254  N   TYR   299      48.031  31.377  52.399  0.00  0.00      A
ATOM   4255  H   TYR   299      47.366  30.757  51.944  0.00  0.00      A
ATOM   4256  CA  TYR   299      48.525  32.553  51.658  0.00  0.00      A
ATOM   4257  HA  TYR   299      49.614  32.501  51.647  0.00  0.00      A
ATOM   4258  CB  TYR   299      48.057  32.524  50.197  0.00  0.00      A
ATOM   4259  HB3 TYR   299      48.314  31.558  49.772  0.00  0.00      A
ATOM   4260  HB2 TYR   299      46.972  32.616  50.160  0.00  0.00      A
ATOM   4261  CG  TYR   299      48.687  33.608  49.337  0.00  0.00      A
ATOM   4262  CD1 TYR   299      47.923  34.717  48.925  0.00  0.00      A
ATOM   4263  HD1 TYR   299      46.877  34.782  49.188  0.00  0.00      A
ATOM   4264  CE1 TYR   299      48.514  35.742  48.162  0.00  0.00      A
ATOM   4265  HE1 TYR   299      47.928  36.588  47.841  0.00  0.00      A
ATOM   4266  CZ  TYR   299      49.870  35.667  47.821  0.00  0.00      A
ATOM   4267  OH  TYR   299      50.441  36.654  47.087  0.00  0.00      A
ATOM   4268  HH  TYR   299      49.770  37.226  46.679  0.00  0.00      A
ATOM   4269  CE2 TYR   299      50.639  34.568  48.226  0.00  0.00      A
ATOM   4270  HE2 TYR   299      51.681  34.535  47.952  0.00  0.00      A
ATOM   4271  CD2 TYR   299      50.048  33.530  48.978  0.00  0.00      A
ATOM   4272  HD2 TYR   299      50.641  32.680  49.290  0.00  0.00      A
ATOM   4273  C   TYR   299      48.152  33.888  52.338  0.00  0.00      A
ATOM   4274  O   TYR   299      48.909  34.851  52.229  0.00  0.00      A
ATOM   4275  N   THR   300      47.167  33.867  53.248  0.00  0.00      A
ATOM   4276  H   THR   300      46.598  33.033  53.304  0.00  0.00      A
ATOM   4277  CA  THR   300      46.832  34.921  54.220  0.00  0.00      A
ATOM   4278  HA  THR   300      46.308  35.718  53.694  0.00  0.00      A
ATOM   4279  CB  THR   300      45.883  34.354  55.304  0.00  0.00      A
ATOM   4280  HB  THR   300      46.466  33.774  56.020  0.00  0.00      A
ATOM   4281  CG2 THR   300      45.124  35.449  56.047  0.00  0.00      A
ATOM   4282 HG21 THR   300      44.500  35.002  56.822  0.00  0.00      A
ATOM   4283 HG22 THR   300      45.826  36.134  56.523  0.00  0.00      A
ATOM   4284 HG23 THR   300      44.492  35.998  55.351  0.00  0.00      A
ATOM   4285  OG1 THR   300      44.910  33.499  54.737  0.00  0.00      A
ATOM   4286  HG1 THR   300      44.327  33.192  55.458  0.00  0.00      A
ATOM   4287  C   THR   300      48.066  35.544  54.893  0.00  0.00      A
ATOM   4288  O   THR   300      48.223  36.766  54.853  0.00  0.00      A
ATOM   4289  N   ARG   301      49.008  34.721  55.388  0.00  0.00      A
ATOM   4290  H   ARG   301      48.869  33.720  55.291  0.00  0.00      A
ATOM   4291  CA  ARG   301      50.241  35.201  56.042  0.00  0.00      A
ATOM   4292  HA  ARG   301      49.981  36.050  56.677  0.00  0.00      A
ATOM   4293  CB  ARG   301      50.819  34.092  56.944  0.00  0.00      A
ATOM   4294  HB3 ARG   301      51.084  33.226  56.336  0.00  0.00      A
ATOM   4295  HB2 ARG   301      50.051  33.791  57.659  0.00  0.00      A
ATOM   4296  CG  ARG   301      52.060  34.572  57.723  0.00  0.00      A
ATOM   4297  HG3 ARG   301      52.900  34.692  57.043  0.00  0.00      A
ATOM   4298  HG2 ARG   301      51.844  35.548  58.159  0.00  0.00      A
ATOM   4299  CD  ARG   301      52.481  33.641  58.868  0.00  0.00      A
ATOM   4300  HD3 ARG   301      51.687  33.650  59.610  0.00  0.00      A
ATOM   4301  HD2 ARG   301      53.388  34.044  59.322  0.00  0.00      A
ATOM   4302  NE  ARG   301      52.718  32.246  58.459  0.00  0.00      A
ATOM   4303  HE  ARG   301      52.647  32.006  57.474  0.00  0.00      A
ATOM   4304  CZ  ARG   301      52.918  31.221  59.270  0.00  0.00      A
ATOM   4305  NH1 ARG   301      53.058  31.321  60.557  0.00  0.00      A
ATOM   4306 HH11 ARG   301      53.161  30.474  61.095  0.00  0.00      A
ATOM   4307 HH12 ARG   301      53.138  32.232  60.989  0.00  0.00      A
ATOM   4308  NH2 ARG   301      52.973  30.027  58.785  0.00  0.00      A
ATOM   4309 HH21 ARG   301      53.089  29.239  59.402  0.00  0.00      A
ATOM   4310 HH22 ARG   301      52.832  29.910  57.789  0.00  0.00      A
ATOM   4311  C   ARG   301      51.288  35.725  55.052  0.00  0.00      A
ATOM   4312  O   ARG   301      51.882  36.770  55.305  0.00  0.00      A
ATOM   4313  N   MET   302      51.417  35.097  53.882  0.00  0.00      A
ATOM   4314  H   MET   302      50.841  34.287  53.718  0.00  0.00      A
ATOM   4315  CA  MET   302      52.328  35.553  52.823  0.00  0.00      A
ATOM   4316  HA  MET   302      53.330  35.632  53.243  0.00  0.00      A
ATOM   4317  CB  MET   302      52.352  34.505  51.699  0.00  0.00      A
ATOM   4318  HB3 MET   302      51.366  34.450  51.239  0.00  0.00      A
ATOM   4319  HB2 MET   302      52.579  33.529  52.130  0.00  0.00      A
ATOM   4320  CG  MET   302      53.387  34.794  50.605  0.00  0.00      A
ATOM   4321  HG3 MET   302      53.287  34.019  49.846  0.00  0.00      A
ATOM   4322  HG2 MET   302      53.167  35.751  50.132  0.00  0.00      A
ATOM   4323  SD  MET   302      55.105  34.804  51.184  0.00  0.00      A
ATOM   4324  CE  MET   302      55.973  34.348  49.660  0.00  0.00      A
ATOM   4325  HE1 MET   302      55.771  35.088  48.887  0.00  0.00      A
ATOM   4326  HE2 MET   302      57.047  34.312  49.852  0.00  0.00      A
ATOM   4327  HE3 MET   302      55.638  33.366  49.327  0.00  0.00      A
ATOM   4328  C   MET   302      51.944  36.944  52.294  0.00  0.00      A
ATOM   4329  O   MET   302      52.759  37.863  52.333  0.00  0.00      A
ATOM   4330  N   LEU   303      50.655  37.159  52.016  0.00  0.00      A
ATOM   4331  H   LEU   303      50.023  36.367  52.081  0.00  0.00      A
ATOM   4332  CA  LEU   303      50.094  38.447  51.599  0.00  0.00      A
ATOM   4333  HA  LEU   303      50.628  38.770  50.705  0.00  0.00      A
ATOM   4334  CB  LEU   303      48.613  38.201  51.245  0.00  0.00      A
ATOM   4335  HB3 LEU   303      48.087  37.898  52.153  0.00  0.00      A
ATOM   4336  HB2 LEU   303      48.566  37.365  50.546  0.00  0.00      A
ATOM   4337  CG  LEU   303      47.860  39.390  50.620  0.00  0.00      A
ATOM   4338  HG  LEU   303      47.850  40.227  51.319  0.00  0.00      A
ATOM   4339  CD1 LEU   303      48.475  39.851  49.298  0.00  0.00      A
ATOM   4340 HD11 LEU   303      47.858  40.638  48.865  0.00  0.00      A
ATOM   4341 HD12 LEU   303      49.470  40.259  49.475  0.00  0.00      A
ATOM   4342 HD13 LEU   303      48.545  39.014  48.604  0.00  0.00      A
ATOM   4343  CD2 LEU   303      46.414  38.975  50.332  0.00  0.00      A
ATOM   4344 HD21 LEU   303      45.877  39.800  49.865  0.00  0.00      A
ATOM   4345 HD22 LEU   303      45.916  38.724  51.269  0.00  0.00      A
ATOM   4346 HD23 LEU   303      46.395  38.108  49.672  0.00  0.00      A
ATOM   4347  C   LEU   303      50.271  39.545  52.667  0.00  0.00      A
ATOM   4348  O   LEU   303      50.705  40.652  52.343  0.00  0.00      A
ATOM   4349  N   LEU   304      50.056  39.210  53.946  0.00  0.00      A
ATOM   4350  H   LEU   304      49.708  38.278  54.142  0.00  0.00      A
ATOM   4351  CA  LEU   304      50.266  40.118  55.081  0.00  0.00      A
ATOM   4352  HA  LEU   304      49.655  41.006  54.920  0.00  0.00      A
ATOM   4353  CB  LEU   304      49.780  39.412  56.365  0.00  0.00      A
ATOM   4354  HB3 LEU   304      48.733  39.134  56.238  0.00  0.00      A
ATOM   4355  HB2 LEU   304      50.352  38.493  56.488  0.00  0.00      A
ATOM   4356  CG  LEU   304      49.917  40.233  57.663  0.00  0.00      A
ATOM   4357  HG  LEU   304      50.948  40.562  57.784  0.00  0.00      A
ATOM   4358  CD1 LEU   304      48.996  41.454  57.678  0.00  0.00      A
ATOM   4359 HD11 LEU   304      49.275  42.142  56.882  0.00  0.00      A
ATOM   4360 HD12 LEU   304      49.095  41.975  58.630  0.00  0.00      A
ATOM   4361 HD13 LEU   304      47.958  41.148  57.546  0.00  0.00      A
ATOM   4362  CD2 LEU   304      49.557  39.352  58.859  0.00  0.00      A
ATOM   4363 HD21 LEU   304      48.523  39.016  58.785  0.00  0.00      A
ATOM   4364 HD22 LEU   304      49.689  39.913  59.784  0.00  0.00      A
ATOM   4365 HD23 LEU   304      50.216  38.484  58.887  0.00  0.00      A
ATOM   4366  C   LEU   304      51.728  40.590  55.208  0.00  0.00      A
ATOM   4367  O   LEU   304      51.969  41.796  55.291  0.00  0.00      A
ATOM   4368  N   VAL   305      52.697  39.666  55.181  0.00  0.00      A
ATOM   4369  H   VAL   305      52.417  38.693  55.085  0.00  0.00      A
ATOM   4370  CA  VAL   305      54.137  39.958  55.361  0.00  0.00      A
ATOM   4371  HA  VAL   305      54.265  40.616  56.222  0.00  0.00      A
ATOM   4372  CB  VAL   305      54.908  38.649  55.637  0.00  0.00      A
ATOM   4373  HB  VAL   305      54.645  37.922  54.869  0.00  0.00      A
ATOM   4374  CG1 VAL   305      56.437  38.802  55.633  0.00  0.00      A
ATOM   4375 HG11 VAL   305      56.901  37.858  55.917  0.00  0.00      A
ATOM   4376 HG12 VAL   305      56.794  39.065  54.638  0.00  0.00      A
ATOM   4377 HG13 VAL   305      56.738  39.572  56.345  0.00  0.00      A
ATOM   4378  CG2 VAL   305      54.514  38.083  57.007  0.00  0.00      A
ATOM   4379 HG21 VAL   305      54.817  38.776  57.793  0.00  0.00      A
ATOM   4380 HG22 VAL   305      55.007  37.125  57.160  0.00  0.00      A
ATOM   4381 HG23 VAL   305      53.437  37.929  57.063  0.00  0.00      A
ATOM   4382  C   VAL   305      54.740  40.678  54.153  0.00  0.00      A
ATOM   4383  O   VAL   305      55.527  41.616  54.313  0.00  0.00      A
ATOM   4384  N   VAL   306      54.348  40.294  52.936  0.00  0.00      A
ATOM   4385  H   VAL   306      53.709  39.506  52.854  0.00  0.00      A
ATOM   4386  CA  VAL   306      54.862  40.909  51.701  0.00  0.00      A
ATOM   4387  HA  VAL   306      55.950  40.952  51.763  0.00  0.00      A
ATOM   4388  CB  VAL   306      54.503  40.037  50.484  0.00  0.00      A
ATOM   4389  HB  VAL   306      53.430  39.841  50.471  0.00  0.00      A
ATOM   4390  CG1 VAL   306      54.908  40.672  49.153  0.00  0.00      A
ATOM   4391 HG11 VAL   306      54.326  41.575  48.971  0.00  0.00      A
ATOM   4392 HG12 VAL   306      54.722  39.975  48.340  0.00  0.00      A
ATOM   4393 HG13 VAL   306      55.970  40.915  49.166  0.00  0.00      A
ATOM   4394  CG2 VAL   306      55.272  38.712  50.550  0.00  0.00      A
ATOM   4395 HG21 VAL   306      55.103  38.202  51.497  0.00  0.00      A
ATOM   4396 HG22 VAL   306      54.951  38.055  49.743  0.00  0.00      A
ATOM   4397 HG23 VAL   306      56.337  38.918  50.453  0.00  0.00      A
ATOM   4398  C   VAL   306      54.387  42.359  51.535  0.00  0.00      A
ATOM   4399  O   VAL   306      55.201  43.212  51.179  0.00  0.00      A
ATOM   4400  N   LEU   307      53.168  42.685  51.985  0.00  0.00      A
ATOM   4401  H   LEU   307      52.552  41.938  52.290  0.00  0.00      A
ATOM   4402  CA  LEU   307      52.630  44.055  51.961  0.00  0.00      A
ATOM   4403  HA  LEU   307      53.117  44.607  51.156  0.00  0.00      A
ATOM   4404  CB  LEU   307      51.122  44.001  51.662  0.00  0.00      A
ATOM   4405  HB3 LEU   307      50.638  43.384  52.420  0.00  0.00      A
ATOM   4406  HB2 LEU   307      50.720  45.010  51.747  0.00  0.00      A
ATOM   4407  CG  LEU   307      50.764  43.457  50.264  0.00  0.00      A
ATOM   4408  HG  LEU   307      51.154  42.446  50.146  0.00  0.00      A
ATOM   4409  CD1 LEU   307      49.242  43.409  50.114  0.00  0.00      A
ATOM   4410 HD11 LEU   307      48.822  44.412  50.197  0.00  0.00      A
ATOM   4411 HD12 LEU   307      48.824  42.771  50.891  0.00  0.00      A
ATOM   4412 HD13 LEU   307      48.983  42.991  49.142  0.00  0.00      A
ATOM   4413  CD2 LEU   307      51.316  44.339  49.141  0.00  0.00      A
ATOM   4414 HD21 LEU   307      50.958  43.987  48.177  0.00  0.00      A
ATOM   4415 HD22 LEU   307      50.993  45.369  49.287  0.00  0.00      A
ATOM   4416 HD23 LEU   307      52.405  44.302  49.131  0.00  0.00      A
ATOM   4417  C   LEU   307      52.912  44.879  53.232  0.00  0.00      A
ATOM   4418  O   LEU   307      52.836  46.108  53.181  0.00  0.00      A
ATOM   4419  N   ALA   308      53.407  44.263  54.313  0.00  0.00      A
ATOM   4420  H   ALA   308      53.428  43.251  54.325  0.00  0.00      A
ATOM   4421  CA  ALA   308      53.913  44.986  55.489  0.00  0.00      A
ATOM   4422  HA  ALA   308      53.152  45.695  55.812  0.00  0.00      A
ATOM   4423  CB  ALA   308      54.144  43.981  56.625  0.00  0.00      A
ATOM   4424  HB1 ALA   308      53.210  43.486  56.887  0.00  0.00      A
ATOM   4425  HB2 ALA   308      54.876  43.231  56.328  0.00  0.00      A
ATOM   4426  HB3 ALA   308      54.508  44.509  57.504  0.00  0.00      A
ATOM   4427  C   ALA   308      55.200  45.792  55.201  0.00  0.00      A
ATOM   4428  O   ALA   308      55.544  46.723  55.936  0.00  0.00      A
ATOM   4429  N   ARG   309      55.930  45.409  54.147  0.00  0.00      A
ATOM   4430  H   ARG   309      55.547  44.651  53.595  0.00  0.00      A
ATOM   4431  CA  ARG   309      57.193  45.994  53.675  0.00  0.00      A
ATOM   4432  HA  ARG   309      57.955  45.849  54.442  0.00  0.00      A
ATOM   4433  CB  ARG   309      57.605  45.200  52.424  0.00  0.00      A
ATOM   4434  HB3 ARG   309      57.552  44.141  52.677  0.00  0.00      A
ATOM   4435  HB2 ARG   309      56.890  45.384  51.619  0.00  0.00      A
ATOM   4436  CG  ARG   309      59.019  45.524  51.922  0.00  0.00      A
ATOM   4437  HG3 ARG   309      59.041  46.544  51.535  0.00  0.00      A
ATOM   4438  HG2 ARG   309      59.725  45.455  52.749  0.00  0.00      A
ATOM   4439  CD  ARG   309      59.451  44.563  50.806  0.00  0.00      A
ATOM   4440  HD3 ARG   309      60.449  44.849  50.471  0.00  0.00      A
ATOM   4441  HD2 ARG   309      58.762  44.666  49.965  0.00  0.00      A
ATOM   4442  NE  ARG   309      59.469  43.157  51.256  0.00  0.00      A
ATOM   4443  HE  ARG   309      59.178  42.964  52.207  0.00  0.00      A
ATOM   4444  CZ  ARG   309      59.791  42.092  50.550  0.00  0.00      A
ATOM   4445  NH1 ARG   309      60.251  42.167  49.335  0.00  0.00      A
ATOM   4446 HH11 ARG   309      60.500  41.341  48.792  0.00  0.00      A
ATOM   4447 HH12 ARG   309      60.314  43.080  48.900  0.00  0.00      A
ATOM   4448  NH2 ARG   309      59.639  40.926  51.101  0.00  0.00      A
ATOM   4449 HH21 ARG   309      59.869  40.084  50.603  0.00  0.00      A
ATOM   4450 HH22 ARG   309      59.219  40.888  52.027  0.00  0.00      A
ATOM   4451  C   ARG   309      57.086  47.502  53.414  0.00  0.00      A
ATOM   4452  O   ARG   309      56.565  47.912  52.385  0.00  0.00      A
ATOM   4453  N   GLY   310      57.517  48.318  54.376  0.00  0.00      A
ATOM   4454  H   GLY   310      57.918  47.880  55.200  0.00  0.00      A
ATOM   4455  CA  GLY   310      57.503  49.786  54.325  0.00  0.00      A
ATOM   4456  HA3 GLY   310      58.512  50.155  54.509  0.00  0.00      A
ATOM   4457  HA2 GLY   310      57.204  50.108  53.328  0.00  0.00      A
ATOM   4458  C   GLY   310      56.562  50.456  55.341  0.00  0.00      A
ATOM   4459  O   GLY   310      56.755  51.627  55.671  0.00  0.00      A
ATOM   4460  N   LEU   311      55.609  49.714  55.920  0.00  0.00      A
ATOM   4461  H   LEU   311      55.532  48.743  55.637  0.00  0.00      A
ATOM   4462  CA  LEU   311      54.598  50.238  56.860  0.00  0.00      A
ATOM   4463  HA  LEU   311      54.871  51.260  57.115  0.00  0.00      A
ATOM   4464  CB  LEU   311      53.232  50.343  56.147  0.00  0.00      A
ATOM   4465  HB3 LEU   311      53.364  51.035  55.315  0.00  0.00      A
ATOM   4466  HB2 LEU   311      52.516  50.808  56.825  0.00  0.00      A
ATOM   4467  CG  LEU   311      52.614  49.045  55.584  0.00  0.00      A
ATOM   4468  HG  LEU   311      53.362  48.496  55.013  0.00  0.00      A
ATOM   4469  CD1 LEU   311      52.044  48.132  56.671  0.00  0.00      A
ATOM   4470 HD11 LEU   311      51.523  47.296  56.206  0.00  0.00      A
ATOM   4471 HD12 LEU   311      52.842  47.726  57.289  0.00  0.00      A
ATOM   4472 HD13 LEU   311      51.336  48.677  57.295  0.00  0.00      A
ATOM   4473  CD2 LEU   311      51.464  49.404  54.644  0.00  0.00      A
ATOM   4474 HD21 LEU   311      50.694  49.957  55.183  0.00  0.00      A
ATOM   4475 HD22 LEU   311      51.030  48.496  54.223  0.00  0.00      A
ATOM   4476 HD23 LEU   311      51.839  50.019  53.826  0.00  0.00      A
ATOM   4477  C   LEU   311      54.557  49.524  58.226  0.00  0.00      A
ATOM   4478  O   LEU   311      53.984  50.063  59.176  0.00  0.00      A
ATOM   4479  N   ALA   312      55.342  48.451  58.372  0.00  0.00      A
ATOM   4480  H   ALA   312      55.750  48.063  57.532  0.00  0.00      A
ATOM   4481  CA  ALA   312      55.701  47.797  59.634  0.00  0.00      A
ATOM   4482  HA  ALA   312      54.784  47.450  60.112  0.00  0.00      A
ATOM   4483  CB  ALA   312      56.571  46.585  59.263  0.00  0.00      A
ATOM   4484  HB1 ALA   312      57.480  46.920  58.763  0.00  0.00      A
ATOM   4485  HB2 ALA   312      56.853  46.024  60.152  0.00  0.00      A
ATOM   4486  HB3 ALA   312      56.020  45.926  58.593  0.00  0.00      A
ATOM   4487  C   ALA   312      56.457  48.727  60.621  0.00  0.00      A
ATOM   4488  O   ALA   312      57.093  49.697  60.184  0.00  0.00      A
ATOM   4489  N   PRO   313      56.520  48.387  61.925  0.00  0.00      A
ATOM   4490  CD  PRO   313      55.760  47.328  62.581  0.00  0.00      A
ATOM   4491  HD3 PRO   313      55.870  46.374  62.072  0.00  0.00      A
ATOM   4492  HD2 PRO   313      54.707  47.611  62.622  0.00  0.00      A
ATOM   4493  CG  PRO   313      56.317  47.220  63.998  0.00  0.00      A
ATOM   4494  HG3 PRO   313      57.162  46.529  64.011  0.00  0.00      A
ATOM   4495  HG2 PRO   313      55.553  46.910  64.711  0.00  0.00      A
ATOM   4496  CB  PRO   313      56.808  48.638  64.271  0.00  0.00      A
ATOM   4497  HB3 PRO   313      55.962  49.262  64.558  0.00  0.00      A
ATOM   4498  HB2 PRO   313      57.570  48.656  65.051  0.00  0.00      A
ATOM   4499  CA  PRO   313      57.338  49.101  62.908  0.00  0.00      A
ATOM   4500  HA  PRO   313      57.177  50.176  62.815  0.00  0.00      A
ATOM   4501  C   PRO   313      58.849  48.825  62.773  0.00  0.00      A
ATOM   4502  O   PRO   313      59.298  47.863  62.140  0.00  0.00      A
ATOM   4503  N   GLU   314      59.643  49.627  63.481  0.00  0.00      A
ATOM   4504  H   GLU   314      59.222  50.412  63.957  0.00  0.00      A
ATOM   4505  CA  GLU   314      61.067  49.374  63.718  0.00  0.00      A
ATOM   4506  HA  GLU   314      61.505  48.987  62.802  0.00  0.00      A
ATOM   4507  CB  GLU   314      61.744  50.709  64.059  0.00  0.00      A
ATOM   4508  HB3 GLU   314      61.471  51.441  63.299  0.00  0.00      A
ATOM   4509  HB2 GLU   314      61.381  51.063  65.026  0.00  0.00      A
ATOM   4510  CG  GLU   314      63.273  50.602  64.094  0.00  0.00      A
ATOM   4511  HG3 GLU   314      63.566  49.837  64.816  0.00  0.00      A
ATOM   4512  HG2 GLU   314      63.636  50.302  63.111  0.00  0.00      A
ATOM   4513  CD  GLU   314      63.937  51.924  64.476  0.00  0.00      A
ATOM   4514  OE1 GLU   314      65.002  51.896  65.123  0.00  0.00      A
ATOM   4515  OE2 GLU   314      63.442  53.019  64.120  0.00  0.00      A
ATOM   4516  C   GLU   314      61.281  48.339  64.839  0.00  0.00      A
ATOM   4517  O   GLU   314      60.727  48.481  65.932  0.00  0.00      A
ATOM   4518  N   GLY   315      62.166  47.362  64.618  0.00  0.00      A
ATOM   4519  H   GLY   315      62.628  47.328  63.712  0.00  0.00      A
ATOM   4520  CA  GLY   315      62.564  46.332  65.589  0.00  0.00      A
ATOM   4521  HA3 GLY   315      61.679  45.813  65.954  0.00  0.00      A
ATOM   4522  HA2 GLY   315      63.068  46.802  66.433  0.00  0.00      A
ATOM   4523  C   GLY   315      63.504  45.293  64.970  0.00  0.00      A
ATOM   4524  O   GLY   315      63.752  45.330  63.764  0.00  0.00      A
ATOM   4525  N   THR   316      64.052  44.351  65.747  0.00  0.00      A
ATOM   4526  H   THR   316      63.965  44.330  66.753  0.00  0.00      A
ATOM   4527  CA  THR   316      65.049  43.409  65.264  0.00  0.00      A
ATOM   4528  HA  THR   316      65.761  44.018  64.707  0.00  0.00      A
ATOM   4529  CB  THR   316      65.804  42.754  66.492  0.00  0.00      A
ATOM   4530  HB  THR   316      66.533  41.993  66.215  0.00  0.00      A
ATOM   4531  CG2 THR   316      66.564  43.837  67.251  0.00  0.00      A
ATOM   4532 HG21 THR   316      67.086  44.578  66.646  0.00  0.00      A
ATOM   4533 HG22 THR   316      65.972  44.135  68.116  0.00  0.00      A
ATOM   4534 HG23 THR   316      67.338  43.244  67.738  0.00  0.00      A
ATOM   4535  OG1 THR   316      64.797  42.253  67.397  0.00  0.00      A
ATOM   4536  HG1 THR   316      65.300  41.747  68.039  0.00  0.00      A
ATOM   4537  C   THR   316      64.500  42.247  64.427  0.00  0.00      A
ATOM   4538  O   THR   316      65.244  41.707  63.566  0.00  0.00      A
ATOM   4539  N   GLU   317      63.194  41.957  64.435  0.00  0.00      A
ATOM   4540  H   GLU   317      62.594  42.434  65.099  0.00  0.00      A
ATOM   4541  CA  GLU   317      62.572  41.044  63.450  0.00  0.00      A
ATOM   4542  HA  GLU   317      63.014  41.265  62.478  0.00  0.00      A
ATOM   4543  CB  GLU   317      62.910  39.569  63.754  0.00  0.00      A
ATOM   4544  HB3 GLU   317      63.961  39.490  64.026  0.00  0.00      A
ATOM   4545  HB2 GLU   317      62.316  39.205  64.593  0.00  0.00      A
ATOM   4546  CG  GLU   317      62.680  38.695  62.511  0.00  0.00      A
ATOM   4547  HG3 GLU   317      63.362  39.018  61.722  0.00  0.00      A
ATOM   4548  HG2 GLU   317      61.662  38.833  62.143  0.00  0.00      A
ATOM   4549  CD  GLU   317      62.913  37.210  62.804  0.00  0.00      A
ATOM   4550  OE1 GLU   317      64.085  36.759  62.755  0.00  0.00      A
ATOM   4551  OE2 GLU   317      61.912  36.490  63.040  0.00  0.00      A
ATOM   4552  C   GLU   317      61.053  41.284  63.302  0.00  0.00      A
ATOM   4553  O   GLU   317      60.250  40.487  63.797  0.00  0.00      A
ATOM   4554  N   PRO   318      60.644  42.446  62.756  0.00  0.00      A
ATOM   4555  CD  PRO   318      61.499  43.449  62.142  0.00  0.00      A
ATOM   4556  HD3 PRO   318      62.100  43.026  61.336  0.00  0.00      A
ATOM   4557  HD2 PRO   318      62.136  43.873  62.907  0.00  0.00      A
ATOM   4558  CG  PRO   318      60.576  44.536  61.598  0.00  0.00      A
ATOM   4559  HG3 PRO   318      61.023  45.527  61.685  0.00  0.00      A
ATOM   4560  HG2 PRO   318      60.330  44.313  60.563  0.00  0.00      A
ATOM   4561  CB  PRO   318      59.328  44.395  62.464  0.00  0.00      A
ATOM   4562  HB3 PRO   318      58.443  44.797  61.968  0.00  0.00      A
ATOM   4563  HB2 PRO   318      59.489  44.911  63.413  0.00  0.00      A
ATOM   4564  CA  PRO   318      59.251  42.881  62.711  0.00  0.00      A
ATOM   4565  HA  PRO   318      58.785  42.694  63.676  0.00  0.00      A
ATOM   4566  C   PRO   318      58.432  42.152  61.631  0.00  0.00      A
ATOM   4567  O   PRO   318      58.960  41.385  60.823  0.00  0.00      A
ATOM   4568  N   VAL   319      57.137  42.463  61.539  0.00  0.00      A
ATOM   4569  H   VAL   319      56.762  43.074  62.255  0.00  0.00      A
ATOM   4570  CA  VAL   319      56.177  41.849  60.591  0.00  0.00      A
ATOM   4571  HA  VAL   319      56.201  40.775  60.769  0.00  0.00      A
ATOM   4572  CB  VAL   319      54.734  42.304  60.889  0.00  0.00      A
ATOM   4573  HB  VAL   319      54.060  41.807  60.190  0.00  0.00      A
ATOM   4574  CG1 VAL   319      54.324  41.892  62.306  0.00  0.00      A
ATOM   4575 HG11 VAL   319      53.264  42.098  62.454  0.00  0.00      A
ATOM   4576 HG12 VAL   319      54.895  42.438  63.056  0.00  0.00      A
ATOM   4577 HG13 VAL   319      54.498  40.825  62.439  0.00  0.00      A
ATOM   4578  CG2 VAL   319      54.540  43.818  60.755  0.00  0.00      A
ATOM   4579 HG21 VAL   319      55.141  44.345  61.493  0.00  0.00      A
ATOM   4580 HG22 VAL   319      53.490  44.066  60.913  0.00  0.00      A
ATOM   4581 HG23 VAL   319      54.818  44.143  59.756  0.00  0.00      A
ATOM   4582  C   VAL   319      56.480  42.008  59.088  0.00  0.00      A
ATOM   4583  O   VAL   319      55.929  41.261  58.288  0.00  0.00      A
ATOM   4584  N   SER   320      57.433  42.854  58.688  0.00  0.00      A
ATOM   4585  H   SER   320      57.898  43.420  59.381  0.00  0.00      A
ATOM   4586  CA  SER   320      57.990  42.906  57.322  0.00  0.00      A
ATOM   4587  HA  SER   320      57.184  42.788  56.598  0.00  0.00      A
ATOM   4588  CB  SER   320      58.640  44.273  57.109  0.00  0.00      A
ATOM   4589  HB3 SER   320      57.879  45.052  57.163  0.00  0.00      A
ATOM   4590  HB2 SER   320      59.119  44.314  56.130  0.00  0.00      A
ATOM   4591  OG  SER   320      59.600  44.467  58.129  0.00  0.00      A
ATOM   4592  HG  SER   320      60.187  45.205  57.879  0.00  0.00      A
ATOM   4593  C   SER   320      59.041  41.819  57.023  0.00  0.00      A
ATOM   4594  O   SER   320      59.537  41.742  55.894  0.00  0.00      A
ATOM   4595  N   LEU   321      59.421  41.017  58.023  0.00  0.00      A
ATOM   4596  H   LEU   321      59.028  41.222  58.934  0.00  0.00      A
ATOM   4597  CA  LEU   321      60.493  40.014  57.964  0.00  0.00      A
ATOM   4598  HA  LEU   321      60.682  39.765  56.919  0.00  0.00      A
ATOM   4599  CB  LEU   321      61.759  40.664  58.559  0.00  0.00      A
ATOM   4600  HB3 LEU   321      61.559  40.914  59.602  0.00  0.00      A
ATOM   4601  HB2 LEU   321      61.951  41.597  58.025  0.00  0.00      A
ATOM   4602  CG  LEU   321      63.038  39.806  58.504  0.00  0.00      A
ATOM   4603  HG  LEU   321      62.892  38.893  59.081  0.00  0.00      A
ATOM   4604  CD1 LEU   321      63.420  39.437  57.070  0.00  0.00      A
ATOM   4605 HD11 LEU   321      62.692  38.745  56.652  0.00  0.00      A
ATOM   4606 HD12 LEU   321      63.475  40.333  56.451  0.00  0.00      A
ATOM   4607 HD13 LEU   321      64.393  38.949  57.071  0.00  0.00      A
ATOM   4608  CD2 LEU   321      64.199  40.581  59.126  0.00  0.00      A
ATOM   4609 HD21 LEU   321      65.089  39.951  59.151  0.00  0.00      A
ATOM   4610 HD22 LEU   321      64.411  41.475  58.539  0.00  0.00      A
ATOM   4611 HD23 LEU   321      63.949  40.868  60.146  0.00  0.00      A
ATOM   4612  C   LEU   321      60.133  38.698  58.686  0.00  0.00      A
ATOM   4613  O   LEU   321      60.620  37.636  58.293  0.00  0.00      A
ATOM   4614  N   ASN   322      59.209  38.727  59.654  0.00  0.00      A
ATOM   4615  H   ASN   322      58.899  39.634  59.976  0.00  0.00      A
ATOM   4616  CA  ASN   322      58.638  37.542  60.308  0.00  0.00      A
ATOM   4617  HA  ASN   322      59.432  37.064  60.882  0.00  0.00      A
ATOM   4618  CB  ASN   322      57.547  38.001  61.294  0.00  0.00      A
ATOM   4619  HB3 ASN   322      56.759  38.512  60.742  0.00  0.00      A
ATOM   4620  HB2 ASN   322      57.975  38.697  62.016  0.00  0.00      A
ATOM   4621  CG  ASN   322      56.922  36.840  62.050  0.00  0.00      A
ATOM   4622  OD1 ASN   322      55.801  36.430  61.790  0.00  0.00      A
ATOM   4623  ND2 ASN   322      57.635  36.235  62.966  0.00  0.00      A
ATOM   4624 HD21 ASN   322      58.513  36.644  63.277  0.00  0.00      A
ATOM   4625 HD22 ASN   322      57.243  35.438  63.438  0.00  0.00      A
ATOM   4626  C   ASN   322      58.099  36.515  59.285  0.00  0.00      A
ATOM   4627  O   ASN   322      57.308  36.862  58.410  0.00  0.00      A
ATOM   4628  N   ALA   323      58.536  35.257  59.404  0.00  0.00      A
ATOM   4629  H   ALA   323      59.174  35.075  60.170  0.00  0.00      A
ATOM   4630  CA  ALA   323      58.266  34.119  58.510  0.00  0.00      A
ATOM   4631  HA  ALA   323      58.870  33.291  58.882  0.00  0.00      A
ATOM   4632  CB  ALA   323      56.797  33.694  58.671  0.00  0.00      A
ATOM   4633  HB1 ALA   323      56.134  34.456  58.261  0.00  0.00      A
ATOM   4634  HB2 ALA   323      56.565  33.550  59.725  0.00  0.00      A
ATOM   4635  HB3 ALA   323      56.624  32.755  58.142  0.00  0.00      A
ATOM   4636  C   ALA   323      58.676  34.270  57.022  0.00  0.00      A
ATOM   4637  O   ALA   323      58.574  33.295  56.276  0.00  0.00      A
ATOM   4638  N   TRP   324      59.199  35.425  56.584  0.00  0.00      A
ATOM   4639  H   TRP   324      59.291  36.179  57.253  0.00  0.00      A
ATOM   4640  CA  TRP   324      59.432  35.745  55.165  0.00  0.00      A
ATOM   4641  HA  TRP   324      58.460  35.818  54.679  0.00  0.00      A
ATOM   4642  CB  TRP   324      60.114  37.117  55.062  0.00  0.00      A
ATOM   4643  HB3 TRP   324      60.990  37.111  55.711  0.00  0.00      A
ATOM   4644  HB2 TRP   324      59.431  37.879  55.441  0.00  0.00      A
ATOM   4645  CG  TRP   324      60.570  37.535  53.692  0.00  0.00      A
ATOM   4646  CD1 TRP   324      61.803  38.014  53.404  0.00  0.00      A
ATOM   4647  HD1 TRP   324      62.598  38.162  54.125  0.00  0.00      A
ATOM   4648  NE1 TRP   324      61.900  38.272  52.052  0.00  0.00      A
ATOM   4649  HE1 TRP   324      62.746  38.604  51.590  0.00  0.00      A
ATOM   4650  CE2 TRP   324      60.738  37.957  51.391  0.00  0.00      A
ATOM   4651  CZ2 TRP   324      60.367  38.047  50.042  0.00  0.00      A
ATOM   4652  HZ2 TRP   324      61.072  38.409  49.307  0.00  0.00      A
ATOM   4653  CH2 TRP   324      59.086  37.621  49.661  0.00  0.00      A
ATOM   4654  HH2 TRP   324      58.786  37.657  48.622  0.00  0.00      A
ATOM   4655  CZ3 TRP   324      58.215  37.094  50.627  0.00  0.00      A
ATOM   4656  HZ3 TRP   324      57.242  36.735  50.325  0.00  0.00      A
ATOM   4657  CE3 TRP   324      58.587  37.037  51.983  0.00  0.00      A
ATOM   4658  HE3 TRP   324      57.888  36.641  52.703  0.00  0.00      A
ATOM   4659  CD2 TRP   324      59.861  37.477  52.409  0.00  0.00      A
ATOM   4660  C   TRP   324      60.218  34.676  54.388  0.00  0.00      A
ATOM   4661  O   TRP   324      59.677  34.078  53.458  0.00  0.00      A
ATOM   4662  N   TYR   325      61.433  34.332  54.830  0.00  0.00      A
ATOM   4663  H   TYR   325      61.818  34.830  55.619  0.00  0.00      A
ATOM   4664  CA  TYR   325      62.297  33.388  54.108  0.00  0.00      A
ATOM   4665  HA  TYR   325      62.400  33.741  53.082  0.00  0.00      A
ATOM   4666  CB  TYR   325      63.693  33.352  54.734  0.00  0.00      A
ATOM   4667  HB3 TYR   325      63.615  32.901  55.722  0.00  0.00      A
ATOM   4668  HB2 TYR   325      64.329  32.702  54.131  0.00  0.00      A
ATOM   4669  CG  TYR   325      64.377  34.698  54.853  0.00  0.00      A
ATOM   4670  CD1 TYR   325      64.701  35.202  56.127  0.00  0.00      A
ATOM   4671  HD1 TYR   325      64.449  34.645  57.018  0.00  0.00      A
ATOM   4672  CE1 TYR   325      65.381  36.424  56.245  0.00  0.00      A
ATOM   4673  HE1 TYR   325      65.642  36.803  57.220  0.00  0.00      A
ATOM   4674  CZ  TYR   325      65.722  37.152  55.097  0.00  0.00      A
ATOM   4675  OH  TYR   325      66.399  38.320  55.232  0.00  0.00      A
ATOM   4676  HH  TYR   325      66.281  38.896  54.453  0.00  0.00      A
ATOM   4677  CE2 TYR   325      65.377  36.672  53.826  0.00  0.00      A
ATOM   4678  HE2 TYR   325      65.654  37.237  52.948  0.00  0.00      A
ATOM   4679  CD2 TYR   325      64.712  35.437  53.700  0.00  0.00      A
ATOM   4680  HD2 TYR   325      64.479  35.048  52.718  0.00  0.00      A
ATOM   4681  C   TYR   325      61.738  31.960  54.047  0.00  0.00      A
ATOM   4682  O   TYR   325      61.885  31.297  53.020  0.00  0.00      A
ATOM   4683  N   ALA   326      61.042  31.504  55.093  0.00  0.00      A
ATOM   4684  H   ALA   326      60.925  32.107  55.895  0.00  0.00      A
ATOM   4685  CA  ALA   326      60.425  30.177  55.130  0.00  0.00      A
ATOM   4686  HA  ALA   326      61.170  29.439  54.825  0.00  0.00      A
ATOM   4687  CB  ALA   326      60.012  29.875  56.575  0.00  0.00      A
ATOM   4688  HB1 ALA   326      59.582  28.875  56.630  0.00  0.00      A
ATOM   4689  HB2 ALA   326      59.273  30.600  56.919  0.00  0.00      A
ATOM   4690  HB3 ALA   326      60.887  29.916  57.226  0.00  0.00      A
ATOM   4691  C   ALA   326      59.227  30.051  54.169  0.00  0.00      A
ATOM   4692  O   ALA   326      59.077  29.024  53.501  0.00  0.00      A
ATOM   4693  N   MET   327      58.430  31.116  54.019  0.00  0.00      A
ATOM   4694  H   MET   327      58.606  31.932  54.598  0.00  0.00      A
ATOM   4695  CA  MET   327      57.339  31.173  53.034  0.00  0.00      A
ATOM   4696  HA  MET   327      56.786  30.233  53.063  0.00  0.00      A
ATOM   4697  CB  MET   327      56.371  32.311  53.382  0.00  0.00      A
ATOM   4698  HB3 MET   327      55.587  32.330  52.625  0.00  0.00      A
ATOM   4699  HB2 MET   327      56.904  33.262  53.358  0.00  0.00      A
ATOM   4700  CG  MET   327      55.703  32.134  54.751  0.00  0.00      A
ATOM   4701  HG3 MET   327      55.305  31.124  54.816  0.00  0.00      A
ATOM   4702  HG2 MET   327      56.447  32.243  55.538  0.00  0.00      A
ATOM   4703  SD  MET   327      54.339  33.283  55.077  0.00  0.00      A
ATOM   4704  CE  MET   327      55.241  34.854  55.139  0.00  0.00      A
ATOM   4705  HE1 MET   327      54.543  35.653  55.383  0.00  0.00      A
ATOM   4706  HE2 MET   327      55.694  35.064  54.170  0.00  0.00      A
ATOM   4707  HE3 MET   327      56.019  34.806  55.900  0.00  0.00      A
ATOM   4708  C   MET   327      57.857  31.356  51.598  0.00  0.00      A
ATOM   4709  O   MET   327      57.427  30.641  50.696  0.00  0.00      A
ATOM   4710  N   LEU   328      58.907  32.166  51.421  0.00  0.00      A
ATOM   4711  H   LEU   328      59.215  32.708  52.223  0.00  0.00      A
ATOM   4712  CA  LEU   328      59.656  32.348  50.170  0.00  0.00      A
ATOM   4713  HA  LEU   328      58.953  32.658  49.400  0.00  0.00      A
ATOM   4714  CB  LEU   328      60.651  33.498  50.422  0.00  0.00      A
ATOM   4715  HB3 LEU   328      60.098  34.364  50.791  0.00  0.00      A
ATOM   4716  HB2 LEU   328      61.329  33.185  51.211  0.00  0.00      A
ATOM   4717  CG  LEU   328      61.494  33.953  49.220  0.00  0.00      A
ATOM   4718  HG  LEU   328      62.001  33.100  48.777  0.00  0.00      A
ATOM   4719  CD1 LEU   328      60.629  34.627  48.154  0.00  0.00      A
ATOM   4720 HD11 LEU   328      59.892  33.926  47.768  0.00  0.00      A
ATOM   4721 HD12 LEU   328      61.257  34.957  47.327  0.00  0.00      A
ATOM   4722 HD13 LEU   328      60.118  35.484  48.580  0.00  0.00      A
ATOM   4723  CD2 LEU   328      62.559  34.945  49.686  0.00  0.00      A
ATOM   4724 HD21 LEU   328      63.226  34.456  50.395  0.00  0.00      A
ATOM   4725 HD22 LEU   328      63.141  35.282  48.829  0.00  0.00      A
ATOM   4726 HD23 LEU   328      62.089  35.803  50.163  0.00  0.00      A
ATOM   4727  C   LEU   328      60.353  31.056  49.675  0.00  0.00      A
ATOM   4728  O   LEU   328      60.580  30.888  48.472  0.00  0.00      A
ATOM   4729  N   ASP   329      60.598  30.097  50.572  0.00  0.00      A
ATOM   4730  H   ASP   329      60.461  30.327  51.547  0.00  0.00      A
ATOM   4731  CA  ASP   329      61.131  28.769  50.248  0.00  0.00      A
ATOM   4732  HA  ASP   329      61.869  28.862  49.450  0.00  0.00      A
ATOM   4733  CB  ASP   329      61.842  28.222  51.492  0.00  0.00      A
ATOM   4734  HB3 ASP   329      62.520  28.981  51.882  0.00  0.00      A
ATOM   4735  HB2 ASP   329      61.111  27.991  52.266  0.00  0.00      A
ATOM   4736  CG  ASP   329      62.660  26.977  51.180  0.00  0.00      A
ATOM   4737  OD1 ASP   329      63.786  27.122  50.657  0.00  0.00      A
ATOM   4738  OD2 ASP   329      62.223  25.855  51.531  0.00  0.00      A
ATOM   4739  C   ASP   329      60.039  27.792  49.771  0.00  0.00      A
ATOM   4740  O   ASP   329      60.209  27.131  48.745  0.00  0.00      A
ATOM   4741  N   ASP   330      58.856  27.813  50.397  0.00  0.00      A
ATOM   4742  H   ASP   330      58.737  28.434  51.189  0.00  0.00      A
ATOM   4743  CA  ASP   330      57.691  27.049  49.926  0.00  0.00      A
ATOM   4744  HA  ASP   330      58.009  26.023  49.732  0.00  0.00      A
ATOM   4745  CB  ASP   330      56.626  27.013  51.032  0.00  0.00      A
ATOM   4746  HB3 ASP   330      57.075  26.617  51.942  0.00  0.00      A
ATOM   4747  HB2 ASP   330      56.286  28.027  51.243  0.00  0.00      A
ATOM   4748  CG  ASP   330      55.435  26.127  50.662  0.00  0.00      A
ATOM   4749  OD1 ASP   330      54.319  26.657  50.464  0.00  0.00      A
ATOM   4750  OD2 ASP   330      55.610  24.888  50.551  0.00  0.00      A
ATOM   4751  C   ASP   330      57.124  27.608  48.604  0.00  0.00      A
ATOM   4752  O   ASP   330      56.805  26.829  47.704  0.00  0.00      A
ATOM   4753  N   GLN   331      57.218  28.928  48.410  0.00  0.00      A
ATOM   4754  H   GLN   331      57.473  29.492  49.216  0.00  0.00      A
ATOM   4755  CA  GLN   331      56.971  29.634  47.150  0.00  0.00      A
ATOM   4756  HA  GLN   331      55.947  29.431  46.834  0.00  0.00      A
ATOM   4757  CB  GLN   331      57.106  31.147  47.417  0.00  0.00      A
ATOM   4758  HB3 GLN   331      56.459  31.391  48.260  0.00  0.00      A
ATOM   4759  HB2 GLN   331      58.128  31.376  47.712  0.00  0.00      A
ATOM   4760  CG  GLN   331      56.703  32.073  46.258  0.00  0.00      A
ATOM   4761  HG3 GLN   331      56.520  33.069  46.660  0.00  0.00      A
ATOM   4762  HG2 GLN   331      55.766  31.716  45.833  0.00  0.00      A
ATOM   4763  CD  GLN   331      57.765  32.216  45.167  0.00  0.00      A
ATOM   4764  OE1 GLN   331      58.888  32.646  45.392  0.00  0.00      A
ATOM   4765  NE2 GLN   331      57.433  31.966  43.925  0.00  0.00      A
ATOM   4766 HE21 GLN   331      58.115  32.086  43.200  0.00  0.00      A
ATOM   4767 HE22 GLN   331      56.485  31.652  43.725  0.00  0.00      A
ATOM   4768  C   GLN   331      57.904  29.155  46.030  0.00  0.00      A
ATOM   4769  O   GLN   331      57.420  28.764  44.972  0.00  0.00      A
ATOM   4770  N   ALA   332      59.212  29.039  46.281  0.00  0.00      A
ATOM   4771  H   ALA   332      59.565  29.347  47.178  0.00  0.00      A
ATOM   4772  CA  ALA   332      60.174  28.544  45.291  0.00  0.00      A
ATOM   4773  HA  ALA   332      60.080  29.146  44.386  0.00  0.00      A
ATOM   4774  CB  ALA   332      61.587  28.735  45.851  0.00  0.00      A
ATOM   4775  HB1 ALA   332      61.740  29.773  46.134  0.00  0.00      A
ATOM   4776  HB2 ALA   332      61.747  28.100  46.724  0.00  0.00      A
ATOM   4777  HB3 ALA   332      62.316  28.483  45.084  0.00  0.00      A
ATOM   4778  C   ALA   332      59.935  27.071  44.899  0.00  0.00      A
ATOM   4779  O   ALA   332      59.839  26.745  43.711  0.00  0.00      A
ATOM   4780  N   ARG   333      59.704  26.201  45.891  0.00  0.00      A
ATOM   4781  H   ARG   333      59.789  26.548  46.845  0.00  0.00      A
ATOM   4782  CA  ARG   333      59.406  24.770  45.690  0.00  0.00      A
ATOM   4783  HA  ARG   333      60.112  24.369  44.960  0.00  0.00      A
ATOM   4784  CB  ARG   333      59.613  24.019  47.018  0.00  0.00      A
ATOM   4785  HB3 ARG   333      59.052  24.514  47.812  0.00  0.00      A
ATOM   4786  HB2 ARG   333      59.238  23.002  46.907  0.00  0.00      A
ATOM   4787  CG  ARG   333      61.108  23.951  47.388  0.00  0.00      A
ATOM   4788  HG3 ARG   333      61.640  23.451  46.578  0.00  0.00      A
ATOM   4789  HG2 ARG   333      61.517  24.958  47.486  0.00  0.00      A
ATOM   4790  CD  ARG   333      61.389  23.178  48.685  0.00  0.00      A
ATOM   4791  HD3 ARG   333      62.462  22.995  48.743  0.00  0.00      A
ATOM   4792  HD2 ARG   333      60.899  22.207  48.650  0.00  0.00      A
ATOM   4793  NE  ARG   333      60.996  23.935  49.886  0.00  0.00      A
ATOM   4794  HE  ARG   333      61.627  24.673  50.191  0.00  0.00      A
ATOM   4795  CZ  ARG   333      59.926  23.786  50.641  0.00  0.00      A
ATOM   4796  NH1 ARG   333      59.006  22.899  50.413  0.00  0.00      A
ATOM   4797 HH11 ARG   333      59.096  22.246  49.643  0.00  0.00      A
ATOM   4798 HH12 ARG   333      58.249  22.804  51.073  0.00  0.00      A
ATOM   4799  NH2 ARG   333      59.780  24.545  51.682  0.00  0.00      A
ATOM   4800 HH21 ARG   333      58.945  24.506  52.250  0.00  0.00      A
ATOM   4801 HH22 ARG   333      60.504  25.232  51.872  0.00  0.00      A
ATOM   4802  C   ARG   333      58.021  24.496  45.084  0.00  0.00      A
ATOM   4803  O   ARG   333      57.839  23.450  44.455  0.00  0.00      A
ATOM   4804  N   MET   334      57.106  25.469  45.116  0.00  0.00      A
ATOM   4805  H   MET   334      57.302  26.285  45.683  0.00  0.00      A
ATOM   4806  CA  MET   334      55.869  25.461  44.322  0.00  0.00      A
ATOM   4807  HA  MET   334      55.497  24.440  44.243  0.00  0.00      A
ATOM   4808  CB  MET   334      54.793  26.291  45.047  0.00  0.00      A
ATOM   4809  HB3 MET   334      55.133  27.318  45.186  0.00  0.00      A
ATOM   4810  HB2 MET   334      54.634  25.856  46.034  0.00  0.00      A
ATOM   4811  CG  MET   334      53.443  26.300  44.315  0.00  0.00      A
ATOM   4812  HG3 MET   334      53.263  25.317  43.883  0.00  0.00      A
ATOM   4813  HG2 MET   334      52.662  26.472  45.055  0.00  0.00      A
ATOM   4814  SD  MET   334      53.274  27.570  43.024  0.00  0.00      A
ATOM   4815  CE  MET   334      51.538  27.314  42.571  0.00  0.00      A
ATOM   4816  HE1 MET   334      50.901  27.490  43.438  0.00  0.00      A
ATOM   4817  HE2 MET   334      51.264  28.004  41.772  0.00  0.00      A
ATOM   4818  HE3 MET   334      51.393  26.290  42.225  0.00  0.00      A
ATOM   4819  C   MET   334      56.116  25.970  42.894  0.00  0.00      A
ATOM   4820  O   MET   334      55.861  25.242  41.935  0.00  0.00      A
ATOM   4821  N   MET   335      56.756  27.135  42.745  0.00  0.00      A
ATOM   4822  H   MET   335      56.996  27.654  43.584  0.00  0.00      A
ATOM   4823  CA  MET   335      56.983  27.812  41.463  0.00  0.00      A
ATOM   4824  HA  MET   335      56.011  28.035  41.023  0.00  0.00      A
ATOM   4825  CB  MET   335      57.697  29.150  41.733  0.00  0.00      A
ATOM   4826  HB3 MET   335      56.997  29.793  42.265  0.00  0.00      A
ATOM   4827  HB2 MET   335      58.562  28.987  42.377  0.00  0.00      A
ATOM   4828  CG  MET   335      58.161  29.885  40.468  0.00  0.00      A
ATOM   4829  HG3 MET   335      57.429  29.723  39.676  0.00  0.00      A
ATOM   4830  HG2 MET   335      58.189  30.954  40.683  0.00  0.00      A
ATOM   4831  SD  MET   335      59.809  29.402  39.870  0.00  0.00      A
ATOM   4832  CE  MET   335      59.792  30.204  38.246  0.00  0.00      A
ATOM   4833  HE1 MET   335      58.986  29.789  37.640  0.00  0.00      A
ATOM   4834  HE2 MET   335      60.745  30.037  37.744  0.00  0.00      A
ATOM   4835  HE3 MET   335      59.636  31.273  38.372  0.00  0.00      A
ATOM   4836  C   MET   335      57.739  26.955  40.443  0.00  0.00      A
ATOM   4837  O   MET   335      57.298  26.850  39.299  0.00  0.00      A
ATOM   4838  N   ARG   336      58.786  26.233  40.861  0.00  0.00      A
ATOM   4839  H   ARG   336      59.093  26.355  41.823  0.00  0.00      A
ATOM   4840  CA  ARG   336      59.575  25.372  39.957  0.00  0.00      A
ATOM   4841  HA  ARG   336      59.906  25.969  39.105  0.00  0.00      A
ATOM   4842  CB  ARG   336      60.810  24.844  40.698  0.00  0.00      A
ATOM   4843  HB3 ARG   336      60.502  24.386  41.640  0.00  0.00      A
ATOM   4844  HB2 ARG   336      61.304  24.089  40.084  0.00  0.00      A
ATOM   4845  CG  ARG   336      61.807  25.975  40.969  0.00  0.00      A
ATOM   4846  HG3 ARG   336      61.305  26.801  41.472  0.00  0.00      A
ATOM   4847  HG2 ARG   336      62.201  26.339  40.018  0.00  0.00      A
ATOM   4848  CD  ARG   336      62.964  25.506  41.851  0.00  0.00      A
ATOM   4849  HD3 ARG   336      63.511  24.706  41.348  0.00  0.00      A
ATOM   4850  HD2 ARG   336      62.555  25.126  42.788  0.00  0.00      A
ATOM   4851  NE  ARG   336      63.861  26.643  42.096  0.00  0.00      A
ATOM   4852  HE  ARG   336      64.101  27.217  41.293  0.00  0.00      A
ATOM   4853  CZ  ARG   336      64.208  27.163  43.253  0.00  0.00      A
ATOM   4854  NH1 ARG   336      64.081  26.560  44.391  0.00  0.00      A
ATOM   4855 HH11 ARG   336      64.357  27.064  45.229  0.00  0.00      A
ATOM   4856 HH12 ARG   336      63.832  25.579  44.428  0.00  0.00      A
ATOM   4857  NH2 ARG   336      64.723  28.347  43.275  0.00  0.00      A
ATOM   4858 HH21 ARG   336      64.989  28.790  44.150  0.00  0.00      A
ATOM   4859 HH22 ARG   336      64.859  28.834  42.402  0.00  0.00      A
ATOM   4860  C   ARG   336      58.763  24.215  39.372  0.00  0.00      A
ATOM   4861  O   ARG   336      58.821  23.989  38.162  0.00  0.00      A
ATOM   4862  N   ALA   337      57.906  23.596  40.187  0.00  0.00      A
ATOM   4863  H   ALA   337      57.862  23.913  41.144  0.00  0.00      A
ATOM   4864  CA  ALA   337      56.986  22.535  39.773  0.00  0.00      A
ATOM   4865  HA  ALA   337      57.531  21.813  39.163  0.00  0.00      A
ATOM   4866  CB  ALA   337      56.479  21.822  41.033  0.00  0.00      A
ATOM   4867  HB1 ALA   337      57.321  21.414  41.593  0.00  0.00      A
ATOM   4868  HB2 ALA   337      55.932  22.517  41.670  0.00  0.00      A
ATOM   4869  HB3 ALA   337      55.814  21.007  40.746  0.00  0.00      A
ATOM   4870  C   ALA   337      55.806  23.058  38.933  0.00  0.00      A
ATOM   4871  O   ALA   337      55.527  22.510  37.867  0.00  0.00      A
ATOM   4872  N   PHE   338      55.215  24.195  39.319  0.00  0.00      A
ATOM   4873  H   PHE   338      55.497  24.610  40.202  0.00  0.00      A
ATOM   4874  CA  PHE   338      54.151  24.859  38.556  0.00  0.00      A
ATOM   4875  HA  PHE   338      53.397  24.108  38.321  0.00  0.00      A
ATOM   4876  CB  PHE   338      53.506  25.941  39.439  0.00  0.00      A
ATOM   4877  HB3 PHE   338      53.353  25.528  40.436  0.00  0.00      A
ATOM   4878  HB2 PHE   338      54.207  26.771  39.542  0.00  0.00      A
ATOM   4879  CG  PHE   338      52.157  26.467  38.967  0.00  0.00      A
ATOM   4880  CD1 PHE   338      51.940  27.853  38.841  0.00  0.00      A
ATOM   4881  HD1 PHE   338      52.743  28.542  39.048  0.00  0.00      A
ATOM   4882  CE1 PHE   338      50.675  28.348  38.472  0.00  0.00      A
ATOM   4883  HE1 PHE   338      50.510  29.414  38.399  0.00  0.00      A
ATOM   4884  CZ  PHE   338      49.620  27.458  38.212  0.00  0.00      A
ATOM   4885  HZ  PHE   338      48.647  27.835  37.925  0.00  0.00      A
ATOM   4886  CE2 PHE   338      49.828  26.074  38.338  0.00  0.00      A
ATOM   4887  HE2 PHE   338      49.013  25.389  38.148  0.00  0.00      A
ATOM   4888  CD2 PHE   338      51.088  25.581  38.722  0.00  0.00      A
ATOM   4889  HD2 PHE   338      51.227  24.517  38.837  0.00  0.00      A
ATOM   4890  C   PHE   338      54.638  25.431  37.211  0.00  0.00      A
ATOM   4891  O   PHE   338      53.903  25.389  36.231  0.00  0.00      A
ATOM   4892  N   ASP   339      55.924  25.771  37.081  0.00  0.00      A
ATOM   4893  H   ASP   339      56.491  25.864  37.918  0.00  0.00      A
ATOM   4894  CA  ASP   339      56.559  25.993  35.780  0.00  0.00      A
ATOM   4895  HA  ASP   339      55.914  26.633  35.175  0.00  0.00      A
ATOM   4896  CB  ASP   339      57.895  26.715  35.967  0.00  0.00      A
ATOM   4897  HB3 ASP   339      58.557  26.121  36.596  0.00  0.00      A
ATOM   4898  HB2 ASP   339      57.730  27.678  36.452  0.00  0.00      A
ATOM   4899  CG  ASP   339      58.536  26.937  34.603  0.00  0.00      A
ATOM   4900  OD1 ASP   339      59.422  26.146  34.206  0.00  0.00      A
ATOM   4901  OD2 ASP   339      58.106  27.871  33.890  0.00  0.00      A
ATOM   4902  C   ASP   339      56.774  24.689  34.992  0.00  0.00      A
ATOM   4903  O   ASP   339      56.450  24.637  33.806  0.00  0.00      A
ATOM   4904  N   ARG   340      57.237  23.609  35.640  0.00  0.00      A
ATOM   4905  H   ARG   340      57.483  23.707  36.620  0.00  0.00      A
ATOM   4906  CA  ARG   340      57.418  22.296  34.993  0.00  0.00      A
ATOM   4907  HA  ARG   340      58.080  22.438  34.136  0.00  0.00      A
ATOM   4908  CB  ARG   340      58.074  21.308  35.968  0.00  0.00      A
ATOM   4909  HB3 ARG   340      57.350  21.004  36.724  0.00  0.00      A
ATOM   4910  HB2 ARG   340      58.902  21.801  36.475  0.00  0.00      A
ATOM   4911  CG  ARG   340      58.596  20.064  35.225  0.00  0.00      A
ATOM   4912  HG3 ARG   340      57.757  19.481  34.842  0.00  0.00      A
ATOM   4913  HG2 ARG   340      59.208  20.376  34.379  0.00  0.00      A
ATOM   4914  CD  ARG   340      59.441  19.167  36.132  0.00  0.00      A
ATOM   4915  HD3 ARG   340      59.814  18.339  35.532  0.00  0.00      A
ATOM   4916  HD2 ARG   340      60.292  19.725  36.519  0.00  0.00      A
ATOM   4917  NE  ARG   340      58.634  18.616  37.223  0.00  0.00      A
ATOM   4918  HE  ARG   340      57.868  18.007  36.955  0.00  0.00      A
ATOM   4919  CZ  ARG   340      58.733  18.837  38.514  0.00  0.00      A
ATOM   4920  NH1 ARG   340      59.643  19.579  39.074  0.00  0.00      A
ATOM   4921 HH11 ARG   340      59.619  19.690  40.081  0.00  0.00      A
ATOM   4922 HH12 ARG   340      60.386  20.011  38.540  0.00  0.00      A
ATOM   4923  NH2 ARG   340      57.849  18.294  39.291  0.00  0.00      A
ATOM   4924 HH21 ARG   340      57.947  18.422  40.288  0.00  0.00      A
ATOM   4925 HH22 ARG   340      57.136  17.707  38.871  0.00  0.00      A
ATOM   4926  C   ARG   340      56.119  21.712  34.442  0.00  0.00      A
ATOM   4927  O   ARG   340      56.146  21.059  33.401  0.00  0.00      A
ATOM   4928  N   LEU   341      54.976  22.046  35.035  0.00  0.00      A
ATOM   4929  H   LEU   341      55.041  22.560  35.908  0.00  0.00      A
ATOM   4930  CA  LEU   341      53.648  21.708  34.522  0.00  0.00      A
ATOM   4931  HA  LEU   341      53.549  20.622  34.524  0.00  0.00      A
ATOM   4932  CB  LEU   341      52.633  22.314  35.502  0.00  0.00      A
ATOM   4933  HB3 LEU   341      52.883  21.993  36.515  0.00  0.00      A
ATOM   4934  HB2 LEU   341      52.731  23.396  35.457  0.00  0.00      A
ATOM   4935  CG  LEU   341      51.164  21.974  35.228  0.00  0.00      A
ATOM   4936  HG  LEU   341      50.889  22.302  34.228  0.00  0.00      A
ATOM   4937  CD1 LEU   341      50.901  20.475  35.367  0.00  0.00      A
ATOM   4938 HD11 LEU   341      51.423  19.932  34.581  0.00  0.00      A
ATOM   4939 HD12 LEU   341      49.835  20.277  35.279  0.00  0.00      A
ATOM   4940 HD13 LEU   341      51.249  20.127  36.336  0.00  0.00      A
ATOM   4941  CD2 LEU   341      50.302  22.731  36.234  0.00  0.00      A
ATOM   4942 HD21 LEU   341      50.493  23.802  36.149  0.00  0.00      A
ATOM   4943 HD22 LEU   341      50.543  22.405  37.243  0.00  0.00      A
ATOM   4944 HD23 LEU   341      49.251  22.550  36.025  0.00  0.00      A
ATOM   4945  C   LEU   341      53.417  22.196  33.075  0.00  0.00      A
ATOM   4946  O   LEU   341      52.934  21.435  32.236  0.00  0.00      A
ATOM   4947  N   PHE   342      53.929  23.380  32.728  0.00  0.00      A
ATOM   4948  H   PHE   342      54.411  23.923  33.436  0.00  0.00      A
ATOM   4949  CA  PHE   342      53.848  23.948  31.379  0.00  0.00      A
ATOM   4950  HA  PHE   342      52.832  23.799  31.011  0.00  0.00      A
ATOM   4951  CB  PHE   342      54.084  25.462  31.456  0.00  0.00      A
ATOM   4952  HB3 PHE   342      54.269  25.838  30.455  0.00  0.00      A
ATOM   4953  HB2 PHE   342      54.983  25.666  32.033  0.00  0.00      A
ATOM   4954  CG  PHE   342      52.911  26.237  32.035  0.00  0.00      A
ATOM   4955  CD1 PHE   342      51.734  26.400  31.279  0.00  0.00      A
ATOM   4956  HD1 PHE   342      51.666  25.974  30.290  0.00  0.00      A
ATOM   4957  CE1 PHE   342      50.640  27.107  31.808  0.00  0.00      A
ATOM   4958  HE1 PHE   342      49.737  27.222  31.228  0.00  0.00      A
ATOM   4959  CZ  PHE   342      50.723  27.665  33.095  0.00  0.00      A
ATOM   4960  HZ  PHE   342      49.886  28.215  33.501  0.00  0.00      A
ATOM   4961  CE2 PHE   342      51.894  27.505  33.856  0.00  0.00      A
ATOM   4962  HE2 PHE   342      51.953  27.925  34.850  0.00  0.00      A
ATOM   4963  CD2 PHE   342      52.984  26.789  33.328  0.00  0.00      A
ATOM   4964  HD2 PHE   342      53.875  26.655  33.924  0.00  0.00      A
ATOM   4965  C   PHE   342      54.761  23.274  30.333  0.00  0.00      A
ATOM   4966  O   PHE   342      54.505  23.411  29.143  0.00  0.00      A
ATOM   4967  N   GLU   343      55.655  22.356  30.708  0.00  0.00      A
ATOM   4968  H   GLU   343      55.840  22.265  31.697  0.00  0.00      A
ATOM   4969  CA  GLU   343      56.286  21.379  29.751  0.00  0.00      A
ATOM   4970  HA  GLU   343      56.698  21.991  28.948  0.00  0.00      A
ATOM   4971  CB  GLU   343      57.462  20.620  30.391  0.00  0.00      A
ATOM   4972  HB3 GLU   343      57.072  20.028  31.218  0.00  0.00      A
ATOM   4973  HB2 GLU   343      57.787  19.964  29.584  0.00  0.00      A
ATOM   4974  CG  GLU   343      58.584  21.570  30.902  0.00  0.00      A
ATOM   4975  HG3 GLU   343      59.250  21.026  31.573  0.00  0.00      A
ATOM   4976  HG2 GLU   343      58.124  22.396  31.444  0.00  0.00      A
ATOM   4977  CD  GLU   343      59.345  22.260  29.770  0.00  0.00      A
ATOM   4978  OE1 GLU   343      59.932  23.304  29.933  0.00  0.00      A
ATOM   4979  OE2 GLU   343      59.406  21.626  28.709  0.00  0.00      A
ATOM   4980  C   GLU   343      55.288  20.363  29.161  0.00  0.00      A
ATOM   4981  O   GLU   343      55.522  19.784  28.178  0.00  0.00      A
ATOM   4982  N   SER   344      54.112  20.168  29.772  0.00  0.00      A
ATOM   4983  H   SER   344      53.893  20.643  30.636  0.00  0.00      A
ATOM   4984  CA  SER   344      53.063  19.329  29.177  0.00  0.00      A
ATOM   4985  HA  SER   344      53.526  18.621  28.490  0.00  0.00      A
ATOM   4986  CB  SER   344      52.530  18.485  30.330  0.00  0.00      A
ATOM   4987  HB3 SER   344      51.653  17.954  29.962  0.00  0.00      A
ATOM   4988  HB2 SER   344      52.226  19.126  31.158  0.00  0.00      A
ATOM   4989  OG  SER   344      53.550  17.590  30.810  0.00  0.00      A
ATOM   4990  HG  SER   344      54.208  18.120  31.265  0.00  0.00      A
ATOM   4991  C   SER   344      51.910  20.081  28.536  0.00  0.00      A
ATOM   4992  O   SER   344      51.078  19.498  27.917  0.00  0.00      A
ATOM   4993  N   PHE   345      51.737  21.391  28.835  0.00  0.00      A
ATOM   4994  H   PHE   345      52.333  21.780  29.552  0.00  0.00      A
ATOM   4995  CA  PHE   345      50.563  22.155  28.510  0.00  0.00      A
ATOM   4996  HA  PHE   345      50.007  21.616  27.744  0.00  0.00      A
ATOM   4997  CB  PHE   345      49.652  22.466  29.771  0.00  0.00      A
ATOM   4998  HB3 PHE   345      50.297  22.965  30.494  0.00  0.00      A
ATOM   4999  HB2 PHE   345      48.838  23.170  29.601  0.00  0.00      A
ATOM   5000  CG  PHE   345      49.176  21.148  30.476  0.00  0.00      A
ATOM   5001  CD1 PHE   345      48.221  20.318  29.767  0.00  0.00      A
ATOM   5002  HD1 PHE   345      47.921  20.599  28.768  0.00  0.00      A
ATOM   5003  CE1 PHE   345      47.761  19.081  30.328  0.00  0.00      A
ATOM   5004  HE1 PHE   345      47.076  18.439  29.794  0.00  0.00      A
ATOM   5005  CZ  PHE   345      48.369  18.717  31.541  0.00  0.00      A
ATOM   5006  HZ  PHE   345      48.229  17.776  32.051  0.00  0.00      A
ATOM   5007  CE2 PHE   345      49.306  19.498  32.245  0.00  0.00      A
ATOM   5008  HE2 PHE   345      49.780  19.088  33.125  0.00  0.00      A
ATOM   5009  CD2 PHE   345      49.633  20.770  31.706  0.00  0.00      A
ATOM   5010  HD2 PHE   345      50.299  21.451  32.216  0.00  0.00      A
ATOM   5011  C   PHE   345      50.897  23.547  28.038  0.00  0.00      A
ATOM   5012  O   PHE   345      51.832  24.131  28.542  0.00  0.00      A
ATOM   5013  N   ASP   346      50.037  24.059  27.183  0.00  0.00      A
ATOM   5014  H   ASP   346      49.153  23.622  26.964  0.00  0.00      A
ATOM   5015  CA  ASP   346      50.203  25.419  26.656  0.00  0.00      A
ATOM   5016  HA  ASP   346      51.251  25.715  26.708  0.00  0.00      A
ATOM   5017  CB  ASP   346      49.896  25.419  25.173  0.00  0.00      A
ATOM   5018  HB3 ASP   346      48.820  25.293  25.053  0.00  0.00      A
ATOM   5019  HB2 ASP   346      50.084  26.417  24.778  0.00  0.00      A
ATOM   5020  CG  ASP   346      50.507  24.261  24.357  0.00  0.00      A
ATOM   5021  OD1 ASP   346      51.794  24.048  24.416  0.00  0.00      A
ATOM   5022  OD2 ASP   346      49.822  23.549  23.669  0.00  0.00      A
ATOM   5023  C   ASP   346      49.396  26.439  27.419  0.00  0.00      A
ATOM   5024  O   ASP   346      49.636  27.601  27.175  0.00  0.00      A
ATOM   5025  N   ALA   347      48.425  26.032  28.250  0.00  0.00      A
ATOM   5026  H   ALA   347      48.264  25.035  28.315  0.00  0.00      A
ATOM   5027  CA  ALA   347      47.568  26.875  29.091  0.00  0.00      A
ATOM   5028  HA  ALA   347      48.181  27.631  29.582  0.00  0.00      A
ATOM   5029  CB  ALA   347      46.542  27.588  28.195  0.00  0.00      A
ATOM   5030  HB1 ALA   347      47.061  28.207  27.465  0.00  0.00      A
ATOM   5031  HB2 ALA   347      45.901  28.232  28.797  0.00  0.00      A
ATOM   5032  HB3 ALA   347      45.930  26.855  27.672  0.00  0.00      A
ATOM   5033  C   ALA   347      46.846  26.046  30.183  0.00  0.00      A
ATOM   5034  O   ALA   347      46.743  24.821  30.081  0.00  0.00      A
ATOM   5035  N   ILE   348      46.178  26.726  31.120  0.00  0.00      A
ATOM   5036  H   ILE   348      46.310  27.732  31.144  0.00  0.00      A
ATOM   5037  CA  ILE   348      45.334  26.150  32.185  0.00  0.00      A
ATOM   5038  HA  ILE   348      45.153  25.095  31.977  0.00  0.00      A
ATOM   5039  CB  ILE   348      46.040  26.265  33.564  0.00  0.00      A
ATOM   5040  HB  ILE   348      46.143  27.324  33.786  0.00  0.00      A
ATOM   5041  CG2 ILE   348      45.189  25.639  34.689  0.00  0.00      A
ATOM   5042 HG21 ILE   348      44.210  26.112  34.747  0.00  0.00      A
ATOM   5043 HG22 ILE   348      45.663  25.794  35.657  0.00  0.00      A
ATOM   5044 HG23 ILE   348      45.064  24.570  34.517  0.00  0.00      A
ATOM   5045  CG1 ILE   348      47.462  25.647  33.543  0.00  0.00      A
ATOM   5046 HG13 ILE   348      47.400  24.593  33.277  0.00  0.00      A
ATOM   5047 HG12 ILE   348      48.054  26.148  32.779  0.00  0.00      A
ATOM   5048  CD1 ILE   348      48.247  25.778  34.855  0.00  0.00      A
ATOM   5049 HD11 ILE   348      47.821  25.134  35.624  0.00  0.00      A
ATOM   5050 HD12 ILE   348      49.280  25.471  34.686  0.00  0.00      A
ATOM   5051 HD13 ILE   348      48.239  26.815  35.194  0.00  0.00      A
ATOM   5052  C   ILE   348      43.982  26.884  32.197  0.00  0.00      A
ATOM   5053  O   ILE   348      43.942  28.102  32.017  0.00  0.00      A
ATOM   5054  N   PHE   349      42.884  26.155  32.416  0.00  0.00      A
ATOM   5055  H   PHE   349      43.016  25.164  32.594  0.00  0.00      A
ATOM   5056  CA  PHE   349      41.499  26.649  32.455  0.00  0.00      A
ATOM   5057  HA  PHE   349      41.472  27.725  32.267  0.00  0.00      A
ATOM   5058  CB  PHE   349      40.647  25.934  31.387  0.00  0.00      A
ATOM   5059  HB3 PHE   349      39.628  25.863  31.770  0.00  0.00      A
ATOM   5060  HB2 PHE   349      41.003  24.909  31.265  0.00  0.00      A
ATOM   5061  CG  PHE   349      40.564  26.588  30.018  0.00  0.00      A
ATOM   5062  CD1 PHE   349      39.317  26.660  29.364  0.00  0.00      A
ATOM   5063  HD1 PHE   349      38.426  26.282  29.847  0.00  0.00      A
ATOM   5064  CE1 PHE   349      39.223  27.214  28.075  0.00  0.00      A
ATOM   5065  HE1 PHE   349      38.268  27.256  27.572  0.00  0.00      A
ATOM   5066  CZ  PHE   349      40.376  27.700  27.438  0.00  0.00      A
ATOM   5067  HZ  PHE   349      40.312  28.104  26.440  0.00  0.00      A
ATOM   5068  CE2 PHE   349      41.619  27.643  28.086  0.00  0.00      A
ATOM   5069  HE2 PHE   349      42.505  28.014  27.589  0.00  0.00      A
ATOM   5070  CD2 PHE   349      41.713  27.087  29.372  0.00  0.00      A
ATOM   5071  HD2 PHE   349      42.678  27.036  29.850  0.00  0.00      A
ATOM   5072  C   PHE   349      40.899  26.387  33.842  0.00  0.00      A
ATOM   5073  O   PHE   349      40.787  25.238  34.275  0.00  0.00      A
ATOM   5074  N   CYS   350      40.510  27.447  34.547  0.00  0.00      A
ATOM   5075  H   CYS   350      40.629  28.375  34.153  0.00  0.00      A
ATOM   5076  CA  CYS   350      40.049  27.380  35.936  0.00  0.00      A
ATOM   5077  HA  CYS   350      39.540  26.429  36.103  0.00  0.00      A
ATOM   5078  CB  CYS   350      41.306  27.413  36.830  0.00  0.00      A
ATOM   5079  HB3 CYS   350      41.931  26.557  36.577  0.00  0.00      A
ATOM   5080  HB2 CYS   350      41.032  27.323  37.880  0.00  0.00      A
ATOM   5081  SG  CYS   350      42.281  28.932  36.611  0.00  0.00      A
ATOM   5082  HG  CYS   350      42.174  29.041  35.276  0.00  0.00      A
ATOM   5083  C   CYS   350      39.042  28.509  36.252  0.00  0.00      A
ATOM   5084  O   CYS   350      38.870  29.423  35.435  0.00  0.00      A
ATOM   5085  N   PRO   351      38.338  28.474  37.399  0.00  0.00      A
ATOM   5086  CD  PRO   351      38.195  27.360  38.331  0.00  0.00      A
ATOM   5087  HD3 PRO   351      37.568  26.593  37.877  0.00  0.00      A
ATOM   5088  HD2 PRO   351      39.151  26.930  38.623  0.00  0.00      A
ATOM   5089  CG  PRO   351      37.490  27.933  39.561  0.00  0.00      A
ATOM   5090  HG3 PRO   351      38.232  28.311  40.264  0.00  0.00      A
ATOM   5091  HG2 PRO   351      36.844  27.197  40.041  0.00  0.00      A
ATOM   5092  CB  PRO   351      36.698  29.108  38.991  0.00  0.00      A
ATOM   5093  HB3 PRO   351      36.476  29.857  39.750  0.00  0.00      A
ATOM   5094  HB2 PRO   351      35.775  28.741  38.540  0.00  0.00      A
ATOM   5095  CA  PRO   351      37.626  29.647  37.899  0.00  0.00      A
ATOM   5096  HA  PRO   351      37.033  30.096  37.102  0.00  0.00      A
ATOM   5097  C   PRO   351      38.612  30.696  38.444  0.00  0.00      A
ATOM   5098  O   PRO   351      39.728  30.362  38.838  0.00  0.00      A
ATOM   5099  N   VAL   352      38.153  31.941  38.611  0.00  0.00      A
ATOM   5100  H   VAL   352      37.211  32.140  38.284  0.00  0.00      A
ATOM   5101  CA  VAL   352      38.901  32.982  39.344  0.00  0.00      A
ATOM   5102  HA  VAL   352      39.948  32.949  39.045  0.00  0.00      A
ATOM   5103  CB  VAL   352      38.355  34.395  39.046  0.00  0.00      A
ATOM   5104  HB  VAL   352      37.298  34.429  39.311  0.00  0.00      A
ATOM   5105  CG1 VAL   352      39.085  35.482  39.846  0.00  0.00      A
ATOM   5106 HG11 VAL   352      38.958  35.325  40.916  0.00  0.00      A
ATOM   5107 HG12 VAL   352      38.661  36.452  39.599  0.00  0.00      A
ATOM   5108 HG13 VAL   352      40.149  35.470  39.611  0.00  0.00      A
ATOM   5109  CG2 VAL   352      38.491  34.773  37.564  0.00  0.00      A
ATOM   5110 HG21 VAL   352      38.014  35.733  37.379  0.00  0.00      A
ATOM   5111 HG22 VAL   352      39.543  34.858  37.293  0.00  0.00      A
ATOM   5112 HG23 VAL   352      38.014  34.025  36.930  0.00  0.00      A
ATOM   5113  C   VAL   352      38.850  32.712  40.850  0.00  0.00      A
ATOM   5114  O   VAL   352      39.888  32.567  41.484  0.00  0.00      A
ATOM   5115  N   LEU   353      37.641  32.630  41.419  0.00  0.00      A
ATOM   5116  H   LEU   353      36.835  32.811  40.832  0.00  0.00      A
ATOM   5117  CA  LEU   353      37.396  32.557  42.867  0.00  0.00      A
ATOM   5118  HA  LEU   353      38.322  32.273  43.368  0.00  0.00      A
ATOM   5119  CB  LEU   353      36.980  33.975  43.327  0.00  0.00      A
ATOM   5120  HB3 LEU   353      35.965  34.159  42.972  0.00  0.00      A
ATOM   5121  HB2 LEU   353      37.630  34.704  42.842  0.00  0.00      A
ATOM   5122  CG  LEU   353      37.030  34.257  44.842  0.00  0.00      A
ATOM   5123  HG  LEU   353      36.450  33.516  45.387  0.00  0.00      A
ATOM   5124  CD1 LEU   353      38.463  34.273  45.376  0.00  0.00      A
ATOM   5125 HD11 LEU   353      39.043  35.044  44.870  0.00  0.00      A
ATOM   5126 HD12 LEU   353      38.449  34.479  46.446  0.00  0.00      A
ATOM   5127 HD13 LEU   353      38.939  33.307  45.217  0.00  0.00      A
ATOM   5128  CD2 LEU   353      36.422  35.633  45.117  0.00  0.00      A
ATOM   5129 HD21 LEU   353      37.014  36.410  44.637  0.00  0.00      A
ATOM   5130 HD22 LEU   353      36.400  35.808  46.192  0.00  0.00      A
ATOM   5131 HD23 LEU   353      35.401  35.672  44.741  0.00  0.00      A
ATOM   5132  C   LEU   353      36.341  31.490  43.225  0.00  0.00      A
ATOM   5133  O   LEU   353      36.076  31.238  44.396  0.00  0.00      A
ATOM   5134  N   GLY   354      35.722  30.855  42.224  0.00  0.00      A
ATOM   5135  H   GLY   354      35.963  31.127  41.284  0.00  0.00      A
ATOM   5136  CA  GLY   354      34.678  29.840  42.402  0.00  0.00      A
ATOM   5137  HA3 GLY   354      35.021  29.087  43.112  0.00  0.00      A
ATOM   5138  HA2 GLY   354      34.498  29.352  41.445  0.00  0.00      A
ATOM   5139  C   GLY   354      33.340  30.403  42.900  0.00  0.00      A
ATOM   5140  O   GLY   354      32.640  29.712  43.632  0.00  0.00      A
ATOM   5141  N   THR   355      33.060  31.687  42.645  0.00  0.00      A
ATOM   5142  H   THR   355      33.708  32.194  42.057  0.00  0.00      A
ATOM   5143  CA  THR   355      31.888  32.434  43.150  0.00  0.00      A
ATOM   5144  HA  THR   355      31.000  31.812  43.042  0.00  0.00      A
ATOM   5145  CB  THR   355      32.081  32.736  44.649  0.00  0.00      A
ATOM   5146  HB  THR   355      32.366  31.815  45.159  0.00  0.00      A
ATOM   5147  CG2 THR   355      33.152  33.782  44.946  0.00  0.00      A
ATOM   5148 HG21 THR   355      33.269  33.871  46.021  0.00  0.00      A
ATOM   5149 HG22 THR   355      32.865  34.754  44.545  0.00  0.00      A
ATOM   5150 HG23 THR   355      34.100  33.468  44.514  0.00  0.00      A
ATOM   5151  OG1 THR   355      30.880  33.178  45.226  0.00  0.00      A
ATOM   5152  HG1 THR   355      30.453  32.357  45.558  0.00  0.00      A
ATOM   5153  C   THR   355      31.656  33.742  42.368  0.00  0.00      A
ATOM   5154  O   THR   355      32.603  34.295  41.799  0.00  0.00      A
ATOM   5155  N   THR   356      30.450  34.314  42.437  0.00  0.00      A
ATOM   5156  H   THR   356      29.741  33.847  42.986  0.00  0.00      A
ATOM   5157  CA  THR   356      30.119  35.674  41.952  0.00  0.00      A
ATOM   5158  HA  THR   356      30.818  35.960  41.167  0.00  0.00      A
ATOM   5159  CB  THR   356      28.696  35.724  41.359  0.00  0.00      A
ATOM   5160  HB  THR   356      28.385  36.762  41.241  0.00  0.00      A
ATOM   5161  CG2 THR   356      28.644  35.066  39.982  0.00  0.00      A
ATOM   5162 HG21 THR   356      29.224  35.656  39.281  0.00  0.00      A
ATOM   5163 HG22 THR   356      27.613  35.022  39.630  0.00  0.00      A
ATOM   5164 HG23 THR   356      29.065  34.062  40.013  0.00  0.00      A
ATOM   5165  OG1 THR   356      27.770  35.069  42.196  0.00  0.00      A
ATOM   5166  HG1 THR   356      27.805  34.121  41.937  0.00  0.00      A
ATOM   5167  C   THR   356      30.238  36.730  43.060  0.00  0.00      A
ATOM   5168  O   THR   356      30.444  36.402  44.230  0.00  0.00      A
ATOM   5169  N   ALA   357      30.136  38.016  42.705  0.00  0.00      A
ATOM   5170  H   ALA   357      30.047  38.238  41.723  0.00  0.00      A
ATOM   5171  CA  ALA   357      30.152  39.134  43.654  0.00  0.00      A
ATOM   5172  HA  ALA   357      31.167  39.234  44.037  0.00  0.00      A
ATOM   5173  CB  ALA   357      29.809  40.418  42.894  0.00  0.00      A
ATOM   5174  HB1 ALA   357      29.882  41.266  43.573  0.00  0.00      A
ATOM   5175  HB2 ALA   357      28.794  40.365  42.501  0.00  0.00      A
ATOM   5176  HB3 ALA   357      30.502  40.563  42.067  0.00  0.00      A
ATOM   5177  C   ALA   357      29.210  38.925  44.862  0.00  0.00      A
ATOM   5178  O   ALA   357      28.008  38.702  44.700  0.00  0.00      A
ATOM   5179  N   PHE   358      29.745  39.041  46.081  0.00  0.00      A
ATOM   5180  H   PHE   358      30.724  39.266  46.156  0.00  0.00      A
ATOM   5181  CA  PHE   358      28.975  38.984  47.329  0.00  0.00      A
ATOM   5182  HA  PHE   358      28.225  38.195  47.245  0.00  0.00      A
ATOM   5183  CB  PHE   358      29.920  38.616  48.487  0.00  0.00      A
ATOM   5184  HB3 PHE   358      30.301  37.610  48.306  0.00  0.00      A
ATOM   5185  HB2 PHE   358      29.334  38.561  49.405  0.00  0.00      A
ATOM   5186  CG  PHE   358      31.110  39.542  48.719  0.00  0.00      A
ATOM   5187  CD1 PHE   358      31.041  40.564  49.686  0.00  0.00      A
ATOM   5188  HD1 PHE   358      30.136  40.710  50.254  0.00  0.00      A
ATOM   5189  CE1 PHE   358      32.158  41.379  49.946  0.00  0.00      A
ATOM   5190  HE1 PHE   358      32.096  42.146  50.707  0.00  0.00      A
ATOM   5191  CZ  PHE   358      33.356  41.173  49.241  0.00  0.00      A
ATOM   5192  HZ  PHE   358      34.225  41.778  49.458  0.00  0.00      A
ATOM   5193  CE2 PHE   358      33.431  40.160  48.270  0.00  0.00      A
ATOM   5194  HE2 PHE   358      34.358  39.993  47.741  0.00  0.00      A
ATOM   5195  CD2 PHE   358      32.312  39.346  48.010  0.00  0.00      A
ATOM   5196  HD2 PHE   358      32.387  38.546  47.287  0.00  0.00      A
ATOM   5197  C   PHE   358      28.235  40.306  47.600  0.00  0.00      A
ATOM   5198  O   PHE   358      28.722  41.379  47.231  0.00  0.00      A
ATOM   5199  N   ALA   359      27.071  40.250  48.257  0.00  0.00      A
ATOM   5200  H   ALA   359      26.706  39.353  48.557  0.00  0.00      A
ATOM   5201  CA  ALA   359      26.425  41.447  48.802  0.00  0.00      A
ATOM   5202  HA  ALA   359      26.352  42.201  48.021  0.00  0.00      A
ATOM   5203  CB  ALA   359      25.003  41.090  49.250  0.00  0.00      A
ATOM   5204  HB1 ALA   359      24.438  40.686  48.409  0.00  0.00      A
ATOM   5205  HB2 ALA   359      24.500  41.987  49.614  0.00  0.00      A
ATOM   5206  HB3 ALA   359      25.035  40.350  50.051  0.00  0.00      A
ATOM   5207  C   ALA   359      27.266  42.014  49.962  0.00  0.00      A
ATOM   5208  O   ALA   359      27.753  41.244  50.796  0.00  0.00      A
ATOM   5209  N   HID   360      27.463  43.336  50.022  0.00  0.00      A
ATOM   5210  H   HID   360      27.037  43.926  49.314  0.00  0.00      A
ATOM   5211  CA  HID   360      28.261  43.966  51.083  0.00  0.00      A
ATOM   5212  HA  HID   360      29.272  43.558  51.035  0.00  0.00      A
ATOM   5213  CB  HID   360      28.356  45.484  50.864  0.00  0.00      A
ATOM   5214  HB3 HID   360      27.358  45.885  50.695  0.00  0.00      A
ATOM   5215  HB2 HID   360      28.742  45.935  51.779  0.00  0.00      A
ATOM   5216  CG  HID   360      29.266  45.912  49.734  0.00  0.00      A
ATOM   5217  ND1 HID   360      28.894  46.610  48.608  0.00  0.00      A
ATOM   5218  HD1 HID   360      27.951  46.902  48.348  0.00  0.00      A
ATOM   5219  CE1 HID   360      29.998  46.926  47.920  0.00  0.00      A
ATOM   5220  HE1 HID   360      29.999  47.490  46.996  0.00  0.00      A
ATOM   5221  NE2 HID   360      31.094  46.451  48.539  0.00  0.00      A
ATOM   5222  CD2 HID   360      30.632  45.809  49.699  0.00  0.00      A
ATOM   5223  HD2 HID   360      31.248  45.356  50.465  0.00  0.00      A
ATOM   5224  C   HID   360      27.695  43.643  52.481  0.00  0.00      A
ATOM   5225  O   HID   360      26.529  43.932  52.776  0.00  0.00      A
ATOM   5226  N   SER   361      28.551  43.094  53.347  0.00  0.00      A
ATOM   5227  H   SER   361      29.495  42.935  53.020  0.00  0.00      A
ATOM   5228  CA  SER   361      28.251  42.622  54.708  0.00  0.00      A
ATOM   5229  HA  SER   361      27.329  43.085  55.058  0.00  0.00      A
ATOM   5230  CB  SER   361      28.059  41.099  54.707  0.00  0.00      A
ATOM   5231  HB3 SER   361      27.230  40.834  54.048  0.00  0.00      A
ATOM   5232  HB2 SER   361      27.827  40.762  55.719  0.00  0.00      A
ATOM   5233  OG  SER   361      29.244  40.467  54.257  0.00  0.00      A
ATOM   5234  HG  SER   361      29.237  39.529  54.519  0.00  0.00      A
ATOM   5235  C   SER   361      29.368  42.993  55.692  0.00  0.00      A
ATOM   5236  O   SER   361      30.554  43.007  55.343  0.00  0.00      A
ATOM   5237  N   ASP   362      29.011  43.233  56.953  0.00  0.00      A
ATOM   5238  H   ASP   362      28.028  43.140  57.189  0.00  0.00      A
ATOM   5239  CA  ASP   362      29.867  43.905  57.940  0.00  0.00      A
ATOM   5240  HA  ASP   362      30.555  44.543  57.386  0.00  0.00      A
ATOM   5241  CB  ASP   362      28.970  44.824  58.793  0.00  0.00      A
ATOM   5242  HB3 ASP   362      28.404  44.221  59.502  0.00  0.00      A
ATOM   5243  HB2 ASP   362      28.256  45.327  58.138  0.00  0.00      A
ATOM   5244  CG  ASP   362      29.741  45.906  59.548  0.00  0.00      A
ATOM   5245  OD1 ASP   362      29.112  46.709  60.281  0.00  0.00      A
ATOM   5246  OD2 ASP   362      30.988  45.963  59.443  0.00  0.00      A
ATOM   5247  C   ASP   362      30.756  42.933  58.758  0.00  0.00      A
ATOM   5248  O   ASP   362      30.667  42.853  59.986  0.00  0.00      A
ATOM   5249  N   GLU   363      31.376  41.974  58.066  0.00  0.00      A
ATOM   5250  H   GLU   363      31.315  42.038  57.056  0.00  0.00      A
ATOM   5251  CA  GLU   363      32.076  40.809  58.645  0.00  0.00      A
ATOM   5252  HA  GLU   363      31.438  40.400  59.429  0.00  0.00      A
ATOM   5253  CB  GLU   363      32.233  39.730  57.554  0.00  0.00      A
ATOM   5254  HB3 GLU   363      32.759  38.870  57.966  0.00  0.00      A
ATOM   5255  HB2 GLU   363      32.814  40.123  56.718  0.00  0.00      A
ATOM   5256  CG  GLU   363      30.847  39.286  57.058  0.00  0.00      A
ATOM   5257  HG3 GLU   363      30.405  40.099  56.485  0.00  0.00      A
ATOM   5258  HG2 GLU   363      30.203  39.113  57.914  0.00  0.00      A
ATOM   5259  CD  GLU   363      30.856  38.011  56.214  0.00  0.00      A
ATOM   5260  OE1 GLU   363      30.318  38.024  55.081  0.00  0.00      A
ATOM   5261  OE2 GLU   363      31.324  36.952  56.688  0.00  0.00      A
ATOM   5262  C   GLU   363      33.432  41.173  59.303  0.00  0.00      A
ATOM   5263  O   GLU   363      34.086  42.133  58.877  0.00  0.00      A
ATOM   5264  N   PRO   364      33.902  40.422  60.323  0.00  0.00      A
ATOM   5265  CD  PRO   364      33.319  39.181  60.827  0.00  0.00      A
ATOM   5266  HD3 PRO   364      32.338  39.381  61.259  0.00  0.00      A
ATOM   5267  HD2 PRO   364      33.236  38.424  60.048  0.00  0.00      A
ATOM   5268  CG  PRO   364      34.263  38.688  61.921  0.00  0.00      A
ATOM   5269  HG3 PRO   364      35.062  38.092  61.477  0.00  0.00      A
ATOM   5270  HG2 PRO   364      33.735  38.117  62.686  0.00  0.00      A
ATOM   5271  CB  PRO   364      34.836  39.990  62.476  0.00  0.00      A
ATOM   5272  HB3 PRO   364      34.119  40.432  63.170  0.00  0.00      A
ATOM   5273  HB2 PRO   364      35.790  39.825  62.978  0.00  0.00      A
ATOM   5274  CA  PRO   364      34.962  40.884  61.234  0.00  0.00      A
ATOM   5275  HA  PRO   364      34.750  41.913  61.531  0.00  0.00      A
ATOM   5276  C   PRO   364      36.399  40.859  60.675  0.00  0.00      A
ATOM   5277  O   PRO   364      37.321  41.319  61.356  0.00  0.00      A
ATOM   5278  N   ASP   365      36.638  40.286  59.491  0.00  0.00      A
ATOM   5279  H   ASP   365      35.858  39.949  58.947  0.00  0.00      A
ATOM   5280  CA  ASP   365      37.984  40.135  58.922  0.00  0.00      A
ATOM   5281  HA  ASP   365      38.585  41.000  59.200  0.00  0.00      A
ATOM   5282  CB  ASP   365      38.627  38.880  59.536  0.00  0.00      A
ATOM   5283  HB3 ASP   365      38.160  37.993  59.115  0.00  0.00      A
ATOM   5284  HB2 ASP   365      38.451  38.867  60.613  0.00  0.00      A
ATOM   5285  CG  ASP   365      40.130  38.819  59.293  0.00  0.00      A
ATOM   5286  OD1 ASP   365      40.898  39.093  60.247  0.00  0.00      A
ATOM   5287  OD2 ASP   365      40.543  38.464  58.169  0.00  0.00      A
ATOM   5288  C   ASP   365      37.957  40.036  57.385  0.00  0.00      A
ATOM   5289  O   ASP   365      37.167  39.273  56.822  0.00  0.00      A
ATOM   5290  N   TRP   366      38.885  40.724  56.711  0.00  0.00      A
ATOM   5291  H   TRP   366      39.480  41.350  57.241  0.00  0.00      A
ATOM   5292  CA  TRP   366      39.084  40.685  55.253  0.00  0.00      A
ATOM   5293  HA  TRP   366      38.192  41.095  54.777  0.00  0.00      A
ATOM   5294  CB  TRP   366      40.266  41.597  54.882  0.00  0.00      A
ATOM   5295  HB3 TRP   366      39.981  42.627  55.102  0.00  0.00      A
ATOM   5296  HB2 TRP   366      40.429  41.538  53.805  0.00  0.00      A
ATOM   5297  CG  TRP   366      41.570  41.314  55.577  0.00  0.00      A
ATOM   5298  CD1 TRP   366      42.029  41.957  56.675  0.00  0.00      A
ATOM   5299  HD1 TRP   366      41.506  42.757  57.183  0.00  0.00      A
ATOM   5300  NE1 TRP   366      43.252  41.441  57.055  0.00  0.00      A
ATOM   5301  HE1 TRP   366      43.761  41.749  57.884  0.00  0.00      A
ATOM   5302  CE2 TRP   366      43.684  40.478  56.171  0.00  0.00      A
ATOM   5303  CZ2 TRP   366      44.866  39.732  56.077  0.00  0.00      A
ATOM   5304  HZ2 TRP   366      45.643  39.850  56.819  0.00  0.00      A
ATOM   5305  CH2 TRP   366      45.033  38.846  55.001  0.00  0.00      A
ATOM   5306  HH2 TRP   366      45.949  38.275  54.906  0.00  0.00      A
ATOM   5307  CZ3 TRP   366      44.012  38.714  54.041  0.00  0.00      A
ATOM   5308  HZ3 TRP   366      44.147  38.037  53.209  0.00  0.00      A
ATOM   5309  CE3 TRP   366      42.827  39.469  54.148  0.00  0.00      A
ATOM   5310  HE3 TRP   366      42.058  39.377  53.397  0.00  0.00      A
ATOM   5311  CD2 TRP   366      42.627  40.369  55.216  0.00  0.00      A
ATOM   5312  C   TRP   366      39.271  39.277  54.656  0.00  0.00      A
ATOM   5313  O   TRP   366      38.849  39.045  53.523  0.00  0.00      A
ATOM   5314  N   ALA   367      39.792  38.307  55.416  0.00  0.00      A
ATOM   5315  H   ALA   367      40.110  38.545  56.354  0.00  0.00      A
ATOM   5316  CA  ALA   367      39.912  36.911  54.983  0.00  0.00      A
ATOM   5317  HA  ALA   367      40.027  36.884  53.899  0.00  0.00      A
ATOM   5318  CB  ALA   367      41.180  36.310  55.601  0.00  0.00      A
ATOM   5319  HB1 ALA   367      42.042  36.930  55.359  0.00  0.00      A
ATOM   5320  HB2 ALA   367      41.345  35.310  55.198  0.00  0.00      A
ATOM   5321  HB3 ALA   367      41.070  36.238  56.684  0.00  0.00      A
ATOM   5322  C   ALA   367      38.685  36.046  55.331  0.00  0.00      A
ATOM   5323  O   ALA   367      38.451  35.034  54.665  0.00  0.00      A
ATOM   5324  N   LYS   368      37.858  36.441  56.311  0.00  0.00      A
ATOM   5325  H   LYS   368      38.045  37.331  56.764  0.00  0.00      A
ATOM   5326  CA  LYS   368      36.695  35.646  56.758  0.00  0.00      A
ATOM   5327  HA  LYS   368      36.858  34.609  56.462  0.00  0.00      A
ATOM   5328  CB  LYS   368      36.558  35.649  58.292  0.00  0.00      A
ATOM   5329  HB3 LYS   368      36.406  36.666  58.652  0.00  0.00      A
ATOM   5330  HB2 LYS   368      35.673  35.067  58.555  0.00  0.00      A
ATOM   5331  CG  LYS   368      37.781  35.016  58.981  0.00  0.00      A
ATOM   5332  HG3 LYS   368      38.019  34.068  58.495  0.00  0.00      A
ATOM   5333  HG2 LYS   368      38.640  35.677  58.861  0.00  0.00      A
ATOM   5334  CD  LYS   368      37.571  34.755  60.481  0.00  0.00      A
ATOM   5335  HD3 LYS   368      37.231  35.666  60.976  0.00  0.00      A
ATOM   5336  HD2 LYS   368      38.534  34.469  60.909  0.00  0.00      A
ATOM   5337  CE  LYS   368      36.564  33.621  60.722  0.00  0.00      A
ATOM   5338  HE3 LYS   368      36.826  32.779  60.075  0.00  0.00      A
ATOM   5339  HE2 LYS   368      35.560  33.960  60.451  0.00  0.00      A
ATOM   5340  NZ  LYS   368      36.579  33.165  62.130  0.00  0.00      A
ATOM   5341  HZ1 LYS   368      36.266  33.893  62.769  0.00  0.00      A
ATOM   5342  HZ2 LYS   368      35.991  32.342  62.249  0.00  0.00      A
ATOM   5343  HZ3 LYS   368      37.521  32.913  62.414  0.00  0.00      A
ATOM   5344  C   LYS   368      35.376  36.031  56.082  0.00  0.00      A
ATOM   5345  O   LYS   368      34.392  35.321  56.280  0.00  0.00      A
ATOM   5346  N   ARG   369      35.366  37.045  55.203  0.00  0.00      A
ATOM   5347  H   ARG   369      36.221  37.577  55.122  0.00  0.00      A
ATOM   5348  CA  ARG   369      34.213  37.436  54.362  0.00  0.00      A
ATOM   5349  HA  ARG   369      33.470  37.916  55.001  0.00  0.00      A
ATOM   5350  CB  ARG   369      34.647  38.447  53.283  0.00  0.00      A
ATOM   5351  HB3 ARG   369      35.399  37.998  52.632  0.00  0.00      A
ATOM   5352  HB2 ARG   369      33.775  38.691  52.674  0.00  0.00      A
ATOM   5353  CG  ARG   369      35.210  39.743  53.881  0.00  0.00      A
ATOM   5354  HG3 ARG   369      36.218  39.562  54.254  0.00  0.00      A
ATOM   5355  HG2 ARG   369      34.582  40.035  54.721  0.00  0.00      A
ATOM   5356  CD  ARG   369      35.251  40.882  52.845  0.00  0.00      A
ATOM   5357  HD3 ARG   369      35.935  40.600  52.041  0.00  0.00      A
ATOM   5358  HD2 ARG   369      34.258  41.021  52.413  0.00  0.00      A
ATOM   5359  NE  ARG   369      35.709  42.150  53.443  0.00  0.00      A
ATOM   5360  HE  ARG   369      36.617  42.506  53.139  0.00  0.00      A
ATOM   5361  CZ  ARG   369      35.096  42.828  54.400  0.00  0.00      A
ATOM   5362  NH1 ARG   369      33.885  42.573  54.797  0.00  0.00      A
ATOM   5363 HH11 ARG   369      33.496  43.123  55.553  0.00  0.00      A
ATOM   5364 HH12 ARG   369      33.316  41.882  54.311  0.00  0.00      A
ATOM   5365  NH2 ARG   369      35.692  43.804  55.012  0.00  0.00      A
ATOM   5366 HH21 ARG   369      35.237  44.200  55.827  0.00  0.00      A
ATOM   5367 HH22 ARG   369      36.617  44.100  54.711  0.00  0.00      A
ATOM   5368  C   ARG   369      33.530  36.225  53.709  0.00  0.00      A
ATOM   5369  O   ARG   369      34.183  35.468  52.995  0.00  0.00      A
ATOM   5370  N   SER   370      32.251  36.014  54.019  0.00  0.00      A
ATOM   5371  H   SER   370      31.820  36.657  54.675  0.00  0.00      A
ATOM   5372  CA  SER   370      31.424  34.895  53.542  0.00  0.00      A
ATOM   5373  HA  SER   370      31.959  33.958  53.705  0.00  0.00      A
ATOM   5374  CB  SER   370      30.109  34.856  54.335  0.00  0.00      A
ATOM   5375  HB3 SER   370      29.531  35.759  54.133  0.00  0.00      A
ATOM   5376  HB2 SER   370      29.520  34.001  54.007  0.00  0.00      A
ATOM   5377  OG  SER   370      30.341  34.753  55.732  0.00  0.00      A
ATOM   5378  HG  SER   370      30.695  35.624  56.055  0.00  0.00      A
ATOM   5379  C   SER   370      31.085  35.022  52.051  0.00  0.00      A
ATOM   5380  O   SER   370      30.479  36.015  51.640  0.00  0.00      A
ATOM   5381  N   LEU   371      31.273  33.946  51.288  0.00  0.00      A
ATOM   5382  H   LEU   371      31.746  33.146  51.697  0.00  0.00      A
ATOM   5383  CA  LEU   371      31.062  33.880  49.840  0.00  0.00      A
ATOM   5384  HA  LEU   371      30.589  34.797  49.486  0.00  0.00      A
ATOM   5385  CB  LEU   371      32.422  33.708  49.134  0.00  0.00      A
ATOM   5386  HB3 LEU   371      32.827  32.734  49.413  0.00  0.00      A
ATOM   5387  HB2 LEU   371      32.242  33.689  48.060  0.00  0.00      A
ATOM   5388  CG  LEU   371      33.490  34.774  49.439  0.00  0.00      A
ATOM   5389  HG  LEU   371      33.679  34.808  50.509  0.00  0.00      A
ATOM   5390  CD1 LEU   371      34.800  34.392  48.749  0.00  0.00      A
ATOM   5391 HD11 LEU   371      35.564  35.127  48.987  0.00  0.00      A
ATOM   5392 HD12 LEU   371      34.672  34.354  47.670  0.00  0.00      A
ATOM   5393 HD13 LEU   371      35.126  33.418  49.114  0.00  0.00      A
ATOM   5394  CD2 LEU   371      33.075  36.167  48.966  0.00  0.00      A
ATOM   5395 HD21 LEU   371      33.885  36.873  49.144  0.00  0.00      A
ATOM   5396 HD22 LEU   371      32.836  36.143  47.904  0.00  0.00      A
ATOM   5397 HD23 LEU   371      32.202  36.498  49.528  0.00  0.00      A
ATOM   5398  C   LEU   371      30.151  32.699  49.479  0.00  0.00      A
ATOM   5399  O   LEU   371      30.293  31.601  50.022  0.00  0.00      A
ATOM   5400  N   SER   372      29.308  32.896  48.467  0.00  0.00      A
ATOM   5401  H   SER   372      29.285  33.813  48.037  0.00  0.00      A
ATOM   5402  CA  SER   372      28.390  31.882  47.942  0.00  0.00      A
ATOM   5403  HA  SER   372      27.851  31.439  48.778  0.00  0.00      A
ATOM   5404  CB  SER   372      27.383  32.548  46.997  0.00  0.00      A
ATOM   5405  HB3 SER   372      27.905  33.175  46.272  0.00  0.00      A
[truncated: 3,816,148 more chars]
