# Supplementary material for: Insights into the Catalytic Activity of a Metagenome-Derived Urethanase
Source: J Am Chem Soc. 2025 Nov 5;147(46):42511–23. doi: 10.1021/jacs.5c13147 (PMC12636025; doi:10.1021/jacs.5c13147)
Supplement: Supplementary file 2 [file ja5c13147_si_002.zip › Structures/hydrolysis/Int1H.pdb]

ATOM      1  N   NSER    1      27.187  49.357  24.285  0.00  0.00      A
ATOM      2  H1  NSER    1      26.924  48.406  24.499  0.00  0.00      A
ATOM      3  H2  NSER    1      26.323  49.875  24.354  0.00  0.00      A
ATOM      4  H3  NSER    1      27.817  49.717  24.988  0.00  0.00      A
ATOM      5  CA  NSER    1      27.767  49.397  22.886  0.00  0.00      A
ATOM      6  HA  NSER    1      28.631  48.736  22.957  0.00  0.00      A
ATOM      7  CB  NSER    1      26.863  48.776  21.783  0.00  0.00      A
ATOM      8  HB3 NSER    1      26.324  49.457  21.125  0.00  0.00      A
ATOM      9  HB2 NSER    1      27.454  48.296  21.003  0.00  0.00      A
ATOM     10  OG  NSER    1      25.999  47.851  22.285  0.00  0.00      A
ATOM     11  HG  NSER    1      25.381  47.551  21.615  0.00  0.00      A
ATOM     12  C   NSER    1      28.302  50.760  22.417  0.00  0.00      A
ATOM     13  O   NSER    1      27.567  51.506  21.782  0.00  0.00      A
ATOM     14  N   GLU     2      29.591  50.940  22.813  0.00  0.00      A
ATOM     15  H   GLU     2      30.062  50.232  23.359  0.00  0.00      A
ATOM     16  CA  GLU     2      30.293  52.198  22.836  0.00  0.00      A
ATOM     17  HA  GLU     2      29.869  52.858  22.079  0.00  0.00      A
ATOM     18  CB  GLU     2      30.446  52.866  24.218  0.00  0.00      A
ATOM     19  HB3 GLU     2      31.002  53.789  24.054  0.00  0.00      A
ATOM     20  HB2 GLU     2      31.043  52.230  24.872  0.00  0.00      A
ATOM     21  CG  GLU     2      29.210  53.182  25.061  0.00  0.00      A
ATOM     22  HG3 GLU     2      29.495  53.840  25.883  0.00  0.00      A
ATOM     23  HG2 GLU     2      28.516  53.834  24.530  0.00  0.00      A
ATOM     24  CD  GLU     2      28.305  52.110  25.667  0.00  0.00      A
ATOM     25  OE1 GLU     2      27.245  52.527  26.160  0.00  0.00      A
ATOM     26  OE2 GLU     2      28.801  50.920  25.731  0.00  0.00      A
ATOM     27  C   GLU     2      31.689  51.763  22.458  0.00  0.00      A
ATOM     28  O   GLU     2      32.219  50.856  22.984  0.00  0.00      A
ATOM     29  N   LEU     3      32.297  52.281  21.389  0.00  0.00      A
ATOM     30  H   LEU     3      31.815  53.063  20.968  0.00  0.00      A
ATOM     31  CA  LEU     3      33.512  51.827  20.653  0.00  0.00      A
ATOM     32  HA  LEU     3      33.216  50.833  20.315  0.00  0.00      A
ATOM     33  CB  LEU     3      33.759  52.504  19.349  0.00  0.00      A
ATOM     34  HB3 LEU     3      34.157  51.705  18.724  0.00  0.00      A
ATOM     35  HB2 LEU     3      32.789  52.758  18.921  0.00  0.00      A
ATOM     36  CG  LEU     3      34.646  53.752  19.358  0.00  0.00      A
ATOM     37  HG  LEU     3      35.667  53.433  19.567  0.00  0.00      A
ATOM     38  CD1 LEU     3      34.681  54.359  17.931  0.00  0.00      A
ATOM     39 HD11 LEU     3      33.817  55.020  17.856  0.00  0.00      A
ATOM     40 HD12 LEU     3      34.752  53.480  17.292  0.00  0.00      A
ATOM     41 HD13 LEU     3      35.475  55.083  17.745  0.00  0.00      A
ATOM     42  CD2 LEU     3      34.253  54.861  20.360  0.00  0.00      A
ATOM     43 HD21 LEU     3      35.023  55.629  20.434  0.00  0.00      A
ATOM     44 HD22 LEU     3      33.969  54.530  21.359  0.00  0.00      A
ATOM     45 HD23 LEU     3      33.354  55.354  19.992  0.00  0.00      A
ATOM     46  C   LEU     3      34.734  51.714  21.481  0.00  0.00      A
ATOM     47  O   LEU     3      34.912  52.329  22.519  0.00  0.00      A
ATOM     48  N   SER     4      35.735  50.938  21.037  0.00  0.00      A
ATOM     49  H   SER     4      35.465  50.367  20.248  0.00  0.00      A
ATOM     50  CA  SER     4      37.011  50.578  21.634  0.00  0.00      A
ATOM     51  HA  SER     4      36.805  50.515  22.702  0.00  0.00      A
ATOM     52  CB  SER     4      37.365  49.148  21.217  0.00  0.00      A
ATOM     53  HB3 SER     4      38.318  48.925  21.697  0.00  0.00      A
ATOM     54  HB2 SER     4      36.599  48.463  21.579  0.00  0.00      A
ATOM     55  OG  SER     4      37.589  49.038  19.810  0.00  0.00      A
ATOM     56  HG  SER     4      36.727  49.147  19.402  0.00  0.00      A
ATOM     57  C   SER     4      38.111  51.560  21.381  0.00  0.00      A
ATOM     58  O   SER     4      37.932  52.341  20.462  0.00  0.00      A
ATOM     59  N   ALA     5      39.279  51.422  21.993  0.00  0.00      A
ATOM     60  H   ALA     5      39.381  50.696  22.688  0.00  0.00      A
ATOM     61  CA  ALA     5      40.435  52.341  21.766  0.00  0.00      A
ATOM     62  HA  ALA     5      40.187  53.401  21.816  0.00  0.00      A
ATOM     63  CB  ALA     5      41.385  52.040  22.938  0.00  0.00      A
ATOM     64  HB1 ALA     5      40.898  52.267  23.886  0.00  0.00      A
ATOM     65  HB2 ALA     5      41.695  50.995  22.921  0.00  0.00      A
ATOM     66  HB3 ALA     5      42.220  52.697  22.694  0.00  0.00      A
ATOM     67  C   ALA     5      41.230  52.195  20.424  0.00  0.00      A
ATOM     68  O   ALA     5      41.654  53.218  19.918  0.00  0.00      A
ATOM     69  N   ILE     6      41.180  50.972  19.866  0.00  0.00      A
ATOM     70  H   ILE     6      40.892  50.210  20.463  0.00  0.00      A
ATOM     71  CA  ILE     6      41.607  50.869  18.500  0.00  0.00      A
ATOM     72  HA  ILE     6      42.534  51.428  18.368  0.00  0.00      A
ATOM     73  CB  ILE     6      41.852  49.389  18.208  0.00  0.00      A
ATOM     74  HB  ILE     6      40.975  48.795  18.465  0.00  0.00      A
ATOM     75  CG2 ILE     6      42.171  49.154  16.674  0.00  0.00      A
ATOM     76 HG21 ILE     6      42.406  48.110  16.466  0.00  0.00      A
ATOM     77 HG22 ILE     6      42.913  49.864  16.308  0.00  0.00      A
ATOM     78 HG23 ILE     6      41.240  49.417  16.171  0.00  0.00      A
ATOM     79  CG1 ILE     6      43.072  48.863  19.059  0.00  0.00      A
ATOM     80 HG13 ILE     6      42.980  49.147  20.107  0.00  0.00      A
ATOM     81 HG12 ILE     6      43.950  49.408  18.712  0.00  0.00      A
ATOM     82  CD1 ILE     6      43.407  47.390  18.956  0.00  0.00      A
ATOM     83 HD11 ILE     6      42.564  46.720  19.122  0.00  0.00      A
ATOM     84 HD12 ILE     6      43.819  47.213  17.962  0.00  0.00      A
ATOM     85 HD13 ILE     6      44.125  47.332  19.775  0.00  0.00      A
ATOM     86  C   ILE     6      40.599  51.504  17.546  0.00  0.00      A
ATOM     87  O   ILE     6      40.979  52.174  16.649  0.00  0.00      A
ATOM     88  N   GLU     7      39.343  51.345  17.821  0.00  0.00      A
ATOM     89  H   GLU     7      39.076  50.961  18.716  0.00  0.00      A
ATOM     90  CA  GLU     7      38.316  51.956  16.954  0.00  0.00      A
ATOM     91  HA  GLU     7      38.508  51.720  15.908  0.00  0.00      A
ATOM     92  CB  GLU     7      36.987  51.326  17.252  0.00  0.00      A
ATOM     93  HB3 GLU     7      36.187  51.849  16.728  0.00  0.00      A
ATOM     94  HB2 GLU     7      36.659  51.501  18.277  0.00  0.00      A
ATOM     95  CG  GLU     7      36.823  49.881  16.810  0.00  0.00      A
ATOM     96  HG3 GLU     7      37.631  49.271  17.214  0.00  0.00      A
ATOM     97  HG2 GLU     7      36.770  49.885  15.722  0.00  0.00      A
ATOM     98  CD  GLU     7      35.491  49.363  17.427  0.00  0.00      A
ATOM     99  OE1 GLU     7      34.519  49.020  16.718  0.00  0.00      A
ATOM    100  OE2 GLU     7      35.412  49.294  18.668  0.00  0.00      A
ATOM    101  C   GLU     7      38.147  53.499  17.119  0.00  0.00      A
ATOM    102  O   GLU     7      37.961  54.102  16.047  0.00  0.00      A
ATOM    103  N   THR     8      38.466  54.122  18.263  0.00  0.00      A
ATOM    104  H   THR     8      38.866  53.443  18.895  0.00  0.00      A
ATOM    105  CA  THR     8      38.604  55.570  18.588  0.00  0.00      A
ATOM    106  HA  THR     8      37.731  56.100  18.207  0.00  0.00      A
ATOM    107  CB  THR     8      38.772  55.798  20.152  0.00  0.00      A
ATOM    108  HB  THR     8      39.773  55.588  20.529  0.00  0.00      A
ATOM    109  CG2 THR     8      38.505  57.316  20.391  0.00  0.00      A
ATOM    110 HG21 THR     8      39.285  57.921  19.928  0.00  0.00      A
ATOM    111 HG22 THR     8      38.655  57.450  21.463  0.00  0.00      A
ATOM    112 HG23 THR     8      37.533  57.493  19.931  0.00  0.00      A
ATOM    113  OG1 THR     8      37.817  55.125  20.834  0.00  0.00      A
ATOM    114  HG1 THR     8      38.020  54.197  20.700  0.00  0.00      A
ATOM    115  C   THR     8      39.840  56.185  17.889  0.00  0.00      A
ATOM    116  O   THR     8      39.687  57.101  17.148  0.00  0.00      A
ATOM    117  N   ALA     9      40.967  55.467  18.021  0.00  0.00      A
ATOM    118  H   ALA     9      41.055  54.828  18.799  0.00  0.00      A
ATOM    119  CA  ALA     9      42.146  55.859  17.175  0.00  0.00      A
ATOM    120  HA  ALA     9      42.400  56.912  17.296  0.00  0.00      A
ATOM    121  CB  ALA     9      43.357  54.989  17.655  0.00  0.00      A
ATOM    122  HB1 ALA     9      43.365  53.990  17.221  0.00  0.00      A
ATOM    123  HB2 ALA     9      44.301  55.503  17.469  0.00  0.00      A
ATOM    124  HB3 ALA     9      43.238  54.869  18.732  0.00  0.00      A
ATOM    125  C   ALA     9      41.801  55.741  15.687  0.00  0.00      A
ATOM    126  O   ALA     9      42.280  56.607  14.961  0.00  0.00      A
ATOM    127  N   ALA    10      41.000  54.700  15.237  0.00  0.00      A
ATOM    128  H   ALA    10      40.676  54.017  15.906  0.00  0.00      A
ATOM    129  CA  ALA    10      40.581  54.554  13.874  0.00  0.00      A
ATOM    130  HA  ALA    10      41.505  54.613  13.298  0.00  0.00      A
ATOM    131  CB  ALA    10      39.993  53.151  13.688  0.00  0.00      A
ATOM    132  HB1 ALA    10      39.016  53.117  14.170  0.00  0.00      A
ATOM    133  HB2 ALA    10      40.051  53.041  12.605  0.00  0.00      A
ATOM    134  HB3 ALA    10      40.642  52.453  14.218  0.00  0.00      A
ATOM    135  C   ALA    10      39.605  55.559  13.336  0.00  0.00      A
ATOM    136  O   ALA    10      39.729  56.151  12.213  0.00  0.00      A
ATOM    137  N   ALA    11      38.582  55.944  14.149  0.00  0.00      A
ATOM    138  H   ALA    11      38.505  55.514  15.060  0.00  0.00      A
ATOM    139  CA  ALA    11      37.668  57.030  13.828  0.00  0.00      A
ATOM    140  HA  ALA    11      37.235  56.775  12.860  0.00  0.00      A
ATOM    141  CB  ALA    11      36.578  57.049  14.953  0.00  0.00      A
ATOM    142  HB1 ALA    11      35.746  57.741  14.822  0.00  0.00      A
ATOM    143  HB2 ALA    11      36.121  56.069  15.093  0.00  0.00      A
ATOM    144  HB3 ALA    11      37.060  57.292  15.900  0.00  0.00      A
ATOM    145  C   ALA    11      38.275  58.425  13.783  0.00  0.00      A
ATOM    146  O   ALA    11      37.777  59.313  13.067  0.00  0.00      A
ATOM    147  N   ILE    12      39.452  58.615  14.413  0.00  0.00      A
ATOM    148  H   ILE    12      39.816  57.934  15.063  0.00  0.00      A
ATOM    149  CA  ILE    12      40.105  59.892  14.190  0.00  0.00      A
ATOM    150  HA  ILE    12      39.317  60.627  14.025  0.00  0.00      A
ATOM    151  CB  ILE    12      40.811  60.378  15.420  0.00  0.00      A
ATOM    152  HB  ILE    12      41.550  59.620  15.681  0.00  0.00      A
ATOM    153  CG2 ILE    12      41.505  61.727  15.131  0.00  0.00      A
ATOM    154 HG21 ILE    12      42.310  61.523  14.425  0.00  0.00      A
ATOM    155 HG22 ILE    12      40.762  62.457  14.810  0.00  0.00      A
ATOM    156 HG23 ILE    12      41.961  62.010  16.079  0.00  0.00      A
ATOM    157  CG1 ILE    12      39.934  60.744  16.594  0.00  0.00      A
ATOM    158 HG13 ILE    12      39.014  60.161  16.572  0.00  0.00      A
ATOM    159 HG12 ILE    12      39.512  61.745  16.502  0.00  0.00      A
ATOM    160  CD1 ILE    12      40.629  60.480  17.987  0.00  0.00      A
ATOM    161 HD11 ILE    12      39.843  60.088  18.632  0.00  0.00      A
ATOM    162 HD12 ILE    12      41.383  59.712  17.817  0.00  0.00      A
ATOM    163 HD13 ILE    12      41.053  61.439  18.286  0.00  0.00      A
ATOM    164  C   ILE    12      40.972  59.828  12.908  0.00  0.00      A
ATOM    165  O   ILE    12      40.967  60.744  12.065  0.00  0.00      A
ATOM    166  N   ALA    13      41.775  58.769  12.726  0.00  0.00      A
ATOM    167  H   ALA    13      41.771  58.016  13.399  0.00  0.00      A
ATOM    168  CA  ALA    13      42.566  58.695  11.497  0.00  0.00      A
ATOM    169  HA  ALA    13      43.090  59.647  11.403  0.00  0.00      A
ATOM    170  CB  ALA    13      43.623  57.568  11.765  0.00  0.00      A
ATOM    171  HB1 ALA    13      44.054  57.164  10.849  0.00  0.00      A
ATOM    172  HB2 ALA    13      44.442  57.852  12.427  0.00  0.00      A
ATOM    173  HB3 ALA    13      43.103  56.700  12.171  0.00  0.00      A
ATOM    174  C   ALA    13      41.861  58.465  10.180  0.00  0.00      A
ATOM    175  O   ALA    13      42.279  58.928   9.134  0.00  0.00      A
ATOM    176  N   GLY    14      40.699  57.873  10.309  0.00  0.00      A
ATOM    177  H   GLY    14      40.438  57.378  11.149  0.00  0.00      A
ATOM    178  CA  GLY    14      39.705  57.798   9.209  0.00  0.00      A
ATOM    179  HA3 GLY    14      40.273  57.460   8.342  0.00  0.00      A
ATOM    180  HA2 GLY    14      38.989  57.020   9.473  0.00  0.00      A
ATOM    181  C   GLY    14      38.968  59.052   8.812  0.00  0.00      A
ATOM    182  O   GLY    14      38.383  59.021   7.708  0.00  0.00      A
ATOM    183  N   GLY    15      38.972  60.068   9.667  0.00  0.00      A
ATOM    184  H   GLY    15      39.496  59.912  10.516  0.00  0.00      A
ATOM    185  CA  GLY    15      38.175  61.360   9.559  0.00  0.00      A
ATOM    186  HA3 GLY    15      38.684  62.201  10.030  0.00  0.00      A
ATOM    187  HA2 GLY    15      38.059  61.716   8.535  0.00  0.00      A
ATOM    188  C   GLY    15      36.706  61.340  10.071  0.00  0.00      A
ATOM    189  O   GLY    15      35.970  62.282  10.003  0.00  0.00      A
ATOM    190  N   SER    16      36.293  60.278  10.755  0.00  0.00      A
ATOM    191  H   SER    16      36.863  59.454  10.887  0.00  0.00      A
ATOM    192  CA  SER    16      34.986  60.186  11.338  0.00  0.00      A
ATOM    193  HA  SER    16      34.288  60.523  10.571  0.00  0.00      A
ATOM    194  CB  SER    16      34.596  58.744  11.597  0.00  0.00      A
ATOM    195  HB3 SER    16      33.530  58.622  11.789  0.00  0.00      A
ATOM    196  HB2 SER    16      35.250  58.300  12.347  0.00  0.00      A
ATOM    197  OG  SER    16      34.877  58.041  10.419  0.00  0.00      A
ATOM    198  HG  SER    16      34.840  57.098  10.592  0.00  0.00      A
ATOM    199  C   SER    16      34.625  60.989  12.581  0.00  0.00      A
ATOM    200  O   SER    16      33.410  61.151  12.873  0.00  0.00      A
ATOM    201  N   MET    17      35.567  61.592  13.302  0.00  0.00      A
ATOM    202  H   MET    17      36.541  61.407  13.112  0.00  0.00      A
ATOM    203  CA  MET    17      35.441  62.473  14.548  0.00  0.00      A
ATOM    204  HA  MET    17      34.713  63.253  14.329  0.00  0.00      A
ATOM    205  CB  MET    17      34.907  61.686  15.700  0.00  0.00      A
ATOM    206  HB3 MET    17      33.891  61.298  15.629  0.00  0.00      A
ATOM    207  HB2 MET    17      34.854  62.394  16.527  0.00  0.00      A
ATOM    208  CG  MET    17      35.684  60.456  16.188  0.00  0.00      A
ATOM    209  HG3 MET    17      35.584  59.701  15.409  0.00  0.00      A
ATOM    210  HG2 MET    17      36.727  60.664  16.428  0.00  0.00      A
ATOM    211  SD  MET    17      34.889  59.857  17.749  0.00  0.00      A
ATOM    212  CE  MET    17      35.566  58.187  17.839  0.00  0.00      A
ATOM    213  HE1 MET    17      35.096  57.468  17.167  0.00  0.00      A
ATOM    214  HE2 MET    17      36.643  58.303  17.719  0.00  0.00      A
ATOM    215  HE3 MET    17      35.497  57.875  18.881  0.00  0.00      A
ATOM    216  C   MET    17      36.784  63.040  14.841  0.00  0.00      A
ATOM    217  O   MET    17      37.754  62.541  14.341  0.00  0.00      A
ATOM    218  N   THR    18      36.900  64.120  15.653  0.00  0.00      A
ATOM    219  H   THR    18      36.022  64.542  15.922  0.00  0.00      A
ATOM    220  CA  THR    18      38.145  64.644  16.287  0.00  0.00      A
ATOM    221  HA  THR    18      38.986  64.583  15.596  0.00  0.00      A
ATOM    222  CB  THR    18      37.848  66.177  16.585  0.00  0.00      A
ATOM    223  HB  THR    18      38.694  66.542  17.168  0.00  0.00      A
ATOM    224  CG2 THR    18      37.769  67.091  15.325  0.00  0.00      A
ATOM    225 HG21 THR    18      38.163  68.077  15.569  0.00  0.00      A
ATOM    226 HG22 THR    18      38.279  66.614  14.488  0.00  0.00      A
ATOM    227 HG23 THR    18      36.735  67.326  15.071  0.00  0.00      A
ATOM    228  OG1 THR    18      36.741  66.498  17.441  0.00  0.00      A
ATOM    229  HG1 THR    18      35.913  66.305  16.995  0.00  0.00      A
ATOM    230  C   THR    18      38.499  64.036  17.649  0.00  0.00      A
ATOM    231  O   THR    18      37.614  63.330  18.154  0.00  0.00      A
ATOM    232  N   ALA    19      39.790  64.172  18.110  0.00  0.00      A
ATOM    233  H   ALA    19      40.541  64.377  17.467  0.00  0.00      A
ATOM    234  CA  ALA    19      40.169  63.688  19.483  0.00  0.00      A
ATOM    235  HA  ALA    19      39.857  62.658  19.655  0.00  0.00      A
ATOM    236  CB  ALA    19      41.689  63.778  19.743  0.00  0.00      A
ATOM    237  HB1 ALA    19      41.830  63.531  20.796  0.00  0.00      A
ATOM    238  HB2 ALA    19      41.888  64.849  19.784  0.00  0.00      A
ATOM    239  HB3 ALA    19      42.365  63.241  19.078  0.00  0.00      A
ATOM    240  C   ALA    19      39.374  64.376  20.591  0.00  0.00      A
ATOM    241  O   ALA    19      38.981  63.653  21.559  0.00  0.00      A
ATOM    242  N   LEU    20      39.202  65.724  20.381  0.00  0.00      A
ATOM    243  H   LEU    20      39.573  66.118  19.529  0.00  0.00      A
ATOM    244  CA  LEU    20      38.512  66.685  21.157  0.00  0.00      A
ATOM    245  HA  LEU    20      39.251  66.903  21.928  0.00  0.00      A
ATOM    246  CB  LEU    20      38.388  67.963  20.284  0.00  0.00      A
ATOM    247  HB3 LEU    20      39.305  68.342  19.833  0.00  0.00      A
ATOM    248  HB2 LEU    20      37.733  67.713  19.449  0.00  0.00      A
ATOM    249  CG  LEU    20      37.835  69.110  21.143  0.00  0.00      A
ATOM    250  HG  LEU    20      36.781  68.895  21.321  0.00  0.00      A
ATOM    251  CD1 LEU    20      38.598  69.342  22.440  0.00  0.00      A
ATOM    252 HD11 LEU    20      38.165  68.602  23.114  0.00  0.00      A
ATOM    253 HD12 LEU    20      39.661  69.186  22.255  0.00  0.00      A
ATOM    254 HD13 LEU    20      38.446  70.349  22.829  0.00  0.00      A
ATOM    255  CD2 LEU    20      37.876  70.361  20.255  0.00  0.00      A
ATOM    256 HD21 LEU    20      37.522  71.154  20.913  0.00  0.00      A
ATOM    257 HD22 LEU    20      38.928  70.400  19.971  0.00  0.00      A
ATOM    258 HD23 LEU    20      37.248  70.193  19.380  0.00  0.00      A
ATOM    259  C   LEU    20      37.180  66.078  21.628  0.00  0.00      A
ATOM    260  O   LEU    20      37.035  65.703  22.785  0.00  0.00      A
ATOM    261  N   GLU    21      36.269  65.862  20.643  0.00  0.00      A
ATOM    262  H   GLU    21      36.538  66.241  19.746  0.00  0.00      A
ATOM    263  CA  GLU    21      34.902  65.285  20.897  0.00  0.00      A
ATOM    264  HA  GLU    21      34.404  65.870  21.671  0.00  0.00      A
ATOM    265  CB  GLU    21      34.039  65.525  19.666  0.00  0.00      A
ATOM    266  HB3 GLU    21      34.179  66.556  19.342  0.00  0.00      A
ATOM    267  HB2 GLU    21      32.977  65.415  19.885  0.00  0.00      A
ATOM    268  CG  GLU    21      34.398  64.649  18.448  0.00  0.00      A
ATOM    269  HG3 GLU    21      35.467  64.451  18.368  0.00  0.00      A
ATOM    270  HG2 GLU    21      33.978  63.667  18.664  0.00  0.00      A
ATOM    271  CD  GLU    21      33.727  65.248  17.247  0.00  0.00      A
ATOM    272  OE1 GLU    21      32.469  65.202  17.071  0.00  0.00      A
ATOM    273  OE2 GLU    21      34.514  65.710  16.335  0.00  0.00      A
ATOM    274  C   GLU    21      34.787  63.765  21.287  0.00  0.00      A
ATOM    275  O   GLU    21      33.844  63.417  21.963  0.00  0.00      A
ATOM    276  N   ALA    22      35.734  62.879  21.003  0.00  0.00      A
ATOM    277  H   ALA    22      36.521  63.284  20.516  0.00  0.00      A
ATOM    278  CA  ALA    22      35.843  61.494  21.406  0.00  0.00      A
ATOM    279  HA  ALA    22      34.911  60.953  21.241  0.00  0.00      A
ATOM    280  CB  ALA    22      37.009  60.762  20.668  0.00  0.00      A
ATOM    281  HB1 ALA    22      36.925  61.017  19.611  0.00  0.00      A
ATOM    282  HB2 ALA    22      38.002  61.163  20.872  0.00  0.00      A
ATOM    283  HB3 ALA    22      36.955  59.679  20.772  0.00  0.00      A
ATOM    284  C   ALA    22      35.998  61.394  22.912  0.00  0.00      A
ATOM    285  O   ALA    22      35.356  60.588  23.594  0.00  0.00      A
ATOM    286  N   CYS    23      36.919  62.271  23.410  0.00  0.00      A
ATOM    287  H   CYS    23      37.358  62.869  22.724  0.00  0.00      A
ATOM    288  CA  CYS    23      37.128  62.456  24.806  0.00  0.00      A
ATOM    289  HA  CYS    23      37.236  61.477  25.271  0.00  0.00      A
ATOM    290  CB  CYS    23      38.344  63.185  25.051  0.00  0.00      A
ATOM    291  HB3 CYS    23      38.436  64.177  24.609  0.00  0.00      A
ATOM    292  HB2 CYS    23      38.456  63.294  26.129  0.00  0.00      A
ATOM    293  SG  CYS    23      39.673  62.069  24.386  0.00  0.00      A
ATOM    294  HG  CYS    23      39.306  62.020  23.103  0.00  0.00      A
ATOM    295  C   CYS    23      35.880  63.109  25.545  0.00  0.00      A
ATOM    296  O   CYS    23      35.553  62.663  26.645  0.00  0.00      A
ATOM    297  N   ASP    24      35.211  64.121  24.956  0.00  0.00      A
ATOM    298  H   ASP    24      35.516  64.440  24.048  0.00  0.00      A
ATOM    299  CA  ASP    24      34.045  64.741  25.508  0.00  0.00      A
ATOM    300  HA  ASP    24      34.279  65.183  26.476  0.00  0.00      A
ATOM    301  CB  ASP    24      33.654  65.792  24.379  0.00  0.00      A
ATOM    302  HB3 ASP    24      33.529  65.257  23.438  0.00  0.00      A
ATOM    303  HB2 ASP    24      34.542  66.381  24.149  0.00  0.00      A
ATOM    304  CG  ASP    24      32.459  66.622  24.778  0.00  0.00      A
ATOM    305  OD1 ASP    24      31.388  66.488  24.151  0.00  0.00      A
ATOM    306  OD2 ASP    24      32.653  67.486  25.668  0.00  0.00      A
ATOM    307  C   ASP    24      32.861  63.728  25.578  0.00  0.00      A
ATOM    308  O   ASP    24      32.263  63.776  26.668  0.00  0.00      A
ATOM    309  N   ALA    25      32.674  62.836  24.619  0.00  0.00      A
ATOM    310  H   ALA    25      33.323  62.894  23.847  0.00  0.00      A
ATOM    311  CA  ALA    25      31.719  61.841  24.608  0.00  0.00      A
ATOM    312  HA  ALA    25      30.693  62.176  24.764  0.00  0.00      A
ATOM    313  CB  ALA    25      31.884  61.162  23.203  0.00  0.00      A
ATOM    314  HB1 ALA    25      32.937  60.907  23.084  0.00  0.00      A
ATOM    315  HB2 ALA    25      31.398  61.789  22.456  0.00  0.00      A
ATOM    316  HB3 ALA    25      31.335  60.220  23.204  0.00  0.00      A
ATOM    317  C   ALA    25      31.964  60.779  25.741  0.00  0.00      A
ATOM    318  O   ALA    25      31.044  60.233  26.323  0.00  0.00      A
ATOM    319  N   ALA    26      33.257  60.643  26.182  0.00  0.00      A
ATOM    320  H   ALA    26      34.004  61.079  25.660  0.00  0.00      A
ATOM    321  CA  ALA    26      33.586  59.862  27.362  0.00  0.00      A
ATOM    322  HA  ALA    26      32.882  59.034  27.444  0.00  0.00      A
ATOM    323  CB  ALA    26      34.950  59.338  27.094  0.00  0.00      A
ATOM    324  HB1 ALA    26      35.696  60.107  26.895  0.00  0.00      A
ATOM    325  HB2 ALA    26      34.916  58.593  26.299  0.00  0.00      A
ATOM    326  HB3 ALA    26      35.309  58.858  28.005  0.00  0.00      A
ATOM    327  C   ALA    26      33.414  60.580  28.755  0.00  0.00      A
ATOM    328  O   ALA    26      32.854  60.033  29.649  0.00  0.00      A
ATOM    329  N   ILE    27      33.854  61.873  28.880  0.00  0.00      A
ATOM    330  H   ILE    27      34.341  62.316  28.114  0.00  0.00      A
ATOM    331  CA  ILE    27      33.484  62.715  29.963  0.00  0.00      A
ATOM    332  HA  ILE    27      34.007  62.305  30.827  0.00  0.00      A
ATOM    333  CB  ILE    27      34.058  64.162  29.748  0.00  0.00      A
ATOM    334  HB  ILE    27      33.729  64.332  28.723  0.00  0.00      A
ATOM    335  CG2 ILE    27      33.484  65.291  30.686  0.00  0.00      A
ATOM    336 HG21 ILE    27      33.483  66.219  30.113  0.00  0.00      A
ATOM    337 HG22 ILE    27      34.039  65.571  31.581  0.00  0.00      A
ATOM    338 HG23 ILE    27      32.510  64.944  31.032  0.00  0.00      A
ATOM    339  CG1 ILE    27      35.609  64.119  29.723  0.00  0.00      A
ATOM    340 HG13 ILE    27      35.858  63.371  28.971  0.00  0.00      A
ATOM    341 HG12 ILE    27      35.994  63.894  30.718  0.00  0.00      A
ATOM    342  CD1 ILE    27      36.132  65.531  29.345  0.00  0.00      A
ATOM    343 HD11 ILE    27      37.222  65.522  29.319  0.00  0.00      A
ATOM    344 HD12 ILE    27      35.891  65.837  28.326  0.00  0.00      A
ATOM    345 HD13 ILE    27      35.761  66.274  30.051  0.00  0.00      A
ATOM    346  C   ILE    27      31.934  62.679  30.254  0.00  0.00      A
ATOM    347  O   ILE    27      31.549  62.368  31.337  0.00  0.00      A
ATOM    348  N   ALA    28      31.105  62.743  29.179  0.00  0.00      A
ATOM    349  H   ALA    28      31.603  62.794  28.302  0.00  0.00      A
ATOM    350  CA  ALA    28      29.643  62.589  29.243  0.00  0.00      A
ATOM    351  HA  ALA    28      29.328  63.307  30.000  0.00  0.00      A
ATOM    352  CB  ALA    28      29.009  62.766  27.896  0.00  0.00      A
ATOM    353  HB1 ALA    28      27.985  62.402  27.972  0.00  0.00      A
ATOM    354  HB2 ALA    28      29.134  63.825  27.669  0.00  0.00      A
ATOM    355  HB3 ALA    28      29.548  62.188  27.146  0.00  0.00      A
ATOM    356  C   ALA    28      29.245  61.221  29.809  0.00  0.00      A
ATOM    357  O   ALA    28      28.473  61.188  30.779  0.00  0.00      A
ATOM    358  N   ARG    29      29.863  60.073  29.443  0.00  0.00      A
ATOM    359  H   ARG    29      30.450  60.052  28.621  0.00  0.00      A
ATOM    360  CA  ARG    29      29.419  58.757  30.015  0.00  0.00      A
ATOM    361  HA  ARG    29      28.345  58.820  30.187  0.00  0.00      A
ATOM    362  CB  ARG    29      29.569  57.572  29.049  0.00  0.00      A
ATOM    363  HB3 ARG    29      29.237  56.599  29.411  0.00  0.00      A
ATOM    364  HB2 ARG    29      30.607  57.468  28.732  0.00  0.00      A
ATOM    365  CG  ARG    29      28.729  57.817  27.817  0.00  0.00      A
ATOM    366  HG3 ARG    29      29.010  58.779  27.389  0.00  0.00      A
ATOM    367  HG2 ARG    29      27.677  57.788  28.102  0.00  0.00      A
ATOM    368  CD  ARG    29      29.017  56.709  26.785  0.00  0.00      A
ATOM    369  HD3 ARG    29      29.362  55.819  27.311  0.00  0.00      A
ATOM    370  HD2 ARG    29      28.039  56.449  26.381  0.00  0.00      A
ATOM    371  NE  ARG    29      30.052  57.089  25.831  0.00  0.00      A
ATOM    372  HE  ARG    29      30.968  56.894  26.210  0.00  0.00      A
ATOM    373  CZ  ARG    29      29.925  57.358  24.542  0.00  0.00      A
ATOM    374  NH1 ARG    29      28.725  57.340  23.935  0.00  0.00      A
ATOM    375 HH11 ARG    29      28.719  57.473  22.934  0.00  0.00      A
ATOM    376 HH12 ARG    29      27.907  57.241  24.520  0.00  0.00      A
ATOM    377  NH2 ARG    29      31.028  57.549  23.853  0.00  0.00      A
ATOM    378 HH21 ARG    29      30.990  57.706  22.855  0.00  0.00      A
ATOM    379 HH22 ARG    29      31.829  57.550  24.468  0.00  0.00      A
ATOM    380  C   ARG    29      29.945  58.617  31.437  0.00  0.00      A
ATOM    381  O   ARG    29      29.284  57.980  32.171  0.00  0.00      A
ATOM    382  N   ILE    30      31.076  59.222  31.818  0.00  0.00      A
ATOM    383  H   ILE    30      31.618  59.719  31.118  0.00  0.00      A
ATOM    384  CA  ILE    30      31.486  59.282  33.230  0.00  0.00      A
ATOM    385  HA  ILE    30      31.507  58.273  33.624  0.00  0.00      A
ATOM    386  CB  ILE    30      32.902  59.882  33.416  0.00  0.00      A
ATOM    387  HB  ILE    30      32.931  60.873  32.962  0.00  0.00      A
ATOM    388  CG2 ILE    30      33.206  60.022  34.922  0.00  0.00      A
ATOM    389 HG21 ILE    30      34.221  60.376  35.073  0.00  0.00      A
ATOM    390 HG22 ILE    30      32.537  60.747  35.382  0.00  0.00      A
ATOM    391 HG23 ILE    30      33.091  59.057  35.419  0.00  0.00      A
ATOM    392  CG1 ILE    30      33.987  59.001  32.753  0.00  0.00      A
ATOM    393 HG13 ILE    30      33.673  58.734  31.746  0.00  0.00      A
ATOM    394 HG12 ILE    30      34.100  58.079  33.324  0.00  0.00      A
ATOM    395  CD1 ILE    30      35.362  59.673  32.632  0.00  0.00      A
ATOM    396 HD11 ILE    30      35.801  59.842  33.614  0.00  0.00      A
ATOM    397 HD12 ILE    30      36.028  59.019  32.069  0.00  0.00      A
ATOM    398 HD13 ILE    30      35.267  60.622  32.105  0.00  0.00      A
ATOM    399  C   ILE    30      30.433  60.054  34.029  0.00  0.00      A
ATOM    400  O   ILE    30      29.780  59.497  34.913  0.00  0.00      A
ATOM    401  N   GLU    31      30.082  61.255  33.567  0.00  0.00      A
ATOM    402  H   GLU    31      30.508  61.564  32.705  0.00  0.00      A
ATOM    403  CA  GLU    31      29.166  62.128  34.289  0.00  0.00      A
ATOM    404  HA  GLU    31      29.554  62.294  35.295  0.00  0.00      A
ATOM    405  CB  GLU    31      29.335  63.542  33.710  0.00  0.00      A
ATOM    406  HB3 GLU    31      29.310  63.598  32.621  0.00  0.00      A
ATOM    407  HB2 GLU    31      28.529  64.116  34.165  0.00  0.00      A
ATOM    408  CG  GLU    31      30.614  64.223  34.183  0.00  0.00      A
ATOM    409  HG3 GLU    31      31.459  63.534  34.178  0.00  0.00      A
ATOM    410  HG2 GLU    31      30.839  64.977  33.428  0.00  0.00      A
ATOM    411  CD  GLU    31      30.541  64.814  35.604  0.00  0.00      A
ATOM    412  OE1 GLU    31      29.810  65.859  35.760  0.00  0.00      A
ATOM    413  OE2 GLU    31      31.231  64.215  36.472  0.00  0.00      A
ATOM    414  C   GLU    31      27.703  61.671  34.315  0.00  0.00      A
ATOM    415  O   GLU    31      26.943  62.204  35.128  0.00  0.00      A
ATOM    416  N   GLN    32      27.382  60.683  33.489  0.00  0.00      A
ATOM    417  H   GLN    32      28.085  60.360  32.839  0.00  0.00      A
ATOM    418  CA  GLN    32      26.036  60.169  33.417  0.00  0.00      A
ATOM    419  HA  GLN    32      25.354  60.788  34.001  0.00  0.00      A
ATOM    420  CB  GLN    32      25.558  60.263  31.962  0.00  0.00      A
ATOM    421  HB3 GLN    32      24.534  59.902  31.868  0.00  0.00      A
ATOM    422  HB2 GLN    32      26.004  59.632  31.193  0.00  0.00      A
ATOM    423  CG  GLN    32      25.518  61.766  31.513  0.00  0.00      A
ATOM    424  HG3 GLN    32      24.912  62.409  32.151  0.00  0.00      A
ATOM    425  HG2 GLN    32      26.489  62.262  31.517  0.00  0.00      A
ATOM    426  CD  GLN    32      25.043  61.876  29.978  0.00  0.00      A
ATOM    427  OE1 GLN    32      24.733  60.868  29.324  0.00  0.00      A
ATOM    428  NE2 GLN    32      24.735  63.019  29.412  0.00  0.00      A
ATOM    429 HE21 GLN    32      24.850  63.853  29.971  0.00  0.00      A
ATOM    430 HE22 GLN    32      24.497  63.082  28.433  0.00  0.00      A
ATOM    431  C   GLN    32      25.917  58.727  33.841  0.00  0.00      A
ATOM    432  O   GLN    32      24.804  58.192  33.813  0.00  0.00      A
ATOM    433  N   ARG    33      26.993  58.106  34.365  0.00  0.00      A
ATOM    434  H   ARG    33      27.881  58.595  34.331  0.00  0.00      A
ATOM    435  CA  ARG    33      26.981  56.708  34.849  0.00  0.00      A
ATOM    436  HA  ARG    33      25.950  56.427  35.069  0.00  0.00      A
ATOM    437  CB  ARG    33      27.486  55.770  33.730  0.00  0.00      A
ATOM    438  HB3 ARG    33      28.528  55.989  33.519  0.00  0.00      A
ATOM    439  HB2 ARG    33      27.427  54.738  34.075  0.00  0.00      A
ATOM    440  CG  ARG    33      26.668  55.900  32.432  0.00  0.00      A
ATOM    441  HG3 ARG    33      26.750  56.913  32.042  0.00  0.00      A
ATOM    442  HG2 ARG    33      25.624  55.693  32.665  0.00  0.00      A
ATOM    443  CD  ARG    33      27.127  54.950  31.326  0.00  0.00      A
ATOM    444  HD3 ARG    33      26.984  53.926  31.673  0.00  0.00      A
ATOM    445  HD2 ARG    33      28.189  55.117  31.130  0.00  0.00      A
ATOM    446  NE  ARG    33      26.349  55.166  30.089  0.00  0.00      A
ATOM    447  HE  ARG    33      25.644  55.893  30.113  0.00  0.00      A
ATOM    448  CZ  ARG    33      26.443  54.485  28.961  0.00  0.00      A
ATOM    449  NH1 ARG    33      27.321  53.544  28.783  0.00  0.00      A
ATOM    450 HH11 ARG    33      27.335  53.041  27.898  0.00  0.00      A
ATOM    451 HH12 ARG    33      27.918  53.265  29.555  0.00  0.00      A
ATOM    452  NH2 ARG    33      25.636  54.739  27.971  0.00  0.00      A
ATOM    453 HH21 ARG    33      25.728  54.229  27.102  0.00  0.00      A
ATOM    454 HH22 ARG    33      24.884  55.408  28.071  0.00  0.00      A
ATOM    455  C   ARG    33      27.729  56.457  36.172  0.00  0.00      A
ATOM    456  O   ARG    33      27.352  55.529  36.884  0.00  0.00      A
ATOM    457  N   ASP    34      28.673  57.311  36.583  0.00  0.00      A
ATOM    458  H   ASP    34      28.958  58.040  35.939  0.00  0.00      A
ATOM    459  CA  ASP    34      29.485  57.147  37.811  0.00  0.00      A
ATOM    460  HA  ASP    34      29.864  56.125  37.847  0.00  0.00      A
ATOM    461  CB  ASP    34      30.702  58.086  37.701  0.00  0.00      A
ATOM    462  HB3 ASP    34      30.356  59.047  37.318  0.00  0.00      A
ATOM    463  HB2 ASP    34      31.410  57.678  36.980  0.00  0.00      A
ATOM    464  CG  ASP    34      31.434  58.372  39.014  0.00  0.00      A
ATOM    465  OD1 ASP    34      31.433  59.561  39.411  0.00  0.00      A
ATOM    466  OD2 ASP    34      32.028  57.464  39.642  0.00  0.00      A
ATOM    467  C   ASP    34      28.724  57.390  39.136  0.00  0.00      A
ATOM    468  O   ASP    34      28.967  56.695  40.121  0.00  0.00      A
ATOM    469  N   GLY    35      27.823  58.376  39.186  0.00  0.00      A
ATOM    470  H   GLY    35      27.674  58.902  38.335  0.00  0.00      A
ATOM    471  CA  GLY    35      27.192  58.896  40.414  0.00  0.00      A
ATOM    472  HA3 GLY    35      26.296  59.447  40.129  0.00  0.00      A
ATOM    473  HA2 GLY    35      27.878  59.607  40.874  0.00  0.00      A
ATOM    474  C   GLY    35      26.787  57.869  41.490  0.00  0.00      A
ATOM    475  O   GLY    35      27.265  57.980  42.628  0.00  0.00      A
ATOM    476  N   PRO    36      25.922  56.881  41.171  0.00  0.00      A
ATOM    477  CD  PRO    36      25.193  56.740  39.916  0.00  0.00      A
ATOM    478  HD3 PRO    36      25.871  56.554  39.083  0.00  0.00      A
ATOM    479  HD2 PRO    36      24.602  57.640  39.734  0.00  0.00      A
ATOM    480  CG  PRO    36      24.254  55.543  40.089  0.00  0.00      A
ATOM    481  HG3 PRO    36      23.299  55.702  39.590  0.00  0.00      A
ATOM    482  HG2 PRO    36      24.736  54.636  39.721  0.00  0.00      A
ATOM    483  CB  PRO    36      24.072  55.457  41.599  0.00  0.00      A
ATOM    484  HB3 PRO    36      23.320  56.182  41.912  0.00  0.00      A
ATOM    485  HB2 PRO    36      23.786  54.453  41.917  0.00  0.00      A
ATOM    486  CA  PRO    36      25.445  55.881  42.126  0.00  0.00      A
ATOM    487  HA  PRO    36      25.320  56.330  43.112  0.00  0.00      A
ATOM    488  C   PRO    36      26.361  54.656  42.276  0.00  0.00      A
ATOM    489  O   PRO    36      26.123  53.871  43.192  0.00  0.00      A
ATOM    490  N   ILE    37      27.436  54.523  41.485  0.00  0.00      A
ATOM    491  H   ILE    37      27.604  55.230  40.778  0.00  0.00      A
ATOM    492  CA  ILE    37      28.410  53.411  41.583  0.00  0.00      A
ATOM    493  HA  ILE    37      27.993  52.642  42.232  0.00  0.00      A
ATOM    494  CB  ILE    37      28.656  52.720  40.222  0.00  0.00      A
ATOM    495  HB  ILE    37      29.385  51.924  40.385  0.00  0.00      A
ATOM    496  CG2 ILE    37      27.355  52.058  39.737  0.00  0.00      A
ATOM    497 HG21 ILE    37      26.981  51.386  40.513  0.00  0.00      A
ATOM    498 HG22 ILE    37      26.598  52.810  39.516  0.00  0.00      A
ATOM    499 HG23 ILE    37      27.545  51.474  38.840  0.00  0.00      A
ATOM    500  CG1 ILE    37      29.233  53.682  39.161  0.00  0.00      A
ATOM    501 HG13 ILE    37      28.471  54.415  38.904  0.00  0.00      A
ATOM    502 HG12 ILE    37      30.088  54.209  39.582  0.00  0.00      A
ATOM    503  CD1 ILE    37      29.707  53.003  37.870  0.00  0.00      A
ATOM    504 HD11 ILE    37      30.463  52.253  38.101  0.00  0.00      A
ATOM    505 HD12 ILE    37      28.871  52.538  37.351  0.00  0.00      A
ATOM    506 HD13 ILE    37      30.143  53.754  37.212  0.00  0.00      A
ATOM    507  C   ILE    37      29.738  53.823  42.236  0.00  0.00      A
ATOM    508  O   ILE    37      30.391  52.972  42.835  0.00  0.00      A
ATOM    509  N   ASN    38      30.024  55.130  42.316  0.00  0.00      A
ATOM    510  H   ASN    38      29.446  55.756  41.764  0.00  0.00      A
ATOM    511  CA  ASN    38      31.157  55.734  43.029  0.00  0.00      A
ATOM    512  HA  ASN    38      31.192  56.776  42.714  0.00  0.00      A
ATOM    513  CB  ASN    38      30.848  55.731  44.541  0.00  0.00      A
ATOM    514  HB3 ASN    38      30.944  54.719  44.927  0.00  0.00      A
ATOM    515  HB2 ASN    38      29.816  56.046  44.694  0.00  0.00      A
ATOM    516  CG  ASN    38      31.733  56.665  45.348  0.00  0.00      A
ATOM    517  OD1 ASN    38      31.350  57.782  45.670  0.00  0.00      A
ATOM    518  ND2 ASN    38      32.939  56.266  45.672  0.00  0.00      A
ATOM    519 HD21 ASN    38      33.280  55.385  45.316  0.00  0.00      A
ATOM    520 HD22 ASN    38      33.501  56.879  46.254  0.00  0.00      A
ATOM    521  C   ASN    38      32.516  55.116  42.625  0.00  0.00      A
ATOM    522  O   ASN    38      33.178  54.445  43.428  0.00  0.00      A
ATOM    523  N   ALA    39      32.861  55.231  41.336  0.00  0.00      A
ATOM    524  H   ALA    39      32.289  55.829  40.743  0.00  0.00      A
ATOM    525  CA  ALA    39      33.917  54.450  40.679  0.00  0.00      A
ATOM    526  HA  ALA    39      34.370  53.770  41.401  0.00  0.00      A
ATOM    527  CB  ALA    39      33.252  53.593  39.594  0.00  0.00      A
ATOM    528  HB1 ALA    39      34.007  52.989  39.091  0.00  0.00      A
ATOM    529  HB2 ALA    39      32.764  54.234  38.859  0.00  0.00      A
ATOM    530  HB3 ALA    39      32.509  52.932  40.042  0.00  0.00      A
ATOM    531  C   ALA    39      35.068  55.292  40.088  0.00  0.00      A
ATOM    532  O   ALA    39      36.219  54.864  40.186  0.00  0.00      A
ATOM    533  N   VAL    40      34.807  56.540  39.678  0.00  0.00      A
ATOM    534  H   VAL    40      33.837  56.849  39.680  0.00  0.00      A
ATOM    535  CA  VAL    40      35.812  57.495  39.161  0.00  0.00      A
ATOM    536  HA  VAL    40      36.760  56.978  39.003  0.00  0.00      A
ATOM    537  CB  VAL    40      35.365  58.065  37.797  0.00  0.00      A
ATOM    538  HB  VAL    40      34.347  58.447  37.887  0.00  0.00      A
ATOM    539  CG1 VAL    40      36.257  59.206  37.287  0.00  0.00      A
ATOM    540 HG11 VAL    40      37.296  58.880  37.247  0.00  0.00      A
ATOM    541 HG12 VAL    40      35.951  59.500  36.285  0.00  0.00      A
ATOM    542 HG13 VAL    40      36.173  60.075  37.939  0.00  0.00      A
ATOM    543  CG2 VAL    40      35.380  56.956  36.735  0.00  0.00      A
ATOM    544 HG21 VAL    40      36.392  56.561  36.620  0.00  0.00      A
ATOM    545 HG22 VAL    40      35.042  57.349  35.777  0.00  0.00      A
ATOM    546 HG23 VAL    40      34.717  56.144  37.028  0.00  0.00      A
ATOM    547  C   VAL    40      36.055  58.611  40.181  0.00  0.00      A
ATOM    548  O   VAL    40      35.122  59.088  40.829  0.00  0.00      A
ATOM    549  N   VAL    41      37.318  58.977  40.387  0.00  0.00      A
ATOM    550  H   VAL    41      38.027  58.586  39.769  0.00  0.00      A
ATOM    551  CA  VAL    41      37.800  59.901  41.429  0.00  0.00      A
ATOM    552  HA  VAL    41      36.991  60.563  41.738  0.00  0.00      A
ATOM    553  CB  VAL    41      38.302  59.127  42.670  0.00  0.00      A
ATOM    554  HB  VAL    41      38.653  59.859  43.396  0.00  0.00      A
ATOM    555  CG1 VAL    41      37.181  58.318  43.336  0.00  0.00      A
ATOM    556 HG11 VAL    41      37.573  57.809  44.213  0.00  0.00      A
ATOM    557 HG12 VAL    41      36.374  58.986  43.637  0.00  0.00      A
ATOM    558 HG13 VAL    41      36.789  57.569  42.650  0.00  0.00      A
ATOM    559  CG2 VAL    41      39.462  58.164  42.377  0.00  0.00      A
ATOM    560 HG21 VAL    41      39.154  57.409  41.655  0.00  0.00      A
ATOM    561 HG22 VAL    41      40.315  58.712  41.980  0.00  0.00      A
ATOM    562 HG23 VAL    41      39.773  57.672  43.298  0.00  0.00      A
ATOM    563  C   VAL    41      38.927  60.765  40.860  0.00  0.00      A
ATOM    564  O   VAL    41      39.586  60.351  39.912  0.00  0.00      A
ATOM    565  N   VAL    42      39.235  61.916  41.472  0.00  0.00      A
ATOM    566  H   VAL    42      38.667  62.220  42.257  0.00  0.00      A
ATOM    567  CA  VAL    42      40.295  62.829  40.978  0.00  0.00      A
ATOM    568  HA  VAL    42      40.150  63.785  41.480  0.00  0.00      A
ATOM    569  CB  VAL    42      41.710  62.337  41.368  0.00  0.00      A
ATOM    570  HB  VAL    42      41.952  61.437  40.806  0.00  0.00      A
ATOM    571  CG1 VAL    42      42.784  63.394  41.086  0.00  0.00      A
ATOM    572 HG11 VAL    42      42.575  64.305  41.649  0.00  0.00      A
ATOM    573 HG12 VAL    42      43.761  63.005  41.369  0.00  0.00      A
ATOM    574 HG13 VAL    42      42.808  63.626  40.024  0.00  0.00      A
ATOM    575  CG2 VAL    42      41.812  62.005  42.863  0.00  0.00      A
ATOM    576 HG21 VAL    42      41.154  61.170  43.102  0.00  0.00      A
ATOM    577 HG22 VAL    42      41.529  62.872  43.461  0.00  0.00      A
ATOM    578 HG23 VAL    42      42.832  61.712  43.113  0.00  0.00      A
ATOM    579  C   VAL    42      40.132  63.109  39.468  0.00  0.00      A
ATOM    580  O   VAL    42      40.935  62.705  38.625  0.00  0.00      A
ATOM    581  N   ARG    43      38.940  63.600  39.114  0.00  0.00      A
ATOM    582  H   ARG    43      38.374  63.953  39.875  0.00  0.00      A
ATOM    583  CA  ARG    43      38.558  64.012  37.754  0.00  0.00      A
ATOM    584  HA  ARG    43      38.642  63.160  37.078  0.00  0.00      A
ATOM    585  CB  ARG    43      37.104  64.533  37.775  0.00  0.00      A
ATOM    586  HB3 ARG    43      37.044  65.358  38.486  0.00  0.00      A
ATOM    587  HB2 ARG    43      36.862  64.938  36.791  0.00  0.00      A
ATOM    588  CG  ARG    43      36.031  63.482  38.140  0.00  0.00      A
ATOM    589  HG3 ARG    43      36.344  62.901  39.009  0.00  0.00      A
ATOM    590  HG2 ARG    43      35.910  62.799  37.300  0.00  0.00      A
ATOM    591  CD  ARG    43      34.689  64.169  38.474  0.00  0.00      A
ATOM    592  HD3 ARG    43      34.631  64.340  39.551  0.00  0.00      A
ATOM    593  HD2 ARG    43      34.674  65.150  37.994  0.00  0.00      A
ATOM    594  NE  ARG    43      33.492  63.434  38.009  0.00  0.00      A
ATOM    595  HE  ARG    43      32.938  63.872  37.275  0.00  0.00      A
ATOM    596  CZ  ARG    43      32.973  62.291  38.422  0.00  0.00      A
ATOM    597  NH1 ARG    43      33.443  61.542  39.372  0.00  0.00      A
ATOM    598 HH11 ARG    43      32.919  60.702  39.605  0.00  0.00      A
ATOM    599 HH12 ARG    43      34.104  61.919  40.040  0.00  0.00      A
ATOM    600  NH2 ARG    43      31.880  61.877  37.868  0.00  0.00      A
ATOM    601 HH21 ARG    43      31.405  62.506  37.226  0.00  0.00      A
ATOM    602 HH22 ARG    43      31.453  61.034  38.239  0.00  0.00      A
ATOM    603  C   ARG    43      39.524  65.103  37.273  0.00  0.00      A
ATOM    604  O   ARG    43      39.931  65.960  38.057  0.00  0.00      A
ATOM    605  N   ASP    44      39.809  65.156  35.974  0.00  0.00      A
ATOM    606  H   ASP    44      39.510  64.387  35.383  0.00  0.00      A
ATOM    607  CA  ASP    44      40.776  66.109  35.398  0.00  0.00      A
ATOM    608  HA  ASP    44      40.878  66.956  36.075  0.00  0.00      A
ATOM    609  CB  ASP    44      42.147  65.418  35.338  0.00  0.00      A
ATOM    610  HB3 ASP    44      42.113  64.638  34.575  0.00  0.00      A
ATOM    611  HB2 ASP    44      42.346  64.937  36.297  0.00  0.00      A
ATOM    612  CG  ASP    44      43.306  66.377  35.052  0.00  0.00      A
ATOM    613  OD1 ASP    44      44.084  66.063  34.115  0.00  0.00      A
ATOM    614  OD2 ASP    44      43.483  67.386  35.785  0.00  0.00      A
ATOM    615  C   ASP    44      40.298  66.686  34.046  0.00  0.00      A
ATOM    616  O   ASP    44      41.097  67.107  33.207  0.00  0.00      A
ATOM    617  N   PHE    45      38.972  66.701  33.834  0.00  0.00      A
ATOM    618  H   PHE    45      38.415  66.329  34.589  0.00  0.00      A
ATOM    619  CA  PHE    45      38.312  67.035  32.591  0.00  0.00      A
ATOM    620  HA  PHE    45      38.550  66.199  31.934  0.00  0.00      A
ATOM    621  CB  PHE    45      36.837  67.013  32.846  0.00  0.00      A
ATOM    622  HB3 PHE    45      36.593  67.851  33.498  0.00  0.00      A
ATOM    623  HB2 PHE    45      36.249  67.233  31.955  0.00  0.00      A
ATOM    624  CG  PHE    45      36.328  65.728  33.593  0.00  0.00      A
ATOM    625  CD1 PHE    45      36.893  64.419  33.483  0.00  0.00      A
ATOM    626  HD1 PHE    45      37.728  64.303  32.808  0.00  0.00      A
ATOM    627  CE1 PHE    45      36.289  63.325  34.142  0.00  0.00      A
ATOM    628  HE1 PHE    45      36.805  62.377  34.177  0.00  0.00      A
ATOM    629  CZ  PHE    45      35.074  63.482  34.778  0.00  0.00      A
ATOM    630  HZ  PHE    45      34.544  62.608  35.126  0.00  0.00      A
ATOM    631  CE2 PHE    45      34.383  64.698  34.807  0.00  0.00      A
ATOM    632  HE2 PHE    45      33.474  64.882  35.361  0.00  0.00      A
ATOM    633  CD2 PHE    45      35.028  65.818  34.184  0.00  0.00      A
ATOM    634  HD2 PHE    45      34.545  66.775  34.315  0.00  0.00      A
ATOM    635  C   PHE    45      38.667  68.351  31.870  0.00  0.00      A
ATOM    636  O   PHE    45      38.554  68.499  30.673  0.00  0.00      A
ATOM    637  N   ASP    46      39.123  69.307  32.641  0.00  0.00      A
ATOM    638  H   ASP    46      39.289  68.939  33.567  0.00  0.00      A
ATOM    639  CA  ASP    46      39.530  70.698  32.289  0.00  0.00      A
ATOM    640  HA  ASP    46      38.892  70.919  31.433  0.00  0.00      A
ATOM    641  CB  ASP    46      39.231  71.592  33.489  0.00  0.00      A
ATOM    642  HB3 ASP    46      38.259  71.405  33.946  0.00  0.00      A
ATOM    643  HB2 ASP    46      39.853  71.337  34.347  0.00  0.00      A
ATOM    644  CG  ASP    46      39.341  73.083  33.120  0.00  0.00      A
ATOM    645  OD1 ASP    46      38.348  73.689  32.680  0.00  0.00      A
ATOM    646  OD2 ASP    46      40.518  73.588  33.119  0.00  0.00      A
ATOM    647  C   ASP    46      41.035  70.689  31.749  0.00  0.00      A
ATOM    648  O   ASP    46      41.215  71.101  30.598  0.00  0.00      A
ATOM    649  N   ARG    47      42.063  69.952  32.340  0.00  0.00      A
ATOM    650  H   ARG    47      41.796  69.393  33.138  0.00  0.00      A
ATOM    651  CA  ARG    47      43.437  69.794  31.728  0.00  0.00      A
ATOM    652  HA  ARG    47      43.744  70.720  31.242  0.00  0.00      A
ATOM    653  CB  ARG    47      44.386  69.435  32.840  0.00  0.00      A
ATOM    654  HB3 ARG    47      44.429  70.282  33.526  0.00  0.00      A
ATOM    655  HB2 ARG    47      44.084  68.556  33.408  0.00  0.00      A
ATOM    656  CG  ARG    47      45.841  69.123  32.251  0.00  0.00      A
ATOM    657  HG3 ARG    47      45.708  68.156  31.765  0.00  0.00      A
ATOM    658  HG2 ARG    47      46.515  68.994  33.098  0.00  0.00      A
ATOM    659  CD  ARG    47      46.400  70.175  31.289  0.00  0.00      A
ATOM    660  HD3 ARG    47      45.642  70.781  30.794  0.00  0.00      A
ATOM    661  HD2 ARG    47      47.086  70.819  31.840  0.00  0.00      A
ATOM    662  NE  ARG    47      47.112  69.357  30.192  0.00  0.00      A
ATOM    663  HE  ARG    47      47.265  68.378  30.391  0.00  0.00      A
ATOM    664  CZ  ARG    47      47.619  69.868  29.096  0.00  0.00      A
ATOM    665  NH1 ARG    47      47.491  71.154  28.738  0.00  0.00      A
ATOM    666 HH11 ARG    47      46.994  71.838  29.292  0.00  0.00      A
ATOM    667 HH12 ARG    47      47.994  71.517  27.941  0.00  0.00      A
ATOM    668  NH2 ARG    47      48.391  69.135  28.318  0.00  0.00      A
ATOM    669 HH21 ARG    47      48.533  68.159  28.535  0.00  0.00      A
ATOM    670 HH22 ARG    47      48.868  69.504  27.507  0.00  0.00      A
ATOM    671  C   ARG    47      43.380  68.815  30.553  0.00  0.00      A
ATOM    672  O   ARG    47      43.972  69.068  29.470  0.00  0.00      A
ATOM    673  N   ALA    48      42.613  67.680  30.660  0.00  0.00      A
ATOM    674  H   ALA    48      42.221  67.423  31.555  0.00  0.00      A
ATOM    675  CA  ALA    48      42.503  66.696  29.534  0.00  0.00      A
ATOM    676  HA  ALA    48      43.530  66.538  29.206  0.00  0.00      A
ATOM    677  CB  ALA    48      41.965  65.446  30.158  0.00  0.00      A
ATOM    678  HB1 ALA    48      41.669  64.817  29.319  0.00  0.00      A
ATOM    679  HB2 ALA    48      42.786  64.944  30.670  0.00  0.00      A
ATOM    680  HB3 ALA    48      41.183  65.569  30.908  0.00  0.00      A
ATOM    681  C   ALA    48      41.695  67.102  28.249  0.00  0.00      A
ATOM    682  O   ALA    48      41.890  66.562  27.173  0.00  0.00      A
ATOM    683  N   ARG    49      40.878  68.165  28.445  0.00  0.00      A
ATOM    684  H   ARG    49      40.775  68.557  29.370  0.00  0.00      A
ATOM    685  CA  ARG    49      40.223  68.773  27.275  0.00  0.00      A
ATOM    686  HA  ARG    49      39.819  67.992  26.630  0.00  0.00      A
ATOM    687  CB  ARG    49      39.122  69.677  27.748  0.00  0.00      A
ATOM    688  HB3 ARG    49      39.408  70.579  28.288  0.00  0.00      A
ATOM    689  HB2 ARG    49      38.399  69.039  28.257  0.00  0.00      A
ATOM    690  CG  ARG    49      38.305  70.408  26.682  0.00  0.00      A
ATOM    691  HG3 ARG    49      39.017  71.001  26.108  0.00  0.00      A
ATOM    692  HG2 ARG    49      37.929  69.792  25.864  0.00  0.00      A
ATOM    693  CD  ARG    49      37.230  71.421  27.085  0.00  0.00      A
ATOM    694  HD3 ARG    49      36.856  71.992  26.235  0.00  0.00      A
ATOM    695  HD2 ARG    49      37.731  72.162  27.707  0.00  0.00      A
ATOM    696  NE  ARG    49      36.046  70.827  27.820  0.00  0.00      A
ATOM    697  HE  ARG    49      35.388  70.262  27.302  0.00  0.00      A
ATOM    698  CZ  ARG    49      35.859  70.663  29.159  0.00  0.00      A
ATOM    699  NH1 ARG    49      36.431  71.412  30.086  0.00  0.00      A
ATOM    700 HH11 ARG    49      37.164  72.024  29.757  0.00  0.00      A
ATOM    701 HH12 ARG    49      36.463  71.049  31.028  0.00  0.00      A
ATOM    702  NH2 ARG    49      34.923  69.793  29.513  0.00  0.00      A
ATOM    703 HH21 ARG    49      34.686  69.688  30.489  0.00  0.00      A
ATOM    704 HH22 ARG    49      34.350  69.454  28.754  0.00  0.00      A
ATOM    705  C   ARG    49      41.255  69.569  26.433  0.00  0.00      A
ATOM    706  O   ARG    49      41.149  69.628  25.171  0.00  0.00      A
ATOM    707  N   ASP    50      42.339  70.011  27.038  0.00  0.00      A
ATOM    708  H   ASP    50      42.553  69.848  28.012  0.00  0.00      A
ATOM    709  CA  ASP    50      43.423  70.616  26.194  0.00  0.00      A
ATOM    710  HA  ASP    50      43.059  71.142  25.311  0.00  0.00      A
ATOM    711  CB  ASP    50      44.209  71.524  27.186  0.00  0.00      A
ATOM    712  HB3 ASP    50      43.576  72.095  27.866  0.00  0.00      A
ATOM    713  HB2 ASP    50      44.922  70.947  27.775  0.00  0.00      A
ATOM    714  CG  ASP    50      45.121  72.506  26.440  0.00  0.00      A
ATOM    715  OD1 ASP    50      44.502  73.293  25.679  0.00  0.00      A
ATOM    716  OD2 ASP    50      46.307  72.369  26.330  0.00  0.00      A
ATOM    717  C   ASP    50      44.351  69.493  25.735  0.00  0.00      A
ATOM    718  O   ASP    50      44.856  69.665  24.636  0.00  0.00      A
ATOM    719  N   ALA    51      44.418  68.311  26.441  0.00  0.00      A
ATOM    720  H   ALA    51      43.977  68.245  27.347  0.00  0.00      A
ATOM    721  CA  ALA    51      45.208  67.183  25.951  0.00  0.00      A
ATOM    722  HA  ALA    51      46.133  67.663  25.632  0.00  0.00      A
ATOM    723  CB  ALA    51      45.460  66.119  27.070  0.00  0.00      A
ATOM    724  HB1 ALA    51      46.091  65.325  26.672  0.00  0.00      A
ATOM    725  HB2 ALA    51      44.546  65.768  27.549  0.00  0.00      A
ATOM    726  HB3 ALA    51      46.045  66.706  27.778  0.00  0.00      A
ATOM    727  C   ALA    51      44.511  66.516  24.683  0.00  0.00      A
ATOM    728  O   ALA    51      45.220  66.160  23.755  0.00  0.00      A
ATOM    729  N   ALA    52      43.190  66.378  24.666  0.00  0.00      A
ATOM    730  H   ALA    52      42.670  66.400  25.532  0.00  0.00      A
ATOM    731  CA  ALA    52      42.399  66.154  23.496  0.00  0.00      A
ATOM    732  HA  ALA    52      42.600  65.152  23.114  0.00  0.00      A
ATOM    733  CB  ALA    52      40.968  66.168  24.038  0.00  0.00      A
ATOM    734  HB1 ALA    52      40.642  67.164  24.336  0.00  0.00      A
ATOM    735  HB2 ALA    52      41.010  65.498  24.897  0.00  0.00      A
ATOM    736  HB3 ALA    52      40.287  65.675  23.344  0.00  0.00      A
ATOM    737  C   ALA    52      42.509  67.113  22.328  0.00  0.00      A
ATOM    738  O   ALA    52      42.691  66.580  21.264  0.00  0.00      A
ATOM    739  N   LYS    53      42.395  68.386  22.567  0.00  0.00      A
ATOM    740  H   LYS    53      41.996  68.735  23.427  0.00  0.00      A
ATOM    741  CA  LYS    53      42.576  69.374  21.494  0.00  0.00      A
ATOM    742  HA  LYS    53      41.784  69.294  20.749  0.00  0.00      A
ATOM    743  CB  LYS    53      42.419  70.773  22.129  0.00  0.00      A
ATOM    744  HB3 LYS    53      43.282  71.080  22.720  0.00  0.00      A
ATOM    745  HB2 LYS    53      41.593  70.880  22.832  0.00  0.00      A
ATOM    746  CG  LYS    53      41.921  71.738  21.068  0.00  0.00      A
ATOM    747  HG3 LYS    53      40.955  71.498  20.624  0.00  0.00      A
ATOM    748  HG2 LYS    53      42.631  71.712  20.242  0.00  0.00      A
ATOM    749  CD  LYS    53      41.872  73.159  21.696  0.00  0.00      A
ATOM    750  HD3 LYS    53      41.637  73.900  20.931  0.00  0.00      A
ATOM    751  HD2 LYS    53      41.060  73.262  22.416  0.00  0.00      A
ATOM    752  CE  LYS    53      43.177  73.684  22.410  0.00  0.00      A
ATOM    753  HE3 LYS    53      44.066  73.173  22.041  0.00  0.00      A
ATOM    754  HE2 LYS    53      42.935  73.290  23.397  0.00  0.00      A
ATOM    755  NZ  LYS    53      43.197  75.184  22.486  0.00  0.00      A
ATOM    756  HZ1 LYS    53      43.109  75.577  21.560  0.00  0.00      A
ATOM    757  HZ2 LYS    53      42.549  75.626  23.122  0.00  0.00      A
ATOM    758  HZ3 LYS    53      44.058  75.538  22.875  0.00  0.00      A
ATOM    759  C   LYS    53      43.961  69.128  20.871  0.00  0.00      A
ATOM    760  O   LYS    53      44.049  69.181  19.627  0.00  0.00      A
ATOM    761  N   ALA    54      45.077  69.063  21.652  0.00  0.00      A
ATOM    762  H   ALA    54      44.941  69.294  22.626  0.00  0.00      A
ATOM    763  CA  ALA    54      46.438  68.815  21.170  0.00  0.00      A
ATOM    764  HA  ALA    54      46.737  69.524  20.398  0.00  0.00      A
ATOM    765  CB  ALA    54      47.399  68.978  22.294  0.00  0.00      A
ATOM    766  HB1 ALA    54      46.903  68.603  23.189  0.00  0.00      A
ATOM    767  HB2 ALA    54      47.694  70.014  22.461  0.00  0.00      A
ATOM    768  HB3 ALA    54      48.395  68.557  22.155  0.00  0.00      A
ATOM    769  C   ALA    54      46.715  67.471  20.554  0.00  0.00      A
ATOM    770  O   ALA    54      47.304  67.523  19.477  0.00  0.00      A
ATOM    771  N   ALA    55      46.113  66.344  20.990  0.00  0.00      A
ATOM    772  H   ALA    55      45.576  66.426  21.841  0.00  0.00      A
ATOM    773  CA  ALA    55      46.146  65.097  20.288  0.00  0.00      A
ATOM    774  HA  ALA    55      47.141  64.654  20.249  0.00  0.00      A
ATOM    775  CB  ALA    55      45.352  63.955  21.012  0.00  0.00      A
ATOM    776  HB1 ALA    55      44.326  64.306  21.121  0.00  0.00      A
ATOM    777  HB2 ALA    55      45.831  63.741  21.967  0.00  0.00      A
ATOM    778  HB3 ALA    55      45.277  63.054  20.402  0.00  0.00      A
ATOM    779  C   ALA    55      45.699  65.186  18.858  0.00  0.00      A
ATOM    780  O   ALA    55      46.415  64.711  17.935  0.00  0.00      A
ATOM    781  N   ASP    56      44.575  65.873  18.654  0.00  0.00      A
ATOM    782  H   ASP    56      44.139  66.216  19.498  0.00  0.00      A
ATOM    783  CA  ASP    56      44.061  66.252  17.272  0.00  0.00      A
ATOM    784  HA  ASP    56      43.906  65.282  16.799  0.00  0.00      A
ATOM    785  CB  ASP    56      42.713  66.947  17.484  0.00  0.00      A
ATOM    786  HB3 ASP    56      42.106  66.499  18.272  0.00  0.00      A
ATOM    787  HB2 ASP    56      42.957  67.981  17.726  0.00  0.00      A
ATOM    788  CG  ASP    56      41.950  66.969  16.118  0.00  0.00      A
ATOM    789  OD1 ASP    56      41.197  65.946  15.794  0.00  0.00      A
ATOM    790  OD2 ASP    56      42.102  67.933  15.384  0.00  0.00      A
ATOM    791  C   ASP    56      44.928  67.148  16.385  0.00  0.00      A
ATOM    792  O   ASP    56      44.854  67.058  15.127  0.00  0.00      A
ATOM    793  N   ALA    57      45.728  67.989  17.006  0.00  0.00      A
ATOM    794  H   ALA    57      45.729  68.020  18.015  0.00  0.00      A
ATOM    795  CA  ALA    57      46.758  68.759  16.396  0.00  0.00      A
ATOM    796  HA  ALA    57      46.300  69.262  15.544  0.00  0.00      A
ATOM    797  CB  ALA    57      47.184  69.877  17.345  0.00  0.00      A
ATOM    798  HB1 ALA    57      47.795  70.514  16.706  0.00  0.00      A
ATOM    799  HB2 ALA    57      46.296  70.332  17.783  0.00  0.00      A
ATOM    800  HB3 ALA    57      47.764  69.493  18.184  0.00  0.00      A
ATOM    801  C   ALA    57      47.857  67.870  15.832  0.00  0.00      A
ATOM    802  O   ALA    57      48.524  68.345  14.900  0.00  0.00      A
ATOM    803  N   GLU    58      48.108  66.642  16.308  0.00  0.00      A
ATOM    804  H   GLU    58      47.571  66.305  17.094  0.00  0.00      A
ATOM    805  CA  GLU    58      49.120  65.769  15.827  0.00  0.00      A
ATOM    806  HA  GLU    58      49.941  66.347  15.403  0.00  0.00      A
ATOM    807  CB  GLU    58      49.702  64.856  16.957  0.00  0.00      A
ATOM    808  HB3 GLU    58      50.375  64.130  16.500  0.00  0.00      A
ATOM    809  HB2 GLU    58      48.914  64.261  17.417  0.00  0.00      A
ATOM    810  CG  GLU    58      50.503  65.626  17.978  0.00  0.00      A
ATOM    811  HG3 GLU    58      49.887  66.434  18.374  0.00  0.00      A
ATOM    812  HG2 GLU    58      51.350  66.057  17.444  0.00  0.00      A
ATOM    813  CD  GLU    58      51.127  64.836  19.095  0.00  0.00      A
ATOM    814  OE1 GLU    58      52.367  64.674  19.076  0.00  0.00      A
ATOM    815  OE2 GLU    58      50.488  64.265  19.973  0.00  0.00      A
ATOM    816  C   GLU    58      48.602  64.941  14.616  0.00  0.00      A
ATOM    817  O   GLU    58      49.327  64.689  13.629  0.00  0.00      A
ATOM    818  N   ILE    59      47.313  64.589  14.585  0.00  0.00      A
ATOM    819  H   ILE    59      46.655  64.944  15.264  0.00  0.00      A
ATOM    820  CA  ILE    59      46.746  64.000  13.354  0.00  0.00      A
ATOM    821  HA  ILE    59      47.514  63.344  12.945  0.00  0.00      A
ATOM    822  CB  ILE    59      45.439  63.225  13.614  0.00  0.00      A
ATOM    823  HB  ILE    59      45.711  62.443  14.323  0.00  0.00      A
ATOM    824  CG2 ILE    59      44.366  64.055  14.301  0.00  0.00      A
ATOM    825 HG21 ILE    59      43.618  63.401  14.750  0.00  0.00      A
ATOM    826 HG22 ILE    59      43.893  64.782  13.640  0.00  0.00      A
ATOM    827 HG23 ILE    59      44.792  64.634  15.120  0.00  0.00      A
ATOM    828  CG1 ILE    59      44.684  62.629  12.411  0.00  0.00      A
ATOM    829 HG13 ILE    59      43.842  62.002  12.706  0.00  0.00      A
ATOM    830 HG12 ILE    59      44.402  63.429  11.728  0.00  0.00      A
ATOM    831  CD1 ILE    59      45.643  61.627  11.848  0.00  0.00      A
ATOM    832 HD11 ILE    59      45.134  61.130  11.022  0.00  0.00      A
ATOM    833 HD12 ILE    59      45.947  60.946  12.643  0.00  0.00      A
ATOM    834 HD13 ILE    59      46.549  62.137  11.521  0.00  0.00      A
ATOM    835  C   ILE    59      46.610  65.061  12.243  0.00  0.00      A
ATOM    836  O   ILE    59      46.603  64.713  11.089  0.00  0.00      A
ATOM    837  N   ALA    60      46.479  66.373  12.623  0.00  0.00      A
ATOM    838  H   ALA    60      46.406  66.541  13.616  0.00  0.00      A
ATOM    839  CA  ALA    60      46.567  67.473  11.658  0.00  0.00      A
ATOM    840  HA  ALA    60      45.700  67.297  11.023  0.00  0.00      A
ATOM    841  CB  ALA    60      46.358  68.784  12.371  0.00  0.00      A
ATOM    842  HB1 ALA    60      46.300  69.565  11.612  0.00  0.00      A
ATOM    843  HB2 ALA    60      45.476  68.674  13.002  0.00  0.00      A
ATOM    844  HB3 ALA    60      47.218  68.938  13.022  0.00  0.00      A
ATOM    845  C   ALA    60      47.934  67.533  10.987  0.00  0.00      A
ATOM    846  O   ALA    60      47.954  68.090   9.858  0.00  0.00      A
ATOM    847  N   ALA    61      48.993  66.985  11.550  0.00  0.00      A
ATOM    848  H   ALA    61      48.925  66.616  12.488  0.00  0.00      A
ATOM    849  CA  ALA    61      50.217  66.601  10.884  0.00  0.00      A
ATOM    850  HA  ALA    61      50.348  67.306  10.064  0.00  0.00      A
ATOM    851  CB  ALA    61      51.284  66.842  11.822  0.00  0.00      A
ATOM    852  HB1 ALA    61      51.191  66.203  12.700  0.00  0.00      A
ATOM    853  HB2 ALA    61      52.248  66.811  11.314  0.00  0.00      A
ATOM    854  HB3 ALA    61      51.236  67.895  12.099  0.00  0.00      A
ATOM    855  C   ALA    61      50.296  65.208  10.215  0.00  0.00      A
ATOM    856  O   ALA    61      51.320  64.744   9.713  0.00  0.00      A
ATOM    857  N   ALA    62      49.190  64.519  10.065  0.00  0.00      A
ATOM    858  H   ALA    62      48.368  65.027  10.359  0.00  0.00      A
ATOM    859  CA  ALA    62      49.059  63.124   9.620  0.00  0.00      A
ATOM    860  HA  ALA    62      47.988  62.920   9.638  0.00  0.00      A
ATOM    861  CB  ALA    62      49.523  62.964   8.113  0.00  0.00      A
ATOM    862  HB1 ALA    62      50.405  63.525   7.804  0.00  0.00      A
ATOM    863  HB2 ALA    62      49.667  61.898   7.942  0.00  0.00      A
ATOM    864  HB3 ALA    62      48.796  63.335   7.390  0.00  0.00      A
ATOM    865  C   ALA    62      49.641  62.068  10.590  0.00  0.00      A
ATOM    866  O   ALA    62      49.543  60.881  10.202  0.00  0.00      A
ATOM    867  N   VAL    63      50.369  62.368  11.691  0.00  0.00      A
ATOM    868  H   VAL    63      50.315  63.333  11.985  0.00  0.00      A
ATOM    869  CA  VAL    63      50.888  61.351  12.525  0.00  0.00      A
ATOM    870  HA  VAL    63      51.584  60.764  11.926  0.00  0.00      A
ATOM    871  CB  VAL    63      51.773  61.866  13.677  0.00  0.00      A
ATOM    872  HB  VAL    63      51.108  62.172  14.484  0.00  0.00      A
ATOM    873  CG1 VAL    63      52.791  60.797  14.036  0.00  0.00      A
ATOM    874 HG11 VAL    63      53.322  60.392  13.175  0.00  0.00      A
ATOM    875 HG12 VAL    63      52.292  59.960  14.525  0.00  0.00      A
ATOM    876 HG13 VAL    63      53.534  61.245  14.696  0.00  0.00      A
ATOM    877  CG2 VAL    63      52.681  63.028  13.192  0.00  0.00      A
ATOM    878 HG21 VAL    63      53.489  62.760  12.512  0.00  0.00      A
ATOM    879 HG22 VAL    63      52.032  63.794  12.767  0.00  0.00      A
ATOM    880 HG23 VAL    63      53.220  63.487  14.021  0.00  0.00      A
ATOM    881  C   VAL    63      49.793  60.519  13.138  0.00  0.00      A
ATOM    882  O   VAL    63      49.100  60.804  14.123  0.00  0.00      A
ATOM    883  N   ARG    64      49.692  59.285  12.576  0.00  0.00      A
ATOM    884  H   ARG    64      50.294  59.089  11.789  0.00  0.00      A
ATOM    885  CA  ARG    64      48.885  58.182  13.134  0.00  0.00      A
ATOM    886  HA  ARG    64      47.939  58.604  13.473  0.00  0.00      A
ATOM    887  CB  ARG    64      48.465  57.161  12.032  0.00  0.00      A
ATOM    888  HB3 ARG    64      49.306  56.550  11.703  0.00  0.00      A
ATOM    889  HB2 ARG    64      48.022  57.777  11.249  0.00  0.00      A
ATOM    890  CG  ARG    64      47.394  56.283  12.711  0.00  0.00      A
ATOM    891  HG3 ARG    64      47.925  55.706  13.467  0.00  0.00      A
ATOM    892  HG2 ARG    64      46.641  56.885  13.220  0.00  0.00      A
ATOM    893  CD  ARG    64      46.848  55.374  11.617  0.00  0.00      A
ATOM    894  HD3 ARG    64      46.573  56.030  10.790  0.00  0.00      A
ATOM    895  HD2 ARG    64      47.741  54.861  11.259  0.00  0.00      A
ATOM    896  NE  ARG    64      45.811  54.478  12.197  0.00  0.00      A
ATOM    897  HE  ARG    64      45.970  54.008  13.077  0.00  0.00      A
ATOM    898  CZ  ARG    64      44.771  53.937  11.507  0.00  0.00      A
ATOM    899  NH1 ARG    64      44.519  54.269  10.253  0.00  0.00      A
ATOM    900 HH11 ARG    64      43.799  53.705   9.824  0.00  0.00      A
ATOM    901 HH12 ARG    64      45.095  54.889   9.702  0.00  0.00      A
ATOM    902  NH2 ARG    64      43.966  53.106  12.084  0.00  0.00      A
ATOM    903 HH21 ARG    64      44.223  52.827  13.021  0.00  0.00      A
ATOM    904 HH22 ARG    64      43.165  52.810  11.545  0.00  0.00      A
ATOM    905  C   ARG    64      49.705  57.581  14.230  0.00  0.00      A
ATOM    906  O   ARG    64      50.739  56.941  13.930  0.00  0.00      A
ATOM    907  N   LYS    65      49.238  57.666  15.461  0.00  0.00      A
ATOM    908  H   LYS    65      48.322  58.091  15.493  0.00  0.00      A
ATOM    909  CA  LYS    65      49.796  57.115  16.755  0.00  0.00      A
ATOM    910  HA  LYS    65      50.840  56.886  16.543  0.00  0.00      A
ATOM    911  CB  LYS    65      49.818  58.352  17.775  0.00  0.00      A
ATOM    912  HB3 LYS    65      50.291  58.138  18.734  0.00  0.00      A
ATOM    913  HB2 LYS    65      48.785  58.616  17.998  0.00  0.00      A
ATOM    914  CG  LYS    65      50.745  59.542  17.135  0.00  0.00      A
ATOM    915  HG3 LYS    65      51.742  59.112  17.038  0.00  0.00      A
ATOM    916  HG2 LYS    65      50.355  59.815  16.154  0.00  0.00      A
ATOM    917  CD  LYS    65      50.844  60.853  17.983  0.00  0.00      A
ATOM    918  HD3 LYS    65      51.683  61.465  17.652  0.00  0.00      A
ATOM    919  HD2 LYS    65      49.925  61.400  17.773  0.00  0.00      A
ATOM    920  CE  LYS    65      50.970  60.661  19.439  0.00  0.00      A
ATOM    921  HE3 LYS    65      50.740  61.586  19.968  0.00  0.00      A
ATOM    922  HE2 LYS    65      50.194  59.944  19.707  0.00  0.00      A
ATOM    923  NZ  LYS    65      52.386  60.182  19.687  0.00  0.00      A
ATOM    924  HZ1 LYS    65      52.461  59.953  20.668  0.00  0.00      A
ATOM    925  HZ2 LYS    65      52.399  59.332  19.142  0.00  0.00      A
ATOM    926  HZ3 LYS    65      53.183  60.723  19.383  0.00  0.00      A
ATOM    927  C   LYS    65      48.898  55.994  17.325  0.00  0.00      A
ATOM    928  O   LYS    65      47.677  56.046  17.162  0.00  0.00      A
ATOM    929  N   PRO    66      49.557  55.030  18.007  0.00  0.00      A
ATOM    930  CD  PRO    66      50.975  54.944  18.183  0.00  0.00      A
ATOM    931  HD3 PRO    66      51.286  55.678  18.927  0.00  0.00      A
ATOM    932  HD2 PRO    66      51.493  55.048  17.230  0.00  0.00      A
ATOM    933  CG  PRO    66      51.169  53.522  18.630  0.00  0.00      A
ATOM    934  HG3 PRO    66      52.068  53.474  19.243  0.00  0.00      A
ATOM    935  HG2 PRO    66      51.388  52.894  17.766  0.00  0.00      A
ATOM    936  CB  PRO    66      49.936  53.040  19.398  0.00  0.00      A
ATOM    937  HB3 PRO    66      49.923  53.534  20.369  0.00  0.00      A
ATOM    938  HB2 PRO    66      49.868  51.952  19.435  0.00  0.00      A
ATOM    939  CA  PRO    66      48.873  53.790  18.518  0.00  0.00      A
ATOM    940  HA  PRO    66      48.524  53.198  17.672  0.00  0.00      A
ATOM    941  C   PRO    66      47.583  53.943  19.347  0.00  0.00      A
ATOM    942  O   PRO    66      46.645  53.186  19.193  0.00  0.00      A
ATOM    943  N   LEU    67      47.448  54.982  20.171  0.00  0.00      A
ATOM    944  H   LEU    67      48.207  55.652  20.226  0.00  0.00      A
ATOM    945  CA  LEU    67      46.257  55.261  21.000  0.00  0.00      A
ATOM    946  HA  LEU    67      45.447  54.594  20.708  0.00  0.00      A
ATOM    947  CB  LEU    67      46.562  55.025  22.497  0.00  0.00      A
ATOM    948  HB3 LEU    67      45.713  55.366  23.089  0.00  0.00      A
ATOM    949  HB2 LEU    67      47.412  55.642  22.781  0.00  0.00      A
ATOM    950  CG  LEU    67      46.824  53.562  22.893  0.00  0.00      A
ATOM    951  HG  LEU    67      47.613  53.145  22.268  0.00  0.00      A
ATOM    952  CD1 LEU    67      47.276  53.501  24.353  0.00  0.00      A
ATOM    953 HD11 LEU    67      47.497  52.469  24.626  0.00  0.00      A
ATOM    954 HD12 LEU    67      46.491  53.880  25.008  0.00  0.00      A
ATOM    955 HD13 LEU    67      48.176  54.100  24.490  0.00  0.00      A
ATOM    956  CD2 LEU    67      45.568  52.695  22.768  0.00  0.00      A
ATOM    957 HD21 LEU    67      45.787  51.682  23.104  0.00  0.00      A
ATOM    958 HD22 LEU    67      44.766  53.104  23.382  0.00  0.00      A
ATOM    959 HD23 LEU    67      45.243  52.650  21.729  0.00  0.00      A
ATOM    960  C   LEU    67      45.708  56.670  20.733  0.00  0.00      A
ATOM    961  O   LEU    67      45.102  57.279  21.611  0.00  0.00      A
ATOM    962  N   LEU    68      45.936  57.191  19.522  0.00  0.00      A
ATOM    963  H   LEU    68      46.472  56.644  18.864  0.00  0.00      A
ATOM    964  CA  LEU    68      45.433  58.472  19.014  0.00  0.00      A
ATOM    965  HA  LEU    68      46.127  59.233  19.373  0.00  0.00      A
ATOM    966  CB  LEU    68      45.512  58.479  17.487  0.00  0.00      A
ATOM    967  HB3 LEU    68      45.108  57.502  17.223  0.00  0.00      A
ATOM    968  HB2 LEU    68      46.551  58.642  17.202  0.00  0.00      A
ATOM    969  CG  LEU    68      44.675  59.574  16.738  0.00  0.00      A
ATOM    970  HG  LEU    68      43.644  59.548  17.089  0.00  0.00      A
ATOM    971  CD1 LEU    68      45.094  60.985  17.047  0.00  0.00      A
ATOM    972 HD11 LEU    68      44.978  61.195  18.110  0.00  0.00      A
ATOM    973 HD12 LEU    68      46.136  61.158  16.779  0.00  0.00      A
ATOM    974 HD13 LEU    68      44.439  61.570  16.401  0.00  0.00      A
ATOM    975  CD2 LEU    68      44.800  59.359  15.226  0.00  0.00      A
ATOM    976 HD21 LEU    68      44.117  60.047  14.728  0.00  0.00      A
ATOM    977 HD22 LEU    68      45.827  59.437  14.871  0.00  0.00      A
ATOM    978 HD23 LEU    68      44.423  58.379  14.933  0.00  0.00      A
ATOM    979  C   LEU    68      44.040  58.882  19.597  0.00  0.00      A
ATOM    980  O   LEU    68      43.056  58.306  19.127  0.00  0.00      A
ATOM    981  N   GLY    69      44.027  59.782  20.518  0.00  0.00      A
ATOM    982  H   GLY    69      44.901  59.995  20.976  0.00  0.00      A
ATOM    983  CA  GLY    69      42.850  60.465  21.031  0.00  0.00      A
ATOM    984  HA3 GLY    69      43.171  61.359  21.564  0.00  0.00      A
ATOM    985  HA2 GLY    69      42.156  60.721  20.230  0.00  0.00      A
ATOM    986  C   GLY    69      42.039  59.683  22.076  0.00  0.00      A
ATOM    987  O   GLY    69      40.976  60.098  22.399  0.00  0.00      A
ATOM    988  N   VAL    70      42.475  58.486  22.528  0.00  0.00      A
ATOM    989  H   VAL    70      43.370  58.156  22.195  0.00  0.00      A
ATOM    990  CA  VAL    70      41.780  57.526  23.422  0.00  0.00      A
ATOM    991  HA  VAL    70      40.816  57.284  22.976  0.00  0.00      A
ATOM    992  CB  VAL    70      42.557  56.237  23.443  0.00  0.00      A
ATOM    993  HB  VAL    70      43.631  56.426  23.451  0.00  0.00      A
ATOM    994  CG1 VAL    70      42.202  55.302  24.698  0.00  0.00      A
ATOM    995 HG11 VAL    70      42.465  55.898  25.571  0.00  0.00      A
ATOM    996 HG12 VAL    70      42.677  54.325  24.611  0.00  0.00      A
ATOM    997 HG13 VAL    70      41.139  55.120  24.535  0.00  0.00      A
ATOM    998  CG2 VAL    70      42.363  55.457  22.139  0.00  0.00      A
ATOM    999 HG21 VAL    70      43.070  54.628  22.185  0.00  0.00      A
ATOM   1000 HG22 VAL    70      41.397  54.955  22.192  0.00  0.00      A
ATOM   1001 HG23 VAL    70      42.505  56.169  21.326  0.00  0.00      A
ATOM   1002  C   VAL    70      41.463  58.077  24.776  0.00  0.00      A
ATOM   1003  O   VAL    70      42.336  58.510  25.555  0.00  0.00      A
ATOM   1004  N   PRO    71      40.170  58.166  25.159  0.00  0.00      A
ATOM   1005  CD  PRO    71      38.964  57.978  24.361  0.00  0.00      A
ATOM   1006  HD3 PRO    71      38.969  57.007  23.867  0.00  0.00      A
ATOM   1007  HD2 PRO    71      38.886  58.784  23.629  0.00  0.00      A
ATOM   1008  CG  PRO    71      37.781  58.042  25.326  0.00  0.00      A
ATOM   1009  HG3 PRO    71      37.502  57.033  25.631  0.00  0.00      A
ATOM   1010  HG2 PRO    71      36.930  58.554  24.878  0.00  0.00      A
ATOM   1011  CB  PRO    71      38.327  58.806  26.528  0.00  0.00      A
ATOM   1012  HB3 PRO    71      38.216  59.876  26.364  0.00  0.00      A
ATOM   1013  HB2 PRO    71      37.832  58.507  27.453  0.00  0.00      A
ATOM   1014  CA  PRO    71      39.814  58.463  26.541  0.00  0.00      A
ATOM   1015  HA  PRO    71      40.377  59.324  26.905  0.00  0.00      A
ATOM   1016  C   PRO    71      40.115  57.242  27.412  0.00  0.00      A
ATOM   1017  O   PRO    71      39.680  56.130  27.108  0.00  0.00      A
ATOM   1018  N   MET    72      40.812  57.469  28.520  0.00  0.00      A
ATOM   1019  H   MET    72      41.200  58.397  28.646  0.00  0.00      A
ATOM   1020  CA  MET    72      41.230  56.443  29.477  0.00  0.00      A
ATOM   1021  HA  MET    72      40.559  55.585  29.412  0.00  0.00      A
ATOM   1022  CB  MET    72      42.650  55.990  29.069  0.00  0.00      A
ATOM   1023  HB3 MET    72      43.345  56.828  29.155  0.00  0.00      A
ATOM   1024  HB2 MET    72      42.621  55.678  28.025  0.00  0.00      A
ATOM   1025  CG  MET    72      43.184  54.813  29.889  0.00  0.00      A
ATOM   1026  HG3 MET    72      42.384  54.087  30.011  0.00  0.00      A
ATOM   1027  HG2 MET    72      43.465  55.181  30.872  0.00  0.00      A
ATOM   1028  SD  MET    72      44.614  53.946  29.190  0.00  0.00      A
ATOM   1029  CE  MET    72      44.771  52.669  30.468  0.00  0.00      A
ATOM   1030  HE1 MET    72      45.556  51.967  30.195  0.00  0.00      A
ATOM   1031  HE2 MET    72      45.005  53.132  31.427  0.00  0.00      A
ATOM   1032  HE3 MET    72      43.829  52.131  30.556  0.00  0.00      A
ATOM   1033  C   MET    72      41.154  56.994  30.913  0.00  0.00      A
ATOM   1034  O   MET    72      41.102  58.207  31.124  0.00  0.00      A
ATOM   1035  N   THR    73      41.227  56.121  31.911  0.00  0.00      A
ATOM   1036  H   THR    73      41.242  55.134  31.687  0.00  0.00      A
ATOM   1037  CA  THR    73      41.425  56.449  33.336  0.00  0.00      A
ATOM   1038  HA  THR    73      41.874  57.437  33.429  0.00  0.00      A
ATOM   1039  CB  THR    73      40.089  56.469  34.111  0.00  0.00      A
ATOM   1040  HB  THR    73      40.289  56.479  35.183  0.00  0.00      A
ATOM   1041  CG2 THR    73      39.245  57.700  33.780  0.00  0.00      A
ATOM   1042 HG21 THR    73      38.935  57.675  32.736  0.00  0.00      A
ATOM   1043 HG22 THR    73      38.358  57.704  34.414  0.00  0.00      A
ATOM   1044 HG23 THR    73      39.820  58.604  33.969  0.00  0.00      A
ATOM   1045  OG1 THR    73      39.295  55.355  33.793  0.00  0.00      A
ATOM   1046  HG1 THR    73      39.622  54.605  34.341  0.00  0.00      A
ATOM   1047  C   THR    73      42.420  55.451  33.945  0.00  0.00      A
ATOM   1048  O   THR    73      42.964  54.609  33.224  0.00  0.00      A
ATOM   1049  N   ILE    74      42.828  55.644  35.203  0.00  0.00      A
ATOM   1050  H   ILE    74      42.424  56.388  35.750  0.00  0.00      A
ATOM   1051  CA  ILE    74      43.701  54.676  35.880  0.00  0.00      A
ATOM   1052  HA  ILE    74      43.485  53.704  35.446  0.00  0.00      A
ATOM   1053  CB  ILE    74      45.193  54.975  35.589  0.00  0.00      A
ATOM   1054  HB  ILE    74      45.251  55.412  34.594  0.00  0.00      A
ATOM   1055  CG2 ILE    74      45.799  55.996  36.563  0.00  0.00      A
ATOM   1056 HG21 ILE    74      45.101  56.824  36.670  0.00  0.00      A
ATOM   1057 HG22 ILE    74      45.968  55.542  37.539  0.00  0.00      A
ATOM   1058 HG23 ILE    74      46.744  56.372  36.171  0.00  0.00      A
ATOM   1059  CG1 ILE    74      45.994  53.659  35.542  0.00  0.00      A
ATOM   1060 HG13 ILE    74      45.993  53.193  36.526  0.00  0.00      A
ATOM   1061 HG12 ILE    74      45.493  52.984  34.848  0.00  0.00      A
ATOM   1062  CD1 ILE    74      47.443  53.820  35.067  0.00  0.00      A
ATOM   1063 HD11 ILE    74      47.913  52.839  34.999  0.00  0.00      A
ATOM   1064 HD12 ILE    74      47.461  54.289  34.083  0.00  0.00      A
ATOM   1065 HD13 ILE    74      48.008  54.426  35.773  0.00  0.00      A
ATOM   1066  C   ILE    74      43.385  54.553  37.371  0.00  0.00      A
ATOM   1067  O   ILE    74      43.114  55.541  38.057  0.00  0.00      A
ATOM   1068  N   LYN    75      43.585  53.348  37.908  0.00  0.00      A
ATOM   1069  H   LYN    75      43.730  52.585  37.256  0.00  0.00      A
ATOM   1070  CA  LYN    75      43.582  53.047  39.345  0.00  0.00      A
ATOM   1071  HA  LYN    75      42.552  53.070  39.700  0.00  0.00      A
ATOM   1072  CB  LYN    75      44.108  51.610  39.528  0.00  0.00      A
ATOM   1073  HB3 LYN    75      45.151  51.591  39.191  0.00  0.00      A
ATOM   1074  HB2 LYN    75      43.554  50.982  38.823  0.00  0.00      A
ATOM   1075  CG  LYN    75      43.986  50.972  40.926  0.00  0.00      A
ATOM   1076  HG3 LYN    75      44.562  51.531  41.679  0.00  0.00      A
ATOM   1077  HG2 LYN    75      42.943  51.018  41.253  0.00  0.00      A
ATOM   1078  CD  LYN    75      44.421  49.491  40.939  0.00  0.00      A
ATOM   1079  HD3 LYN    75      43.800  48.947  40.219  0.00  0.00      A
ATOM   1080  HD2 LYN    75      45.459  49.385  40.586  0.00  0.00      A
ATOM   1081  CE  LYN    75      44.287  48.839  42.318  0.00  0.00      A
ATOM   1082  HE3 LYN    75      43.281  48.967  42.723  0.00  0.00      A
ATOM   1083  HE2 LYN    75      45.006  49.271  43.015  0.00  0.00      A
ATOM   1084  NZ  LYN    75      44.546  47.363  42.293  0.00  0.00      A
ATOM   1085  HZ3 LYN    75      45.532  47.140  42.087  0.00  0.00      A
ATOM   1086  HZ2 LYN    75      43.960  46.916  41.569  0.00  0.00      A
ATOM   1087  C   LYN    75      44.393  54.075  40.170  0.00  0.00      A
ATOM   1088  O   LYN    75      45.576  54.283  39.897  0.00  0.00      A
ATOM   1089  N   GLU    76      43.851  54.525  41.313  0.00  0.00      A
ATOM   1090  H   GLU    76      42.871  54.301  41.471  0.00  0.00      A
ATOM   1091  CA  GLU    76      44.484  55.453  42.290  0.00  0.00      A
ATOM   1092  HA  GLU    76      44.832  56.314  41.721  0.00  0.00      A
ATOM   1093  CB  GLU    76      43.424  55.954  43.304  0.00  0.00      A
ATOM   1094  HB3 GLU    76      43.663  55.622  44.314  0.00  0.00      A
ATOM   1095  HB2 GLU    76      42.454  55.524  43.060  0.00  0.00      A
ATOM   1096  CG  GLU    76      43.257  57.481  43.310  0.00  0.00      A
ATOM   1097  HG3 GLU    76      43.152  57.839  42.284  0.00  0.00      A
ATOM   1098  HG2 GLU    76      42.329  57.720  43.830  0.00  0.00      A
ATOM   1099  CD  GLU    76      44.414  58.210  44.001  0.00  0.00      A
ATOM   1100  OE1 GLU    76      44.247  58.657  45.165  0.00  0.00      A
ATOM   1101  OE2 GLU    76      45.470  58.407  43.366  0.00  0.00      A
ATOM   1102  C   GLU    76      45.747  54.908  43.007  0.00  0.00      A
ATOM   1103  O   GLU    76      46.200  55.447  44.020  0.00  0.00      A
ATOM   1104  N   SER    77      46.301  53.806  42.502  0.00  0.00      A
ATOM   1105  H   SER    77      45.906  53.466  41.635  0.00  0.00      A
ATOM   1106  CA  SER    77      47.597  53.264  42.889  0.00  0.00      A
ATOM   1107  HA  SER    77      47.717  53.422  43.954  0.00  0.00      A
ATOM   1108  CB  SER    77      47.598  51.758  42.635  0.00  0.00      A
ATOM   1109  HB3 SER    77      48.539  51.340  42.994  0.00  0.00      A
ATOM   1110  HB2 SER    77      46.775  51.306  43.188  0.00  0.00      A
ATOM   1111  OG  SER    77      47.443  51.467  41.257  0.00  0.00      A
ATOM   1112  HG  SER    77      46.612  51.004  41.118  0.00  0.00      A
ATOM   1113  C   SER    77      48.779  53.915  42.147  0.00  0.00      A
ATOM   1114  O   SER    77      49.862  54.072  42.723  0.00  0.00      A
ATOM   1115  N   PHE    78      48.587  54.311  40.885  0.00  0.00      A
ATOM   1116  H   PHE    78      47.662  54.187  40.486  0.00  0.00      A
ATOM   1117  CA  PHE    78      49.629  54.857  40.010  0.00  0.00      A
ATOM   1118  HA  PHE    78      50.581  54.373  40.233  0.00  0.00      A
ATOM   1119  CB  PHE    78      49.267  54.550  38.548  0.00  0.00      A
ATOM   1120  HB3 PHE    78      49.974  55.063  37.896  0.00  0.00      A
ATOM   1121  HB2 PHE    78      48.279  54.959  38.331  0.00  0.00      A
ATOM   1122  CG  PHE    78      49.286  53.072  38.201  0.00  0.00      A
ATOM   1123  CD1 PHE    78      50.489  52.451  37.813  0.00  0.00      A
ATOM   1124  HD1 PHE    78      51.398  53.033  37.735  0.00  0.00      A
ATOM   1125  CE1 PHE    78      50.511  51.075  37.520  0.00  0.00      A
ATOM   1126  HE1 PHE    78      51.437  50.601  37.223  0.00  0.00      A
ATOM   1127  CZ  PHE    78      49.329  50.318  37.604  0.00  0.00      A
ATOM   1128  HZ  PHE    78      49.344  49.261  37.381  0.00  0.00      A
ATOM   1129  CE2 PHE    78      48.122  50.939  37.966  0.00  0.00      A
ATOM   1130  HE2 PHE    78      47.208  50.362  38.008  0.00  0.00      A
ATOM   1131  CD2 PHE    78      48.103  52.313  38.267  0.00  0.00      A
ATOM   1132  HD2 PHE    78      47.176  52.788  38.550  0.00  0.00      A
ATOM   1133  C   PHE    78      49.802  56.370  40.201  0.00  0.00      A
ATOM   1134  O   PHE    78      48.821  57.115  40.277  0.00  0.00      A
ATOM   1135  N   ASP    79      51.050  56.845  40.162  0.00  0.00      A
ATOM   1136  H   ASP    79      51.824  56.194  40.095  0.00  0.00      A
ATOM   1137  CA  ASP    79      51.351  58.275  40.054  0.00  0.00      A
ATOM   1138  HA  ASP    79      50.763  58.820  40.792  0.00  0.00      A
ATOM   1139  CB  ASP    79      52.845  58.543  40.310  0.00  0.00      A
ATOM   1140  HB3 ASP    79      53.094  59.519  39.893  0.00  0.00      A
ATOM   1141  HB2 ASP    79      53.443  57.803  39.776  0.00  0.00      A
ATOM   1142  CG  ASP    79      53.258  58.573  41.783  0.00  0.00      A
ATOM   1143  OD1 ASP    79      52.470  59.007  42.653  0.00  0.00      A
ATOM   1144  OD2 ASP    79      54.438  58.253  42.064  0.00  0.00      A
ATOM   1145  C   ASP    79      50.981  58.815  38.662  0.00  0.00      A
ATOM   1146  O   ASP    79      51.395  58.251  37.640  0.00  0.00      A
ATOM   1147  N   ILE    80      50.450  60.040  38.654  0.00  0.00      A
ATOM   1148  H   ILE    80      50.132  60.425  39.537  0.00  0.00      A
ATOM   1149  CA  ILE    80      50.248  60.894  37.483  0.00  0.00      A
ATOM   1150  HA  ILE    80      50.841  60.507  36.654  0.00  0.00      A
ATOM   1151  CB  ILE    80      48.763  60.940  37.051  0.00  0.00      A
ATOM   1152  HB  ILE    80      48.218  61.548  37.772  0.00  0.00      A
ATOM   1153  CG2 ILE    80      48.688  61.628  35.679  0.00  0.00      A
ATOM   1154 HG21 ILE    80      49.146  60.998  34.919  0.00  0.00      A
ATOM   1155 HG22 ILE    80      49.216  62.575  35.718  0.00  0.00      A
ATOM   1156 HG23 ILE    80      47.656  61.840  35.403  0.00  0.00      A
ATOM   1157  CG1 ILE    80      48.068  59.565  36.995  0.00  0.00      A
ATOM   1158 HG13 ILE    80      48.110  59.099  37.979  0.00  0.00      A
ATOM   1159 HG12 ILE    80      48.584  58.921  36.285  0.00  0.00      A
ATOM   1160  CD1 ILE    80      46.592  59.673  36.596  0.00  0.00      A
ATOM   1161 HD11 ILE    80      46.102  58.727  36.789  0.00  0.00      A
ATOM   1162 HD12 ILE    80      46.494  59.900  35.534  0.00  0.00      A
ATOM   1163 HD13 ILE    80      46.099  60.445  37.186  0.00  0.00      A
ATOM   1164  C   ILE    80      50.724  62.312  37.831  0.00  0.00      A
ATOM   1165  O   ILE    80      50.265  62.912  38.806  0.00  0.00      A
ATOM   1166  N   ALA    81      51.594  62.872  36.995  0.00  0.00      A
ATOM   1167  H   ALA    81      51.836  62.350  36.157  0.00  0.00      A
ATOM   1168  CA  ALA    81      52.142  64.215  37.136  0.00  0.00      A
ATOM   1169  HA  ALA    81      52.749  64.247  38.041  0.00  0.00      A
ATOM   1170  CB  ALA    81      53.051  64.471  35.937  0.00  0.00      A
ATOM   1171  HB1 ALA    81      53.897  63.789  35.944  0.00  0.00      A
ATOM   1172  HB2 ALA    81      52.491  64.342  35.009  0.00  0.00      A
ATOM   1173  HB3 ALA    81      53.412  65.492  35.995  0.00  0.00      A
ATOM   1174  C   ALA    81      51.051  65.299  37.234  0.00  0.00      A
ATOM   1175  O   ALA    81      50.210  65.429  36.339  0.00  0.00      A
ATOM   1176  N   GLY    82      51.086  66.098  38.306  0.00  0.00      A
ATOM   1177  H   GLY    82      51.796  65.917  39.011  0.00  0.00      A
ATOM   1178  CA  GLY    82      50.134  67.193  38.533  0.00  0.00      A
ATOM   1179  HA3 GLY    82      50.613  67.951  39.151  0.00  0.00      A
ATOM   1180  HA2 GLY    82      49.876  67.650  37.578  0.00  0.00      A
ATOM   1181  C   GLY    82      48.826  66.783  39.222  0.00  0.00      A
ATOM   1182  O   GLY    82      47.985  67.652  39.461  0.00  0.00      A
ATOM   1183  N   LEU    83      48.695  65.520  39.647  0.00  0.00      A
ATOM   1184  H   LEU    83      49.447  64.867  39.451  0.00  0.00      A
ATOM   1185  CA  LEU    83      47.531  64.985  40.364  0.00  0.00      A
ATOM   1186  HA  LEU    83      46.876  65.806  40.649  0.00  0.00      A
ATOM   1187  CB  LEU    83      46.759  64.013  39.444  0.00  0.00      A
ATOM   1188  HB3 LEU    83      45.992  63.510  40.034  0.00  0.00      A
ATOM   1189  HB2 LEU    83      47.455  63.250  39.098  0.00  0.00      A
ATOM   1190  CG  LEU    83      46.078  64.654  38.218  0.00  0.00      A
ATOM   1191  HG  LEU    83      46.823  65.165  37.608  0.00  0.00      A
ATOM   1192  CD1 LEU    83      45.409  63.577  37.364  0.00  0.00      A
ATOM   1193 HD11 LEU    83      46.160  62.870  37.019  0.00  0.00      A
ATOM   1194 HD12 LEU    83      44.945  64.035  36.491  0.00  0.00      A
ATOM   1195 HD13 LEU    83      44.647  63.051  37.940  0.00  0.00      A
ATOM   1196  CD2 LEU    83      44.999  65.653  38.631  0.00  0.00      A
ATOM   1197 HD21 LEU    83      45.455  66.494  39.140  0.00  0.00      A
ATOM   1198 HD22 LEU    83      44.275  65.185  39.293  0.00  0.00      A
ATOM   1199 HD23 LEU    83      44.484  66.026  37.749  0.00  0.00      A
ATOM   1200  C   LEU    83      47.978  64.268  41.652  0.00  0.00      A
ATOM   1201  O   LEU    83      49.080  63.708  41.692  0.00  0.00      A
ATOM   1202  N   PRO    84      47.167  64.272  42.725  0.00  0.00      A
ATOM   1203  CD  PRO    84      45.868  64.921  42.843  0.00  0.00      A
ATOM   1204  HD3 PRO    84      45.998  66.002  42.909  0.00  0.00      A
ATOM   1205  HD2 PRO    84      45.217  64.678  42.005  0.00  0.00      A
ATOM   1206  CG  PRO    84      45.270  64.400  44.148  0.00  0.00      A
ATOM   1207  HG3 PRO    84      44.725  63.478  43.951  0.00  0.00      A
ATOM   1208  HG2 PRO    84      44.615  65.132  44.613  0.00  0.00      A
ATOM   1209  CB  PRO    84      46.509  64.116  45.000  0.00  0.00      A
ATOM   1210  HB3 PRO    84      46.313  63.397  45.796  0.00  0.00      A
ATOM   1211  HB2 PRO    84      46.871  65.052  45.429  0.00  0.00      A
ATOM   1212  CA  PRO    84      47.525  63.603  43.972  0.00  0.00      A
ATOM   1213  HA  PRO    84      48.519  63.911  44.275  0.00  0.00      A
ATOM   1214  C   PRO    84      47.515  62.074  43.816  0.00  0.00      A
ATOM   1215  O   PRO    84      46.658  61.524  43.117  0.00  0.00      A
ATOM   1216  N   THR    85      48.281  61.376  44.662  0.00  0.00      A
ATOM   1217  H   THR    85      48.936  61.887  45.243  0.00  0.00      A
ATOM   1218  CA  THR    85      48.287  59.899  44.744  0.00  0.00      A
ATOM   1219  HA  THR    85      47.445  59.508  44.179  0.00  0.00      A
ATOM   1220  CB  THR    85      49.570  59.279  44.151  0.00  0.00      A
ATOM   1221  HB  THR    85      50.373  59.334  44.881  0.00  0.00      A
ATOM   1222  CG2 THR    85      49.346  57.818  43.764  0.00  0.00      A
ATOM   1223 HG21 THR    85      50.244  57.425  43.289  0.00  0.00      A
ATOM   1224 HG22 THR    85      48.509  57.733  43.072  0.00  0.00      A
ATOM   1225 HG23 THR    85      49.134  57.227  44.654  0.00  0.00      A
ATOM   1226  OG1 THR    85      50.026  59.946  42.998  0.00  0.00      A
ATOM   1227  HG1 THR    85      50.955  59.634  42.871  0.00  0.00      A
ATOM   1228  C   THR    85      48.126  59.446  46.196  0.00  0.00      A
ATOM   1229  O   THR    85      49.055  59.609  46.991  0.00  0.00      A
ATOM   1230  N   SER    86      46.959  58.889  46.558  0.00  0.00      A
ATOM   1231  H   SER    86      46.241  58.790  45.845  0.00  0.00      A
ATOM   1232  CA  SER    86      46.562  58.726  47.973  0.00  0.00      A
ATOM   1233  HA  SER    86      47.315  59.206  48.593  0.00  0.00      A
ATOM   1234  CB  SER    86      45.233  59.448  48.251  0.00  0.00      A
ATOM   1235  HB3 SER    86      45.260  60.451  47.823  0.00  0.00      A
ATOM   1236  HB2 SER    86      45.109  59.545  49.329  0.00  0.00      A
ATOM   1237  OG  SER    86      44.120  58.725  47.736  0.00  0.00      A
ATOM   1238  HG  SER    86      44.190  58.727  46.750  0.00  0.00      A
ATOM   1239  C   SER    86      46.458  57.288  48.485  0.00  0.00      A
ATOM   1240  O   SER    86      46.389  57.079  49.696  0.00  0.00      A
ATOM   1241  N   TRP    87      46.355  56.295  47.588  0.00  0.00      A
ATOM   1242  H   TRP    87      46.411  56.540  46.608  0.00  0.00      A
ATOM   1243  CA  TRP    87      45.974  54.904  47.920  0.00  0.00      A
ATOM   1244  HA  TRP    87      45.673  54.432  46.986  0.00  0.00      A
ATOM   1245  CB  TRP    87      47.194  54.105  48.419  0.00  0.00      A
ATOM   1246  HB3 TRP    87      47.699  54.669  49.202  0.00  0.00      A
ATOM   1247  HB2 TRP    87      46.839  53.182  48.877  0.00  0.00      A
ATOM   1248  CG  TRP    87      48.194  53.689  47.374  0.00  0.00      A
ATOM   1249  CD1 TRP    87      48.611  54.427  46.318  0.00  0.00      A
ATOM   1250  HD1 TRP    87      48.284  55.431  46.085  0.00  0.00      A
ATOM   1251  NE1 TRP    87      49.502  53.696  45.559  0.00  0.00      A
ATOM   1252  HE1 TRP    87      49.921  54.043  44.700  0.00  0.00      A
ATOM   1253  CE2 TRP    87      49.649  52.418  46.041  0.00  0.00      A
ATOM   1254  CZ2 TRP    87      50.357  51.300  45.579  0.00  0.00      A
ATOM   1255  HZ2 TRP    87      50.885  51.337  44.638  0.00  0.00      A
ATOM   1256  CH2 TRP    87      50.387  50.139  46.368  0.00  0.00      A
ATOM   1257  HH2 TRP    87      50.934  49.267  46.034  0.00  0.00      A
ATOM   1258  CZ3 TRP    87      49.708  50.117  47.599  0.00  0.00      A
ATOM   1259  HZ3 TRP    87      49.742  49.224  48.209  0.00  0.00      A
ATOM   1260  CE3 TRP    87      48.971  51.236  48.036  0.00  0.00      A
ATOM   1261  HE3 TRP    87      48.447  51.193  48.979  0.00  0.00      A
ATOM   1262  CD2 TRP    87      48.898  52.410  47.254  0.00  0.00      A
ATOM   1263  C   TRP    87      44.731  54.804  48.844  0.00  0.00      A
ATOM   1264  O   TRP    87      44.554  53.838  49.592  0.00  0.00      A
ATOM   1265  N   GLY    88      43.852  55.813  48.787  0.00  0.00      A
ATOM   1266  H   GLY    88      44.076  56.605  48.198  0.00  0.00      A
ATOM   1267  CA  GLY    88      42.597  55.880  49.529  0.00  0.00      A
ATOM   1268  HA3 GLY    88      41.869  56.429  48.934  0.00  0.00      A
ATOM   1269  HA2 GLY    88      42.227  54.867  49.674  0.00  0.00      A
ATOM   1270  C   GLY    88      42.686  56.560  50.901  0.00  0.00      A
ATOM   1271  O   GLY    88      41.653  56.713  51.548  0.00  0.00      A
ATOM   1272  N   PHE    89      43.874  56.964  51.362  0.00  0.00      A
ATOM   1273  H   PHE    89      44.691  56.845  50.773  0.00  0.00      A
ATOM   1274  CA  PHE    89      44.072  57.623  52.659  0.00  0.00      A
ATOM   1275  HA  PHE    89      43.366  57.224  53.388  0.00  0.00      A
ATOM   1276  CB  PHE    89      45.488  57.338  53.165  0.00  0.00      A
ATOM   1277  HB3 PHE    89      45.683  57.981  54.022  0.00  0.00      A
ATOM   1278  HB2 PHE    89      46.194  57.612  52.386  0.00  0.00      A
ATOM   1279  CG  PHE    89      45.744  55.906  53.588  0.00  0.00      A
ATOM   1280  CD1 PHE    89      45.536  55.520  54.926  0.00  0.00      A
ATOM   1281  HD1 PHE    89      45.176  56.238  55.650  0.00  0.00      A
ATOM   1282  CE1 PHE    89      45.814  54.203  55.332  0.00  0.00      A
ATOM   1283  HE1 PHE    89      45.672  53.911  56.363  0.00  0.00      A
ATOM   1284  CZ  PHE    89      46.300  53.271  54.399  0.00  0.00      A
ATOM   1285  HZ  PHE    89      46.526  52.262  54.711  0.00  0.00      A
ATOM   1286  CE2 PHE    89      46.504  53.652  53.061  0.00  0.00      A
ATOM   1287  HE2 PHE    89      46.897  52.939  52.352  0.00  0.00      A
ATOM   1288  CD2 PHE    89      46.228  54.969  52.655  0.00  0.00      A
ATOM   1289  HD2 PHE    89      46.402  55.262  51.630  0.00  0.00      A
ATOM   1290  C   PHE    89      43.861  59.140  52.556  0.00  0.00      A
ATOM   1291  O   PHE    89      44.517  59.821  51.763  0.00  0.00      A
ATOM   1292  N   ALA    90      43.059  59.705  53.462  0.00  0.00      A
ATOM   1293  H   ALA    90      42.651  59.126  54.190  0.00  0.00      A
ATOM   1294  CA  ALA    90      42.778  61.141  53.487  0.00  0.00      A
ATOM   1295  HA  ALA    90      42.442  61.442  52.493  0.00  0.00      A
ATOM   1296  CB  ALA    90      41.629  61.400  54.466  0.00  0.00      A
ATOM   1297  HB1 ALA    90      41.940  61.153  55.481  0.00  0.00      A
ATOM   1298  HB2 ALA    90      40.765  60.793  54.193  0.00  0.00      A
ATOM   1299  HB3 ALA    90      41.347  62.454  54.430  0.00  0.00      A
ATOM   1300  C   ALA    90      44.014  61.999  53.829  0.00  0.00      A
ATOM   1301  O   ALA    90      44.167  63.087  53.272  0.00  0.00      A
ATOM   1302  N   GLU    91      44.996  61.455  54.561  0.00  0.00      A
ATOM   1303  H   GLU    91      44.831  60.541  54.960  0.00  0.00      A
ATOM   1304  CA  GLU    91      46.287  62.121  54.848  0.00  0.00      A
ATOM   1305  HA  GLU    91      46.060  63.116  55.235  0.00  0.00      A
ATOM   1306  CB  GLU    91      47.039  61.375  55.968  0.00  0.00      A
ATOM   1307  HB3 GLU    91      47.925  61.955  56.220  0.00  0.00      A
ATOM   1308  HB2 GLU    91      46.410  61.332  56.858  0.00  0.00      A
ATOM   1309  CG  GLU    91      47.459  59.947  55.590  0.00  0.00      A
ATOM   1310  HG3 GLU    91      46.577  59.307  55.624  0.00  0.00      A
ATOM   1311  HG2 GLU    91      47.841  59.941  54.571  0.00  0.00      A
ATOM   1312  CD  GLU    91      48.544  59.391  56.521  0.00  0.00      A
ATOM   1313  OE1 GLU    91      48.342  58.301  57.112  0.00  0.00      A
ATOM   1314  OE2 GLU    91      49.626  60.017  56.652  0.00  0.00      A
ATOM   1315  C   GLU    91      47.200  62.357  53.618  0.00  0.00      A
ATOM   1316  O   GLU    91      48.287  62.923  53.757  0.00  0.00      A
ATOM   1317  N   HID    92      46.759  61.968  52.416  0.00  0.00      A
ATOM   1318  H   HID    92      45.884  61.458  52.383  0.00  0.00      A
ATOM   1319  CA  HID    92      47.478  62.155  51.151  0.00  0.00      A
ATOM   1320  HA  HID    92      48.308  62.836  51.318  0.00  0.00      A
ATOM   1321  CB  HID    92      48.059  60.809  50.698  0.00  0.00      A
ATOM   1322  HB3 HID    92      47.233  60.113  50.556  0.00  0.00      A
ATOM   1323  HB2 HID    92      48.578  60.935  49.747  0.00  0.00      A
ATOM   1324  CG  HID    92      49.027  60.205  51.678  0.00  0.00      A
ATOM   1325  ND1 HID    92      50.145  60.802  52.213  0.00  0.00      A
ATOM   1326  HD1 HID    92      50.504  61.733  52.007  0.00  0.00      A
ATOM   1327  CE1 HID    92      50.696  59.947  53.085  0.00  0.00      A
ATOM   1328  HE1 HID    92      51.569  60.157  53.692  0.00  0.00      A
ATOM   1329  NE2 HID    92      49.991  58.808  53.131  0.00  0.00      A
ATOM   1330  CD2 HID    92      48.932  58.961  52.233  0.00  0.00      A
ATOM   1331  HD2 HID    92      48.178  58.224  52.007  0.00  0.00      A
ATOM   1332  C   HID    92      46.621  62.800  50.045  0.00  0.00      A
ATOM   1333  O   HID    92      47.084  62.917  48.912  0.00  0.00      A
ATOM   1334  N   ALA    93      45.431  63.323  50.368  0.00  0.00      A
ATOM   1335  H   ALA    93      45.105  63.225  51.321  0.00  0.00      A
ATOM   1336  CA  ALA    93      44.560  64.025  49.415  0.00  0.00      A
ATOM   1337  HA  ALA    93      44.338  63.333  48.600  0.00  0.00      A
ATOM   1338  CB  ALA    93      43.241  64.351  50.126  0.00  0.00      A
ATOM   1339  HB1 ALA    93      42.826  63.449  50.578  0.00  0.00      A
ATOM   1340  HB2 ALA    93      43.410  65.098  50.902  0.00  0.00      A
ATOM   1341  HB3 ALA    93      42.522  64.745  49.407  0.00  0.00      A
ATOM   1342  C   ALA    93      45.178  65.287  48.759  0.00  0.00      A
ATOM   1343  O   ALA    93      44.569  65.880  47.870  0.00  0.00      A
ATOM   1344  N   ASP    94      46.371  65.719  49.177  0.00  0.00      A
ATOM   1345  H   ASP    94      46.785  65.244  49.967  0.00  0.00      A
ATOM   1346  CA  ASP    94      47.123  66.868  48.652  0.00  0.00      A
ATOM   1347  HA  ASP    94      46.516  67.397  47.916  0.00  0.00      A
ATOM   1348  CB  ASP    94      47.404  67.828  49.820  0.00  0.00      A
ATOM   1349  HB3 ASP    94      47.707  68.794  49.415  0.00  0.00      A
ATOM   1350  HB2 ASP    94      46.494  67.978  50.399  0.00  0.00      A
ATOM   1351  CG  ASP    94      48.508  67.293  50.737  0.00  0.00      A
ATOM   1352  OD1 ASP    94      49.590  67.918  50.809  0.00  0.00      A
ATOM   1353  OD2 ASP    94      48.322  66.199  51.326  0.00  0.00      A
ATOM   1354  C   ASP    94      48.454  66.478  47.968  0.00  0.00      A
ATOM   1355  O   ASP    94      49.127  67.350  47.418  0.00  0.00      A
ATOM   1356  N   HID    95      48.863  65.203  48.057  0.00  0.00      A
ATOM   1357  H   HID    95      48.207  64.536  48.448  0.00  0.00      A
ATOM   1358  CA  HID    95      50.186  64.680  47.682  0.00  0.00      A
ATOM   1359  HA  HID    95      50.936  65.389  48.027  0.00  0.00      A
ATOM   1360  CB  HID    95      50.463  63.361  48.426  0.00  0.00      A
ATOM   1361  HB3 HID    95      51.279  62.847  47.917  0.00  0.00      A
ATOM   1362  HB2 HID    95      49.593  62.708  48.365  0.00  0.00      A
ATOM   1363  CG  HID    95      50.898  63.502  49.867  0.00  0.00      A
ATOM   1364  ND1 HID    95      50.358  64.298  50.859  0.00  0.00      A
ATOM   1365  HD1 HID    95      49.578  64.958  50.783  0.00  0.00      A
ATOM   1366  CE1 HID    95      51.030  64.061  51.998  0.00  0.00      A
ATOM   1367  HE1 HID    95      50.818  64.525  52.953  0.00  0.00      A
ATOM   1368  NE2 HID    95      51.990  63.146  51.791  0.00  0.00      A
ATOM   1369  CD2 HID    95      51.927  62.803  50.438  0.00  0.00      A
ATOM   1370  HD2 HID    95      52.559  62.085  49.932  0.00  0.00      A
ATOM   1371  C   HID    95      50.387  64.544  46.155  0.00  0.00      A
ATOM   1372  O   HID    95      50.470  63.435  45.612  0.00  0.00      A
ATOM   1373  N   ILE    96      50.417  65.686  45.461  0.00  0.00      A
ATOM   1374  H   ILE    96      50.301  66.531  46.012  0.00  0.00      A
ATOM   1375  CA  ILE    96      50.697  65.853  44.025  0.00  0.00      A
ATOM   1376  HA  ILE    96      49.882  65.415  43.455  0.00  0.00      A
ATOM   1377  CB  ILE    96      50.766  67.364  43.679  0.00  0.00      A
ATOM   1378  HB  ILE    96      51.505  67.820  44.342  0.00  0.00      A
ATOM   1379  CG2 ILE    96      51.239  67.610  42.232  0.00  0.00      A
ATOM   1380 HG21 ILE    96      50.639  67.029  41.534  0.00  0.00      A
ATOM   1381 HG22 ILE    96      51.160  68.672  41.994  0.00  0.00      A
ATOM   1382 HG23 ILE    96      52.284  67.323  42.118  0.00  0.00      A
ATOM   1383  CG1 ILE    96      49.425  68.098  43.928  0.00  0.00      A
ATOM   1384 HG13 ILE    96      49.621  69.167  43.975  0.00  0.00      A
ATOM   1385 HG12 ILE    96      49.024  67.811  44.897  0.00  0.00      A
ATOM   1386  CD1 ILE    96      48.334  67.873  42.877  0.00  0.00      A
ATOM   1387 HD11 ILE    96      47.397  68.304  43.225  0.00  0.00      A
ATOM   1388 HD12 ILE    96      48.196  66.811  42.708  0.00  0.00      A
ATOM   1389 HD13 ILE    96      48.609  68.361  41.943  0.00  0.00      A
ATOM   1390  C   ILE    96      51.994  65.127  43.629  0.00  0.00      A
ATOM   1391  O   ILE    96      53.089  65.548  44.019  0.00  0.00      A
ATOM   1392  N   ALA    97      51.892  64.107  42.777  0.00  0.00      A
ATOM   1393  H   ALA    97      50.972  63.824  42.460  0.00  0.00      A
ATOM   1394  CA  ALA    97      53.053  63.496  42.136  0.00  0.00      A
ATOM   1395  HA  ALA    97      53.769  63.209  42.909  0.00  0.00      A
ATOM   1396  CB  ALA    97      52.599  62.230  41.407  0.00  0.00      A
ATOM   1397  HB1 ALA    97      53.455  61.746  40.938  0.00  0.00      A
ATOM   1398  HB2 ALA    97      51.871  62.486  40.642  0.00  0.00      A
ATOM   1399  HB3 ALA    97      52.143  61.545  42.119  0.00  0.00      A
ATOM   1400  C   ALA    97      53.738  64.493  41.179  0.00  0.00      A
ATOM   1401  O   ALA    97      53.077  65.157  40.374  0.00  0.00      A
ATOM   1402  N   THR    98      55.069  64.578  41.240  0.00  0.00      A
ATOM   1403  H   THR    98      55.569  63.960  41.868  0.00  0.00      A
ATOM   1404  CA  THR    98      55.873  65.483  40.395  0.00  0.00      A
ATOM   1405  HA  THR    98      55.328  66.415  40.240  0.00  0.00      A
ATOM   1406  CB  THR    98      57.213  65.823  41.067  0.00  0.00      A
ATOM   1407  HB  THR    98      57.804  66.440  40.389  0.00  0.00      A
ATOM   1408  CG2 THR    98      56.995  66.599  42.365  0.00  0.00      A
ATOM   1409 HG21 THR    98      56.517  65.963  43.111  0.00  0.00      A
ATOM   1410 HG22 THR    98      56.359  67.463  42.172  0.00  0.00      A
ATOM   1411 HG23 THR    98      57.950  66.947  42.755  0.00  0.00      A
ATOM   1412  OG1 THR    98      57.948  64.661  41.395  0.00  0.00      A
ATOM   1413  HG1 THR    98      58.782  64.985  41.777  0.00  0.00      A
ATOM   1414  C   THR    98      56.158  64.900  39.011  0.00  0.00      A
ATOM   1415  O   THR    98      56.397  65.645  38.055  0.00  0.00      A
ATOM   1416  N   ALA    99      56.052  63.578  38.873  0.00  0.00      A
ATOM   1417  H   ALA    99      55.808  63.035  39.690  0.00  0.00      A
ATOM   1418  CA  ALA    99      56.341  62.847  37.646  0.00  0.00      A
ATOM   1419  HA  ALA    99      56.272  63.522  36.792  0.00  0.00      A
ATOM   1420  CB  ALA    99      57.775  62.316  37.734  0.00  0.00      A
ATOM   1421  HB1 ALA    99      58.466  63.114  38.009  0.00  0.00      A
ATOM   1422  HB2 ALA    99      57.833  61.523  38.479  0.00  0.00      A
ATOM   1423  HB3 ALA    99      58.068  61.921  36.764  0.00  0.00      A
ATOM   1424  C   ALA    99      55.339  61.704  37.438  0.00  0.00      A
ATOM   1425  O   ALA    99      54.879  61.077  38.399  0.00  0.00      A
ATOM   1426  N   ASP   100      55.060  61.385  36.174  0.00  0.00      A
ATOM   1427  H   ASP   100      55.584  61.845  35.437  0.00  0.00      A
ATOM   1428  CA  ASP   100      54.231  60.240  35.801  0.00  0.00      A
ATOM   1429  HA  ASP   100      53.285  60.285  36.344  0.00  0.00      A
ATOM   1430  CB  ASP   100      53.937  60.266  34.286  0.00  0.00      A
ATOM   1431  HB3 ASP   100      54.864  60.473  33.749  0.00  0.00      A
ATOM   1432  HB2 ASP   100      53.585  59.279  33.985  0.00  0.00      A
ATOM   1433  CG  ASP   100      52.869  61.274  33.848  0.00  0.00      A
ATOM   1434  OD1 ASP   100      51.877  61.484  34.574  0.00  0.00      A
ATOM   1435  OD2 ASP   100      52.957  61.823  32.725  0.00  0.00      A
ATOM   1436  C   ASP   100      54.940  58.930  36.191  0.00  0.00      A
ATOM   1437  O   ASP   100      56.163  58.790  36.055  0.00  0.00      A
ATOM   1438  N   SER   101      54.155  57.935  36.609  0.00  0.00      A
ATOM   1439  H   SER   101      53.166  58.127  36.726  0.00  0.00      A
ATOM   1440  CA  SER   101      54.579  56.529  36.618  0.00  0.00      A
ATOM   1441  HA  SER   101      55.496  56.441  37.201  0.00  0.00      A
ATOM   1442  CB  SER   101      53.502  55.673  37.294  0.00  0.00      A
ATOM   1443  HB3 SER   101      53.402  55.981  38.333  0.00  0.00      A
ATOM   1444  HB2 SER   101      53.799  54.627  37.273  0.00  0.00      A
ATOM   1445  OG  SER   101      52.248  55.817  36.660  0.00  0.00      A
ATOM   1446  HG  SER   101      51.839  56.649  36.965  0.00  0.00      A
ATOM   1447  C   SER   101      54.882  56.032  35.193  0.00  0.00      A
ATOM   1448  O   SER   101      54.397  56.600  34.211  0.00  0.00      A
ATOM   1449  N   LEU   102      55.728  55.010  35.041  0.00  0.00      A
ATOM   1450  H   LEU   102      56.102  54.563  35.870  0.00  0.00      A
ATOM   1451  CA  LEU   102      56.167  54.526  33.722  0.00  0.00      A
ATOM   1452  HA  LEU   102      56.502  55.389  33.147  0.00  0.00      A
ATOM   1453  CB  LEU   102      57.381  53.584  33.879  0.00  0.00      A
ATOM   1454  HB3 LEU   102      57.356  53.104  34.857  0.00  0.00      A
ATOM   1455  HB2 LEU   102      57.316  52.801  33.122  0.00  0.00      A
ATOM   1456  CG  LEU   102      58.734  54.301  33.675  0.00  0.00      A
ATOM   1457  HG  LEU   102      58.768  54.667  32.651  0.00  0.00      A
ATOM   1458  CD1 LEU   102      58.948  55.494  34.612  0.00  0.00      A
ATOM   1459 HD11 LEU   102      59.953  55.896  34.471  0.00  0.00      A
ATOM   1460 HD12 LEU   102      58.236  56.286  34.386  0.00  0.00      A
ATOM   1461 HD13 LEU   102      58.827  55.184  35.647  0.00  0.00      A
ATOM   1462  CD2 LEU   102      59.904  53.335  33.860  0.00  0.00      A
ATOM   1463 HD21 LEU   102      60.831  53.822  33.553  0.00  0.00      A
ATOM   1464 HD22 LEU   102      59.757  52.446  33.251  0.00  0.00      A
ATOM   1465 HD23 LEU   102      59.996  53.040  34.901  0.00  0.00      A
ATOM   1466  C   LEU   102      55.037  53.898  32.879  0.00  0.00      A
ATOM   1467  O   LEU   102      54.958  54.184  31.686  0.00  0.00      A
ATOM   1468  N   VAL   103      54.059  53.223  33.498  0.00  0.00      A
ATOM   1469  H   VAL   103      54.166  53.032  34.492  0.00  0.00      A
ATOM   1470  CA  VAL   103      52.835  52.746  32.812  0.00  0.00      A
ATOM   1471  HA  VAL   103      53.126  52.083  31.998  0.00  0.00      A
ATOM   1472  CB  VAL   103      51.943  51.946  33.789  0.00  0.00      A
ATOM   1473  HB  VAL   103      51.859  52.498  34.727  0.00  0.00      A
ATOM   1474  CG1 VAL   103      50.524  51.681  33.267  0.00  0.00      A
ATOM   1475 HG11 VAL   103      49.982  51.061  33.981  0.00  0.00      A
ATOM   1476 HG12 VAL   103      50.561  51.169  32.306  0.00  0.00      A
ATOM   1477 HG13 VAL   103      49.973  52.615  33.161  0.00  0.00      A
ATOM   1478  CG2 VAL   103      52.573  50.578  34.072  0.00  0.00      A
ATOM   1479 HG21 VAL   103      51.979  50.040  34.811  0.00  0.00      A
ATOM   1480 HG22 VAL   103      52.614  49.994  33.153  0.00  0.00      A
ATOM   1481 HG23 VAL   103      53.583  50.699  34.462  0.00  0.00      A
ATOM   1482  C   VAL   103      52.061  53.906  32.174  0.00  0.00      A
ATOM   1483  O   VAL   103      51.810  53.890  30.966  0.00  0.00      A
ATOM   1484  N   VAL   104      51.824  54.977  32.941  0.00  0.00      A
ATOM   1485  H   VAL   104      52.119  54.943  33.909  0.00  0.00      A
ATOM   1486  CA  VAL   104      51.162  56.207  32.465  0.00  0.00      A
ATOM   1487  HA  VAL   104      50.211  55.943  32.002  0.00  0.00      A
ATOM   1488  CB  VAL   104      50.877  57.149  33.655  0.00  0.00      A
ATOM   1489  HB  VAL   104      51.800  57.312  34.211  0.00  0.00      A
ATOM   1490  CG1 VAL   104      50.332  58.515  33.231  0.00  0.00      A
ATOM   1491 HG11 VAL   104      49.421  58.389  32.646  0.00  0.00      A
ATOM   1492 HG12 VAL   104      50.116  59.105  34.120  0.00  0.00      A
ATOM   1493 HG13 VAL   104      51.076  59.054  32.646  0.00  0.00      A
ATOM   1494  CG2 VAL   104      49.842  56.525  34.599  0.00  0.00      A
ATOM   1495 HG21 VAL   104      49.734  57.143  35.488  0.00  0.00      A
ATOM   1496 HG22 VAL   104      50.162  55.534  34.920  0.00  0.00      A
ATOM   1497 HG23 VAL   104      48.878  56.439  34.096  0.00  0.00      A
ATOM   1498  C   VAL   104      52.000  56.918  31.397  0.00  0.00      A
ATOM   1499  O   VAL   104      51.493  57.208  30.315  0.00  0.00      A
ATOM   1500  N   SER   105      53.312  57.035  31.624  0.00  0.00      A
ATOM   1501  H   SER   105      53.661  56.686  32.510  0.00  0.00      A
ATOM   1502  CA  SER   105      54.276  57.682  30.720  0.00  0.00      A
ATOM   1503  HA  SER   105      54.003  58.731  30.599  0.00  0.00      A
ATOM   1504  CB  SER   105      55.687  57.619  31.315  0.00  0.00      A
ATOM   1505  HB3 SER   105      55.954  56.576  31.466  0.00  0.00      A
ATOM   1506  HB2 SER   105      56.388  58.049  30.601  0.00  0.00      A
ATOM   1507  OG  SER   105      55.806  58.312  32.546  0.00  0.00      A
ATOM   1508  HG  SER   105      55.300  57.813  33.211  0.00  0.00      A
ATOM   1509  C   SER   105      54.331  57.047  29.325  0.00  0.00      A
ATOM   1510  O   SER   105      54.520  57.755  28.336  0.00  0.00      A
ATOM   1511  N   ARG   106      54.128  55.728  29.211  0.00  0.00      A
ATOM   1512  H   ARG   106      54.029  55.191  30.069  0.00  0.00      A
ATOM   1513  CA  ARG   106      54.156  55.017  27.921  0.00  0.00      A
ATOM   1514  HA  ARG   106      54.863  55.518  27.254  0.00  0.00      A
ATOM   1515  CB  ARG   106      54.648  53.581  28.148  0.00  0.00      A
ATOM   1516  HB3 ARG   106      54.027  53.094  28.903  0.00  0.00      A
ATOM   1517  HB2 ARG   106      54.561  53.028  27.212  0.00  0.00      A
ATOM   1518  CG  ARG   106      56.119  53.567  28.593  0.00  0.00      A
ATOM   1519  HG3 ARG   106      56.725  54.026  27.815  0.00  0.00      A
ATOM   1520  HG2 ARG   106      56.240  54.143  29.510  0.00  0.00      A
ATOM   1521  CD  ARG   106      56.617  52.142  28.831  0.00  0.00      A
ATOM   1522  HD3 ARG   106      55.879  51.600  29.425  0.00  0.00      A
ATOM   1523  HD2 ARG   106      56.726  51.661  27.861  0.00  0.00      A
ATOM   1524  NE  ARG   106      57.909  52.132  29.535  0.00  0.00      A
ATOM   1525  HE  ARG   106      58.432  52.998  29.579  0.00  0.00      A
ATOM   1526  CZ  ARG   106      58.470  51.104  30.141  0.00  0.00      A
ATOM   1527  NH1 ARG   106      58.016  49.887  30.085  0.00  0.00      A
ATOM   1528 HH11 ARG   106      57.363  49.659  29.338  0.00  0.00      A
ATOM   1529 HH12 ARG   106      58.493  49.168  30.589  0.00  0.00      A
ATOM   1530  NH2 ARG   106      59.543  51.294  30.835  0.00  0.00      A
ATOM   1531 HH21 ARG   106      59.976  52.214  30.812  0.00  0.00      A
ATOM   1532 HH22 ARG   106      60.039  50.504  31.221  0.00  0.00      A
ATOM   1533  C   ARG   106      52.806  55.038  27.199  0.00  0.00      A
ATOM   1534  O   ARG   106      52.784  55.284  25.992  0.00  0.00      A
ATOM   1535  N   LEU   107      51.696  54.924  27.935  0.00  0.00      A
ATOM   1536  H   LEU   107      51.802  54.753  28.929  0.00  0.00      A
ATOM   1537  CA  LEU   107      50.332  55.011  27.390  0.00  0.00      A
ATOM   1538  HA  LEU   107      50.265  54.380  26.504  0.00  0.00      A
ATOM   1539  CB  LEU   107      49.339  54.490  28.447  0.00  0.00      A
ATOM   1540  HB3 LEU   107      48.321  54.734  28.137  0.00  0.00      A
ATOM   1541  HB2 LEU   107      49.536  55.009  29.387  0.00  0.00      A
ATOM   1542  CG  LEU   107      49.431  52.967  28.676  0.00  0.00      A
ATOM   1543  HG  LEU   107      50.475  52.676  28.776  0.00  0.00      A
ATOM   1544  CD1 LEU   107      48.708  52.586  29.968  0.00  0.00      A
ATOM   1545 HD11 LEU   107      48.776  51.511  30.131  0.00  0.00      A
ATOM   1546 HD12 LEU   107      49.173  53.097  30.810  0.00  0.00      A
ATOM   1547 HD13 LEU   107      47.661  52.881  29.905  0.00  0.00      A
ATOM   1548  CD2 LEU   107      48.805  52.165  27.531  0.00  0.00      A
ATOM   1549 HD21 LEU   107      47.752  52.427  27.423  0.00  0.00      A
ATOM   1550 HD22 LEU   107      48.889  51.100  27.746  0.00  0.00      A
ATOM   1551 HD23 LEU   107      49.322  52.370  26.596  0.00  0.00      A
ATOM   1552  C   LEU   107      49.960  56.433  26.928  0.00  0.00      A
ATOM   1553  O   LEU   107      49.472  56.593  25.807  0.00  0.00      A
ATOM   1554  N   LYS   108      50.388  57.470  27.665  0.00  0.00      A
ATOM   1555  H   LYS   108      50.818  57.273  28.565  0.00  0.00      A
ATOM   1556  CA  LYS   108      50.313  58.876  27.227  0.00  0.00      A
ATOM   1557  HA  LYS   108      49.273  59.136  27.021  0.00  0.00      A
ATOM   1558  CB  LYS   108      50.854  59.812  28.322  0.00  0.00      A
ATOM   1559  HB3 LYS   108      51.762  59.379  28.740  0.00  0.00      A
ATOM   1560  HB2 LYS   108      51.115  60.765  27.856  0.00  0.00      A
ATOM   1561  CG  LYS   108      49.882  60.109  29.471  0.00  0.00      A
ATOM   1562  HG3 LYS   108      48.941  60.483  29.069  0.00  0.00      A
ATOM   1563  HG2 LYS   108      49.697  59.199  30.037  0.00  0.00      A
ATOM   1564  CD  LYS   108      50.500  61.165  30.398  0.00  0.00      A
ATOM   1565  HD3 LYS   108      51.434  60.773  30.803  0.00  0.00      A
ATOM   1566  HD2 LYS   108      50.714  62.070  29.825  0.00  0.00      A
ATOM   1567  CE  LYS   108      49.554  61.518  31.548  0.00  0.00      A
ATOM   1568  HE3 LYS   108      48.640  61.955  31.134  0.00  0.00      A
ATOM   1569  HE2 LYS   108      49.282  60.603  32.079  0.00  0.00      A
ATOM   1570  NZ  LYS   108      50.178  62.476  32.488  0.00  0.00      A
ATOM   1571  HZ1 LYS   108      50.409  63.355  32.029  0.00  0.00      A
ATOM   1572  HZ2 LYS   108      51.040  62.108  32.899  0.00  0.00      A
ATOM   1573  HZ3 LYS   108      49.546  62.706  33.242  0.00  0.00      A
ATOM   1574  C   LYS   108      51.080  59.129  25.923  0.00  0.00      A
ATOM   1575  O   LYS   108      50.519  59.705  24.993  0.00  0.00      A
ATOM   1576  N   ALA   109      52.276  58.556  25.759  0.00  0.00      A
ATOM   1577  H   ALA   109      52.703  58.015  26.498  0.00  0.00      A
ATOM   1578  CA  ALA   109      53.088  58.725  24.528  0.00  0.00      A
ATOM   1579  HA  ALA   109      53.191  59.778  24.268  0.00  0.00      A
ATOM   1580  CB  ALA   109      54.530  58.325  24.890  0.00  0.00      A
ATOM   1581  HB1 ALA   109      54.501  57.330  25.335  0.00  0.00      A
ATOM   1582  HB2 ALA   109      55.086  58.384  23.954  0.00  0.00      A
ATOM   1583  HB3 ALA   109      55.042  58.961  25.612  0.00  0.00      A
ATOM   1584  C   ALA   109      52.489  58.126  23.259  0.00  0.00      A
ATOM   1585  O   ALA   109      52.783  58.554  22.141  0.00  0.00      A
ATOM   1586  N   ALA   110      51.609  57.178  23.260  0.00  0.00      A
ATOM   1587  H   ALA   110      51.546  56.795  24.193  0.00  0.00      A
ATOM   1588  CA  ALA   110      50.801  56.628  22.217  0.00  0.00      A
ATOM   1589  HA  ALA   110      51.420  56.476  21.332  0.00  0.00      A
ATOM   1590  CB  ALA   110      50.408  55.244  22.700  0.00  0.00      A
ATOM   1591  HB1 ALA   110      49.476  54.877  22.272  0.00  0.00      A
ATOM   1592  HB2 ALA   110      51.221  54.619  22.333  0.00  0.00      A
ATOM   1593  HB3 ALA   110      50.390  55.122  23.784  0.00  0.00      A
ATOM   1594  C   ALA   110      49.591  57.493  21.807  0.00  0.00      A
ATOM   1595  O   ALA   110      48.914  57.231  20.791  0.00  0.00      A
ATOM   1596  N   GLY   111      49.422  58.642  22.442  0.00  0.00      A
ATOM   1597  H   GLY   111      50.117  58.833  23.150  0.00  0.00      A
ATOM   1598  CA  GLY   111      48.363  59.583  22.162  0.00  0.00      A
ATOM   1599  HA3 GLY   111      48.615  60.599  22.467  0.00  0.00      A
ATOM   1600  HA2 GLY   111      48.187  59.645  21.088  0.00  0.00      A
ATOM   1601  C   GLY   111      47.072  59.323  23.004  0.00  0.00      A
ATOM   1602  O   GLY   111      46.094  59.985  22.683  0.00  0.00      A
ATOM   1603  N   ALA   112      47.015  58.434  24.027  0.00  0.00      A
ATOM   1604  H   ALA   112      47.877  58.002  24.327  0.00  0.00      A
ATOM   1605  CA  ALA   112      45.923  58.429  25.012  0.00  0.00      A
ATOM   1606  HA  ALA   112      45.018  58.363  24.408  0.00  0.00      A
ATOM   1607  CB  ALA   112      46.028  57.224  25.914  0.00  0.00      A
ATOM   1608  HB1 ALA   112      46.768  57.509  26.662  0.00  0.00      A
ATOM   1609  HB2 ALA   112      45.039  57.082  26.348  0.00  0.00      A
ATOM   1610  HB3 ALA   112      46.305  56.346  25.330  0.00  0.00      A
ATOM   1611  C   ALA   112      46.014  59.690  25.860  0.00  0.00      A
ATOM   1612  O   ALA   112      47.087  60.245  26.159  0.00  0.00      A
ATOM   1613  N   VAL   113      44.750  60.014  26.293  0.00  0.00      A
ATOM   1614  H   VAL   113      44.004  59.350  26.146  0.00  0.00      A
ATOM   1615  CA  VAL   113      44.334  61.068  27.175  0.00  0.00      A
ATOM   1616  HA  VAL   113      45.308  61.510  27.385  0.00  0.00      A
ATOM   1617  CB  VAL   113      43.333  62.010  26.477  0.00  0.00      A
ATOM   1618  HB  VAL   113      42.439  61.395  26.377  0.00  0.00      A
ATOM   1619  CG1 VAL   113      43.088  63.207  27.398  0.00  0.00      A
ATOM   1620 HG11 VAL   113      42.535  63.924  26.792  0.00  0.00      A
ATOM   1621 HG12 VAL   113      42.422  62.859  28.188  0.00  0.00      A
ATOM   1622 HG13 VAL   113      44.016  63.611  27.800  0.00  0.00      A
ATOM   1623  CG2 VAL   113      43.872  62.498  25.123  0.00  0.00      A
ATOM   1624 HG21 VAL   113      43.907  61.705  24.376  0.00  0.00      A
ATOM   1625 HG22 VAL   113      43.124  63.166  24.696  0.00  0.00      A
ATOM   1626 HG23 VAL   113      44.865  62.911  25.300  0.00  0.00      A
ATOM   1627  C   VAL   113      43.754  60.395  28.324  0.00  0.00      A
ATOM   1628  O   VAL   113      42.697  59.842  28.151  0.00  0.00      A
ATOM   1629  N   PHE   114      44.345  60.527  29.511  0.00  0.00      A
ATOM   1630  H   PHE   114      45.183  61.093  29.565  0.00  0.00      A
ATOM   1631  CA  PHE   114      43.704  60.163  30.774  0.00  0.00      A
ATOM   1632  HA  PHE   114      43.133  59.253  30.619  0.00  0.00      A
ATOM   1633  CB  PHE   114      44.773  59.870  31.839  0.00  0.00      A
ATOM   1634  HB3 PHE   114      45.459  60.713  31.909  0.00  0.00      A
ATOM   1635  HB2 PHE   114      44.279  59.775  32.808  0.00  0.00      A
ATOM   1636  CG  PHE   114      45.568  58.601  31.583  0.00  0.00      A
ATOM   1637  CD1 PHE   114      46.703  58.619  30.748  0.00  0.00      A
ATOM   1638  HD1 PHE   114      47.018  59.544  30.291  0.00  0.00      A
ATOM   1639  CE1 PHE   114      47.410  57.430  30.486  0.00  0.00      A
ATOM   1640  HE1 PHE   114      48.264  57.438  29.823  0.00  0.00      A
ATOM   1641  CZ  PHE   114      46.989  56.221  31.065  0.00  0.00      A
ATOM   1642  HZ  PHE   114      47.515  55.301  30.854  0.00  0.00      A
ATOM   1643  CE2 PHE   114      45.861  56.201  31.901  0.00  0.00      A
ATOM   1644  HE2 PHE   114      45.517  55.267  32.322  0.00  0.00      A
ATOM   1645  CD2 PHE   114      45.151  57.387  32.159  0.00  0.00      A
ATOM   1646  HD2 PHE   114      44.275  57.358  32.790  0.00  0.00      A
ATOM   1647  C   PHE   114      42.751  61.285  31.228  0.00  0.00      A
ATOM   1648  O   PHE   114      43.139  62.455  31.293  0.00  0.00      A
ATOM   1649  N   LEU   115      41.515  60.937  31.590  0.00  0.00      A
ATOM   1650  H   LEU   115      41.254  59.960  31.478  0.00  0.00      A
ATOM   1651  CA  LEU   115      40.464  61.878  32.008  0.00  0.00      A
ATOM   1652  HA  LEU   115      40.645  62.852  31.551  0.00  0.00      A
ATOM   1653  CB  LEU   115      39.100  61.345  31.519  0.00  0.00      A
ATOM   1654  HB3 LEU   115      38.324  62.036  31.852  0.00  0.00      A
ATOM   1655  HB2 LEU   115      38.913  60.383  32.000  0.00  0.00      A
ATOM   1656  CG  LEU   115      38.954  61.161  29.995  0.00  0.00      A
ATOM   1657  HG  LEU   115      39.668  60.416  29.642  0.00  0.00      A
ATOM   1658  CD1 LEU   115      37.543  60.659  29.686  0.00  0.00      A
ATOM   1659 HD11 LEU   115      37.409  59.663  30.108  0.00  0.00      A
ATOM   1660 HD12 LEU   115      37.394  60.609  28.610  0.00  0.00      A
ATOM   1661 HD13 LEU   115      36.799  61.333  30.109  0.00  0.00      A
ATOM   1662  CD2 LEU   115      39.179  62.461  29.221  0.00  0.00      A
ATOM   1663 HD21 LEU   115      40.204  62.798  29.357  0.00  0.00      A
ATOM   1664 HD22 LEU   115      38.489  63.231  29.563  0.00  0.00      A
ATOM   1665 HD23 LEU   115      39.026  62.280  28.158  0.00  0.00      A
ATOM   1666  C   LEU   115      40.411  62.111  33.531  0.00  0.00      A
ATOM   1667  O   LEU   115      39.708  63.012  33.988  0.00  0.00      A
ATOM   1668  N   GLY   116      41.069  61.258  34.314  0.00  0.00      A
ATOM   1669  H   GLY   116      41.615  60.533  33.872  0.00  0.00      A
ATOM   1670  CA  GLY   116      40.942  61.175  35.769  0.00  0.00      A
ATOM   1671  HA3 GLY   116      41.527  61.970  36.233  0.00  0.00      A
ATOM   1672  HA2 GLY   116      39.898  61.298  36.058  0.00  0.00      A
ATOM   1673  C   GLY   116      41.442  59.827  36.294  0.00  0.00      A
ATOM   1674  O   GLY   116      42.090  59.074  35.558  0.00  0.00      A
ATOM   1675  N   LYS   117      41.112  59.503  37.549  0.00  0.00      A
ATOM   1676  H   LYS   117      40.548  60.152  38.094  0.00  0.00      A
ATOM   1677  CA  LYS   117      41.555  58.279  38.238  0.00  0.00      A
ATOM   1678  HA  LYS   117      42.106  57.664  37.529  0.00  0.00      A
ATOM   1679  CB  LYS   117      42.521  58.635  39.392  0.00  0.00      A
ATOM   1680  HB3 LYS   117      41.954  59.072  40.214  0.00  0.00      A
ATOM   1681  HB2 LYS   117      42.987  57.717  39.751  0.00  0.00      A
ATOM   1682  CG  LYS   117      43.624  59.628  38.973  0.00  0.00      A
ATOM   1683  HG3 LYS   117      43.167  60.601  38.786  0.00  0.00      A
ATOM   1684  HG2 LYS   117      44.079  59.286  38.044  0.00  0.00      A
ATOM   1685  CD  LYS   117      44.720  59.830  40.030  0.00  0.00      A
ATOM   1686  HD3 LYS   117      44.267  59.925  41.019  0.00  0.00      A
ATOM   1687  HD2 LYS   117      45.249  60.758  39.804  0.00  0.00      A
ATOM   1688  CE  LYS   117      45.733  58.681  40.018  0.00  0.00      A
ATOM   1689  HE3 LYS   117      45.213  57.739  40.213  0.00  0.00      A
ATOM   1690  HE2 LYS   117      46.180  58.614  39.024  0.00  0.00      A
ATOM   1691  NZ  LYS   117      46.795  58.889  41.028  0.00  0.00      A
ATOM   1692  HZ1 LYS   117      47.250  59.794  40.926  0.00  0.00      A
ATOM   1693  HZ2 LYS   117      47.518  58.181  40.930  0.00  0.00      A
ATOM   1694  HZ3 LYS   117      46.403  58.831  41.972  0.00  0.00      A
ATOM   1695  C   LYS   117      40.362  57.424  38.701  0.00  0.00      A
ATOM   1696  O   LYS   117      39.206  57.828  38.581  0.00  0.00      A
ATOM   1697  N   SER   118      40.637  56.249  39.267  0.00  0.00      A
ATOM   1698  H   SER   118      41.605  55.956  39.255  0.00  0.00      A
ATOM   1699  CA  SER   118      39.617  55.218  39.528  0.00  0.00      A
ATOM   1700  HA  SER   118      38.626  55.671  39.493  0.00  0.00      A
ATOM   1701  CB  SER   118      39.667  54.173  38.412  0.00  0.00      A
ATOM   1702  HB3 SER   118      40.667  53.743  38.350  0.00  0.00      A
ATOM   1703  HB2 SER   118      38.942  53.386  38.614  0.00  0.00      A
ATOM   1704  OG  SER   118      39.339  54.800  37.193  0.00  0.00      A
ATOM   1705  HG  SER   118      39.701  54.253  36.445  0.00  0.00      A
ATOM   1706  C   SER   118      39.774  54.553  40.899  0.00  0.00      A
ATOM   1707  O   SER   118      40.890  54.328  41.376  0.00  0.00      A
ATOM   1708  N   ASN   119      38.643  54.324  41.573  0.00  0.00      A
ATOM   1709  H   ASN   119      37.772  54.523  41.090  0.00  0.00      A
ATOM   1710  CA  ASN   119      38.569  53.990  42.997  0.00  0.00      A
ATOM   1711  HA  ASN   119      39.212  54.704  43.518  0.00  0.00      A
ATOM   1712  CB  ASN   119      37.122  54.219  43.482  0.00  0.00      A
ATOM   1713  HB3 ASN   119      36.490  53.414  43.113  0.00  0.00      A
ATOM   1714  HB2 ASN   119      36.738  55.158  43.085  0.00  0.00      A
ATOM   1715  CG  ASN   119      37.040  54.304  44.998  0.00  0.00      A
ATOM   1716  OD1 ASN   119      37.854  54.958  45.626  0.00  0.00      A
ATOM   1717  ND2 ASN   119      36.358  53.386  45.635  0.00  0.00      A
ATOM   1718 HD21 ASN   119      36.426  53.340  46.638  0.00  0.00      A
ATOM   1719 HD22 ASN   119      35.741  52.765  45.123  0.00  0.00      A
ATOM   1720  C   ASN   119      39.088  52.576  43.357  0.00  0.00      A
ATOM   1721  O   ASN   119      39.191  51.682  42.512  0.00  0.00      A
ATOM   1722  N   ILE   120      39.353  52.378  44.652  0.00  0.00      A
ATOM   1723  H   ILE   120      39.121  53.132  45.287  0.00  0.00      A
ATOM   1724  CA  ILE   120      40.111  51.262  45.243  0.00  0.00      A
ATOM   1725  HA  ILE   120      39.947  50.361  44.651  0.00  0.00      A
ATOM   1726  CB  ILE   120      41.621  51.626  45.238  0.00  0.00      A
ATOM   1727  HB  ILE   120      42.159  50.861  45.798  0.00  0.00      A
ATOM   1728  CG2 ILE   120      42.175  51.613  43.805  0.00  0.00      A
ATOM   1729 HG21 ILE   120      43.261  51.552  43.824  0.00  0.00      A
ATOM   1730 HG22 ILE   120      41.879  52.518  43.273  0.00  0.00      A
ATOM   1731 HG23 ILE   120      41.778  50.755  43.267  0.00  0.00      A
ATOM   1732  CG1 ILE   120      41.897  52.994  45.910  0.00  0.00      A
ATOM   1733 HG13 ILE   120      41.442  53.792  45.321  0.00  0.00      A
ATOM   1734 HG12 ILE   120      41.447  53.012  46.903  0.00  0.00      A
ATOM   1735  CD1 ILE   120      43.379  53.327  46.076  0.00  0.00      A
ATOM   1736 HD11 ILE   120      43.906  53.278  45.124  0.00  0.00      A
ATOM   1737 HD12 ILE   120      43.836  52.643  46.790  0.00  0.00      A
ATOM   1738 HD13 ILE   120      43.454  54.345  46.450  0.00  0.00      A
ATOM   1739  C   ILE   120      39.662  50.978  46.695  0.00  0.00      A
ATOM   1740  O   ILE   120      39.071  51.855  47.327  0.00  0.00      A
ATOM   1741  N   PRO   121      40.046  49.843  47.309  0.00  0.00      A
ATOM   1742  CD  PRO   121      40.486  48.625  46.665  0.00  0.00      A
ATOM   1743  HD3 PRO   121      41.341  48.810  46.018  0.00  0.00      A
ATOM   1744  HD2 PRO   121      39.657  48.210  46.092  0.00  0.00      A
ATOM   1745  CG  PRO   121      40.880  47.656  47.783  0.00  0.00      A
ATOM   1746  HG3 PRO   121      40.572  46.637  47.555  0.00  0.00      A
ATOM   1747  HG2 PRO   121      41.953  47.700  47.946  0.00  0.00      A
ATOM   1748  CB  PRO   121      40.161  48.188  49.014  0.00  0.00      A
ATOM   1749  HB3 PRO   121      40.689  47.937  49.935  0.00  0.00      A
ATOM   1750  HB2 PRO   121      39.153  47.785  49.036  0.00  0.00      A
ATOM   1751  CA  PRO   121      40.100  49.694  48.761  0.00  0.00      A
ATOM   1752  HA  PRO   121      39.200  50.102  49.211  0.00  0.00      A
ATOM   1753  C   PRO   121      41.332  50.399  49.347  0.00  0.00      A
ATOM   1754  O   PRO   121      42.384  50.475  48.703  0.00  0.00      A
ATOM   1755  N   VAL   122      41.244  50.828  50.608  0.00  0.00      A
ATOM   1756  H   VAL   122      40.357  50.724  51.092  0.00  0.00      A
ATOM   1757  CA  VAL   122      42.364  51.457  51.328  0.00  0.00      A
ATOM   1758  HA  VAL   122      42.672  52.317  50.732  0.00  0.00      A
ATOM   1759  CB  VAL   122      41.904  52.009  52.693  0.00  0.00      A
ATOM   1760  HB  VAL   122      41.029  52.627  52.511  0.00  0.00      A
ATOM   1761  CG1 VAL   122      41.497  50.949  53.718  0.00  0.00      A
ATOM   1762 HG11 VAL   122      41.116  51.431  54.619  0.00  0.00      A
ATOM   1763 HG12 VAL   122      42.351  50.327  53.989  0.00  0.00      A
ATOM   1764 HG13 VAL   122      40.706  50.320  53.310  0.00  0.00      A
ATOM   1765  CG2 VAL   122      42.967  52.922  53.306  0.00  0.00      A
ATOM   1766 HG21 VAL   122      43.259  53.694  52.594  0.00  0.00      A
ATOM   1767 HG22 VAL   122      42.569  53.408  54.198  0.00  0.00      A
ATOM   1768 HG23 VAL   122      43.844  52.341  53.586  0.00  0.00      A
ATOM   1769  C   VAL   122      43.580  50.521  51.431  0.00  0.00      A
ATOM   1770  O   VAL   122      43.436  49.310  51.640  0.00  0.00      A
ATOM   1771  N   GLY   123      44.759  51.053  51.082  0.00  0.00      A
ATOM   1772  H   GLY   123      44.772  52.033  50.816  0.00  0.00      A
ATOM   1773  CA  GLY   123      46.028  50.308  51.018  0.00  0.00      A
ATOM   1774  HA3 GLY   123      46.842  51.019  50.880  0.00  0.00      A
ATOM   1775  HA2 GLY   123      46.185  49.800  51.971  0.00  0.00      A
ATOM   1776  C   GLY   123      46.132  49.255  49.900  0.00  0.00      A
ATOM   1777  O   GLY   123      47.098  48.492  49.875  0.00  0.00      A
ATOM   1778  N   LEU   124      45.152  49.209  48.984  0.00  0.00      A
ATOM   1779  H   LEU   124      44.417  49.903  49.067  0.00  0.00      A
ATOM   1780  CA  LEU   124      44.902  48.109  48.032  0.00  0.00      A
ATOM   1781  HA  LEU   124      43.981  48.365  47.512  0.00  0.00      A
ATOM   1782  CB  LEU   124      46.003  48.017  46.956  0.00  0.00      A
ATOM   1783  HB3 LEU   124      45.677  47.303  46.199  0.00  0.00      A
ATOM   1784  HB2 LEU   124      46.907  47.611  47.413  0.00  0.00      A
ATOM   1785  CG  LEU   124      46.364  49.336  46.259  0.00  0.00      A
ATOM   1786  HG  LEU   124      46.852  49.996  46.970  0.00  0.00      A
ATOM   1787  CD1 LEU   124      47.337  49.038  45.118  0.00  0.00      A
ATOM   1788 HD11 LEU   124      46.847  48.481  44.323  0.00  0.00      A
ATOM   1789 HD12 LEU   124      47.744  49.971  44.742  0.00  0.00      A
ATOM   1790 HD13 LEU   124      48.171  48.449  45.501  0.00  0.00      A
ATOM   1791  CD2 LEU   124      45.137  50.061  45.699  0.00  0.00      A
ATOM   1792 HD21 LEU   124      44.537  49.377  45.107  0.00  0.00      A
ATOM   1793 HD22 LEU   124      45.451  50.917  45.104  0.00  0.00      A
ATOM   1794 HD23 LEU   124      44.529  50.428  46.525  0.00  0.00      A
ATOM   1795  C   LEU   124      44.619  46.753  48.717  0.00  0.00      A
ATOM   1796  O   LEU   124      44.899  45.691  48.152  0.00  0.00      A
ATOM   1797  N   ALA   125      44.041  46.797  49.923  0.00  0.00      A
ATOM   1798  H   ALA   125      43.812  47.710  50.298  0.00  0.00      A
ATOM   1799  CA  ALA   125      44.089  45.699  50.888  0.00  0.00      A
ATOM   1800  HA  ALA   125      44.564  44.852  50.399  0.00  0.00      A
ATOM   1801  CB  ALA   125      45.017  46.128  52.037  0.00  0.00      A
ATOM   1802  HB1 ALA   125      45.166  45.290  52.718  0.00  0.00      A
ATOM   1803  HB2 ALA   125      44.583  46.963  52.588  0.00  0.00      A
ATOM   1804  HB3 ALA   125      45.988  46.427  51.640  0.00  0.00      A
ATOM   1805  C   ALA   125      42.701  45.196  51.350  0.00  0.00      A
ATOM   1806  O   ALA   125      42.412  45.163  52.548  0.00  0.00      A
ATOM   1807  N   ASP   126      41.779  44.979  50.402  0.00  0.00      A
ATOM   1808  H   ASP   126      42.071  45.084  49.439  0.00  0.00      A
ATOM   1809  CA  ASP   126      40.493  44.281  50.596  0.00  0.00      A
ATOM   1810  HA  ASP   126      40.665  43.421  51.249  0.00  0.00      A
ATOM   1811  CB  ASP   126      39.466  45.215  51.281  0.00  0.00      A
ATOM   1812  HB3 ASP   126      39.984  45.980  51.857  0.00  0.00      A
ATOM   1813  HB2 ASP   126      38.878  45.731  50.522  0.00  0.00      A
ATOM   1814  CG  ASP   126      38.518  44.476  52.233  0.00  0.00      A
ATOM   1815  OD1 ASP   126      37.960  43.424  51.855  0.00  0.00      A
ATOM   1816  OD2 ASP   126      38.274  44.977  53.357  0.00  0.00      A
ATOM   1817  C   ASP   126      39.947  43.761  49.237  0.00  0.00      A
ATOM   1818  O   ASP   126      40.440  44.154  48.175  0.00  0.00      A
ATOM   1819  N   TRP   127      38.792  43.086  49.253  0.00  0.00      A
ATOM   1820  H   TRP   127      38.405  42.865  50.170  0.00  0.00      A
ATOM   1821  CA  TRP   127      38.021  42.653  48.073  0.00  0.00      A
ATOM   1822  HA  TRP   127      38.566  42.945  47.176  0.00  0.00      A
ATOM   1823  CB  TRP   127      37.939  41.123  48.056  0.00  0.00      A
ATOM   1824  HB3 TRP   127      37.462  40.786  48.976  0.00  0.00      A
ATOM   1825  HB2 TRP   127      37.302  40.817  47.225  0.00  0.00      A
ATOM   1826  CG  TRP   127      39.251  40.407  47.896  0.00  0.00      A
ATOM   1827  CD1 TRP   127      39.981  40.355  46.755  0.00  0.00      A
ATOM   1828  HD1 TRP   127      39.725  40.864  45.832  0.00  0.00      A
ATOM   1829  NE1 TRP   127      41.065  39.516  46.936  0.00  0.00      A
ATOM   1830  HE1 TRP   127      41.728  39.258  46.206  0.00  0.00      A
ATOM   1831  CE2 TRP   127      41.098  38.993  48.206  0.00  0.00      A
ATOM   1832  CZ2 TRP   127      41.977  38.103  48.841  0.00  0.00      A
ATOM   1833  HZ2 TRP   127      42.812  37.684  48.299  0.00  0.00      A
ATOM   1834  CH2 TRP   127      41.750  37.769  50.186  0.00  0.00      A
ATOM   1835  HH2 TRP   127      42.414  37.085  50.695  0.00  0.00      A
ATOM   1836  CZ3 TRP   127      40.649  38.320  50.864  0.00  0.00      A
ATOM   1837  HZ3 TRP   127      40.458  38.038  51.889  0.00  0.00      A
ATOM   1838  CE3 TRP   127      39.772  39.209  50.214  0.00  0.00      A
ATOM   1839  HE3 TRP   127      38.916  39.596  50.748  0.00  0.00      A
ATOM   1840  CD2 TRP   127      39.972  39.575  48.864  0.00  0.00      A
ATOM   1841  C   TRP   127      36.640  43.346  47.980  0.00  0.00      A
ATOM   1842  O   TRP   127      35.737  42.904  47.263  0.00  0.00      A
ATOM   1843  N   GLN   128      36.524  44.517  48.615  0.00  0.00      A
ATOM   1844  H   GLN   128      37.321  44.810  49.163  0.00  0.00      A
ATOM   1845  CA  GLN   128      35.427  45.486  48.483  0.00  0.00      A
ATOM   1846  HA  GLN   128      34.920  45.334  47.528  0.00  0.00      A
ATOM   1847  CB  GLN   128      34.380  45.323  49.606  0.00  0.00      A
ATOM   1848  HB3 GLN   128      33.753  44.461  49.380  0.00  0.00      A
ATOM   1849  HB2 GLN   128      33.739  46.206  49.597  0.00  0.00      A
ATOM   1850  CG  GLN   128      34.967  45.145  51.022  0.00  0.00      A
ATOM   1851  HG3 GLN   128      35.821  45.806  51.156  0.00  0.00      A
ATOM   1852  HG2 GLN   128      35.322  44.121  51.135  0.00  0.00      A
ATOM   1853  CD  GLN   128      33.969  45.436  52.140  0.00  0.00      A
ATOM   1854  OE1 GLN   128      32.800  45.081  52.101  0.00  0.00      A
ATOM   1855  NE2 GLN   128      34.367  46.137  53.174  0.00  0.00      A
ATOM   1856 HE21 GLN   128      33.767  46.157  53.990  0.00  0.00      A
ATOM   1857 HE22 GLN   128      35.316  46.475  53.249  0.00  0.00      A
ATOM   1858  C   GLN   128      36.012  46.906  48.478  0.00  0.00      A
ATOM   1859  O   GLN   128      36.774  47.267  49.375  0.00  0.00      A
ATOM   1860  N   SER   129      35.825  47.642  47.382  0.00  0.00      A
ATOM   1861  H   SER   129      35.183  47.280  46.683  0.00  0.00      A
ATOM   1862  CA  SER   129      36.540  48.899  47.100  0.00  0.00      A
ATOM   1863  HA  SER   129      37.585  48.755  47.367  0.00  0.00      A
ATOM   1864  CB  SER   129      36.511  49.202  45.599  0.00  0.00      A
ATOM   1865  HB3 SER   129      36.922  50.196  45.414  0.00  0.00      A
ATOM   1866  HB2 SER   129      35.484  49.167  45.243  0.00  0.00      A
ATOM   1867  OG  SER   129      37.285  48.243  44.901  0.00  0.00      A
ATOM   1868  HG  SER   129      36.831  47.378  44.973  0.00  0.00      A
ATOM   1869  C   SER   129      36.042  50.093  47.937  0.00  0.00      A
ATOM   1870  O   SER   129      35.343  50.968  47.424  0.00  0.00      A
ATOM   1871  N   VAL   130      36.431  50.147  49.218  0.00  0.00      A
ATOM   1872  H   VAL   130      36.953  49.356  49.575  0.00  0.00      A
ATOM   1873  CA  VAL   130      36.112  51.233  50.166  0.00  0.00      A
ATOM   1874  HA  VAL   130      35.667  52.038  49.595  0.00  0.00      A
ATOM   1875  CB  VAL   130      35.050  50.781  51.193  0.00  0.00      A
ATOM   1876  HB  VAL   130      34.165  50.484  50.632  0.00  0.00      A
ATOM   1877  CG1 VAL   130      35.478  49.576  52.036  0.00  0.00      A
ATOM   1878 HG11 VAL   130      35.726  48.731  51.397  0.00  0.00      A
ATOM   1879 HG12 VAL   130      36.340  49.835  52.652  0.00  0.00      A
ATOM   1880 HG13 VAL   130      34.658  49.278  52.691  0.00  0.00      A
ATOM   1881  CG2 VAL   130      34.637  51.906  52.148  0.00  0.00      A
ATOM   1882 HG21 VAL   130      34.341  52.791  51.588  0.00  0.00      A
ATOM   1883 HG22 VAL   130      33.790  51.581  52.754  0.00  0.00      A
ATOM   1884 HG23 VAL   130      35.456  52.167  52.819  0.00  0.00      A
ATOM   1885  C   VAL   130      37.358  51.820  50.844  0.00  0.00      A
ATOM   1886  O   VAL   130      38.299  51.098  51.184  0.00  0.00      A
ATOM   1887  N   ASN   131      37.407  53.152  50.956  0.00  0.00      A
ATOM   1888  H   ASN   131      36.622  53.695  50.607  0.00  0.00      A
ATOM   1889  CA  ASN   131      38.527  53.891  51.544  0.00  0.00      A
ATOM   1890  HA  ASN   131      38.924  53.289  52.361  0.00  0.00      A
ATOM   1891  CB  ASN   131      39.610  54.058  50.464  0.00  0.00      A
ATOM   1892  HB3 ASN   131      40.506  54.453  50.928  0.00  0.00      A
ATOM   1893  HB2 ASN   131      39.856  53.089  50.033  0.00  0.00      A
ATOM   1894  CG  ASN   131      39.193  55.004  49.354  0.00  0.00      A
ATOM   1895  OD1 ASN   131      39.225  56.215  49.497  0.00  0.00      A
ATOM   1896  ND2 ASN   131      38.850  54.482  48.204  0.00  0.00      A
ATOM   1897 HD21 ASN   131      38.512  55.076  47.456  0.00  0.00      A
ATOM   1898 HD22 ASN   131      38.858  53.477  48.076  0.00  0.00      A
ATOM   1899  C   ASN   131      38.101  55.264  52.123  0.00  0.00      A
ATOM   1900  O   ASN   131      37.158  55.870  51.603  0.00  0.00      A
ATOM   1901  N   PRO   132      38.827  55.817  53.118  0.00  0.00      A
ATOM   1902  CD  PRO   132      39.944  55.187  53.812  0.00  0.00      A
ATOM   1903  HD3 PRO   132      39.577  54.349  54.408  0.00  0.00      A
ATOM   1904  HD2 PRO   132      40.711  54.846  53.119  0.00  0.00      A
ATOM   1905  CG  PRO   132      40.528  56.251  54.734  0.00  0.00      A
ATOM   1906  HG3 PRO   132      41.259  56.847  54.190  0.00  0.00      A
ATOM   1907  HG2 PRO   132      40.976  55.812  55.627  0.00  0.00      A
ATOM   1908  CB  PRO   132      39.319  57.117  55.070  0.00  0.00      A
ATOM   1909  HB3 PRO   132      38.775  56.668  55.902  0.00  0.00      A
ATOM   1910  HB2 PRO   132      39.622  58.132  55.322  0.00  0.00      A
ATOM   1911  CA  PRO   132      38.452  57.062  53.806  0.00  0.00      A
ATOM   1912  HA  PRO   132      37.417  56.980  54.129  0.00  0.00      A
ATOM   1913  C   PRO   132      38.552  58.362  52.980  0.00  0.00      A
ATOM   1914  O   PRO   132      38.009  59.386  53.411  0.00  0.00      A
ATOM   1915  N   ASN   133      39.161  58.352  51.787  0.00  0.00      A
ATOM   1916  H   ASN   133      39.624  57.500  51.488  0.00  0.00      A
ATOM   1917  CA  ASN   133      39.276  59.534  50.916  0.00  0.00      A
ATOM   1918  HA  ASN   133      39.206  60.431  51.535  0.00  0.00      A
ATOM   1919  CB  ASN   133      40.677  59.525  50.272  0.00  0.00      A
ATOM   1920  HB3 ASN   133      40.717  58.746  49.510  0.00  0.00      A
ATOM   1921  HB2 ASN   133      41.422  59.302  51.033  0.00  0.00      A
ATOM   1922  CG  ASN   133      41.075  60.853  49.644  0.00  0.00      A
ATOM   1923  OD1 ASN   133      40.621  61.920  50.030  0.00  0.00      A
ATOM   1924  ND2 ASN   133      42.079  60.854  48.801  0.00  0.00      A
ATOM   1925 HD21 ASN   133      42.541  59.999  48.531  0.00  0.00      A
ATOM   1926 HD22 ASN   133      42.348  61.743  48.409  0.00  0.00      A
ATOM   1927  C   ASN   133      38.157  59.648  49.852  0.00  0.00      A
ATOM   1928  O   ASN   133      37.815  60.765  49.451  0.00  0.00      A
ATOM   1929  N   TYR   134      37.480  58.549  49.488  0.00  0.00      A
ATOM   1930  H   TYR   134      37.837  57.660  49.824  0.00  0.00      A
ATOM   1931  CA  TYR   134      36.547  58.519  48.341  0.00  0.00      A
ATOM   1932  HA  TYR   134      36.281  59.538  48.061  0.00  0.00      A
ATOM   1933  CB  TYR   134      37.249  57.872  47.141  0.00  0.00      A
ATOM   1934  HB3 TYR   134      37.429  56.826  47.384  0.00  0.00      A
ATOM   1935  HB2 TYR   134      36.572  57.895  46.288  0.00  0.00      A
ATOM   1936  CG  TYR   134      38.551  58.517  46.715  0.00  0.00      A
ATOM   1937  CD1 TYR   134      38.575  59.872  46.335  0.00  0.00      A
ATOM   1938  HD1 TYR   134      37.664  60.454  46.341  0.00  0.00      A
ATOM   1939  CE1 TYR   134      39.786  60.466  45.937  0.00  0.00      A
ATOM   1940  HE1 TYR   134      39.820  61.506  45.647  0.00  0.00      A
ATOM   1941  CZ  TYR   134      40.958  59.700  45.901  0.00  0.00      A
ATOM   1942  OH  TYR   134      42.117  60.278  45.511  0.00  0.00      A
ATOM   1943  HH  TYR   134      42.832  59.627  45.391  0.00  0.00      A
ATOM   1944  CE2 TYR   134      40.941  58.349  46.268  0.00  0.00      A
ATOM   1945  HE2 TYR   134      41.850  57.767  46.239  0.00  0.00      A
ATOM   1946  CD2 TYR   134      39.734  57.755  46.672  0.00  0.00      A
ATOM   1947  HD2 TYR   134      39.718  56.711  46.944  0.00  0.00      A
ATOM   1948  C   TYR   134      35.214  57.787  48.558  0.00  0.00      A
ATOM   1949  O   TYR   134      34.345  57.869  47.685  0.00  0.00      A
ATOM   1950  N   GLY   135      35.037  57.047  49.653  0.00  0.00      A
ATOM   1951  H   GLY   135      35.804  56.950  50.307  0.00  0.00      A
ATOM   1952  CA  GLY   135      33.816  56.281  49.926  0.00  0.00      A
ATOM   1953  HA3 GLY   135      32.968  56.733  49.412  0.00  0.00      A
ATOM   1954  HA2 GLY   135      33.599  56.302  50.994  0.00  0.00      A
ATOM   1955  C   GLY   135      33.942  54.819  49.493  0.00  0.00      A
ATOM   1956  O   GLY   135      35.042  54.264  49.478  0.00  0.00      A
ATOM   1957  N   ARG   136      32.814  54.204  49.114  0.00  0.00      A
ATOM   1958  H   ARG   136      31.961  54.762  49.129  0.00  0.00      A
ATOM   1959  CA  ARG   136      32.690  52.799  48.683  0.00  0.00      A
ATOM   1960  HA  ARG   136      33.667  52.320  48.708  0.00  0.00      A
ATOM   1961  CB  ARG   136      31.750  52.063  49.664  0.00  0.00      A
ATOM   1962  HB3 ARG   136      32.197  52.084  50.657  0.00  0.00      A
ATOM   1963  HB2 ARG   136      30.800  52.598  49.717  0.00  0.00      A
ATOM   1964  CG  ARG   136      31.467  50.599  49.273  0.00  0.00      A
ATOM   1965  HG3 ARG   136      32.411  50.098  49.055  0.00  0.00      A
ATOM   1966  HG2 ARG   136      30.848  50.569  48.377  0.00  0.00      A
ATOM   1967  CD  ARG   136      30.758  49.819  50.389  0.00  0.00      A
ATOM   1968  HD3 ARG   136      30.693  48.771  50.090  0.00  0.00      A
ATOM   1969  HD2 ARG   136      31.363  49.877  51.296  0.00  0.00      A
ATOM   1970  NE  ARG   136      29.398  50.321  50.669  0.00  0.00      A
ATOM   1971  HE  ARG   136      28.985  50.985  50.024  0.00  0.00      A
ATOM   1972  CZ  ARG   136      28.594  49.920  51.636  0.00  0.00      A
ATOM   1973  NH1 ARG   136      28.910  48.964  52.454  0.00  0.00      A
ATOM   1974 HH11 ARG   136      28.264  48.660  53.169  0.00  0.00      A
ATOM   1975 HH12 ARG   136      29.815  48.512  52.373  0.00  0.00      A
ATOM   1976  NH2 ARG   136      27.439  50.491  51.793  0.00  0.00      A
ATOM   1977 HH21 ARG   136      26.858  50.286  52.600  0.00  0.00      A
ATOM   1978 HH22 ARG   136      27.209  51.282  51.208  0.00  0.00      A
ATOM   1979  C   ARG   136      32.167  52.725  47.250  0.00  0.00      A
ATOM   1980  O   ARG   136      31.069  53.207  46.980  0.00  0.00      A
ATOM   1981  N   THR   137      32.845  51.975  46.381  0.00  0.00      A
ATOM   1982  H   THR   137      33.739  51.593  46.674  0.00  0.00      A
ATOM   1983  CA  THR   137      32.302  51.550  45.074  0.00  0.00      A
ATOM   1984  HA  THR   137      31.763  52.385  44.637  0.00  0.00      A
ATOM   1985  CB  THR   137      33.422  51.127  44.107  0.00  0.00      A
ATOM   1986  HB  THR   137      33.882  50.215  44.478  0.00  0.00      A
ATOM   1987  CG2 THR   137      32.993  50.903  42.659  0.00  0.00      A
ATOM   1988 HG21 THR   137      32.607  51.826  42.231  0.00  0.00      A
ATOM   1989 HG22 THR   137      33.848  50.568  42.074  0.00  0.00      A
ATOM   1990 HG23 THR   137      32.224  50.137  42.598  0.00  0.00      A
ATOM   1991  OG1 THR   137      34.395  52.137  44.041  0.00  0.00      A
ATOM   1992  HG1 THR   137      33.919  52.948  43.767  0.00  0.00      A
ATOM   1993  C   THR   137      31.337  50.374  45.253  0.00  0.00      A
ATOM   1994  O   THR   137      31.652  49.433  45.988  0.00  0.00      A
ATOM   1995  N   ASN   138      30.295  50.310  44.424  0.00  0.00      A
ATOM   1996  H   ASN   138      30.166  51.068  43.758  0.00  0.00      A
ATOM   1997  CA  ASN   138      29.373  49.173  44.319  0.00  0.00      A
ATOM   1998  HA  ASN   138      29.809  48.307  44.817  0.00  0.00      A
ATOM   1999  CB  ASN   138      28.061  49.519  45.042  0.00  0.00      A
ATOM   2000  HB3 ASN   138      28.271  49.867  46.053  0.00  0.00      A
ATOM   2001  HB2 ASN   138      27.443  48.625  45.111  0.00  0.00      A
ATOM   2002  CG  ASN   138      27.268  50.571  44.291  0.00  0.00      A
ATOM   2003  OD1 ASN   138      26.662  50.296  43.273  0.00  0.00      A
ATOM   2004  ND2 ASN   138      27.322  51.813  44.701  0.00  0.00      A
ATOM   2005 HD21 ASN   138      26.859  52.500  44.120  0.00  0.00      A
ATOM   2006 HD22 ASN   138      27.822  52.095  45.535  0.00  0.00      A
ATOM   2007  C   ASN   138      29.154  48.772  42.847  0.00  0.00      A
ATOM   2008  O   ASN   138      29.588  49.474  41.933  0.00  0.00      A
ATOM   2009  N   ASN   139      28.700  47.539  42.629  0.00  0.00      A
ATOM   2010  H   ASN   139      28.372  46.990  43.417  0.00  0.00      A
ATOM   2011  CA  ASN   139      28.723  46.899  41.319  0.00  0.00      A
ATOM   2012  HA  ASN   139      29.741  46.971  40.938  0.00  0.00      A
ATOM   2013  CB  ASN   139      28.410  45.414  41.534  0.00  0.00      A
ATOM   2014  HB3 ASN   139      27.348  45.267  41.687  0.00  0.00      A
ATOM   2015  HB2 ASN   139      28.926  45.055  42.420  0.00  0.00      A
ATOM   2016  CG  ASN   139      28.820  44.576  40.354  0.00  0.00      A
ATOM   2017  OD1 ASN   139      28.369  44.779  39.240  0.00  0.00      A
ATOM   2018  ND2 ASN   139      29.809  43.737  40.541  0.00  0.00      A
ATOM   2019 HD21 ASN   139      30.063  43.152  39.753  0.00  0.00      A
ATOM   2020 HD22 ASN   139      30.191  43.588  41.469  0.00  0.00      A
ATOM   2021  C   ASN   139      27.743  47.565  40.320  0.00  0.00      A
ATOM   2022  O   ASN   139      26.542  47.596  40.598  0.00  0.00      A
ATOM   2023  N   PRO   140      28.183  47.950  39.101  0.00  0.00      A
ATOM   2024  CD  PRO   140      29.574  48.038  38.676  0.00  0.00      A
ATOM   2025  HD3 PRO   140      29.940  47.044  38.413  0.00  0.00      A
ATOM   2026  HD2 PRO   140      30.204  48.483  39.448  0.00  0.00      A
ATOM   2027  CG  PRO   140      29.570  48.934  37.439  0.00  0.00      A
ATOM   2028  HG3 PRO   140      29.618  49.979  37.747  0.00  0.00      A
ATOM   2029  HG2 PRO   140      30.387  48.696  36.761  0.00  0.00      A
ATOM   2030  CB  PRO   140      28.211  48.651  36.812  0.00  0.00      A
ATOM   2031  HB3 PRO   140      28.267  47.732  36.226  0.00  0.00      A
ATOM   2032  HB2 PRO   140      27.872  49.482  36.191  0.00  0.00      A
ATOM   2033  CA  PRO   140      27.306  48.450  38.032  0.00  0.00      A
ATOM   2034  HA  PRO   140      26.926  49.419  38.342  0.00  0.00      A
ATOM   2035  C   PRO   140      26.102  47.565  37.671  0.00  0.00      A
ATOM   2036  O   PRO   140      25.075  48.094  37.239  0.00  0.00      A
ATOM   2037  N   HIE   141      26.209  46.245  37.876  0.00  0.00      A
ATOM   2038  H   HIE   141      27.076  45.877  38.253  0.00  0.00      A
ATOM   2039  CA  HIE   141      25.144  45.286  37.565  0.00  0.00      A
ATOM   2040  HA  HIE   141      24.559  45.682  36.739  0.00  0.00      A
ATOM   2041  CB  HIE   141      25.753  43.948  37.110  0.00  0.00      A
ATOM   2042  HB3 HIE   141      26.268  43.485  37.953  0.00  0.00      A
ATOM   2043  HB2 HIE   141      24.944  43.279  36.813  0.00  0.00      A
ATOM   2044  CG  HIE   141      26.719  44.052  35.951  0.00  0.00      A
ATOM   2045  ND1 HIE   141      26.377  44.139  34.595  0.00  0.00      A
ATOM   2046  CE1 HIE   141      27.540  44.165  33.922  0.00  0.00      A
ATOM   2047  HE1 HIE   141      27.634  44.212  32.844  0.00  0.00      A
ATOM   2048  NE2 HIE   141      28.573  44.124  34.776  0.00  0.00      A
ATOM   2049  HE2 HIE   141      29.559  44.119  34.515  0.00  0.00      A
ATOM   2050  CD2 HIE   141      28.078  44.044  36.056  0.00  0.00      A
ATOM   2051  HD2 HIE   141      28.648  43.962  36.970  0.00  0.00      A
ATOM   2052  C   HIE   141      24.158  45.057  38.721  0.00  0.00      A
ATOM   2053  O   HIE   141      23.024  44.677  38.451  0.00  0.00      A
ATOM   2054  N   ASP   142      24.547  45.309  39.979  0.00  0.00      A
ATOM   2055  H   ASP   142      25.470  45.702  40.108  0.00  0.00      A
ATOM   2056  CA  ASP   142      23.693  45.222  41.181  0.00  0.00      A
ATOM   2057  HA  ASP   142      22.703  45.606  40.933  0.00  0.00      A
ATOM   2058  CB  ASP   142      23.535  43.759  41.650  0.00  0.00      A
ATOM   2059  HB3 ASP   142      23.114  43.165  40.840  0.00  0.00      A
ATOM   2060  HB2 ASP   142      24.516  43.346  41.889  0.00  0.00      A
ATOM   2061  CG  ASP   142      22.629  43.640  42.886  0.00  0.00      A
ATOM   2062  OD1 ASP   142      22.982  44.160  43.966  0.00  0.00      A
ATOM   2063  OD2 ASP   142      21.536  43.036  42.823  0.00  0.00      A
ATOM   2064  C   ASP   142      24.284  46.082  42.315  0.00  0.00      A
ATOM   2065  O   ASP   142      25.338  45.769  42.871  0.00  0.00      A
ATOM   2066  N   HID   143      23.591  47.147  42.716  0.00  0.00      A
ATOM   2067  H   HID   143      22.674  47.314  42.311  0.00  0.00      A
ATOM   2068  CA  HID   143      24.163  48.174  43.593  0.00  0.00      A
ATOM   2069  HA  HID   143      25.203  48.307  43.291  0.00  0.00      A
ATOM   2070  CB  HID   143      23.443  49.504  43.326  0.00  0.00      A
ATOM   2071  HB3 HID   143      23.864  50.271  43.974  0.00  0.00      A
ATOM   2072  HB2 HID   143      22.382  49.397  43.559  0.00  0.00      A
ATOM   2073  CG  HID   143      23.600  49.990  41.902  0.00  0.00      A
ATOM   2074  ND1 HID   143      24.559  49.587  41.000  0.00  0.00      A
ATOM   2075  HD1 HID   143      25.294  48.897  41.165  0.00  0.00      A
ATOM   2076  CE1 HID   143      24.390  50.273  39.865  0.00  0.00      A
ATOM   2077  HE1 HID   143      25.008  50.162  38.982  0.00  0.00      A
ATOM   2078  NE2 HID   143      23.346  51.114  39.972  0.00  0.00      A
ATOM   2079  CD2 HID   143      22.847  50.944  41.275  0.00  0.00      A
ATOM   2080  HD2 HID   143      22.019  51.479  41.718  0.00  0.00      A
ATOM   2081  C   HID   143      24.235  47.797  45.090  0.00  0.00      A
ATOM   2082  O   HID   143      24.800  48.561  45.885  0.00  0.00      A
ATOM   2083  N   SER   144      23.837  46.572  45.463  0.00  0.00      A
ATOM   2084  H   SER   144      23.422  45.973  44.754  0.00  0.00      A
ATOM   2085  CA  SER   144      24.184  45.960  46.757  0.00  0.00      A
ATOM   2086  HA  SER   144      24.257  46.744  47.509  0.00  0.00      A
ATOM   2087  CB  SER   144      23.094  44.983  47.225  0.00  0.00      A
ATOM   2088  HB3 SER   144      23.285  44.722  48.265  0.00  0.00      A
ATOM   2089  HB2 SER   144      22.121  45.467  47.176  0.00  0.00      A
ATOM   2090  OG  SER   144      23.059  43.786  46.466  0.00  0.00      A
ATOM   2091  HG  SER   144      22.988  44.035  45.505  0.00  0.00      A
ATOM   2092  C   SER   144      25.528  45.222  46.725  0.00  0.00      A
ATOM   2093  O   SER   144      26.191  45.118  47.761  0.00  0.00      A
ATOM   2094  N   ARG   145      25.952  44.716  45.557  0.00  0.00      A
ATOM   2095  H   ARG   145      25.417  44.928  44.716  0.00  0.00      A
ATOM   2096  CA  ARG   145      27.147  43.872  45.423  0.00  0.00      A
ATOM   2097  HA  ARG   145      27.192  43.214  46.286  0.00  0.00      A
ATOM   2098  CB  ARG   145      27.058  42.997  44.153  0.00  0.00      A
ATOM   2099  HB3 ARG   145      26.484  43.510  43.382  0.00  0.00      A
ATOM   2100  HB2 ARG   145      28.060  42.840  43.753  0.00  0.00      A
ATOM   2101  CG  ARG   145      26.450  41.607  44.403  0.00  0.00      A
ATOM   2102  HG3 ARG   145      26.424  41.072  43.454  0.00  0.00      A
ATOM   2103  HG2 ARG   145      27.092  41.056  45.088  0.00  0.00      A
ATOM   2104  CD  ARG   145      25.033  41.652  44.982  0.00  0.00      A
ATOM   2105  HD3 ARG   145      24.421  42.256  44.319  0.00  0.00      A
ATOM   2106  HD2 ARG   145      25.055  42.116  45.969  0.00  0.00      A
ATOM   2107  NE  ARG   145      24.441  40.309  45.093  0.00  0.00      A
ATOM   2108  HE  ARG   145      25.058  39.506  45.069  0.00  0.00      A
ATOM   2109  CZ  ARG   145      23.157  40.021  45.205  0.00  0.00      A
ATOM   2110  NH1 ARG   145      22.214  40.912  45.298  0.00  0.00      A
ATOM   2111 HH11 ARG   145      21.258  40.610  45.448  0.00  0.00      A
ATOM   2112 HH12 ARG   145      22.444  41.890  45.241  0.00  0.00      A
ATOM   2113  NH2 ARG   145      22.792  38.779  45.211  0.00  0.00      A
ATOM   2114 HH21 ARG   145      23.501  38.063  45.105  0.00  0.00      A
ATOM   2115 HH22 ARG   145      21.807  38.536  45.178  0.00  0.00      A
ATOM   2116  C   ARG   145      28.444  44.678  45.454  0.00  0.00      A
ATOM   2117  O   ARG   145      28.526  45.794  44.935  0.00  0.00      A
ATOM   2118  N   SER   146      29.516  43.993  45.848  0.00  0.00      A
ATOM   2119  H   SER   146      29.352  43.102  46.303  0.00  0.00      A
ATOM   2120  CA  SER   146      30.899  44.396  45.596  0.00  0.00      A
ATOM   2121  HA  SER   146      31.059  45.366  46.058  0.00  0.00      A
ATOM   2122  CB  SER   146      31.868  43.399  46.251  0.00  0.00      A
ATOM   2123  HB3 SER   146      31.659  43.347  47.321  0.00  0.00      A
ATOM   2124  HB2 SER   146      31.729  42.409  45.816  0.00  0.00      A
ATOM   2125  OG  SER   146      33.207  43.817  46.058  0.00  0.00      A
ATOM   2126  HG  SER   146      33.801  43.283  46.612  0.00  0.00      A
ATOM   2127  C   SER   146      31.170  44.533  44.092  0.00  0.00      A
ATOM   2128  O   SER   146      30.895  43.625  43.303  0.00  0.00      A
ATOM   2129  N   ALA   147      31.780  45.651  43.688  0.00  0.00      A
ATOM   2130  H   ALA   147      32.011  46.339  44.393  0.00  0.00      A
ATOM   2131  CA  ALA   147      32.419  45.778  42.370  0.00  0.00      A
ATOM   2132  HA  ALA   147      31.731  45.436  41.594  0.00  0.00      A
ATOM   2133  CB  ALA   147      32.722  47.262  42.127  0.00  0.00      A
ATOM   2134  HB1 ALA   147      31.794  47.832  42.114  0.00  0.00      A
ATOM   2135  HB2 ALA   147      33.216  47.384  41.162  0.00  0.00      A
ATOM   2136  HB3 ALA   147      33.375  47.649  42.911  0.00  0.00      A
ATOM   2137  C   ALA   147      33.709  44.929  42.275  0.00  0.00      A
ATOM   2138  O   ALA   147      34.209  44.644  41.187  0.00  0.00      A
ATOM   2139  N   GLY   148      34.258  44.564  43.437  0.00  0.00      A
ATOM   2140  H   GLY   148      33.759  44.827  44.279  0.00  0.00      A
ATOM   2141  CA  GLY   148      35.509  43.840  43.646  0.00  0.00      A
ATOM   2142  HA3 GLY   148      35.299  42.902  44.157  0.00  0.00      A
ATOM   2143  HA2 GLY   148      35.970  43.609  42.691  0.00  0.00      A
ATOM   2144  C   GLY   148      36.492  44.643  44.500  0.00  0.00      A
ATOM   2145  O   GLY   148      36.230  45.794  44.865  0.00  0.00      A
ATOM   2146  N   GLY   149      37.715  44.137  44.624  0.00  0.00      A
ATOM   2147  H   GLY   149      37.950  43.206  44.314  0.00  0.00      A
ATOM   2148  CA  GLY   149      38.856  44.919  45.005  0.00  0.00      A
ATOM   2149  HA3 GLY   149      38.780  45.902  44.534  0.00  0.00      A
ATOM   2150  HA2 GLY   149      38.914  45.025  46.087  0.00  0.00      A
ATOM   2151  C   GLY   149      40.091  44.151  44.551  0.00  0.00      A
ATOM   2152  O   GLY   149      39.999  42.926  44.396  0.00  0.00      A
ATOM   2153  N   SER   150      41.223  44.840  44.338  0.00  0.00      A
ATOM   2154  H   SER   150      42.040  44.243  44.252  0.00  0.00      A
ATOM   2155  CA  SER   150      41.427  46.279  44.553  0.00  0.00      A
ATOM   2156  HA  SER   150      40.625  46.588  45.228  0.00  0.00      A
ATOM   2157  CB  SER   150      42.736  46.464  45.324  0.00  0.00      A
ATOM   2158  HB3 SER   150      42.881  47.523  45.556  0.00  0.00      A
ATOM   2159  HB2 SER   150      42.724  45.884  46.254  0.00  0.00      A
ATOM   2160  OG  SER   150      43.882  46.068  44.567  0.00  0.00      A
ATOM   2161  HG  SER   150      44.290  46.878  43.214  0.00  0.00      A
ATOM   2162  C   SER   150      41.338  47.186  43.332  0.00  0.00      A
ATOM   2163  O   SER   150      41.021  48.354  43.476  0.00  0.00      A
ATOM   2164  N   SER   151      41.384  46.635  42.117  0.00  0.00      A
ATOM   2165  H   SER   151      41.570  45.644  42.029  0.00  0.00      A
ATOM   2166  CA  SER   151      41.151  47.433  40.897  0.00  0.00      A
ATOM   2167  HA  SER   151      41.622  48.405  41.030  0.00  0.00      A
ATOM   2168  CB  SER   151      41.828  46.781  39.682  0.00  0.00      A
ATOM   2169  HB3 SER   151      41.886  47.502  38.867  0.00  0.00      A
ATOM   2170  HB2 SER   151      41.242  45.921  39.349  0.00  0.00      A
ATOM   2171  OG  SER   151      43.140  46.360  40.042  0.00  0.00      A
ATOM   2172  HG  SER   151      43.019  45.415  40.287  0.00  0.00      A
ATOM   2173  C   SER   151      39.656  47.709  40.652  0.00  0.00      A
ATOM   2174  O   SER   151      39.269  47.991  39.525  0.00  0.00      A
ATOM   2175  N   GLY   152      38.793  47.492  41.654  0.00  0.00      A
ATOM   2176  H   GLY   152      39.177  47.334  42.574  0.00  0.00      A
ATOM   2177  CA  GLY   152      37.333  47.440  41.528  0.00  0.00      A
ATOM   2178  HA3 GLY   152      37.062  46.596  40.898  0.00  0.00      A
ATOM   2179  HA2 GLY   152      36.907  47.272  42.515  0.00  0.00      A
ATOM   2180  C   GLY   152      36.662  48.683  40.938  0.00  0.00      A
ATOM   2181  O   GLY   152      35.786  48.528  40.090  0.00  0.00      A
ATOM   2182  N   GLY   153      37.155  49.895  41.224  0.00  0.00      A
ATOM   2183  H   GLY   153      37.911  49.985  41.894  0.00  0.00      A
ATOM   2184  CA  GLY   153      36.635  51.125  40.609  0.00  0.00      A
ATOM   2185  HA3 GLY   153      35.551  51.153  40.705  0.00  0.00      A
ATOM   2186  HA2 GLY   153      37.044  51.985  41.135  0.00  0.00      A
ATOM   2187  C   GLY   153      36.989  51.269  39.126  0.00  0.00      A
ATOM   2188  O   GLY   153      36.117  51.589  38.323  0.00  0.00      A
ATOM   2189  N   ALA   154      38.174  50.792  38.733  0.00  0.00      A
ATOM   2190  H   ALA   154      38.791  50.414  39.435  0.00  0.00      A
ATOM   2191  CA  ALA   154      38.597  50.715  37.333  0.00  0.00      A
ATOM   2192  HA  ALA   154      38.390  51.668  36.840  0.00  0.00      A
ATOM   2193  CB  ALA   154      40.116  50.496  37.324  0.00  0.00      A
ATOM   2194  HB1 ALA   154      40.402  49.681  37.982  0.00  0.00      A
ATOM   2195  HB2 ALA   154      40.448  50.260  36.315  0.00  0.00      A
ATOM   2196  HB3 ALA   154      40.624  51.405  37.647  0.00  0.00      A
ATOM   2197  C   ALA   154      37.847  49.621  36.540  0.00  0.00      A
ATOM   2198  O   ALA   154      37.369  49.868  35.435  0.00  0.00      A
ATOM   2199  N   ALA   155      37.579  48.462  37.154  0.00  0.00      A
ATOM   2200  H   ALA   155      37.970  48.305  38.075  0.00  0.00      A
ATOM   2201  CA  ALA   155      36.749  47.416  36.548  0.00  0.00      A
ATOM   2202  HA  ALA   155      37.155  47.183  35.563  0.00  0.00      A
ATOM   2203  CB  ALA   155      36.854  46.158  37.414  0.00  0.00      A
ATOM   2204  HB1 ALA   155      37.902  45.880  37.530  0.00  0.00      A
ATOM   2205  HB2 ALA   155      36.408  46.339  38.394  0.00  0.00      A
ATOM   2206  HB3 ALA   155      36.328  45.338  36.927  0.00  0.00      A
ATOM   2207  C   ALA   155      35.282  47.855  36.345  0.00  0.00      A
ATOM   2208  O   ALA   155      34.700  47.610  35.284  0.00  0.00      A
ATOM   2209  N   ALA   156      34.738  48.640  37.283  0.00  0.00      A
ATOM   2210  H   ALA   156      35.246  48.788  38.147  0.00  0.00      A
ATOM   2211  CA  ALA   156      33.420  49.256  37.156  0.00  0.00      A
ATOM   2212  HA  ALA   156      32.705  48.475  36.894  0.00  0.00      A
ATOM   2213  CB  ALA   156      33.023  49.826  38.524  0.00  0.00      A
ATOM   2214  HB1 ALA   156      33.751  50.567  38.849  0.00  0.00      A
ATOM   2215  HB2 ALA   156      32.981  49.022  39.259  0.00  0.00      A
ATOM   2216  HB3 ALA   156      32.043  50.297  38.459  0.00  0.00      A
ATOM   2217  C   ALA   156      33.351  50.327  36.047  0.00  0.00      A
ATOM   2218  O   ALA   156      32.376  50.351  35.293  0.00  0.00      A
ATOM   2219  N   ALA   157      34.410  51.128  35.857  0.00  0.00      A
ATOM   2220  H   ALA   157      35.187  51.070  36.508  0.00  0.00      A
ATOM   2221  CA  ALA   157      34.482  52.140  34.796  0.00  0.00      A
ATOM   2222  HA  ALA   157      33.627  52.794  34.911  0.00  0.00      A
ATOM   2223  CB  ALA   157      35.752  52.976  34.996  0.00  0.00      A
ATOM   2224  HB1 ALA   157      36.640  52.365  34.830  0.00  0.00      A
ATOM   2225  HB2 ALA   157      35.763  53.808  34.291  0.00  0.00      A
ATOM   2226  HB3 ALA   157      35.782  53.378  36.011  0.00  0.00      A
ATOM   2227  C   ALA   157      34.385  51.567  33.367  0.00  0.00      A
ATOM   2228  O   ALA   157      33.689  52.140  32.520  0.00  0.00      A
ATOM   2229  N   LEU   158      34.919  50.357  33.169  0.00  0.00      A
ATOM   2230  H   LEU   158      35.475  49.970  33.922  0.00  0.00      A
ATOM   2231  CA  LEU   158      34.758  49.560  31.950  0.00  0.00      A
ATOM   2232  HA  LEU   158      34.965  50.180  31.076  0.00  0.00      A
ATOM   2233  CB  LEU   158      35.751  48.385  31.998  0.00  0.00      A
ATOM   2234  HB3 LEU   158      35.547  47.803  32.896  0.00  0.00      A
ATOM   2235  HB2 LEU   158      35.572  47.735  31.141  0.00  0.00      A
ATOM   2236  CG  LEU   158      37.234  48.780  32.015  0.00  0.00      A
ATOM   2237  HG  LEU   158      37.421  49.534  32.776  0.00  0.00      A
ATOM   2238  CD1 LEU   158      38.054  47.541  32.352  0.00  0.00      A
ATOM   2239 HD11 LEU   158      39.109  47.793  32.308  0.00  0.00      A
ATOM   2240 HD12 LEU   158      37.835  46.735  31.653  0.00  0.00      A
ATOM   2241 HD13 LEU   158      37.820  47.213  33.363  0.00  0.00      A
ATOM   2242  CD2 LEU   158      37.687  49.317  30.662  0.00  0.00      A
ATOM   2243 HD21 LEU   158      37.467  48.598  29.879  0.00  0.00      A
ATOM   2244 HD22 LEU   158      38.758  49.504  30.685  0.00  0.00      A
ATOM   2245 HD23 LEU   158      37.180  50.255  30.452  0.00  0.00      A
ATOM   2246  C   LEU   158      33.332  49.009  31.807  0.00  0.00      A
ATOM   2247  O   LEU   158      32.713  49.150  30.754  0.00  0.00      A
ATOM   2248  N   ALA   159      32.800  48.370  32.853  0.00  0.00      A
ATOM   2249  H   ALA   159      33.361  48.276  33.692  0.00  0.00      A
ATOM   2250  CA  ALA   159      31.497  47.698  32.807  0.00  0.00      A
ATOM   2251  HA  ALA   159      31.513  46.968  31.996  0.00  0.00      A
ATOM   2252  CB  ALA   159      31.308  46.946  34.123  0.00  0.00      A
ATOM   2253  HB1 ALA   159      30.344  46.437  34.124  0.00  0.00      A
ATOM   2254  HB2 ALA   159      31.357  47.635  34.964  0.00  0.00      A
ATOM   2255  HB3 ALA   159      32.100  46.206  34.217  0.00  0.00      A
ATOM   2256  C   ALA   159      30.322  48.657  32.543  0.00  0.00      A
ATOM   2257  O   ALA   159      29.491  48.390  31.668  0.00  0.00      A
ATOM   2258  N   ALA   160      30.366  49.849  33.150  0.00  0.00      A
ATOM   2259  H   ALA   160      31.096  49.994  33.842  0.00  0.00      A
ATOM   2260  CA  ALA   160      29.471  50.979  32.885  0.00  0.00      A
ATOM   2261  HA  ALA   160      28.443  50.625  32.912  0.00  0.00      A
ATOM   2262  CB  ALA   160      29.645  51.977  34.038  0.00  0.00      A
ATOM   2263  HB1 ALA   160      29.021  52.855  33.870  0.00  0.00      A
ATOM   2264  HB2 ALA   160      30.689  52.279  34.118  0.00  0.00      A
ATOM   2265  HB3 ALA   160      29.342  51.509  34.975  0.00  0.00      A
ATOM   2266  C   ALA   160      29.673  51.644  31.501  0.00  0.00      A
ATOM   2267  O   ALA   160      28.917  52.542  31.123  0.00  0.00      A
ATOM   2268  N   GLY   161      30.674  51.220  30.724  0.00  0.00      A
ATOM   2269  H   GLY   161      31.255  50.453  31.044  0.00  0.00      A
ATOM   2270  CA  GLY   161      30.984  51.784  29.412  0.00  0.00      A
ATOM   2271  HA3 GLY   161      30.136  51.640  28.742  0.00  0.00      A
ATOM   2272  HA2 GLY   161      31.846  51.251  29.016  0.00  0.00      A
ATOM   2273  C   GLY   161      31.344  53.269  29.445  0.00  0.00      A
ATOM   2274  O   GLY   161      30.874  54.030  28.600  0.00  0.00      A
ATOM   2275  N   MET   162      32.028  53.708  30.506  0.00  0.00      A
ATOM   2276  H   MET   162      32.350  53.022  31.182  0.00  0.00      A
ATOM   2277  CA  MET   162      32.488  55.095  30.646  0.00  0.00      A
ATOM   2278  HA  MET   162      31.743  55.763  30.211  0.00  0.00      A
ATOM   2279  CB  MET   162      32.622  55.452  32.139  0.00  0.00      A
ATOM   2280  HB3 MET   162      33.445  54.895  32.588  0.00  0.00      A
ATOM   2281  HB2 MET   162      32.836  56.514  32.212  0.00  0.00      A
ATOM   2282  CG  MET   162      31.325  55.161  32.910  0.00  0.00      A
ATOM   2283  HG3 MET   162      31.206  54.083  32.994  0.00  0.00      A
ATOM   2284  HG2 MET   162      30.494  55.536  32.313  0.00  0.00      A
ATOM   2285  SD  MET   162      31.160  55.888  34.569  0.00  0.00      A
ATOM   2286  CE  MET   162      32.357  54.963  35.554  0.00  0.00      A
ATOM   2287  HE1 MET   162      32.400  55.386  36.557  0.00  0.00      A
ATOM   2288  HE2 MET   162      32.036  53.925  35.624  0.00  0.00      A
ATOM   2289  HE3 MET   162      33.344  55.028  35.094  0.00  0.00      A
ATOM   2290  C   MET   162      33.807  55.318  29.881  0.00  0.00      A
ATOM   2291  O   MET   162      33.908  56.260  29.091  0.00  0.00      A
ATOM   2292  N   VAL   163      34.672  54.297  29.888  0.00  0.00      A
ATOM   2293  H   VAL   163      34.456  53.505  30.479  0.00  0.00      A
ATOM   2294  CA  VAL   163      35.915  54.191  29.102  0.00  0.00      A
ATOM   2295  HA  VAL   163      35.864  54.895  28.273  0.00  0.00      A
ATOM   2296  CB  VAL   163      37.155  54.544  29.957  0.00  0.00      A
ATOM   2297  HB  VAL   163      38.049  54.327  29.372  0.00  0.00      A
ATOM   2298  CG1 VAL   163      37.192  56.038  30.298  0.00  0.00      A
ATOM   2299 HG11 VAL   163      36.342  56.308  30.923  0.00  0.00      A
ATOM   2300 HG12 VAL   163      38.111  56.265  30.839  0.00  0.00      A
ATOM   2301 HG13 VAL   163      37.169  56.627  29.381  0.00  0.00      A
ATOM   2302  CG2 VAL   163      37.248  53.733  31.257  0.00  0.00      A
ATOM   2303 HG21 VAL   163      36.414  53.964  31.918  0.00  0.00      A
ATOM   2304 HG22 VAL   163      37.262  52.665  31.042  0.00  0.00      A
ATOM   2305 HG23 VAL   163      38.178  53.982  31.767  0.00  0.00      A
ATOM   2306  C   VAL   163      36.076  52.773  28.522  0.00  0.00      A
ATOM   2307  O   VAL   163      35.568  51.815  29.108  0.00  0.00      A
ATOM   2308  N   PRO   164      36.816  52.595  27.409  0.00  0.00      A
ATOM   2309  CD  PRO   164      37.362  53.648  26.559  0.00  0.00      A
ATOM   2310  HD3 PRO   164      36.545  54.228  26.129  0.00  0.00      A
ATOM   2311  HD2 PRO   164      38.029  54.300  27.117  0.00  0.00      A
ATOM   2312  CG  PRO   164      38.134  52.943  25.443  0.00  0.00      A
ATOM   2313  HG3 PRO   164      38.069  53.488  24.501  0.00  0.00      A
ATOM   2314  HG2 PRO   164      39.175  52.814  25.741  0.00  0.00      A
ATOM   2315  CB  PRO   164      37.443  51.583  25.361  0.00  0.00      A
ATOM   2316  HB3 PRO   164      36.532  51.682  24.772  0.00  0.00      A
ATOM   2317  HB2 PRO   164      38.094  50.822  24.926  0.00  0.00      A
ATOM   2318  CA  PRO   164      37.076  51.279  26.818  0.00  0.00      A
ATOM   2319  HA  PRO   164      36.175  50.666  26.842  0.00  0.00      A
ATOM   2320  C   PRO   164      38.211  50.498  27.505  0.00  0.00      A
ATOM   2321  O   PRO   164      38.296  49.279  27.329  0.00  0.00      A
ATOM   2322  N   LEU   165      39.120  51.194  28.199  0.00  0.00      A
ATOM   2323  H   LEU   165      38.945  52.177  28.352  0.00  0.00      A
ATOM   2324  CA  LEU   165      40.435  50.705  28.624  0.00  0.00      A
ATOM   2325  HA  LEU   165      40.400  49.621  28.739  0.00  0.00      A
ATOM   2326  CB  LEU   165      41.438  51.073  27.509  0.00  0.00      A
ATOM   2327  HB3 LEU   165      41.464  52.162  27.428  0.00  0.00      A
ATOM   2328  HB2 LEU   165      41.068  50.679  26.561  0.00  0.00      A
ATOM   2329  CG  LEU   165      42.882  50.571  27.705  0.00  0.00      A
ATOM   2330  HG  LEU   165      43.268  50.925  28.658  0.00  0.00      A
ATOM   2331  CD1 LEU   165      42.979  49.045  27.669  0.00  0.00      A
ATOM   2332 HD11 LEU   165      44.021  48.738  27.740  0.00  0.00      A
ATOM   2333 HD12 LEU   165      42.551  48.660  26.746  0.00  0.00      A
ATOM   2334 HD13 LEU   165      42.445  48.623  28.513  0.00  0.00      A
ATOM   2335  CD2 LEU   165      43.769  51.138  26.595  0.00  0.00      A
ATOM   2336 HD21 LEU   165      44.800  50.831  26.756  0.00  0.00      A
ATOM   2337 HD22 LEU   165      43.728  52.228  26.616  0.00  0.00      A
ATOM   2338 HD23 LEU   165      43.431  50.779  25.623  0.00  0.00      A
ATOM   2339  C   LEU   165      40.834  51.329  29.975  0.00  0.00      A
ATOM   2340  O   LEU   165      40.539  52.494  30.236  0.00  0.00      A
ATOM   2341  N   GLU   166      41.534  50.551  30.798  0.00  0.00      A
ATOM   2342  H   GLU   166      41.731  49.602  30.495  0.00  0.00      A
ATOM   2343  CA  GLU   166      41.927  50.842  32.186  0.00  0.00      A
ATOM   2344  HA  GLU   166      42.149  51.906  32.295  0.00  0.00      A
ATOM   2345  CB  GLU   166      40.743  50.474  33.113  0.00  0.00      A
ATOM   2346  HB3 GLU   166      41.075  49.859  33.950  0.00  0.00      A
ATOM   2347  HB2 GLU   166      40.025  49.868  32.567  0.00  0.00      A
ATOM   2348  CG  GLU   166      40.012  51.712  33.654  0.00  0.00      A
ATOM   2349  HG3 GLU   166      39.071  51.385  34.097  0.00  0.00      A
ATOM   2350  HG2 GLU   166      39.769  52.382  32.828  0.00  0.00      A
ATOM   2351  CD  GLU   166      40.813  52.466  34.724  0.00  0.00      A
ATOM   2352  OE1 GLU   166      40.287  53.471  35.255  0.00  0.00      A
ATOM   2353  OE2 GLU   166      41.931  52.025  35.074  0.00  0.00      A
ATOM   2354  C   GLU   166      43.207  50.058  32.573  0.00  0.00      A
ATOM   2355  O   GLU   166      43.737  49.271  31.780  0.00  0.00      A
ATOM   2356  N   TYR   167      43.702  50.226  33.804  0.00  0.00      A
ATOM   2357  H   TYR   167      43.207  50.865  34.431  0.00  0.00      A
ATOM   2358  CA  TYR   167      44.869  49.502  34.330  0.00  0.00      A
ATOM   2359  HA  TYR   167      44.947  48.549  33.807  0.00  0.00      A
ATOM   2360  CB  TYR   167      46.153  50.309  34.048  0.00  0.00      A
ATOM   2361  HB3 TYR   167      46.490  50.778  34.972  0.00  0.00      A
ATOM   2362  HB2 TYR   167      45.931  51.117  33.348  0.00  0.00      A
ATOM   2363  CG  TYR   167      47.302  49.504  33.463  0.00  0.00      A
ATOM   2364  CD1 TYR   167      48.227  48.866  34.311  0.00  0.00      A
ATOM   2365  HD1 TYR   167      48.113  48.938  35.383  0.00  0.00      A
ATOM   2366  CE1 TYR   167      49.294  48.129  33.762  0.00  0.00      A
ATOM   2367  HE1 TYR   167      50.008  47.636  34.402  0.00  0.00      A
ATOM   2368  CZ  TYR   167      49.437  48.023  32.371  0.00  0.00      A
ATOM   2369  OH  TYR   167      50.435  47.252  31.866  0.00  0.00      A
ATOM   2370  HH  TYR   167      50.706  47.496  30.966  0.00  0.00      A
ATOM   2371  CE2 TYR   167      48.531  48.672  31.520  0.00  0.00      A
ATOM   2372  HE2 TYR   167      48.646  48.586  30.450  0.00  0.00      A
ATOM   2373  CD2 TYR   167      47.460  49.410  32.065  0.00  0.00      A
ATOM   2374  HD2 TYR   167      46.746  49.896  31.412  0.00  0.00      A
ATOM   2375  C   TYR   167      44.716  49.181  35.829  0.00  0.00      A
ATOM   2376  O   TYR   167      44.024  49.872  36.575  0.00  0.00      A
ATOM   2377  N   GLY   168      45.406  48.141  36.301  0.00  0.00      A
ATOM   2378  H   GLY   168      45.967  47.601  35.647  0.00  0.00      A
ATOM   2379  CA  GLY   168      45.269  47.620  37.663  0.00  0.00      A
ATOM   2380  HA3 GLY   168      45.057  48.441  38.346  0.00  0.00      A
ATOM   2381  HA2 GLY   168      44.418  46.939  37.684  0.00  0.00      A
ATOM   2382  C   GLY   168      46.504  46.876  38.183  0.00  0.00      A
ATOM   2383  O   GLY   168      47.601  46.978  37.633  0.00  0.00      A
ATOM   2384  N   SER   169      46.329  46.172  39.307  0.00  0.00      A
ATOM   2385  H   SER   169      45.397  46.111  39.689  0.00  0.00      A
ATOM   2386  CA  SER   169      47.379  45.381  39.973  0.00  0.00      A
ATOM   2387  HA  SER   169      48.040  44.975  39.221  0.00  0.00      A
ATOM   2388  CB  SER   169      48.183  46.282  40.917  0.00  0.00      A
ATOM   2389  HB3 SER   169      48.549  47.139  40.352  0.00  0.00      A
ATOM   2390  HB2 SER   169      49.047  45.742  41.299  0.00  0.00      A
ATOM   2391  OG  SER   169      47.369  46.728  41.995  0.00  0.00      A
ATOM   2392  HG  SER   169      47.448  46.059  42.709  0.00  0.00      A
ATOM   2393  C   SER   169      46.803  44.188  40.737  0.00  0.00      A
ATOM   2394  O   SER   169      45.711  44.310  41.293  0.00  0.00      A
ATOM   2395  N   ASP   170      47.525  43.068  40.816  0.00  0.00      A
ATOM   2396  H   ASP   170      48.458  43.064  40.410  0.00  0.00      A
ATOM   2397  CA  ASP   170      47.048  41.788  41.381  0.00  0.00      A
ATOM   2398  HA  ASP   170      46.211  41.969  42.041  0.00  0.00      A
ATOM   2399  CB  ASP   170      46.546  40.888  40.230  0.00  0.00      A
ATOM   2400  HB3 ASP   170      47.393  40.616  39.601  0.00  0.00      A
ATOM   2401  HB2 ASP   170      45.876  41.489  39.620  0.00  0.00      A
ATOM   2402  CG  ASP   170      45.763  39.625  40.647  0.00  0.00      A
ATOM   2403  OD1 ASP   170      46.177  38.883  41.571  0.00  0.00      A
ATOM   2404  OD2 ASP   170      44.705  39.347  40.033  0.00  0.00      A
ATOM   2405  C   ASP   170      48.151  41.105  42.205  0.00  0.00      A
ATOM   2406  O   ASP   170      49.251  40.887  41.699  0.00  0.00      A
ATOM   2407  N   ILE   171      47.837  40.714  43.445  0.00  0.00      A
ATOM   2408  H   ILE   171      46.950  41.015  43.844  0.00  0.00      A
ATOM   2409  CA  ILE   171      48.684  39.867  44.310  0.00  0.00      A
ATOM   2410  HA  ILE   171      49.376  39.321  43.669  0.00  0.00      A
ATOM   2411  CB  ILE   171      49.524  40.786  45.237  0.00  0.00      A
ATOM   2412  HB  ILE   171      49.940  41.573  44.603  0.00  0.00      A
ATOM   2413  CG2 ILE   171      48.651  41.490  46.289  0.00  0.00      A
ATOM   2414 HG21 ILE   171      47.921  42.117  45.786  0.00  0.00      A
ATOM   2415 HG22 ILE   171      49.251  42.141  46.924  0.00  0.00      A
ATOM   2416 HG23 ILE   171      48.133  40.766  46.915  0.00  0.00      A
ATOM   2417  CG1 ILE   171      50.742  40.061  45.848  0.00  0.00      A
ATOM   2418 HG13 ILE   171      51.326  39.633  45.033  0.00  0.00      A
ATOM   2419 HG12 ILE   171      50.421  39.256  46.506  0.00  0.00      A
ATOM   2420  CD1 ILE   171      51.670  40.981  46.648  0.00  0.00      A
ATOM   2421 HD11 ILE   171      51.831  41.909  46.103  0.00  0.00      A
ATOM   2422 HD12 ILE   171      52.626  40.481  46.794  0.00  0.00      A
ATOM   2423 HD13 ILE   171      51.235  41.203  47.623  0.00  0.00      A
ATOM   2424  C   ILE   171      47.829  38.801  45.047  0.00  0.00      A
ATOM   2425  O   ILE   171      48.269  38.127  45.983  0.00  0.00      A
ATOM   2426  N   GLY   172      46.565  38.668  44.634  0.00  0.00      A
ATOM   2427  H   GLY   172      46.323  39.186  43.802  0.00  0.00      A
ATOM   2428  CA  GLY   172      45.466  38.108  45.428  0.00  0.00      A
ATOM   2429  HA3 GLY   172      45.434  38.630  46.384  0.00  0.00      A
ATOM   2430  HA2 GLY   172      45.661  37.059  45.640  0.00  0.00      A
ATOM   2431  C   GLY   172      44.080  38.225  44.766  0.00  0.00      A
ATOM   2432  O   GLY   172      43.075  38.118  45.462  0.00  0.00      A
ATOM   2433  N   GLY   173      43.997  38.476  43.456  0.00  0.00      A
ATOM   2434  H   GLY   173      44.840  38.585  42.910  0.00  0.00      A
ATOM   2435  CA  GLY   173      42.751  38.519  42.715  0.00  0.00      A
ATOM   2436  HA3 GLY   173      41.930  38.157  43.336  0.00  0.00      A
ATOM   2437  HA2 GLY   173      42.843  37.882  41.832  0.00  0.00      A
ATOM   2438  C   GLY   173      42.452  39.967  42.316  0.00  0.00      A
ATOM   2439  O   GLY   173      41.493  40.144  41.557  0.00  0.00      A
ATOM   2440  N   SER   174      43.214  40.981  42.758  0.00  0.00      A
ATOM   2441  H   SER   174      43.889  40.809  43.510  0.00  0.00      A
ATOM   2442  CA  SER   174      42.881  42.420  42.562  0.00  0.00      A
ATOM   2443  HA  SER   174      41.882  42.561  42.996  0.00  0.00      A
ATOM   2444  CB  SER   174      43.891  43.252  43.337  0.00  0.00      A
ATOM   2445  HB3 SER   174      43.819  44.274  42.950  0.00  0.00      A
ATOM   2446  HB2 SER   174      44.900  42.893  43.151  0.00  0.00      A
ATOM   2447  OG  SER   174      43.701  43.309  44.744  0.00  0.00      A
ATOM   2448  HG  SER   174      44.066  45.118  44.762  0.00  0.00      A
ATOM   2449  C   SER   174      42.831  42.982  41.147  0.00  0.00      A
ATOM   2450  O   SER   174      42.344  44.090  40.982  0.00  0.00      A
ATOM   2451  N   ILE   175      43.098  42.140  40.133  0.00  0.00      A
ATOM   2452  H   ILE   175      43.459  41.229  40.393  0.00  0.00      A
ATOM   2453  CA  ILE   175      42.622  42.336  38.746  0.00  0.00      A
ATOM   2454  HA  ILE   175      42.137  43.307  38.661  0.00  0.00      A
ATOM   2455  CB  ILE   175      43.774  42.285  37.707  0.00  0.00      A
ATOM   2456  HB  ILE   175      44.349  41.372  37.869  0.00  0.00      A
ATOM   2457  CG2 ILE   175      43.222  42.243  36.269  0.00  0.00      A
ATOM   2458 HG21 ILE   175      42.522  43.063  36.112  0.00  0.00      A
ATOM   2459 HG22 ILE   175      42.715  41.299  36.072  0.00  0.00      A
ATOM   2460 HG23 ILE   175      44.029  42.328  35.548  0.00  0.00      A
ATOM   2461  CG1 ILE   175      44.710  43.502  37.856  0.00  0.00      A
ATOM   2462 HG13 ILE   175      44.972  43.605  38.903  0.00  0.00      A
ATOM   2463 HG12 ILE   175      44.184  44.408  37.552  0.00  0.00      A
ATOM   2464  CD1 ILE   175      46.017  43.382  37.054  0.00  0.00      A
ATOM   2465 HD11 ILE   175      46.493  42.422  37.254  0.00  0.00      A
ATOM   2466 HD12 ILE   175      46.701  44.176  37.344  0.00  0.00      A
ATOM   2467 HD13 ILE   175      45.829  43.481  35.986  0.00  0.00      A
ATOM   2468  C   ILE   175      41.567  41.287  38.393  0.00  0.00      A
ATOM   2469  O   ILE   175      40.490  41.638  37.916  0.00  0.00      A
ATOM   2470  N   ARG   176      41.851  40.003  38.640  0.00  0.00      A
ATOM   2471  H   ARG   176      42.719  39.794  39.126  0.00  0.00      A
ATOM   2472  CA  ARG   176      41.044  38.884  38.132  0.00  0.00      A
ATOM   2473  HA  ARG   176      40.908  39.036  37.064  0.00  0.00      A
ATOM   2474  CB  ARG   176      41.813  37.579  38.362  0.00  0.00      A
ATOM   2475  HB3 ARG   176      42.048  37.497  39.425  0.00  0.00      A
ATOM   2476  HB2 ARG   176      41.178  36.738  38.086  0.00  0.00      A
ATOM   2477  CG  ARG   176      43.099  37.502  37.522  0.00  0.00      A
ATOM   2478  HG3 ARG   176      43.685  38.417  37.613  0.00  0.00      A
ATOM   2479  HG2 ARG   176      42.837  37.366  36.473  0.00  0.00      A
ATOM   2480  CD  ARG   176      43.955  36.323  37.979  0.00  0.00      A
ATOM   2481  HD3 ARG   176      43.330  35.431  38.016  0.00  0.00      A
ATOM   2482  HD2 ARG   176      44.739  36.172  37.241  0.00  0.00      A
ATOM   2483  NE  ARG   176      44.571  36.590  39.291  0.00  0.00      A
ATOM   2484  HE  ARG   176      44.622  37.566  39.584  0.00  0.00      A
ATOM   2485  CZ  ARG   176      45.094  35.704  40.117  0.00  0.00      A
ATOM   2486  NH1 ARG   176      45.076  34.424  39.890  0.00  0.00      A
ATOM   2487 HH11 ARG   176      44.588  34.043  39.079  0.00  0.00      A
ATOM   2488 HH12 ARG   176      45.495  33.795  40.561  0.00  0.00      A
ATOM   2489  NH2 ARG   176      45.681  36.114  41.205  0.00  0.00      A
ATOM   2490 HH21 ARG   176      46.107  35.446  41.826  0.00  0.00      A
ATOM   2491 HH22 ARG   176      45.806  37.117  41.356  0.00  0.00      A
ATOM   2492  C   ARG   176      39.642  38.788  38.739  0.00  0.00      A
ATOM   2493  O   ARG   176      38.696  38.474  38.016  0.00  0.00      A
ATOM   2494  N   VAL   177      39.506  39.106  40.026  0.00  0.00      A
ATOM   2495  H   VAL   177      40.348  39.420  40.505  0.00  0.00      A
ATOM   2496  CA  VAL   177      38.263  39.103  40.815  0.00  0.00      A
ATOM   2497  HA  VAL   177      37.676  38.235  40.519  0.00  0.00      A
ATOM   2498  CB  VAL   177      38.561  38.956  42.325  0.00  0.00      A
ATOM   2499  HB  VAL   177      39.228  39.751  42.649  0.00  0.00      A
ATOM   2500  CG1 VAL   177      37.294  39.021  43.189  0.00  0.00      A
ATOM   2501 HG11 VAL   177      37.548  38.837  44.234  0.00  0.00      A
ATOM   2502 HG12 VAL   177      36.832  40.006  43.126  0.00  0.00      A
ATOM   2503 HG13 VAL   177      36.576  38.270  42.860  0.00  0.00      A
ATOM   2504  CG2 VAL   177      39.233  37.606  42.619  0.00  0.00      A
ATOM   2505 HG21 VAL   177      38.542  36.794  42.403  0.00  0.00      A
ATOM   2506 HG22 VAL   177      39.517  37.559  43.671  0.00  0.00      A
ATOM   2507 HG23 VAL   177      40.125  37.481  42.009  0.00  0.00      A
ATOM   2508  C   VAL   177      37.385  40.333  40.547  0.00  0.00      A
ATOM   2509  O   VAL   177      36.241  40.114  40.163  0.00  0.00      A
ATOM   2510  N   PRO   178      37.880  41.593  40.523  0.00  0.00      A
ATOM   2511  CD  PRO   178      39.177  42.060  40.982  0.00  0.00      A
ATOM   2512  HD3 PRO   178      39.245  41.952  42.064  0.00  0.00      A
ATOM   2513  HD2 PRO   178      39.979  41.522  40.496  0.00  0.00      A
ATOM   2514  CG  PRO   178      39.285  43.532  40.594  0.00  0.00      A
ATOM   2515  HG3 PRO   178      39.783  44.110  41.372  0.00  0.00      A
ATOM   2516  HG2 PRO   178      39.814  43.625  39.646  0.00  0.00      A
ATOM   2517  CB  PRO   178      37.847  43.989  40.418  0.00  0.00      A
ATOM   2518  HB3 PRO   178      37.487  44.382  41.367  0.00  0.00      A
ATOM   2519  HB2 PRO   178      37.769  44.751  39.647  0.00  0.00      A
ATOM   2520  CA  PRO   178      37.070  42.719  40.062  0.00  0.00      A
ATOM   2521  HA  PRO   178      36.129  42.736  40.611  0.00  0.00      A
ATOM   2522  C   PRO   178      36.719  42.625  38.570  0.00  0.00      A
ATOM   2523  O   PRO   178      35.573  42.900  38.225  0.00  0.00      A
ATOM   2524  N   ALA   179      37.556  41.990  37.739  0.00  0.00      A
ATOM   2525  H   ALA   179      38.503  41.788  38.040  0.00  0.00      A
ATOM   2526  CA  ALA   179      37.171  41.592  36.383  0.00  0.00      A
ATOM   2527  HA  ALA   179      36.803  42.479  35.866  0.00  0.00      A
ATOM   2528  CB  ALA   179      38.417  41.106  35.635  0.00  0.00      A
ATOM   2529  HB1 ALA   179      39.142  41.918  35.557  0.00  0.00      A
ATOM   2530  HB2 ALA   179      38.148  40.787  34.631  0.00  0.00      A
ATOM   2531  HB3 ALA   179      38.871  40.268  36.158  0.00  0.00      A
ATOM   2532  C   ALA   179      36.025  40.554  36.349  0.00  0.00      A
ATOM   2533  O   ALA   179      35.066  40.757  35.607  0.00  0.00      A
ATOM   2534  N   HID   180      36.004  39.564  37.255  0.00  0.00      A
ATOM   2535  H   HID   180      36.797  39.466  37.875  0.00  0.00      A
ATOM   2536  CA  HID   180      34.884  38.618  37.414  0.00  0.00      A
ATOM   2537  HA  HID   180      34.629  38.217  36.436  0.00  0.00      A
ATOM   2538  CB  HID   180      35.322  37.449  38.319  0.00  0.00      A
ATOM   2539  HB3 HID   180      35.400  37.794  39.350  0.00  0.00      A
ATOM   2540  HB2 HID   180      36.315  37.126  38.008  0.00  0.00      A
ATOM   2541  CG  HID   180      34.415  36.234  38.293  0.00  0.00      A
ATOM   2542  ND1 HID   180      33.136  36.123  38.798  0.00  0.00      A
ATOM   2543  HD1 HID   180      32.561  36.863  39.196  0.00  0.00      A
ATOM   2544  CE1 HID   180      32.703  34.869  38.602  0.00  0.00      A
ATOM   2545  HE1 HID   180      31.724  34.500  38.889  0.00  0.00      A
ATOM   2546  NE2 HID   180      33.650  34.142  37.985  0.00  0.00      A
ATOM   2547  CD2 HID   180      34.741  35.000  37.801  0.00  0.00      A
ATOM   2548  HD2 HID   180      35.681  34.728  37.342  0.00  0.00      A
ATOM   2549  C   HID   180      33.611  39.280  37.966  0.00  0.00      A
ATOM   2550  O   HID   180      32.504  38.904  37.590  0.00  0.00      A
ATOM   2551  N   PHE   181      33.736  40.224  38.901  0.00  0.00      A
ATOM   2552  H   PHE   181      34.669  40.442  39.238  0.00  0.00      A
ATOM   2553  CA  PHE   181      32.592  40.877  39.546  0.00  0.00      A
ATOM   2554  HA  PHE   181      31.813  40.144  39.750  0.00  0.00      A
ATOM   2555  CB  PHE   181      33.028  41.470  40.896  0.00  0.00      A
ATOM   2556  HB3 PHE   181      33.945  42.039  40.746  0.00  0.00      A
ATOM   2557  HB2 PHE   181      32.260  42.178  41.210  0.00  0.00      A
ATOM   2558  CG  PHE   181      33.251  40.506  42.061  0.00  0.00      A
ATOM   2559  CD1 PHE   181      33.385  39.109  41.894  0.00  0.00      A
ATOM   2560  HD1 PHE   181      33.312  38.656  40.919  0.00  0.00      A
ATOM   2561  CE1 PHE   181      33.612  38.274  43.004  0.00  0.00      A
ATOM   2562  HE1 PHE   181      33.704  37.205  42.868  0.00  0.00      A
ATOM   2563  CZ  PHE   181      33.717  38.826  44.292  0.00  0.00      A
ATOM   2564  HZ  PHE   181      33.898  38.181  45.142  0.00  0.00      A
ATOM   2565  CE2 PHE   181      33.570  40.212  44.469  0.00  0.00      A
ATOM   2566  HE2 PHE   181      33.641  40.645  45.456  0.00  0.00      A
ATOM   2567  CD2 PHE   181      33.324  41.040  43.361  0.00  0.00      A
ATOM   2568  HD2 PHE   181      33.186  42.100  43.510  0.00  0.00      A
ATOM   2569  C   PHE   181      31.950  41.940  38.638  0.00  0.00      A
ATOM   2570  O   PHE   181      30.726  41.986  38.542  0.00  0.00      A
ATOM   2571  N   CYS   182      32.740  42.691  37.866  0.00  0.00      A
ATOM   2572  H   CYS   182      33.744  42.633  38.001  0.00  0.00      A
ATOM   2573  CA  CYS   182      32.241  43.676  36.897  0.00  0.00      A
ATOM   2574  HA  CYS   182      31.265  44.037  37.225  0.00  0.00      A
ATOM   2575  CB  CYS   182      33.196  44.877  36.893  0.00  0.00      A
ATOM   2576  HB3 CYS   182      32.946  45.538  36.065  0.00  0.00      A
ATOM   2577  HB2 CYS   182      34.225  44.543  36.768  0.00  0.00      A
ATOM   2578  SG  CYS   182      33.014  45.810  38.442  0.00  0.00      A
ATOM   2579  HG  CYS   182      33.686  44.975  39.253  0.00  0.00      A
ATOM   2580  C   CYS   182      32.022  43.104  35.478  0.00  0.00      A
ATOM   2581  O   CYS   182      31.363  43.743  34.658  0.00  0.00      A
ATOM   2582  N   GLY   183      32.432  41.860  35.208  0.00  0.00      A
ATOM   2583  H   GLY   183      33.000  41.380  35.894  0.00  0.00      A
ATOM   2584  CA  GLY   183      32.132  41.147  33.961  0.00  0.00      A
ATOM   2585  HA3 GLY   183      32.355  40.093  34.115  0.00  0.00      A
ATOM   2586  HA2 GLY   183      31.071  41.246  33.727  0.00  0.00      A
ATOM   2587  C   GLY   183      32.944  41.630  32.755  0.00  0.00      A
ATOM   2588  O   GLY   183      32.370  41.941  31.711  0.00  0.00      A
ATOM   2589  N   VAL   184      34.244  41.871  32.946  0.00  0.00      A
ATOM   2590  H   VAL   184      34.638  41.582  33.836  0.00  0.00      A
ATOM   2591  CA  VAL   184      35.153  42.534  31.981  0.00  0.00      A
ATOM   2592  HA  VAL   184      34.708  42.501  30.988  0.00  0.00      A
ATOM   2593  CB  VAL   184      35.359  44.027  32.337  0.00  0.00      A
ATOM   2594  HB  VAL   184      36.063  44.458  31.627  0.00  0.00      A
ATOM   2595  CG1 VAL   184      34.051  44.814  32.203  0.00  0.00      A
ATOM   2596 HG11 VAL   184      33.324  44.477  32.940  0.00  0.00      A
ATOM   2597 HG12 VAL   184      33.637  44.678  31.204  0.00  0.00      A
ATOM   2598 HG13 VAL   184      34.242  45.873  32.362  0.00  0.00      A
ATOM   2599  CG2 VAL   184      35.922  44.248  33.749  0.00  0.00      A
ATOM   2600 HG21 VAL   184      35.237  43.857  34.500  0.00  0.00      A
ATOM   2601 HG22 VAL   184      36.889  43.754  33.841  0.00  0.00      A
ATOM   2602 HG23 VAL   184      36.063  45.315  33.922  0.00  0.00      A
ATOM   2603  C   VAL   184      36.495  41.793  31.867  0.00  0.00      A
ATOM   2604  O   VAL   184      36.716  40.811  32.577  0.00  0.00      A
ATOM   2605  N   TRP   185      37.364  42.185  30.928  0.00  0.00      A
ATOM   2606  H   TRP   185      37.178  43.033  30.403  0.00  0.00      A
ATOM   2607  CA  TRP   185      38.695  41.583  30.759  0.00  0.00      A
ATOM   2608  HA  TRP   185      38.639  40.513  30.960  0.00  0.00      A
ATOM   2609  CB  TRP   185      39.210  41.782  29.320  0.00  0.00      A
ATOM   2610  HB3 TRP   185      40.199  41.327  29.255  0.00  0.00      A
ATOM   2611  HB2 TRP   185      39.344  42.846  29.132  0.00  0.00      A
ATOM   2612  CG  TRP   185      38.378  41.212  28.209  0.00  0.00      A
ATOM   2613  CD1 TRP   185      37.228  41.745  27.739  0.00  0.00      A
ATOM   2614  HD1 TRP   185      36.770  42.651  28.117  0.00  0.00      A
ATOM   2615  NE1 TRP   185      36.716  40.947  26.736  0.00  0.00      A
ATOM   2616  HE1 TRP   185      35.815  41.128  26.295  0.00  0.00      A
ATOM   2617  CE2 TRP   185      37.519  39.854  26.497  0.00  0.00      A
ATOM   2618  CZ2 TRP   185      37.419  38.764  25.620  0.00  0.00      A
ATOM   2619  HZ2 TRP   185      36.574  38.678  24.952  0.00  0.00      A
ATOM   2620  CH2 TRP   185      38.440  37.800  25.609  0.00  0.00      A
ATOM   2621  HH2 TRP   185      38.389  36.961  24.929  0.00  0.00      A
ATOM   2622  CZ3 TRP   185      39.542  37.940  26.470  0.00  0.00      A
ATOM   2623  HZ3 TRP   185      40.330  37.201  26.450  0.00  0.00      A
ATOM   2624  CE3 TRP   185      39.627  39.034  27.354  0.00  0.00      A
ATOM   2625  HE3 TRP   185      40.474  39.128  28.014  0.00  0.00      A
ATOM   2626  CD2 TRP   185      38.611  40.013  27.403  0.00  0.00      A
ATOM   2627  C   TRP   185      39.695  42.214  31.738  0.00  0.00      A
ATOM   2628  O   TRP   185      39.719  43.436  31.896  0.00  0.00      A
ATOM   2629  N   GLY   186      40.673  41.435  32.199  0.00  0.00      A
ATOM   2630  H   GLY   186      40.615  40.433  32.038  0.00  0.00      A
ATOM   2631  CA  GLY   186      41.835  41.950  32.927  0.00  0.00      A
ATOM   2632  HA3 GLY   186      42.238  42.808  32.393  0.00  0.00      A
ATOM   2633  HA2 GLY   186      41.526  42.276  33.920  0.00  0.00      A
ATOM   2634  C   GLY   186      42.943  40.912  33.072  0.00  0.00      A
ATOM   2635  O   GLY   186      42.663  39.729  33.265  0.00  0.00      A
ATOM   2636  N   LEU   187      44.204  41.350  33.048  0.00  0.00      A
ATOM   2637  H   LEU   187      44.361  42.351  32.951  0.00  0.00      A
ATOM   2638  CA  LEU   187      45.370  40.466  32.938  0.00  0.00      A
ATOM   2639  HA  LEU   187      45.051  39.428  33.027  0.00  0.00      A
ATOM   2640  CB  LEU   187      45.976  40.659  31.531  0.00  0.00      A
ATOM   2641  HB3 LEU   187      46.231  41.713  31.412  0.00  0.00      A
ATOM   2642  HB2 LEU   187      45.213  40.418  30.791  0.00  0.00      A
ATOM   2643  CG  LEU   187      47.233  39.823  31.216  0.00  0.00      A
ATOM   2644  HG  LEU   187      48.013  40.041  31.944  0.00  0.00      A
ATOM   2645  CD1 LEU   187      46.951  38.320  31.219  0.00  0.00      A
ATOM   2646 HD11 LEU   187      46.645  38.004  32.213  0.00  0.00      A
ATOM   2647 HD12 LEU   187      46.172  38.085  30.496  0.00  0.00      A
ATOM   2648 HD13 LEU   187      47.861  37.778  30.959  0.00  0.00      A
ATOM   2649  CD2 LEU   187      47.750  40.196  29.827  0.00  0.00      A
ATOM   2650 HD21 LEU   187      48.003  41.255  29.801  0.00  0.00      A
ATOM   2651 HD22 LEU   187      48.645  39.617  29.600  0.00  0.00      A
ATOM   2652 HD23 LEU   187      46.992  39.987  29.072  0.00  0.00      A
ATOM   2653  C   LEU   187      46.381  40.734  34.059  0.00  0.00      A
ATOM   2654  O   LEU   187      47.101  41.728  34.024  0.00  0.00      A
ATOM   2655  N   LYN   188      46.501  39.802  35.010  0.00  0.00      A
ATOM   2656  H   LYN   188      45.910  38.980  34.942  0.00  0.00      A
ATOM   2657  CA  LYN   188      47.699  39.692  35.850  0.00  0.00      A
ATOM   2658  HA  LYN   188      47.915  40.659  36.305  0.00  0.00      A
ATOM   2659  CB  LYN   188      47.432  38.652  36.952  0.00  0.00      A
ATOM   2660  HB3 LYN   188      47.212  37.696  36.479  0.00  0.00      A
ATOM   2661  HB2 LYN   188      46.548  38.964  37.510  0.00  0.00      A
ATOM   2662  CG  LYN   188      48.594  38.445  37.942  0.00  0.00      A
ATOM   2663  HG3 LYN   188      49.492  38.132  37.410  0.00  0.00      A
ATOM   2664  HG2 LYN   188      48.798  39.374  38.469  0.00  0.00      A
ATOM   2665  CD  LYN   188      48.199  37.348  38.938  0.00  0.00      A
ATOM   2666  HD3 LYN   188      47.226  37.579  39.365  0.00  0.00      A
ATOM   2667  HD2 LYN   188      48.105  36.415  38.383  0.00  0.00      A
ATOM   2668  CE  LYN   188      49.193  37.110  40.077  0.00  0.00      A
ATOM   2669  HE3 LYN   188      50.218  37.213  39.728  0.00  0.00      A
ATOM   2670  HE2 LYN   188      49.045  36.088  40.417  0.00  0.00      A
ATOM   2671  NZ  LYN   188      48.967  37.983  41.242  0.00  0.00      A
ATOM   2672  HZ3 LYN   188      49.392  38.898  41.072  0.00  0.00      A
ATOM   2673  HZ2 LYN   188      47.966  38.165  41.356  0.00  0.00      A
ATOM   2674  C   LYN   188      48.878  39.285  34.956  0.00  0.00      A
ATOM   2675  O   LYN   188      48.730  38.391  34.123  0.00  0.00      A
ATOM   2676  N   THR   189      50.057  39.866  35.169  0.00  0.00      A
ATOM   2677  H   THR   189      50.139  40.553  35.901  0.00  0.00      A
ATOM   2678  CA  THR   189      51.246  39.617  34.333  0.00  0.00      A
ATOM   2679  HA  THR   189      50.994  38.928  33.529  0.00  0.00      A
ATOM   2680  CB  THR   189      51.742  40.905  33.658  0.00  0.00      A
ATOM   2681  HB  THR   189      52.564  40.637  32.997  0.00  0.00      A
ATOM   2682  CG2 THR   189      50.683  41.606  32.807  0.00  0.00      A
ATOM   2683 HG21 THR   189      49.833  41.911  33.417  0.00  0.00      A
ATOM   2684 HG22 THR   189      51.120  42.487  32.336  0.00  0.00      A
ATOM   2685 HG23 THR   189      50.339  40.926  32.027  0.00  0.00      A
ATOM   2686  OG1 THR   189      52.215  41.829  34.615  0.00  0.00      A
ATOM   2687  HG1 THR   189      51.476  42.431  34.834  0.00  0.00      A
ATOM   2688  C   THR   189      52.383  38.969  35.126  0.00  0.00      A
ATOM   2689  O   THR   189      52.332  38.879  36.356  0.00  0.00      A
ATOM   2690  N   THR   190      53.402  38.475  34.420  0.00  0.00      A
ATOM   2691  H   THR   190      53.341  38.521  33.404  0.00  0.00      A
ATOM   2692  CA  THR   190      54.618  37.872  34.993  0.00  0.00      A
ATOM   2693  HA  THR   190      54.331  36.950  35.495  0.00  0.00      A
ATOM   2694  CB  THR   190      55.608  37.517  33.869  0.00  0.00      A
ATOM   2695  HB  THR   190      55.954  38.423  33.378  0.00  0.00      A
ATOM   2696  CG2 THR   190      56.831  36.725  34.328  0.00  0.00      A
ATOM   2697 HG21 THR   190      56.521  35.869  34.927  0.00  0.00      A
ATOM   2698 HG22 THR   190      57.497  37.363  34.905  0.00  0.00      A
ATOM   2699 HG23 THR   190      57.389  36.375  33.462  0.00  0.00      A
ATOM   2700  OG1 THR   190      54.961  36.706  32.920  0.00  0.00      A
ATOM   2701  HG1 THR   190      54.348  37.278  32.398  0.00  0.00      A
ATOM   2702  C   THR   190      55.286  38.790  36.026  0.00  0.00      A
ATOM   2703  O   THR   190      55.219  40.017  35.905  0.00  0.00      A
ATOM   2704  N   PHE   191      56.028  38.197  36.970  0.00  0.00      A
ATOM   2705  H   PHE   191      56.000  37.185  36.992  0.00  0.00      A
ATOM   2706  CA  PHE   191      56.734  38.844  38.092  0.00  0.00      A
ATOM   2707  HA  PHE   191      55.977  39.109  38.831  0.00  0.00      A
ATOM   2708  CB  PHE   191      57.645  37.806  38.774  0.00  0.00      A
ATOM   2709  HB3 PHE   191      58.107  38.269  39.647  0.00  0.00      A
ATOM   2710  HB2 PHE   191      57.020  36.993  39.148  0.00  0.00      A
ATOM   2711  CG  PHE   191      58.742  37.217  37.899  0.00  0.00      A
ATOM   2712  CD1 PHE   191      59.957  37.908  37.725  0.00  0.00      A
ATOM   2713  HD1 PHE   191      60.119  38.854  38.223  0.00  0.00      A
ATOM   2714  CE1 PHE   191      60.966  37.372  36.904  0.00  0.00      A
ATOM   2715  HE1 PHE   191      61.894  37.913  36.767  0.00  0.00      A
ATOM   2716  CZ  PHE   191      60.770  36.138  36.260  0.00  0.00      A
ATOM   2717  HZ  PHE   191      61.547  35.730  35.627  0.00  0.00      A
ATOM   2718  CE2 PHE   191      59.562  35.439  36.435  0.00  0.00      A
ATOM   2719  HE2 PHE   191      59.405  34.497  35.926  0.00  0.00      A
ATOM   2720  CD2 PHE   191      58.555  35.974  37.260  0.00  0.00      A
ATOM   2721  HD2 PHE   191      57.631  35.430  37.396  0.00  0.00      A
ATOM   2722  C   PHE   191      57.498  40.160  37.803  0.00  0.00      A
ATOM   2723  O   PHE   191      57.562  41.007  38.692  0.00  0.00      A
ATOM   2724  N   ASP   192      57.961  40.407  36.569  0.00  0.00      A
ATOM   2725  H   ASP   192      57.879  39.672  35.885  0.00  0.00      A
ATOM   2726  CA  ASP   192      58.518  41.704  36.132  0.00  0.00      A
ATOM   2727  HA  ASP   192      58.065  42.480  36.752  0.00  0.00      A
ATOM   2728  CB  ASP   192      60.039  41.738  36.385  0.00  0.00      A
ATOM   2729  HB3 ASP   192      60.236  41.403  37.405  0.00  0.00      A
ATOM   2730  HB2 ASP   192      60.537  41.047  35.704  0.00  0.00      A
ATOM   2731  CG  ASP   192      60.635  43.144  36.229  0.00  0.00      A
ATOM   2732  OD1 ASP   192      61.824  43.287  35.860  0.00  0.00      A
ATOM   2733  OD2 ASP   192      59.976  44.146  36.592  0.00  0.00      A
ATOM   2734  C   ASP   192      58.159  42.072  34.672  0.00  0.00      A
ATOM   2735  O   ASP   192      58.986  42.604  33.931  0.00  0.00      A
ATOM   2736  N   ALA   193      56.971  41.689  34.188  0.00  0.00      A
ATOM   2737  H   ALA   193      56.332  41.197  34.803  0.00  0.00      A
ATOM   2738  CA  ALA   193      56.532  41.999  32.817  0.00  0.00      A
ATOM   2739  HA  ALA   193      57.227  41.546  32.112  0.00  0.00      A
ATOM   2740  CB  ALA   193      55.158  41.372  32.586  0.00  0.00      A
ATOM   2741  HB1 ALA   193      55.204  40.293  32.707  0.00  0.00      A
ATOM   2742  HB2 ALA   193      54.818  41.591  31.573  0.00  0.00      A
ATOM   2743  HB3 ALA   193      54.451  41.791  33.297  0.00  0.00      A
ATOM   2744  C   ALA   193      56.470  43.509  32.502  0.00  0.00      A
ATOM   2745  O   ALA   193      56.852  43.930  31.407  0.00  0.00      A
ATOM   2746  N   VAL   194      56.024  44.322  33.466  0.00  0.00      A
ATOM   2747  H   VAL   194      55.797  43.897  34.355  0.00  0.00      A
ATOM   2748  CA  VAL   194      55.663  45.741  33.288  0.00  0.00      A
ATOM   2749  HA  VAL   194      56.082  46.123  32.357  0.00  0.00      A
ATOM   2750  CB  VAL   194      54.127  45.881  33.222  0.00  0.00      A
ATOM   2751  HB  VAL   194      53.703  45.380  34.091  0.00  0.00      A
ATOM   2752  CG1 VAL   194      53.674  47.346  33.242  0.00  0.00      A
ATOM   2753 HG11 VAL   194      54.121  47.891  32.413  0.00  0.00      A
ATOM   2754 HG12 VAL   194      52.592  47.394  33.161  0.00  0.00      A
ATOM   2755 HG13 VAL   194      53.946  47.825  34.182  0.00  0.00      A
ATOM   2756  CG2 VAL   194      53.535  45.221  31.969  0.00  0.00      A
ATOM   2757 HG21 VAL   194      53.942  45.684  31.071  0.00  0.00      A
ATOM   2758 HG22 VAL   194      53.759  44.156  31.956  0.00  0.00      A
ATOM   2759 HG23 VAL   194      52.451  45.336  31.969  0.00  0.00      A
ATOM   2760  C   VAL   194      56.220  46.568  34.451  0.00  0.00      A
ATOM   2761  O   VAL   194      56.170  46.128  35.603  0.00  0.00      A
ATOM   2762  N   SER   195      56.737  47.765  34.153  0.00  0.00      A
ATOM   2763  H   SER   195      56.717  48.059  33.186  0.00  0.00      A
ATOM   2764  CA  SER   195      57.367  48.700  35.104  0.00  0.00      A
ATOM   2765  HA  SER   195      58.256  48.230  35.520  0.00  0.00      A
ATOM   2766  CB  SER   195      57.836  49.958  34.364  0.00  0.00      A
ATOM   2767  HB3 SER   195      56.997  50.402  33.825  0.00  0.00      A
ATOM   2768  HB2 SER   195      58.219  50.682  35.084  0.00  0.00      A
ATOM   2769  OG  SER   195      58.866  49.629  33.453  0.00  0.00      A
ATOM   2770  HG  SER   195      59.682  49.466  33.980  0.00  0.00      A
ATOM   2771  C   SER   195      56.464  49.096  36.281  0.00  0.00      A
ATOM   2772  O   SER   195      55.611  49.974  36.152  0.00  0.00      A
ATOM   2773  N   LEU   196      56.792  48.600  37.478  0.00  0.00      A
ATOM   2774  H   LEU   196      57.521  47.895  37.504  0.00  0.00      A
ATOM   2775  CA  LEU   196      56.208  49.003  38.769  0.00  0.00      A
ATOM   2776  HA  LEU   196      55.123  48.971  38.673  0.00  0.00      A
ATOM   2777  CB  LEU   196      56.667  47.974  39.822  0.00  0.00      A
ATOM   2778  HB3 LEU   196      56.800  46.999  39.349  0.00  0.00      A
ATOM   2779  HB2 LEU   196      57.640  48.293  40.183  0.00  0.00      A
ATOM   2780  CG  LEU   196      55.731  47.781  41.031  0.00  0.00      A
ATOM   2781  HG  LEU   196      55.430  48.747  41.434  0.00  0.00      A
ATOM   2782  CD1 LEU   196      54.487  46.984  40.632  0.00  0.00      A
ATOM   2783 HD11 LEU   196      53.893  47.570  39.935  0.00  0.00      A
ATOM   2784 HD12 LEU   196      54.780  46.045  40.160  0.00  0.00      A
ATOM   2785 HD13 LEU   196      53.886  46.759  41.513  0.00  0.00      A
ATOM   2786  CD2 LEU   196      56.447  46.997  42.132  0.00  0.00      A
ATOM   2787 HD21 LEU   196      56.739  46.014  41.762  0.00  0.00      A
ATOM   2788 HD22 LEU   196      57.337  47.538  42.450  0.00  0.00      A
ATOM   2789 HD23 LEU   196      55.787  46.878  42.990  0.00  0.00      A
ATOM   2790  C   LEU   196      56.599  50.440  39.199  0.00  0.00      A
ATOM   2791  O   LEU   196      56.045  50.982  40.151  0.00  0.00      A
ATOM   2792  N   GLU   197      57.567  51.052  38.514  0.00  0.00      A
ATOM   2793  H   GLU   197      58.051  50.487  37.825  0.00  0.00      A
ATOM   2794  CA  GLU   197      58.084  52.418  38.716  0.00  0.00      A
ATOM   2795  HA  GLU   197      58.623  52.459  39.660  0.00  0.00      A
ATOM   2796  CB  GLU   197      59.095  52.732  37.598  0.00  0.00      A
ATOM   2797  HB3 GLU   197      59.212  53.813  37.525  0.00  0.00      A
ATOM   2798  HB2 GLU   197      58.687  52.376  36.653  0.00  0.00      A
ATOM   2799  CG  GLU   197      60.501  52.138  37.796  0.00  0.00      A
ATOM   2800  HG3 GLU   197      61.066  52.256  36.870  0.00  0.00      A
ATOM   2801  HG2 GLU   197      61.013  52.722  38.559  0.00  0.00      A
ATOM   2802  CD  GLU   197      60.506  50.660  38.196  0.00  0.00      A
ATOM   2803  OE1 GLU   197      61.008  50.328  39.296  0.00  0.00      A
ATOM   2804  OE2 GLU   197      59.991  49.813  37.431  0.00  0.00      A
ATOM   2805  C   GLU   197      56.975  53.490  38.782  0.00  0.00      A
ATOM   2806  O   GLU   197      56.405  53.882  37.759  0.00  0.00      A
ATOM   2807  N   GLY   198      56.618  53.910  40.002  0.00  0.00      A
ATOM   2808  H   GLY   198      57.097  53.500  40.793  0.00  0.00      A
ATOM   2809  CA  GLY   198      55.571  54.903  40.278  0.00  0.00      A
ATOM   2810  HA3 GLY   198      55.386  55.507  39.392  0.00  0.00      A
ATOM   2811  HA2 GLY   198      55.934  55.571  41.060  0.00  0.00      A
ATOM   2812  C   GLY   198      54.236  54.313  40.760  0.00  0.00      A
ATOM   2813  O   GLY   198      53.231  55.026  40.797  0.00  0.00      A
ATOM   2814  N   HID   199      54.213  53.042  41.169  0.00  0.00      A
ATOM   2815  H   HID   199      55.061  52.496  41.043  0.00  0.00      A
ATOM   2816  CA  HID   199      53.052  52.301  41.676  0.00  0.00      A
ATOM   2817  HA  HID   199      52.189  52.964  41.739  0.00  0.00      A
ATOM   2818  CB  HID   199      52.697  51.189  40.666  0.00  0.00      A
ATOM   2819  HB3 HID   199      53.590  50.603  40.456  0.00  0.00      A
ATOM   2820  HB2 HID   199      52.386  51.652  39.731  0.00  0.00      A
ATOM   2821  CG  HID   199      51.629  50.224  41.116  0.00  0.00      A
ATOM   2822  ND1 HID   199      50.268  50.338  40.956  0.00  0.00      A
ATOM   2823  HD1 HID   199      49.767  51.071  40.465  0.00  0.00      A
ATOM   2824  CE1 HID   199      49.697  49.267  41.533  0.00  0.00      A
ATOM   2825  HE1 HID   199      48.631  49.084  41.571  0.00  0.00      A
ATOM   2826  NE2 HID   199      50.624  48.446  42.053  0.00  0.00      A
ATOM   2827  CD2 HID   199      51.854  49.042  41.767  0.00  0.00      A
ATOM   2828  HD2 HID   199      52.825  48.660  42.042  0.00  0.00      A
ATOM   2829  C   HID   199      53.340  51.805  43.110  0.00  0.00      A
ATOM   2830  O   HID   199      53.668  50.638  43.340  0.00  0.00      A
ATOM   2831  N   TYR   200      53.332  52.728  44.080  0.00  0.00      A
ATOM   2832  H   TYR   200      53.054  53.676  43.853  0.00  0.00      A
ATOM   2833  CA  TYR   200      53.790  52.473  45.454  0.00  0.00      A
ATOM   2834  HA  TYR   200      53.821  51.399  45.631  0.00  0.00      A
ATOM   2835  CB  TYR   200      55.203  53.041  45.659  0.00  0.00      A
ATOM   2836  HB3 TYR   200      55.566  52.722  46.637  0.00  0.00      A
ATOM   2837  HB2 TYR   200      55.137  54.129  45.678  0.00  0.00      A
ATOM   2838  CG  TYR   200      56.237  52.639  44.628  0.00  0.00      A
ATOM   2839  CD1 TYR   200      56.959  53.631  43.935  0.00  0.00      A
ATOM   2840  HD1 TYR   200      56.772  54.680  44.128  0.00  0.00      A
ATOM   2841  CE1 TYR   200      57.945  53.254  43.008  0.00  0.00      A
ATOM   2842  HE1 TYR   200      58.530  54.005  42.496  0.00  0.00      A
ATOM   2843  CZ  TYR   200      58.194  51.895  42.769  0.00  0.00      A
ATOM   2844  OH  TYR   200      59.166  51.547  41.897  0.00  0.00      A
ATOM   2845  HH  TYR   200      59.260  50.575  41.814  0.00  0.00      A
ATOM   2846  CE2 TYR   200      57.465  50.904  43.437  0.00  0.00      A
ATOM   2847  HE2 TYR   200      57.661  49.861  43.237  0.00  0.00      A
ATOM   2848  CD2 TYR   200      56.491  51.277  44.379  0.00  0.00      A
ATOM   2849  HD2 TYR   200      55.932  50.515  44.903  0.00  0.00      A
ATOM   2850  C   TYR   200      52.876  53.094  46.512  0.00  0.00      A
ATOM   2851  O   TYR   200      52.426  54.234  46.357  0.00  0.00      A
ATOM   2852  N   PHE   201      52.799  52.429  47.667  0.00  0.00      A
ATOM   2853  H   PHE   201      53.178  51.490  47.701  0.00  0.00      A
ATOM   2854  CA  PHE   201      52.172  52.943  48.887  0.00  0.00      A
ATOM   2855  HA  PHE   201      51.106  53.014  48.695  0.00  0.00      A
ATOM   2856  CB  PHE   201      52.364  51.907  50.003  0.00  0.00      A
ATOM   2857  HB3 PHE   201      52.287  50.908  49.568  0.00  0.00      A
ATOM   2858  HB2 PHE   201      53.368  51.998  50.409  0.00  0.00      A
ATOM   2859  CG  PHE   201      51.369  51.993  51.146  0.00  0.00      A
ATOM   2860  CD1 PHE   201      51.393  53.075  52.046  0.00  0.00      A
ATOM   2861  HD1 PHE   201      52.118  53.866  51.928  0.00  0.00      A
ATOM   2862  CE1 PHE   201      50.489  53.120  53.121  0.00  0.00      A
ATOM   2863  HE1 PHE   201      50.511  53.946  53.817  0.00  0.00      A
ATOM   2864  CZ  PHE   201      49.571  52.075  53.313  0.00  0.00      A
ATOM   2865  HZ  PHE   201      48.900  52.096  54.160  0.00  0.00      A
ATOM   2866  CE2 PHE   201      49.542  50.993  52.419  0.00  0.00      A
ATOM   2867  HE2 PHE   201      48.852  50.177  52.578  0.00  0.00      A
ATOM   2868  CD2 PHE   201      50.436  50.956  51.335  0.00  0.00      A
ATOM   2869  HD2 PHE   201      50.422  50.111  50.662  0.00  0.00      A
ATOM   2870  C   PHE   201      52.744  54.331  49.274  0.00  0.00      A
ATOM   2871  O   PHE   201      53.969  54.499  49.276  0.00  0.00      A
ATOM   2872  N   PRO   202      51.912  55.370  49.486  0.00  0.00      A
ATOM   2873  CD  PRO   202      50.477  55.379  49.262  0.00  0.00      A
ATOM   2874  HD3 PRO   202      49.968  54.920  50.111  0.00  0.00      A
ATOM   2875  HD2 PRO   202      50.237  54.863  48.338  0.00  0.00      A
ATOM   2876  CG  PRO   202      50.071  56.843  49.128  0.00  0.00      A
ATOM   2877  HG3 PRO   202      50.163  57.157  48.088  0.00  0.00      A
ATOM   2878  HG2 PRO   202      49.063  57.017  49.498  0.00  0.00      A
ATOM   2879  CB  PRO   202      51.108  57.556  49.982  0.00  0.00      A
ATOM   2880  HB3 PRO   202      50.783  57.505  51.017  0.00  0.00      A
ATOM   2881  HB2 PRO   202      51.254  58.592  49.677  0.00  0.00      A
ATOM   2882  CA  PRO   202      52.373  56.715  49.812  0.00  0.00      A
ATOM   2883  HA  PRO   202      52.929  57.078  48.952  0.00  0.00      A
ATOM   2884  C   PRO   202      53.247  56.786  51.072  0.00  0.00      A
ATOM   2885  O   PRO   202      52.805  56.386  52.154  0.00  0.00      A
ATOM   2886  N   ARG   203      54.342  57.557  50.983  0.00  0.00      A
ATOM   2887  H   ARG   203      54.535  57.948  50.068  0.00  0.00      A
ATOM   2888  CA  ARG   203      55.227  57.956  52.104  0.00  0.00      A
ATOM   2889  HA  ARG   203      56.141  58.370  51.679  0.00  0.00      A
ATOM   2890  CB  ARG   203      54.558  59.091  52.906  0.00  0.00      A
ATOM   2891  HB3 ARG   203      55.194  59.362  53.751  0.00  0.00      A
ATOM   2892  HB2 ARG   203      53.618  58.719  53.314  0.00  0.00      A
ATOM   2893  CG  ARG   203      54.266  60.355  52.063  0.00  0.00      A
ATOM   2894  HG3 ARG   203      54.185  60.121  51.002  0.00  0.00      A
ATOM   2895  HG2 ARG   203      53.302  60.747  52.379  0.00  0.00      A
ATOM   2896  CD  ARG   203      55.284  61.481  52.259  0.00  0.00      A
ATOM   2897  HD3 ARG   203      54.955  62.362  51.703  0.00  0.00      A
ATOM   2898  HD2 ARG   203      55.275  61.718  53.316  0.00  0.00      A
ATOM   2899  NE  ARG   203      56.651  61.119  51.842  0.00  0.00      A
ATOM   2900  HE  ARG   203      56.740  60.538  51.017  0.00  0.00      A
ATOM   2901  CZ  ARG   203      57.777  61.534  52.395  0.00  0.00      A
ATOM   2902  NH1 ARG   203      57.831  62.427  53.346  0.00  0.00      A
ATOM   2903 HH11 ARG   203      56.976  62.829  53.727  0.00  0.00      A
ATOM   2904 HH12 ARG   203      58.714  62.680  53.759  0.00  0.00      A
ATOM   2905  NH2 ARG   203      58.916  61.050  51.998  0.00  0.00      A
ATOM   2906 HH21 ARG   203      59.740  61.273  52.543  0.00  0.00      A
ATOM   2907 HH22 ARG   203      58.931  60.233  51.392  0.00  0.00      A
ATOM   2908  C   ARG   203      55.732  56.773  52.959  0.00  0.00      A
ATOM   2909  O   ARG   203      55.592  56.745  54.189  0.00  0.00      A
ATOM   2910  N   THR   204      56.258  55.761  52.260  0.00  0.00      A
ATOM   2911  H   THR   204      56.259  55.858  51.259  0.00  0.00      A
ATOM   2912  CA  THR   204      56.862  54.520  52.789  0.00  0.00      A
ATOM   2913  HA  THR   204      57.233  54.697  53.798  0.00  0.00      A
ATOM   2914  CB  THR   204      55.841  53.366  52.842  0.00  0.00      A
ATOM   2915  HB  THR   204      56.311  52.515  53.325  0.00  0.00      A
ATOM   2916  CG2 THR   204      54.557  53.666  53.608  0.00  0.00      A
ATOM   2917 HG21 THR   204      54.053  54.526  53.183  0.00  0.00      A
ATOM   2918 HG22 THR   204      54.793  53.871  54.652  0.00  0.00      A
ATOM   2919 HG23 THR   204      53.883  52.813  53.549  0.00  0.00      A
ATOM   2920  OG1 THR   204      55.506  52.966  51.540  0.00  0.00      A
ATOM   2921  HG1 THR   204      55.183  52.050  51.613  0.00  0.00      A
ATOM   2922  C   THR   204      58.044  54.053  51.915  0.00  0.00      A
ATOM   2923  O   THR   204      58.211  54.504  50.775  0.00  0.00      A
ATOM   2924  N   ASP   205      58.748  53.001  52.348  0.00  0.00      A
ATOM   2925  H   ASP   205      58.534  52.636  53.269  0.00  0.00      A
ATOM   2926  CA  ASP   205      59.783  52.288  51.575  0.00  0.00      A
ATOM   2927  HA  ASP   205      60.204  52.978  50.842  0.00  0.00      A
ATOM   2928  CB  ASP   205      60.919  51.898  52.542  0.00  0.00      A
ATOM   2929  HB3 ASP   205      61.213  52.782  53.112  0.00  0.00      A
ATOM   2930  HB2 ASP   205      60.548  51.154  53.248  0.00  0.00      A
ATOM   2931  CG  ASP   205      62.171  51.359  51.840  0.00  0.00      A
ATOM   2932  OD1 ASP   205      62.765  50.363  52.320  0.00  0.00      A
ATOM   2933  OD2 ASP   205      62.605  51.925  50.810  0.00  0.00      A
ATOM   2934  C   ASP   205      59.220  51.079  50.776  0.00  0.00      A
ATOM   2935  O   ASP   205      59.927  50.106  50.515  0.00  0.00      A
ATOM   2936  N   SER   206      57.911  51.045  50.501  0.00  0.00      A
ATOM   2937  H   SER   206      57.354  51.841  50.787  0.00  0.00      A
ATOM   2938  CA  SER   206      57.177  49.921  49.877  0.00  0.00      A
ATOM   2939  HA  SER   206      57.516  48.991  50.336  0.00  0.00      A
ATOM   2940  CB  SER   206      55.677  50.064  50.177  0.00  0.00      A
ATOM   2941  HB3 SER   206      55.293  50.946  49.663  0.00  0.00      A
ATOM   2942  HB2 SER   206      55.146  49.184  49.813  0.00  0.00      A
ATOM   2943  OG  SER   206      55.458  50.199  51.572  0.00  0.00      A
ATOM   2944  HG  SER   206      55.562  49.304  51.955  0.00  0.00      A
ATOM   2945  C   SER   206      57.422  49.776  48.358  0.00  0.00      A
ATOM   2946  O   SER   206      56.475  49.768  47.562  0.00  0.00      A
ATOM   2947  N   ALA   207      58.690  49.802  47.934  0.00  0.00      A
ATOM   2948  H   ALA   207      59.402  49.857  48.654  0.00  0.00      A
ATOM   2949  CA  ALA   207      59.120  49.988  46.538  0.00  0.00      A
ATOM   2950  HA  ALA   207      58.256  49.870  45.887  0.00  0.00      A
ATOM   2951  CB  ALA   207      59.615  51.436  46.395  0.00  0.00      A
ATOM   2952  HB1 ALA   207      60.502  51.591  47.010  0.00  0.00      A
ATOM   2953  HB2 ALA   207      59.865  51.641  45.353  0.00  0.00      A
ATOM   2954  HB3 ALA   207      58.832  52.130  46.704  0.00  0.00      A
ATOM   2955  C   ALA   207      60.160  48.954  46.037  0.00  0.00      A
ATOM   2956  O   ALA   207      60.812  49.173  45.009  0.00  0.00      A
ATOM   2957  N   LYS   208      60.315  47.827  46.750  0.00  0.00      A
ATOM   2958  H   LYS   208      59.735  47.718  47.574  0.00  0.00      A
ATOM   2959  CA  LYS   208      61.254  46.728  46.445  0.00  0.00      A
ATOM   2960  HA  LYS   208      61.597  46.820  45.414  0.00  0.00      A
ATOM   2961  CB  LYS   208      62.491  46.811  47.359  0.00  0.00      A
ATOM   2962  HB3 LYS   208      62.158  46.943  48.386  0.00  0.00      A
ATOM   2963  HB2 LYS   208      63.044  45.871  47.313  0.00  0.00      A
ATOM   2964  CG  LYS   208      63.446  47.944  46.936  0.00  0.00      A
ATOM   2965  HG3 LYS   208      64.052  47.593  46.100  0.00  0.00      A
ATOM   2966  HG2 LYS   208      62.881  48.810  46.597  0.00  0.00      A
ATOM   2967  CD  LYS   208      64.371  48.411  48.066  0.00  0.00      A
ATOM   2968  HD3 LYS   208      65.129  49.073  47.643  0.00  0.00      A
ATOM   2969  HD2 LYS   208      64.864  47.552  48.526  0.00  0.00      A
ATOM   2970  CE  LYS   208      63.555  49.181  49.110  0.00  0.00      A
ATOM   2971  HE3 LYS   208      62.844  48.500  49.585  0.00  0.00      A
ATOM   2972  HE2 LYS   208      62.987  49.970  48.609  0.00  0.00      A
ATOM   2973  NZ  LYS   208      64.421  49.789  50.137  0.00  0.00      A
ATOM   2974  HZ1 LYS   208      64.937  49.078  50.646  0.00  0.00      A
ATOM   2975  HZ2 LYS   208      63.844  50.302  50.807  0.00  0.00      A
ATOM   2976  HZ3 LYS   208      65.064  50.458  49.720  0.00  0.00      A
ATOM   2977  C   LYS   208      60.533  45.377  46.525  0.00  0.00      A
ATOM   2978  O   LYS   208      60.680  44.616  47.483  0.00  0.00      A
ATOM   2979  N   ALA   209      59.605  45.175  45.596  0.00  0.00      A
ATOM   2980  H   ALA   209      59.546  45.858  44.849  0.00  0.00      A
ATOM   2981  CA  ALA   209      58.706  44.024  45.530  0.00  0.00      A
ATOM   2982  HA  ALA   209      58.100  44.016  46.438  0.00  0.00      A
ATOM   2983  CB  ALA   209      57.768  44.246  44.333  0.00  0.00      A
ATOM   2984  HB1 ALA   209      57.227  45.185  44.456  0.00  0.00      A
ATOM   2985  HB2 ALA   209      57.044  43.435  44.259  0.00  0.00      A
ATOM   2986  HB3 ALA   209      58.346  44.282  43.407  0.00  0.00      A
ATOM   2987  C   ALA   209      59.426  42.657  45.440  0.00  0.00      A
ATOM   2988  O   ALA   209      60.616  42.577  45.109  0.00  0.00      A
ATOM   2989  N   ASP   210      58.632  41.589  45.564  0.00  0.00      A
ATOM   2990  H   ASP   210      57.669  41.784  45.822  0.00  0.00      A
ATOM   2991  CA  ASP   210      58.970  40.207  45.172  0.00  0.00      A
ATOM   2992  HA  ASP   210      59.797  40.223  44.459  0.00  0.00      A
ATOM   2993  CB  ASP   210      59.405  39.377  46.391  0.00  0.00      A
ATOM   2994  HB3 ASP   210      58.805  39.662  47.258  0.00  0.00      A
ATOM   2995  HB2 ASP   210      59.208  38.323  46.191  0.00  0.00      A
ATOM   2996  CG  ASP   210      60.892  39.489  46.717  0.00  0.00      A
ATOM   2997  OD1 ASP   210      61.218  39.910  47.849  0.00  0.00      A
ATOM   2998  OD2 ASP   210      61.746  39.077  45.895  0.00  0.00      A
ATOM   2999  C   ASP   210      57.797  39.475  44.486  0.00  0.00      A
ATOM   3000  O   ASP   210      58.037  38.731  43.533  0.00  0.00      A
ATOM   3001  N   LEU   211      56.545  39.754  44.884  0.00  0.00      A
ATOM   3002  H   LEU   211      56.432  40.410  45.647  0.00  0.00      A
ATOM   3003  CA  LEU   211      55.332  39.075  44.386  0.00  0.00      A
ATOM   3004  HA  LEU   211      55.605  38.351  43.615  0.00  0.00      A
ATOM   3005  CB  LEU   211      54.652  38.307  45.548  0.00  0.00      A
ATOM   3006  HB3 LEU   211      54.791  38.854  46.482  0.00  0.00      A
ATOM   3007  HB2 LEU   211      53.579  38.289  45.352  0.00  0.00      A
ATOM   3008  CG  LEU   211      55.085  36.838  45.743  0.00  0.00      A
ATOM   3009  HG  LEU   211      54.937  36.297  44.810  0.00  0.00      A
ATOM   3010  CD1 LEU   211      56.541  36.677  46.185  0.00  0.00      A
ATOM   3011 HD11 LEU   211      56.740  37.288  47.065  0.00  0.00      A
ATOM   3012 HD12 LEU   211      56.748  35.631  46.407  0.00  0.00      A
ATOM   3013 HD13 LEU   211      57.197  36.973  45.369  0.00  0.00      A
ATOM   3014  CD2 LEU   211      54.213  36.177  46.816  0.00  0.00      A
ATOM   3015 HD21 LEU   211      53.163  36.241  46.528  0.00  0.00      A
ATOM   3016 HD22 LEU   211      54.483  35.127  46.916  0.00  0.00      A
ATOM   3017 HD23 LEU   211      54.350  36.679  47.774  0.00  0.00      A
ATOM   3018  C   LEU   211      54.322  40.041  43.727  0.00  0.00      A
ATOM   3019  O   LEU   211      53.504  39.614  42.910  0.00  0.00      A
ATOM   3020  N   SER   212      54.374  41.338  44.052  0.00  0.00      A
ATOM   3021  H   SER   212      55.052  41.631  44.740  0.00  0.00      A
ATOM   3022  CA  SER   212      53.465  42.359  43.503  0.00  0.00      A
ATOM   3023  HA  SER   212      52.439  42.055  43.711  0.00  0.00      A
ATOM   3024  CB  SER   212      53.702  43.731  44.159  0.00  0.00      A
ATOM   3025  HB3 SER   212      54.653  44.142  43.816  0.00  0.00      A
ATOM   3026  HB2 SER   212      52.903  44.408  43.857  0.00  0.00      A
ATOM   3027  OG  SER   212      53.724  43.634  45.574  0.00  0.00      A
ATOM   3028  HG  SER   212      53.352  44.457  45.958  0.00  0.00      A
ATOM   3029  C   SER   212      53.635  42.505  41.986  0.00  0.00      A
ATOM   3030  O   SER   212      54.757  42.693  41.510  0.00  0.00      A
ATOM   3031  N   VAL   213      52.521  42.590  41.245  0.00  0.00      A
ATOM   3032  H   VAL   213      51.632  42.404  41.690  0.00  0.00      A
ATOM   3033  CA  VAL   213      52.499  42.833  39.787  0.00  0.00      A
ATOM   3034  HA  VAL   213      53.411  43.363  39.509  0.00  0.00      A
ATOM   3035  CB  VAL   213      52.479  41.510  38.981  0.00  0.00      A
ATOM   3036  HB  VAL   213      52.361  41.752  37.925  0.00  0.00      A
ATOM   3037  CG1 VAL   213      53.796  40.744  39.113  0.00  0.00      A
ATOM   3038 HG11 VAL   213      53.935  40.391  40.134  0.00  0.00      A
ATOM   3039 HG12 VAL   213      54.630  41.390  38.839  0.00  0.00      A
ATOM   3040 HG13 VAL   213      53.783  39.885  38.443  0.00  0.00      A
ATOM   3041  CG2 VAL   213      51.330  40.575  39.368  0.00  0.00      A
ATOM   3042 HG21 VAL   213      51.325  39.711  38.706  0.00  0.00      A
ATOM   3043 HG22 VAL   213      51.457  40.225  40.393  0.00  0.00      A
ATOM   3044 HG23 VAL   213      50.377  41.094  39.277  0.00  0.00      A
ATOM   3045  C   VAL   213      51.329  43.733  39.359  0.00  0.00      A
ATOM   3046  O   VAL   213      50.355  43.922  40.098  0.00  0.00      A
ATOM   3047  N   VAL   214      51.390  44.210  38.110  0.00  0.00      A
ATOM   3048  H   VAL   214      52.173  43.918  37.540  0.00  0.00      A
ATOM   3049  CA  VAL   214      50.429  45.124  37.462  0.00  0.00      A
ATOM   3050  HA  VAL   214      49.560  45.234  38.088  0.00  0.00      A
ATOM   3051  CB  VAL   214      51.018  46.540  37.276  0.00  0.00      A
ATOM   3052  HB  VAL   214      50.288  47.149  36.744  0.00  0.00      A
ATOM   3053  CG1 VAL   214      51.282  47.229  38.616  0.00  0.00      A
ATOM   3054 HG11 VAL   214      50.343  47.375  39.142  0.00  0.00      A
ATOM   3055 HG12 VAL   214      51.738  48.206  38.453  0.00  0.00      A
ATOM   3056 HG13 VAL   214      51.942  46.622  39.233  0.00  0.00      A
ATOM   3057  CG2 VAL   214      52.308  46.541  36.452  0.00  0.00      A
ATOM   3058 HG21 VAL   214      53.095  45.981  36.958  0.00  0.00      A
ATOM   3059 HG22 VAL   214      52.645  47.567  36.303  0.00  0.00      A
ATOM   3060 HG23 VAL   214      52.112  46.097  35.478  0.00  0.00      A
ATOM   3061  C   VAL   214      49.943  44.560  36.122  0.00  0.00      A
ATOM   3062  O   VAL   214      50.547  43.629  35.589  0.00  0.00      A
ATOM   3063  N   GLY   215      48.899  45.147  35.536  0.00  0.00      A
ATOM   3064  H   GLY   215      48.385  45.869  36.032  0.00  0.00      A
ATOM   3065  CA  GLY   215      48.488  44.849  34.160  0.00  0.00      A
ATOM   3066  HA3 GLY   215      48.337  43.778  34.051  0.00  0.00      A
ATOM   3067  HA2 GLY   215      49.295  45.141  33.488  0.00  0.00      A
ATOM   3068  C   GLY   215      47.203  45.565  33.722  0.00  0.00      A
ATOM   3069  O   GLY   215      46.554  46.206  34.553  0.00  0.00      A
ATOM   3070  N   PRO   216      46.864  45.527  32.422  0.00  0.00      A
ATOM   3071  CD  PRO   216      47.592  44.818  31.377  0.00  0.00      A
ATOM   3072  HD3 PRO   216      47.751  43.771  31.641  0.00  0.00      A
ATOM   3073  HD2 PRO   216      48.548  45.312  31.200  0.00  0.00      A
ATOM   3074  CG  PRO   216      46.724  44.920  30.125  0.00  0.00      A
ATOM   3075  HG3 PRO   216      46.029  44.082  30.106  0.00  0.00      A
ATOM   3076  HG2 PRO   216      47.325  44.948  29.216  0.00  0.00      A
ATOM   3077  CB  PRO   216      45.956  46.222  30.343  0.00  0.00      A
ATOM   3078  HB3 PRO   216      45.029  46.252  29.771  0.00  0.00      A
ATOM   3079  HB2 PRO   216      46.590  47.065  30.067  0.00  0.00      A
ATOM   3080  CA  PRO   216      45.720  46.244  31.858  0.00  0.00      A
ATOM   3081  HA  PRO   216      45.724  47.278  32.199  0.00  0.00      A
ATOM   3082  C   PRO   216      44.368  45.614  32.232  0.00  0.00      A
ATOM   3083  O   PRO   216      44.279  44.417  32.532  0.00  0.00      A
ATOM   3084  N   MET   217      43.290  46.373  32.018  0.00  0.00      A
ATOM   3085  H   MET   217      43.435  47.346  31.752  0.00  0.00      A
ATOM   3086  CA  MET   217      41.898  45.898  32.018  0.00  0.00      A
ATOM   3087  HA  MET   217      41.881  44.825  31.849  0.00  0.00      A
ATOM   3088  CB  MET   217      41.226  46.196  33.365  0.00  0.00      A
ATOM   3089  HB3 MET   217      40.200  45.830  33.324  0.00  0.00      A
ATOM   3090  HB2 MET   217      41.208  47.275  33.520  0.00  0.00      A
ATOM   3091  CG  MET   217      41.921  45.527  34.556  0.00  0.00      A
ATOM   3092  HG3 MET   217      42.873  46.025  34.738  0.00  0.00      A
ATOM   3093  HG2 MET   217      42.129  44.491  34.293  0.00  0.00      A
ATOM   3094  SD  MET   217      40.959  45.534  36.097  0.00  0.00      A
ATOM   3095  CE  MET   217      40.755  47.318  36.322  0.00  0.00      A
ATOM   3096  HE1 MET   217      40.225  47.496  37.254  0.00  0.00      A
ATOM   3097  HE2 MET   217      41.732  47.801  36.356  0.00  0.00      A
ATOM   3098  HE3 MET   217      40.170  47.741  35.505  0.00  0.00      A
ATOM   3099  C   MET   217      41.110  46.562  30.881  0.00  0.00      A
ATOM   3100  O   MET   217      41.372  47.715  30.546  0.00  0.00      A
ATOM   3101  N   ALA   218      40.145  45.863  30.279  0.00  0.00      A
ATOM   3102  H   ALA   218      39.888  44.955  30.653  0.00  0.00      A
ATOM   3103  CA  ALA   218      39.459  46.346  29.075  0.00  0.00      A
ATOM   3104  HA  ALA   218      39.395  47.435  29.112  0.00  0.00      A
ATOM   3105  CB  ALA   218      40.313  45.961  27.858  0.00  0.00      A
ATOM   3106  HB1 ALA   218      39.880  46.369  26.946  0.00  0.00      A
ATOM   3107  HB2 ALA   218      41.322  46.362  27.965  0.00  0.00      A
ATOM   3108  HB3 ALA   218      40.364  44.876  27.774  0.00  0.00      A
ATOM   3109  C   ALA   218      38.025  45.810  28.919  0.00  0.00      A
ATOM   3110  O   ALA   218      37.658  44.765  29.462  0.00  0.00      A
ATOM   3111  N   ARG   219      37.245  46.458  28.044  0.00  0.00      A
ATOM   3112  H   ARG   219      37.609  47.318  27.642  0.00  0.00      A
ATOM   3113  CA  ARG   219      35.961  45.938  27.532  0.00  0.00      A
ATOM   3114  HA  ARG   219      35.442  45.405  28.330  0.00  0.00      A
ATOM   3115  CB  ARG   219      35.071  47.096  27.056  0.00  0.00      A
ATOM   3116  HB3 ARG   219      35.587  47.656  26.273  0.00  0.00      A
ATOM   3117  HB2 ARG   219      34.159  46.679  26.630  0.00  0.00      A
ATOM   3118  CG  ARG   219      34.687  48.050  28.195  0.00  0.00      A
ATOM   3119  HG3 ARG   219      35.578  48.567  28.548  0.00  0.00      A
ATOM   3120  HG2 ARG   219      34.246  47.493  29.023  0.00  0.00      A
ATOM   3121  CD  ARG   219      33.698  49.102  27.697  0.00  0.00      A
ATOM   3122  HD3 ARG   219      33.667  49.919  28.420  0.00  0.00      A
ATOM   3123  HD2 ARG   219      34.069  49.491  26.750  0.00  0.00      A
ATOM   3124  NE  ARG   219      32.337  48.560  27.514  0.00  0.00      A
ATOM   3125  HE  ARG   219      32.135  47.627  27.848  0.00  0.00      A
ATOM   3126  CZ  ARG   219      31.310  49.226  27.032  0.00  0.00      A
ATOM   3127  NH1 ARG   219      31.400  50.428  26.569  0.00  0.00      A
ATOM   3128 HH11 ARG   219      30.570  50.818  26.140  0.00  0.00      A
ATOM   3129 HH12 ARG   219      32.311  50.867  26.473  0.00  0.00      A
ATOM   3130  NH2 ARG   219      30.122  48.714  27.011  0.00  0.00      A
ATOM   3131 HH21 ARG   219      30.000  47.764  27.329  0.00  0.00      A
ATOM   3132 HH22 ARG   219      29.348  49.292  26.711  0.00  0.00      A
ATOM   3133  C   ARG   219      36.123  44.927  26.391  0.00  0.00      A
ATOM   3134  O   ARG   219      35.165  44.224  26.072  0.00  0.00      A
ATOM   3135  N   THR   220      37.324  44.809  25.822  0.00  0.00      A
ATOM   3136  H   THR   220      38.054  45.436  26.128  0.00  0.00      A
ATOM   3137  CA  THR   220      37.627  43.972  24.649  0.00  0.00      A
ATOM   3138  HA  THR   220      36.869  43.198  24.562  0.00  0.00      A
ATOM   3139  CB  THR   220      37.614  44.812  23.357  0.00  0.00      A
ATOM   3140  HB  THR   220      37.715  44.134  22.516  0.00  0.00      A
ATOM   3141  CG2 THR   220      36.330  45.619  23.160  0.00  0.00      A
ATOM   3142 HG21 THR   220      35.470  44.950  23.175  0.00  0.00      A
ATOM   3143 HG22 THR   220      36.366  46.129  22.201  0.00  0.00      A
ATOM   3144 HG23 THR   220      36.217  46.372  23.939  0.00  0.00      A
ATOM   3145  OG1 THR   220      38.703  45.705  23.302  0.00  0.00      A
ATOM   3146  HG1 THR   220      38.534  46.406  23.962  0.00  0.00      A
ATOM   3147  C   THR   220      38.996  43.290  24.782  0.00  0.00      A
ATOM   3148  O   THR   220      39.892  43.847  25.423  0.00  0.00      A
ATOM   3149  N   PRO   221      39.249  42.162  24.087  0.00  0.00      A
ATOM   3150  CD  PRO   221      38.318  41.385  23.279  0.00  0.00      A
ATOM   3151  HD3 PRO   221      37.580  40.912  23.925  0.00  0.00      A
ATOM   3152  HD2 PRO   221      37.815  42.000  22.535  0.00  0.00      A
ATOM   3153  CG  PRO   221      39.152  40.312  22.578  0.00  0.00      A
ATOM   3154  HG3 PRO   221      38.595  39.382  22.463  0.00  0.00      A
ATOM   3155  HG2 PRO   221      39.480  40.683  21.606  0.00  0.00      A
ATOM   3156  CB  PRO   221      40.361  40.139  23.496  0.00  0.00      A
ATOM   3157  HB3 PRO   221      41.238  39.791  22.949  0.00  0.00      A
ATOM   3158  HB2 PRO   221      40.120  39.435  24.287  0.00  0.00      A
ATOM   3159  CA  PRO   221      40.567  41.529  24.107  0.00  0.00      A
ATOM   3160  HA  PRO   221      40.902  41.432  25.138  0.00  0.00      A
ATOM   3161  C   PRO   221      41.626  42.313  23.320  0.00  0.00      A
ATOM   3162  O   PRO   221      42.823  42.161  23.570  0.00  0.00      A
ATOM   3163  N   ALA   222      41.205  43.120  22.341  0.00  0.00      A
ATOM   3164  H   ALA   222      40.221  43.288  22.189  0.00  0.00      A
ATOM   3165  CA  ALA   222      42.112  43.784  21.382  0.00  0.00      A
ATOM   3166  HA  ALA   222      42.880  43.078  21.066  0.00  0.00      A
ATOM   3167  CB  ALA   222      41.268  44.304  20.132  0.00  0.00      A
ATOM   3168  HB1 ALA   222      40.455  44.873  20.584  0.00  0.00      A
ATOM   3169  HB2 ALA   222      41.893  44.924  19.489  0.00  0.00      A
ATOM   3170  HB3 ALA   222      40.837  43.431  19.642  0.00  0.00      A
ATOM   3171  C   ALA   222      42.860  44.900  22.123  0.00  0.00      A
ATOM   3172  O   ALA   222      44.107  44.928  22.012  0.00  0.00      A
ATOM   3173  N   ASP   223      42.162  45.804  22.818  0.00  0.00      A
ATOM   3174  H   ASP   223      41.150  45.742  22.836  0.00  0.00      A
ATOM   3175  CA  ASP   223      42.809  46.948  23.475  0.00  0.00      A
ATOM   3176  HA  ASP   223      43.434  47.469  22.749  0.00  0.00      A
ATOM   3177  CB  ASP   223      41.762  47.935  24.005  0.00  0.00      A
ATOM   3178  HB3 ASP   223      42.294  48.765  24.470  0.00  0.00      A
ATOM   3179  HB2 ASP   223      41.183  47.435  24.784  0.00  0.00      A
ATOM   3180  CG  ASP   223      40.791  48.539  22.987  0.00  0.00      A
ATOM   3181  OD1 ASP   223      41.040  48.545  21.756  0.00  0.00      A
ATOM   3182  OD2 ASP   223      39.775  49.083  23.478  0.00  0.00      A
ATOM   3183  C   ASP   223      43.702  46.502  24.650  0.00  0.00      A
ATOM   3184  O   ASP   223      44.748  47.101  24.905  0.00  0.00      A
ATOM   3185  N   LEU   224      43.348  45.380  25.294  0.00  0.00      A
ATOM   3186  H   LEU   224      42.478  44.941  25.020  0.00  0.00      A
ATOM   3187  CA  LEU   224      44.127  44.748  26.361  0.00  0.00      A
ATOM   3188  HA  LEU   224      44.224  45.462  27.180  0.00  0.00      A
ATOM   3189  CB  LEU   224      43.352  43.501  26.842  0.00  0.00      A
ATOM   3190  HB3 LEU   224      43.543  42.680  26.150  0.00  0.00      A
ATOM   3191  HB2 LEU   224      42.280  43.696  26.815  0.00  0.00      A
ATOM   3192  CG  LEU   224      43.730  43.061  28.266  0.00  0.00      A
ATOM   3193  HG  LEU   224      44.800  43.184  28.415  0.00  0.00      A
ATOM   3194  CD1 LEU   224      42.971  43.879  29.308  0.00  0.00      A
ATOM   3195 HD11 LEU   224      43.160  44.941  29.162  0.00  0.00      A
ATOM   3196 HD12 LEU   224      43.303  43.590  30.302  0.00  0.00      A
ATOM   3197 HD13 LEU   224      41.902  43.692  29.223  0.00  0.00      A
ATOM   3198  CD2 LEU   224      43.384  41.593  28.502  0.00  0.00      A
ATOM   3199 HD21 LEU   224      44.085  40.975  27.947  0.00  0.00      A
ATOM   3200 HD22 LEU   224      43.470  41.350  29.560  0.00  0.00      A
ATOM   3201 HD23 LEU   224      42.366  41.391  28.168  0.00  0.00      A
ATOM   3202  C   LEU   224      45.545  44.374  25.887  0.00  0.00      A
ATOM   3203  O   LEU   224      46.538  44.741  26.521  0.00  0.00      A
ATOM   3204  N   ALA   225      45.641  43.733  24.715  0.00  0.00      A
ATOM   3205  H   ALA   225      44.784  43.489  24.232  0.00  0.00      A
ATOM   3206  CA  ALA   225      46.911  43.360  24.092  0.00  0.00      A
ATOM   3207  HA  ALA   225      47.517  42.828  24.827  0.00  0.00      A
ATOM   3208  CB  ALA   225      46.615  42.404  22.929  0.00  0.00      A
ATOM   3209  HB1 ALA   225      47.554  42.070  22.483  0.00  0.00      A
ATOM   3210  HB2 ALA   225      46.017  42.907  22.168  0.00  0.00      A
ATOM   3211  HB3 ALA   225      46.071  41.532  23.294  0.00  0.00      A
ATOM   3212  C   ALA   225      47.731  44.576  23.617  0.00  0.00      A
ATOM   3213  O   ALA   225      48.955  44.582  23.754  0.00  0.00      A
ATOM   3214  N   LEU   226      47.070  45.635  23.134  0.00  0.00      A
ATOM   3215  H   LEU   226      46.064  45.568  23.041  0.00  0.00      A
ATOM   3216  CA  LEU   226      47.722  46.893  22.749  0.00  0.00      A
ATOM   3217  HA  LEU   226      48.523  46.657  22.046  0.00  0.00      A
ATOM   3218  CB  LEU   226      46.684  47.784  22.039  0.00  0.00      A
ATOM   3219  HB3 LEU   226      45.861  47.981  22.726  0.00  0.00      A
ATOM   3220  HB2 LEU   226      46.273  47.232  21.195  0.00  0.00      A
ATOM   3221  CG  LEU   226      47.210  49.143  21.537  0.00  0.00      A
ATOM   3222  HG  LEU   226      47.440  49.778  22.392  0.00  0.00      A
ATOM   3223  CD1 LEU   226      48.452  49.036  20.651  0.00  0.00      A
ATOM   3224 HD11 LEU   226      48.697  50.015  20.244  0.00  0.00      A
ATOM   3225 HD12 LEU   226      49.301  48.691  21.242  0.00  0.00      A
ATOM   3226 HD13 LEU   226      48.270  48.342  19.834  0.00  0.00      A
ATOM   3227  CD2 LEU   226      46.121  49.818  20.707  0.00  0.00      A
ATOM   3228 HD21 LEU   226      46.440  50.820  20.423  0.00  0.00      A
ATOM   3229 HD22 LEU   226      45.929  49.235  19.808  0.00  0.00      A
ATOM   3230 HD23 LEU   226      45.204  49.896  21.292  0.00  0.00      A
ATOM   3231  C   LEU   226      48.358  47.606  23.953  0.00  0.00      A
ATOM   3232  O   LEU   226      49.537  47.959  23.908  0.00  0.00      A
ATOM   3233  N   ALA   227      47.641  47.695  25.075  0.00  0.00      A
ATOM   3234  H   ALA   227      46.677  47.375  25.065  0.00  0.00      A
ATOM   3235  CA  ALA   227      48.175  48.265  26.310  0.00  0.00      A
ATOM   3236  HA  ALA   227      48.524  49.277  26.098  0.00  0.00      A
ATOM   3237  CB  ALA   227      47.034  48.352  27.327  0.00  0.00      A
ATOM   3238  HB1 ALA   227      46.649  47.355  27.545  0.00  0.00      A
ATOM   3239  HB2 ALA   227      47.391  48.815  28.247  0.00  0.00      A
ATOM   3240  HB3 ALA   227      46.229  48.960  26.916  0.00  0.00      A
ATOM   3241  C   ALA   227      49.374  47.467  26.859  0.00  0.00      A
ATOM   3242  O   ALA   227      50.392  48.061  27.227  0.00  0.00      A
ATOM   3243  N   LEU   228      49.319  46.130  26.800  0.00  0.00      A
ATOM   3244  H   LEU   228      48.455  45.705  26.478  0.00  0.00      A
ATOM   3245  CA  LEU   228      50.429  45.244  27.174  0.00  0.00      A
ATOM   3246  HA  LEU   228      50.707  45.463  28.206  0.00  0.00      A
ATOM   3247  CB  LEU   228      49.932  43.786  27.096  0.00  0.00      A
ATOM   3248  HB3 LEU   228      49.046  43.674  27.722  0.00  0.00      A
ATOM   3249  HB2 LEU   228      49.637  43.582  26.067  0.00  0.00      A
ATOM   3250  CG  LEU   228      50.975  42.732  27.516  0.00  0.00      A
ATOM   3251  HG  LEU   228      51.899  42.903  26.971  0.00  0.00      A
ATOM   3252  CD1 LEU   228      51.285  42.774  29.014  0.00  0.00      A
ATOM   3253 HD11 LEU   228      51.988  41.978  29.264  0.00  0.00      A
ATOM   3254 HD12 LEU   228      50.371  42.642  29.591  0.00  0.00      A
ATOM   3255 HD13 LEU   228      51.745  43.728  29.274  0.00  0.00      A
ATOM   3256  CD2 LEU   228      50.472  41.337  27.148  0.00  0.00      A
ATOM   3257 HD21 LEU   228      49.555  41.109  27.688  0.00  0.00      A
ATOM   3258 HD22 LEU   228      51.233  40.597  27.392  0.00  0.00      A
ATOM   3259 HD23 LEU   228      50.280  41.285  26.076  0.00  0.00      A
ATOM   3260  C   LEU   228      51.684  45.460  26.303  0.00  0.00      A
ATOM   3261  O   LEU   228      52.783  45.606  26.841  0.00  0.00      A
ATOM   3262  N   ASP   229      51.524  45.568  24.980  0.00  0.00      A
ATOM   3263  H   ASP   229      50.589  45.438  24.605  0.00  0.00      A
ATOM   3264  CA  ASP   229      52.608  45.819  24.012  0.00  0.00      A
ATOM   3265  HA  ASP   229      53.368  45.045  24.129  0.00  0.00      A
ATOM   3266  CB  ASP   229      52.026  45.714  22.588  0.00  0.00      A
ATOM   3267  HB3 ASP   229      51.499  44.763  22.495  0.00  0.00      A
ATOM   3268  HB2 ASP   229      51.296  46.511  22.437  0.00  0.00      A
ATOM   3269  CG  ASP   229      53.081  45.790  21.478  0.00  0.00      A
ATOM   3270  OD1 ASP   229      53.388  46.912  21.001  0.00  0.00      A
ATOM   3271  OD2 ASP   229      53.578  44.721  21.049  0.00  0.00      A
ATOM   3272  C   ASP   229      53.297  47.180  24.228  0.00  0.00      A
ATOM   3273  O   ASP   229      54.526  47.259  24.224  0.00  0.00      A
ATOM   3274  N   ILE   230      52.519  48.206  24.595  0.00  0.00      A
ATOM   3275  H   ILE   230      51.515  48.049  24.583  0.00  0.00      A
ATOM   3276  CA  ILE   230      53.000  49.562  24.916  0.00  0.00      A
ATOM   3277  HA  ILE   230      53.750  49.845  24.175  0.00  0.00      A
ATOM   3278  CB  ILE   230      51.812  50.557  24.795  0.00  0.00      A
ATOM   3279  HB  ILE   230      50.967  50.148  25.353  0.00  0.00      A
ATOM   3280  CG2 ILE   230      52.121  51.953  25.376  0.00  0.00      A
ATOM   3281 HG21 ILE   230      53.014  52.362  24.903  0.00  0.00      A
ATOM   3282 HG22 ILE   230      52.274  51.890  26.453  0.00  0.00      A
ATOM   3283 HG23 ILE   230      51.291  52.636  25.209  0.00  0.00      A
ATOM   3284  CG1 ILE   230      51.400  50.694  23.306  0.00  0.00      A
ATOM   3285 HG13 ILE   230      51.330  49.706  22.850  0.00  0.00      A
ATOM   3286 HG12 ILE   230      52.170  51.248  22.766  0.00  0.00      A
ATOM   3287  CD1 ILE   230      50.045  51.380  23.089  0.00  0.00      A
ATOM   3288 HD11 ILE   230      49.274  50.865  23.662  0.00  0.00      A
ATOM   3289 HD12 ILE   230      49.788  51.341  22.032  0.00  0.00      A
ATOM   3290 HD13 ILE   230      50.086  52.425  23.390  0.00  0.00      A
ATOM   3291  C   ILE   230      53.706  49.644  26.285  0.00  0.00      A
ATOM   3292  O   ILE   230      54.552  50.523  26.477  0.00  0.00      A
ATOM   3293  N   THR   231      53.445  48.714  27.218  0.00  0.00      A
ATOM   3294  H   THR   231      52.783  47.989  26.971  0.00  0.00      A
ATOM   3295  CA  THR   231      53.888  48.807  28.635  0.00  0.00      A
ATOM   3296  HA  THR   231      54.479  49.714  28.747  0.00  0.00      A
ATOM   3297  CB  THR   231      52.702  48.958  29.609  0.00  0.00      A
ATOM   3298  HB  THR   231      53.086  48.961  30.629  0.00  0.00      A
ATOM   3299  CG2 THR   231      51.941  50.266  29.399  0.00  0.00      A
ATOM   3300 HG21 THR   231      51.530  50.313  28.391  0.00  0.00      A
ATOM   3301 HG22 THR   231      51.125  50.331  30.119  0.00  0.00      A
ATOM   3302 HG23 THR   231      52.611  51.111  29.554  0.00  0.00      A
ATOM   3303  OG1 THR   231      51.761  47.911  29.494  0.00  0.00      A
ATOM   3304  HG1 THR   231      51.321  48.015  28.626  0.00  0.00      A
ATOM   3305  C   THR   231      54.821  47.687  29.124  0.00  0.00      A
ATOM   3306  O   THR   231      55.458  47.847  30.168  0.00  0.00      A
ATOM   3307  N   SER   232      55.057  46.639  28.327  0.00  0.00      A
ATOM   3308  H   SER   232      54.505  46.547  27.483  0.00  0.00      A
ATOM   3309  CA  SER   232      56.049  45.589  28.627  0.00  0.00      A
ATOM   3310  HA  SER   232      55.840  45.213  29.626  0.00  0.00      A
ATOM   3311  CB  SER   232      55.895  44.417  27.655  0.00  0.00      A
ATOM   3312  HB3 SER   232      56.030  44.758  26.628  0.00  0.00      A
ATOM   3313  HB2 SER   232      56.647  43.659  27.881  0.00  0.00      A
ATOM   3314  OG  SER   232      54.609  43.850  27.811  0.00  0.00      A
ATOM   3315  HG  SER   232      53.956  44.488  27.468  0.00  0.00      A
ATOM   3316  C   SER   232      57.499  46.106  28.595  0.00  0.00      A
ATOM   3317  O   SER   232      57.930  46.696  27.597  0.00  0.00      A
ATOM   3318  N   LYS   233      58.272  45.856  29.668  0.00  0.00      A
ATOM   3319  H   LYS   233      57.851  45.306  30.411  0.00  0.00      A
ATOM   3320  CA  LYS   233      59.679  46.306  29.842  0.00  0.00      A
ATOM   3321  HA  LYS   233      59.711  47.394  29.806  0.00  0.00      A
ATOM   3322  CB  LYS   233      60.233  45.845  31.206  0.00  0.00      A
ATOM   3323  HB3 LYS   233      60.008  44.792  31.342  0.00  0.00      A
ATOM   3324  HB2 LYS   233      61.318  45.970  31.212  0.00  0.00      A
ATOM   3325  CG  LYS   233      59.653  46.633  32.384  0.00  0.00      A
ATOM   3326  HG3 LYS   233      58.565  46.577  32.337  0.00  0.00      A
ATOM   3327  HG2 LYS   233      59.952  47.673  32.277  0.00  0.00      A
ATOM   3328  CD  LYS   233      60.099  46.121  33.765  0.00  0.00      A
ATOM   3329  HD3 LYS   233      59.886  45.055  33.842  0.00  0.00      A
ATOM   3330  HD2 LYS   233      59.498  46.634  34.513  0.00  0.00      A
ATOM   3331  CE  LYS   233      61.581  46.371  34.086  0.00  0.00      A
ATOM   3332  HE3 LYS   233      62.197  45.729  33.451  0.00  0.00      A
ATOM   3333  HE2 LYS   233      61.825  47.411  33.853  0.00  0.00      A
ATOM   3334  NZ  LYS   233      61.866  46.098  35.519  0.00  0.00      A
ATOM   3335  HZ1 LYS   233      61.322  46.691  36.136  0.00  0.00      A
ATOM   3336  HZ2 LYS   233      61.629  45.133  35.751  0.00  0.00      A
ATOM   3337  HZ3 LYS   233      62.841  46.246  35.772  0.00  0.00      A
ATOM   3338  C   LYS   233      60.622  45.831  28.730  0.00  0.00      A
ATOM   3339  O   LYS   233      61.375  46.643  28.182  0.00  0.00      A
ATOM   3340  N   VAL   234      60.440  44.596  28.264  0.00  0.00      A
ATOM   3341  H   VAL   234      59.778  44.004  28.751  0.00  0.00      A
ATOM   3342  CA  VAL   234      61.105  44.045  27.071  0.00  0.00      A
ATOM   3343  HA  VAL   234      61.611  44.868  26.571  0.00  0.00      A
ATOM   3344  CB  VAL   234      62.185  43.004  27.435  0.00  0.00      A
ATOM   3345  HB  VAL   234      62.670  42.686  26.513  0.00  0.00      A
ATOM   3346  CG1 VAL   234      63.271  43.610  28.334  0.00  0.00      A
ATOM   3347 HG11 VAL   234      64.089  42.900  28.456  0.00  0.00      A
ATOM   3348 HG12 VAL   234      62.865  43.846  29.318  0.00  0.00      A
ATOM   3349 HG13 VAL   234      63.660  44.522  27.883  0.00  0.00      A
ATOM   3350  CG2 VAL   234      61.627  41.753  28.115  0.00  0.00      A
ATOM   3351 HG21 VAL   234      61.200  42.005  29.083  0.00  0.00      A
ATOM   3352 HG22 VAL   234      62.426  41.034  28.276  0.00  0.00      A
ATOM   3353 HG23 VAL   234      60.864  41.285  27.492  0.00  0.00      A
ATOM   3354  C   VAL   234      60.077  43.487  26.072  0.00  0.00      A
ATOM   3355  O   VAL   234      58.941  43.202  26.472  0.00  0.00      A
ATOM   3356  N   PRO   235      60.397  43.496  24.758  0.00  0.00      A
ATOM   3357  CD  PRO   235      61.666  43.754  24.169  0.00  0.00      A
ATOM   3358  HD3 PRO   235      62.162  42.800  23.988  0.00  0.00      A
ATOM   3359  HD2 PRO   235      62.351  44.414  24.701  0.00  0.00      A
ATOM   3360  CG  PRO   235      61.403  44.400  22.793  0.00  0.00      A
ATOM   3361  HG3 PRO   235      61.207  45.472  22.820  0.00  0.00      A
ATOM   3362  HG2 PRO   235      62.227  44.197  22.109  0.00  0.00      A
ATOM   3363  CB  PRO   235      60.070  43.769  22.411  0.00  0.00      A
ATOM   3364  HB3 PRO   235      59.408  44.444  21.870  0.00  0.00      A
ATOM   3365  HB2 PRO   235      60.345  42.852  21.889  0.00  0.00      A
ATOM   3366  CA  PRO   235      59.416  43.362  23.686  0.00  0.00      A
ATOM   3367  HA  PRO   235      58.675  44.099  23.993  0.00  0.00      A
ATOM   3368  C   PRO   235      58.713  41.945  23.749  0.00  0.00      A
ATOM   3369  O   PRO   235      59.292  41.042  24.336  0.00  0.00      A
ATOM   3370  N   LEU   236      57.432  41.800  23.391  0.00  0.00      A
ATOM   3371  H   LEU   236      56.963  42.569  22.930  0.00  0.00      A
ATOM   3372  CA  LEU   236      56.638  40.575  23.644  0.00  0.00      A
ATOM   3373  HA  LEU   236      56.792  40.292  24.684  0.00  0.00      A
ATOM   3374  CB  LEU   236      55.139  40.866  23.413  0.00  0.00      A
ATOM   3375  HB3 LEU   236      55.009  41.268  22.410  0.00  0.00      A
ATOM   3376  HB2 LEU   236      54.585  39.929  23.439  0.00  0.00      A
ATOM   3377  CG  LEU   236      54.500  41.816  24.441  0.00  0.00      A
ATOM   3378  HG  LEU   236      55.058  42.750  24.490  0.00  0.00      A
ATOM   3379  CD1 LEU   236      53.064  42.133  24.022  0.00  0.00      A
ATOM   3380 HD11 LEU   236      53.075  42.666  23.074  0.00  0.00      A
ATOM   3381 HD12 LEU   236      52.480  41.218  23.931  0.00  0.00      A
ATOM   3382 HD13 LEU   236      52.599  42.779  24.764  0.00  0.00      A
ATOM   3383  CD2 LEU   236      54.471  41.178  25.831  0.00  0.00      A
ATOM   3384 HD21 LEU   236      53.865  41.779  26.503  0.00  0.00      A
ATOM   3385 HD22 LEU   236      55.480  41.129  26.236  0.00  0.00      A
ATOM   3386 HD23 LEU   236      54.049  40.176  25.785  0.00  0.00      A
ATOM   3387  C   LEU   236      57.068  39.371  22.771  0.00  0.00      A
ATOM   3388  O   LEU   236      57.609  39.597  21.686  0.00  0.00      A
ATOM   3389  N   PRO   237      56.717  38.118  23.145  0.00  0.00      A
ATOM   3390  CD  PRO   237      56.166  37.740  24.442  0.00  0.00      A
ATOM   3391  HD3 PRO   237      56.698  38.219  25.264  0.00  0.00      A
ATOM   3392  HD2 PRO   237      55.107  37.997  24.479  0.00  0.00      A
ATOM   3393  CG  PRO   237      56.323  36.224  24.545  0.00  0.00      A
ATOM   3394  HG3 PRO   237      57.310  35.985  24.943  0.00  0.00      A
ATOM   3395  HG2 PRO   237      55.540  35.775  25.157  0.00  0.00      A
ATOM   3396  CB  PRO   237      56.232  35.774  23.091  0.00  0.00      A
ATOM   3397  HB3 PRO   237      56.743  34.824  22.933  0.00  0.00      A
ATOM   3398  HB2 PRO   237      55.181  35.695  22.805  0.00  0.00      A
ATOM   3399  CA  PRO   237      56.905  36.915  22.319  0.00  0.00      A
ATOM   3400  HA  PRO   237      57.975  36.726  22.271  0.00  0.00      A
ATOM   3401  C   PRO   237      56.356  36.997  20.881  0.00  0.00      A
ATOM   3402  O   PRO   237      55.425  37.762  20.605  0.00  0.00      A
ATOM   3403  N   GLN   238      56.802  36.092  19.996  0.00  0.00      A
ATOM   3404  H   GLN   238      57.528  35.434  20.241  0.00  0.00      A
ATOM   3405  CA  GLN   238      56.444  36.087  18.630  0.00  0.00      A
ATOM   3406  HA  GLN   238      56.571  37.117  18.299  0.00  0.00      A
ATOM   3407  CB  GLN   238      57.521  35.339  17.816  0.00  0.00      A
ATOM   3408  HB3 GLN   238      58.421  35.867  18.129  0.00  0.00      A
ATOM   3409  HB2 GLN   238      57.315  35.431  16.750  0.00  0.00      A
ATOM   3410  CG  GLN   238      57.617  33.840  18.068  0.00  0.00      A
ATOM   3411  HG3 GLN   238      57.697  33.681  19.143  0.00  0.00      A
ATOM   3412  HG2 GLN   238      56.771  33.349  17.587  0.00  0.00      A
ATOM   3413  CD  GLN   238      58.967  33.270  17.646  0.00  0.00      A
ATOM   3414  OE1 GLN   238      59.854  33.909  17.163  0.00  0.00      A
ATOM   3415  NE2 GLN   238      59.090  31.952  17.807  0.00  0.00      A
ATOM   3416 HE21 GLN   238      58.330  31.428  18.215  0.00  0.00      A
ATOM   3417 HE22 GLN   238      60.004  31.571  18.007  0.00  0.00      A
ATOM   3418  C   GLN   238      55.005  35.608  18.399  0.00  0.00      A
ATOM   3419  O   GLN   238      54.382  34.984  19.262  0.00  0.00      A
ATOM   3420  N   SER   239      54.550  35.789  17.182  0.00  0.00      A
ATOM   3421  H   SER   239      55.048  36.348  16.503  0.00  0.00      A
ATOM   3422  CA  SER   239      53.390  35.153  16.573  0.00  0.00      A
ATOM   3423  HA  SER   239      52.464  35.558  16.980  0.00  0.00      A
ATOM   3424  CB  SER   239      53.365  35.653  15.093  0.00  0.00      A
ATOM   3425  HB3 SER   239      54.288  35.298  14.634  0.00  0.00      A
ATOM   3426  HB2 SER   239      52.609  35.112  14.524  0.00  0.00      A
ATOM   3427  OG  SER   239      53.169  37.046  14.887  0.00  0.00      A
ATOM   3428  HG  SER   239      53.466  37.357  14.029  0.00  0.00      A
ATOM   3429  C   SER   239      53.496  33.563  16.624  0.00  0.00      A
ATOM   3430  O   SER   239      54.247  32.973  15.838  0.00  0.00      A
ATOM   3431  N   ARG   240      52.866  32.898  17.584  0.00  0.00      A
ATOM   3432  H   ARG   240      52.392  33.455  18.281  0.00  0.00      A
ATOM   3433  CA  ARG   240      52.798  31.432  17.746  0.00  0.00      A
ATOM   3434  HA  ARG   240      53.097  30.947  16.817  0.00  0.00      A
ATOM   3435  CB  ARG   240      53.824  31.030  18.871  0.00  0.00      A
ATOM   3436  HB3 ARG   240      54.803  31.318  18.487  0.00  0.00      A
ATOM   3437  HB2 ARG   240      53.911  29.944  18.901  0.00  0.00      A
ATOM   3438  CG  ARG   240      53.504  31.620  20.302  0.00  0.00      A
ATOM   3439  HG3 ARG   240      53.326  32.692  20.374  0.00  0.00      A
ATOM   3440  HG2 ARG   240      52.633  31.087  20.683  0.00  0.00      A
ATOM   3441  CD  ARG   240      54.764  31.349  21.187  0.00  0.00      A
ATOM   3442  HD3 ARG   240      55.092  30.311  21.130  0.00  0.00      A
ATOM   3443  HD2 ARG   240      55.614  31.877  20.755  0.00  0.00      A
ATOM   3444  NE  ARG   240      54.549  31.748  22.597  0.00  0.00      A
ATOM   3445  HE  ARG   240      53.636  31.949  22.981  0.00  0.00      A
ATOM   3446  CZ  ARG   240      55.537  31.985  23.431  0.00  0.00      A
ATOM   3447  NH1 ARG   240      56.745  31.832  23.095  0.00  0.00      A
ATOM   3448 HH11 ARG   240      57.511  31.740  23.747  0.00  0.00      A
ATOM   3449 HH12 ARG   240      56.908  31.413  22.191  0.00  0.00      A
ATOM   3450  NH2 ARG   240      55.278  32.412  24.633  0.00  0.00      A
ATOM   3451 HH21 ARG   240      54.309  32.510  24.904  0.00  0.00      A
ATOM   3452 HH22 ARG   240      56.033  32.552  25.289  0.00  0.00      A
ATOM   3453  C   ARG   240      51.431  30.769  18.039  0.00  0.00      A
ATOM   3454  O   ARG   240      51.367  29.626  18.453  0.00  0.00      A
ATOM   3455  N   ILE   241      50.385  31.557  17.930  0.00  0.00      A
ATOM   3456  H   ILE   241      50.431  32.468  17.497  0.00  0.00      A
ATOM   3457  CA  ILE   241      48.935  31.182  18.278  0.00  0.00      A
ATOM   3458  HA  ILE   241      48.834  30.140  17.972  0.00  0.00      A
ATOM   3459  CB  ILE   241      48.750  31.323  19.796  0.00  0.00      A
ATOM   3460  HB  ILE   241      49.341  30.594  20.350  0.00  0.00      A
ATOM   3461  CG2 ILE   241      49.210  32.726  20.376  0.00  0.00      A
ATOM   3462 HG21 ILE   241      49.109  32.773  21.460  0.00  0.00      A
ATOM   3463 HG22 ILE   241      50.225  32.959  20.056  0.00  0.00      A
ATOM   3464 HG23 ILE   241      48.731  33.624  19.987  0.00  0.00      A
ATOM   3465  CG1 ILE   241      47.310  31.137  20.347  0.00  0.00      A
ATOM   3466 HG13 ILE   241      47.342  31.394  21.406  0.00  0.00      A
ATOM   3467 HG12 ILE   241      46.642  31.782  19.776  0.00  0.00      A
ATOM   3468  CD1 ILE   241      46.756  29.647  20.468  0.00  0.00      A
ATOM   3469 HD11 ILE   241      46.683  29.231  19.463  0.00  0.00      A
ATOM   3470 HD12 ILE   241      45.768  29.571  20.922  0.00  0.00      A
ATOM   3471 HD13 ILE   241      47.407  29.022  21.080  0.00  0.00      A
ATOM   3472  C   ILE   241      48.004  32.005  17.399  0.00  0.00      A
ATOM   3473  O   ILE   241      47.608  33.088  17.754  0.00  0.00      A
ATOM   3474  N   ALA   242      47.600  31.457  16.294  0.00  0.00      A
ATOM   3475  H   ALA   242      47.997  30.565  16.039  0.00  0.00      A
ATOM   3476  CA  ALA   242      46.575  31.930  15.363  0.00  0.00      A
ATOM   3477  HA  ALA   242      46.265  32.957  15.559  0.00  0.00      A
ATOM   3478  CB  ALA   242      47.251  31.764  13.946  0.00  0.00      A
ATOM   3479  HB1 ALA   242      46.559  32.237  13.249  0.00  0.00      A
ATOM   3480  HB2 ALA   242      48.204  32.293  13.923  0.00  0.00      A
ATOM   3481  HB3 ALA   242      47.404  30.710  13.714  0.00  0.00      A
ATOM   3482  C   ALA   242      45.288  31.099  15.338  0.00  0.00      A
ATOM   3483  O   ALA   242      44.357  31.505  14.710  0.00  0.00      A
ATOM   3484  N   ASN   243      45.118  29.965  16.017  0.00  0.00      A
ATOM   3485  H   ASN   243      45.943  29.587  16.460  0.00  0.00      A
ATOM   3486  CA  ASN   243      43.930  29.120  16.142  0.00  0.00      A
ATOM   3487  HA  ASN   243      43.095  29.740  16.469  0.00  0.00      A
ATOM   3488  CB  ASN   243      43.564  28.510  14.807  0.00  0.00      A
ATOM   3489  HB3 ASN   243      42.655  27.933  14.974  0.00  0.00      A
ATOM   3490  HB2 ASN   243      43.427  29.229  13.999  0.00  0.00      A
ATOM   3491  CG  ASN   243      44.614  27.462  14.375  0.00  0.00      A
ATOM   3492  OD1 ASN   243      44.748  26.439  15.042  0.00  0.00      A
ATOM   3493  ND2 ASN   243      45.543  27.906  13.542  0.00  0.00      A
ATOM   3494 HD21 ASN   243      45.477  28.826  13.130  0.00  0.00      A
ATOM   3495 HD22 ASN   243      46.349  27.357  13.278  0.00  0.00      A
ATOM   3496  C   ASN   243      44.200  28.027  17.272  0.00  0.00      A
ATOM   3497  O   ASN   243      45.292  27.947  17.804  0.00  0.00      A
ATOM   3498  N   LEU   244      43.150  27.136  17.629  0.00  0.00      A
ATOM   3499  H   LEU   244      42.336  27.101  17.034  0.00  0.00      A
ATOM   3500  CA  LEU   244      43.208  26.233  18.792  0.00  0.00      A
ATOM   3501  HA  LEU   244      44.008  26.502  19.482  0.00  0.00      A
ATOM   3502  CB  LEU   244      41.786  26.238  19.414  0.00  0.00      A
ATOM   3503  HB3 LEU   244      41.069  25.962  18.641  0.00  0.00      A
ATOM   3504  HB2 LEU   244      41.656  25.402  20.102  0.00  0.00      A
ATOM   3505  CG  LEU   244      41.433  27.662  19.931  0.00  0.00      A
ATOM   3506  HG  LEU   244      41.615  28.276  19.049  0.00  0.00      A
ATOM   3507  CD1 LEU   244      40.044  27.697  20.463  0.00  0.00      A
ATOM   3508 HD11 LEU   244      39.929  27.117  21.379  0.00  0.00      A
ATOM   3509 HD12 LEU   244      39.779  28.749  20.567  0.00  0.00      A
ATOM   3510 HD13 LEU   244      39.391  27.144  19.788  0.00  0.00      A
ATOM   3511  CD2 LEU   244      42.448  28.230  20.935  0.00  0.00      A
ATOM   3512 HD21 LEU   244      43.476  27.933  20.730  0.00  0.00      A
ATOM   3513 HD22 LEU   244      42.188  27.935  21.952  0.00  0.00      A
ATOM   3514 HD23 LEU   244      42.240  29.300  20.895  0.00  0.00      A
ATOM   3515  C   LEU   244      43.635  24.809  18.467  0.00  0.00      A
ATOM   3516  O   LEU   244      43.756  24.039  19.351  0.00  0.00      A
ATOM   3517  N   SER   245      43.844  24.459  17.181  0.00  0.00      A
ATOM   3518  H   SER   245      43.701  25.193  16.503  0.00  0.00      A
ATOM   3519  CA  SER   245      44.164  23.078  16.766  0.00  0.00      A
ATOM   3520  HA  SER   245      43.361  22.464  17.175  0.00  0.00      A
ATOM   3521  CB  SER   245      44.232  22.919  15.264  0.00  0.00      A
ATOM   3522  HB3 SER   245      44.508  21.890  15.033  0.00  0.00      A
ATOM   3523  HB2 SER   245      44.878  23.691  14.847  0.00  0.00      A
ATOM   3524  OG  SER   245      42.882  23.214  14.815  0.00  0.00      A
ATOM   3525  HG  SER   245      42.834  22.779  13.961  0.00  0.00      A
ATOM   3526  C   SER   245      45.544  22.636  17.286  0.00  0.00      A
ATOM   3527  O   SER   245      46.661  23.074  16.926  0.00  0.00      A
ATOM   3528  N   GLY   246      45.482  21.722  18.202  0.00  0.00      A
ATOM   3529  H   GLY   246      44.554  21.370  18.390  0.00  0.00      A
ATOM   3530  CA  GLY   246      46.620  21.067  18.807  0.00  0.00      A
ATOM   3531  HA3 GLY   246      47.515  21.140  18.191  0.00  0.00      A
ATOM   3532  HA2 GLY   246      46.232  20.052  18.887  0.00  0.00      A
ATOM   3533  C   GLY   246      46.939  21.646  20.169  0.00  0.00      A
ATOM   3534  O   GLY   246      47.918  21.128  20.701  0.00  0.00      A
ATOM   3535  N   LEU   247      46.189  22.635  20.722  0.00  0.00      A
ATOM   3536  H   LEU   247      45.523  23.071  20.100  0.00  0.00      A
ATOM   3537  CA  LEU   247      46.646  23.300  21.924  0.00  0.00      A
ATOM   3538  HA  LEU   247      47.724  23.450  21.853  0.00  0.00      A
ATOM   3539  CB  LEU   247      45.769  24.606  21.969  0.00  0.00      A
ATOM   3540  HB3 LEU   247      44.755  24.271  22.188  0.00  0.00      A
ATOM   3541  HB2 LEU   247      45.791  25.122  21.009  0.00  0.00      A
ATOM   3542  CG  LEU   247      46.172  25.738  23.008  0.00  0.00      A
ATOM   3543  HG  LEU   247      46.256  25.359  24.027  0.00  0.00      A
ATOM   3544  CD1 LEU   247      47.428  26.421  22.548  0.00  0.00      A
ATOM   3545 HD11 LEU   247      47.794  27.210  23.204  0.00  0.00      A
ATOM   3546 HD12 LEU   247      48.142  25.598  22.521  0.00  0.00      A
ATOM   3547 HD13 LEU   247      47.203  26.792  21.548  0.00  0.00      A
ATOM   3548  CD2 LEU   247      45.058  26.820  23.256  0.00  0.00      A
ATOM   3549 HD21 LEU   247      45.241  27.369  24.180  0.00  0.00      A
ATOM   3550 HD22 LEU   247      44.932  27.492  22.407  0.00  0.00      A
ATOM   3551 HD23 LEU   247      44.082  26.341  23.328  0.00  0.00      A
ATOM   3552  C   LEU   247      46.345  22.530  23.195  0.00  0.00      A
ATOM   3553  O   LEU   247      45.283  21.917  23.377  0.00  0.00      A
ATOM   3554  N   ARG   248      47.319  22.440  24.089  0.00  0.00      A
ATOM   3555  H   ARG   248      48.188  22.908  23.875  0.00  0.00      A
ATOM   3556  CA  ARG   248      47.274  21.496  25.174  0.00  0.00      A
ATOM   3557  HA  ARG   248      46.538  20.721  24.959  0.00  0.00      A
ATOM   3558  CB  ARG   248      48.670  20.927  25.475  0.00  0.00      A
ATOM   3559  HB3 ARG   248      49.342  21.759  25.682  0.00  0.00      A
ATOM   3560  HB2 ARG   248      48.610  20.140  26.227  0.00  0.00      A
ATOM   3561  CG  ARG   248      49.248  20.195  24.276  0.00  0.00      A
ATOM   3562  HG3 ARG   248      49.203  20.919  23.463  0.00  0.00      A
ATOM   3563  HG2 ARG   248      48.706  19.269  24.086  0.00  0.00      A
ATOM   3564  CD  ARG   248      50.755  19.811  24.506  0.00  0.00      A
ATOM   3565  HD3 ARG   248      51.168  19.139  23.754  0.00  0.00      A
ATOM   3566  HD2 ARG   248      50.859  19.279  25.452  0.00  0.00      A
ATOM   3567  NE  ARG   248      51.589  21.020  24.651  0.00  0.00      A
ATOM   3568  HE  ARG   248      51.326  21.879  24.188  0.00  0.00      A
ATOM   3569  CZ  ARG   248      52.815  21.002  25.168  0.00  0.00      A
ATOM   3570  NH1 ARG   248      53.420  19.882  25.592  0.00  0.00      A
ATOM   3571 HH11 ARG   248      53.040  18.990  25.307  0.00  0.00      A
ATOM   3572 HH12 ARG   248      54.395  20.011  25.823  0.00  0.00      A
ATOM   3573  NH2 ARG   248      53.466  22.105  25.258  0.00  0.00      A
ATOM   3574 HH21 ARG   248      54.428  22.112  25.564  0.00  0.00      A
ATOM   3575 HH22 ARG   248      53.115  22.970  24.873  0.00  0.00      A
ATOM   3576  C   ARG   248      46.778  22.269  26.387  0.00  0.00      A
ATOM   3577  O   ARG   248      47.514  23.164  26.829  0.00  0.00      A
ATOM   3578  N   ILE   249      45.629  21.910  26.975  0.00  0.00      A
ATOM   3579  H   ILE   249      45.044  21.191  26.574  0.00  0.00      A
ATOM   3580  CA  ILE   249      45.055  22.610  28.140  0.00  0.00      A
ATOM   3581  HA  ILE   249      45.771  23.383  28.420  0.00  0.00      A
ATOM   3582  CB  ILE   249      43.686  23.250  27.673  0.00  0.00      A
ATOM   3583  HB  ILE   249      43.176  22.442  27.147  0.00  0.00      A
ATOM   3584  CG2 ILE   249      42.869  23.825  28.825  0.00  0.00      A
ATOM   3585 HG21 ILE   249      42.453  23.051  29.470  0.00  0.00      A
ATOM   3586 HG22 ILE   249      43.388  24.600  29.389  0.00  0.00      A
ATOM   3587 HG23 ILE   249      41.919  24.166  28.413  0.00  0.00      A
ATOM   3588  CG1 ILE   249      43.849  24.359  26.567  0.00  0.00      A
ATOM   3589 HG13 ILE   249      44.548  23.964  25.829  0.00  0.00      A
ATOM   3590 HG12 ILE   249      44.337  25.203  27.056  0.00  0.00      A
ATOM   3591  CD1 ILE   249      42.618  24.803  25.853  0.00  0.00      A
ATOM   3592 HD11 ILE   249      41.789  25.104  26.495  0.00  0.00      A
ATOM   3593 HD12 ILE   249      42.122  23.944  25.400  0.00  0.00      A
ATOM   3594 HD13 ILE   249      42.884  25.533  25.089  0.00  0.00      A
ATOM   3595  C   ILE   249      44.982  21.612  29.315  0.00  0.00      A
ATOM   3596  O   ILE   249      44.607  20.498  29.079  0.00  0.00      A
ATOM   3597  N   LEU   250      45.038  22.179  30.524  0.00  0.00      A
ATOM   3598  H   LEU   250      45.360  23.140  30.556  0.00  0.00      A
ATOM   3599  CA  LEU   250      44.697  21.558  31.804  0.00  0.00      A
ATOM   3600  HA  LEU   250      44.514  20.499  31.643  0.00  0.00      A
ATOM   3601  CB  LEU   250      45.912  21.696  32.741  0.00  0.00      A
ATOM   3602  HB3 LEU   250      46.147  22.756  32.829  0.00  0.00      A
ATOM   3603  HB2 LEU   250      46.768  21.206  32.278  0.00  0.00      A
ATOM   3604  CG  LEU   250      45.722  21.123  34.160  0.00  0.00      A
ATOM   3605  HG  LEU   250      44.831  21.551  34.619  0.00  0.00      A
ATOM   3606  CD1 LEU   250      45.603  19.600  34.169  0.00  0.00      A
ATOM   3607 HD11 LEU   250      46.475  19.148  33.696  0.00  0.00      A
ATOM   3608 HD12 LEU   250      44.709  19.299  33.631  0.00  0.00      A
ATOM   3609 HD13 LEU   250      45.518  19.242  35.194  0.00  0.00      A
ATOM   3610  CD2 LEU   250      46.925  21.489  35.025  0.00  0.00      A
ATOM   3611 HD21 LEU   250      46.797  21.081  36.026  0.00  0.00      A
ATOM   3612 HD22 LEU   250      47.005  22.573  35.095  0.00  0.00      A
ATOM   3613 HD23 LEU   250      47.834  21.089  34.577  0.00  0.00      A
ATOM   3614  C   LEU   250      43.432  22.217  32.391  0.00  0.00      A
ATOM   3615  O   LEU   250      43.463  23.381  32.788  0.00  0.00      A
ATOM   3616  N   LEU   251      42.312  21.496  32.417  0.00  0.00      A
ATOM   3617  H   LEU   251      42.381  20.538  32.095  0.00  0.00      A
ATOM   3618  CA  LEU   251      41.073  21.877  33.105  0.00  0.00      A
ATOM   3619  HA  LEU   251      40.900  22.944  32.965  0.00  0.00      A
ATOM   3620  CB  LEU   251      39.904  21.106  32.461  0.00  0.00      A
ATOM   3621  HB3 LEU   251      40.182  20.054  32.390  0.00  0.00      A
ATOM   3622  HB2 LEU   251      39.768  21.497  31.455  0.00  0.00      A
ATOM   3623  CG  LEU   251      38.547  21.193  33.183  0.00  0.00      A
ATOM   3624  HG  LEU   251      38.646  20.809  34.197  0.00  0.00      A
ATOM   3625  CD1 LEU   251      38.011  22.625  33.235  0.00  0.00      A
ATOM   3626 HD11 LEU   251      37.043  22.626  33.735  0.00  0.00      A
ATOM   3627 HD12 LEU   251      37.894  23.021  32.228  0.00  0.00      A
ATOM   3628 HD13 LEU   251      38.694  23.263  33.794  0.00  0.00      A
ATOM   3629  CD2 LEU   251      37.525  20.329  32.444  0.00  0.00      A
ATOM   3630 HD21 LEU   251      37.277  20.770  31.478  0.00  0.00      A
ATOM   3631 HD22 LEU   251      37.919  19.328  32.282  0.00  0.00      A
ATOM   3632 HD23 LEU   251      36.626  20.241  33.052  0.00  0.00      A
ATOM   3633  C   LEU   251      41.196  21.590  34.609  0.00  0.00      A
ATOM   3634  O   LEU   251      41.214  20.432  35.033  0.00  0.00      A
ATOM   3635  N   LEU   252      41.134  22.634  35.432  0.00  0.00      A
ATOM   3636  H   LEU   252      41.055  23.558  35.016  0.00  0.00      A
ATOM   3637  CA  LEU   252      41.354  22.554  36.878  0.00  0.00      A
ATOM   3638  HA  LEU   252      41.535  21.513  37.150  0.00  0.00      A
ATOM   3639  CB  LEU   252      42.641  23.333  37.224  0.00  0.00      A
ATOM   3640  HB3 LEU   252      42.420  24.398  37.286  0.00  0.00      A
ATOM   3641  HB2 LEU   252      43.351  23.196  36.406  0.00  0.00      A
ATOM   3642  CG  LEU   252      43.348  22.875  38.513  0.00  0.00      A
ATOM   3643  HG  LEU   252      43.590  21.815  38.429  0.00  0.00      A
ATOM   3644  CD1 LEU   252      44.654  23.657  38.673  0.00  0.00      A
ATOM   3645 HD11 LEU   252      45.316  23.442  37.834  0.00  0.00      A
ATOM   3646 HD12 LEU   252      44.449  24.727  38.701  0.00  0.00      A
ATOM   3647 HD13 LEU   252      45.150  23.364  39.598  0.00  0.00      A
ATOM   3648  CD2 LEU   252      42.514  23.085  39.778  0.00  0.00      A
ATOM   3649 HD21 LEU   252      41.638  22.442  39.762  0.00  0.00      A
ATOM   3650 HD22 LEU   252      42.203  24.128  39.848  0.00  0.00      A
ATOM   3651 HD23 LEU   252      43.103  22.826  40.657  0.00  0.00      A
ATOM   3652  C   LEU   252      40.088  22.999  37.629  0.00  0.00      A
ATOM   3653  O   LEU   252      39.906  24.177  37.939  0.00  0.00      A
ATOM   3654  N   THR   253      39.187  22.041  37.881  0.00  0.00      A
ATOM   3655  H   THR   253      39.362  21.121  37.493  0.00  0.00      A
ATOM   3656  CA  THR   253      37.856  22.276  38.482  0.00  0.00      A
ATOM   3657  HA  THR   253      37.874  23.227  39.013  0.00  0.00      A
ATOM   3658  CB  THR   253      36.754  22.371  37.415  0.00  0.00      A
ATOM   3659  HB  THR   253      35.787  22.412  37.917  0.00  0.00      A
ATOM   3660  CG2 THR   253      36.861  23.607  36.530  0.00  0.00      A
ATOM   3661 HG21 THR   253      37.816  23.621  36.009  0.00  0.00      A
ATOM   3662 HG22 THR   253      36.049  23.601  35.803  0.00  0.00      A
ATOM   3663 HG23 THR   253      36.770  24.496  37.148  0.00  0.00      A
ATOM   3664  OG1 THR   253      36.779  21.237  36.589  0.00  0.00      A
ATOM   3665  HG1 THR   253      35.949  20.758  36.762  0.00  0.00      A
ATOM   3666  C   THR   253      37.394  21.224  39.500  0.00  0.00      A
ATOM   3667  O   THR   253      36.635  21.601  40.399  0.00  0.00      A
ATOM   3668  N   ALA   254      37.976  20.011  39.550  0.00  0.00      A
ATOM   3669  H   ALA   254      38.697  19.749  38.894  0.00  0.00      A
ATOM   3670  CA  ALA   254      37.615  19.040  40.564  0.00  0.00      A
ATOM   3671  HA  ALA   254      36.807  19.408  41.198  0.00  0.00      A
ATOM   3672  CB  ALA   254      37.112  17.844  39.688  0.00  0.00      A
ATOM   3673  HB1 ALA   254      37.856  17.320  39.086  0.00  0.00      A
ATOM   3674  HB2 ALA   254      36.678  17.150  40.408  0.00  0.00      A
ATOM   3675  HB3 ALA   254      36.403  18.198  38.939  0.00  0.00      A
ATOM   3676  C   ALA   254      38.707  18.605  41.514  0.00  0.00      A
ATOM   3677  O   ALA   254      38.731  17.449  41.977  0.00  0.00      A
ATOM   3678  N   HID   255      39.702  19.476  41.727  0.00  0.00      A
ATOM   3679  H   HID   255      39.637  20.376  41.280  0.00  0.00      A
ATOM   3680  CA  HID   255      40.790  19.290  42.699  0.00  0.00      A
ATOM   3681  HA  HID   255      41.252  18.321  42.512  0.00  0.00      A
ATOM   3682  CB  HID   255      41.844  20.393  42.449  0.00  0.00      A
ATOM   3683  HB3 HID   255      42.229  20.277  41.434  0.00  0.00      A
ATOM   3684  HB2 HID   255      41.356  21.367  42.503  0.00  0.00      A
ATOM   3685  CG  HID   255      43.021  20.413  43.401  0.00  0.00      A
ATOM   3686  ND1 HID   255      43.004  20.892  44.689  0.00  0.00      A
ATOM   3687  HD1 HID   255      42.192  21.251  45.193  0.00  0.00      A
ATOM   3688  CE1 HID   255      44.209  20.692  45.238  0.00  0.00      A
ATOM   3689  HE1 HID   255      44.456  20.920  46.269  0.00  0.00      A
ATOM   3690  NE2 HID   255      45.049  20.144  44.341  0.00  0.00      A
ATOM   3691  CD2 HID   255      44.296  19.963  43.168  0.00  0.00      A
ATOM   3692  HD2 HID   255      44.651  19.517  42.247  0.00  0.00      A
ATOM   3693  C   HID   255      40.225  19.318  44.142  0.00  0.00      A
ATOM   3694  O   HID   255      39.260  20.052  44.390  0.00  0.00      A
ATOM   3695  N   PRO   256      40.751  18.518  45.090  0.00  0.00      A
ATOM   3696  CD  PRO   256      41.813  17.541  44.895  0.00  0.00      A
ATOM   3697  HD3 PRO   256      42.673  17.964  44.377  0.00  0.00      A
ATOM   3698  HD2 PRO   256      41.423  16.686  44.340  0.00  0.00      A
ATOM   3699  CG  PRO   256      42.219  17.101  46.294  0.00  0.00      A
ATOM   3700  HG3 PRO   256      42.607  16.081  46.301  0.00  0.00      A
ATOM   3701  HG2 PRO   256      42.950  17.806  46.693  0.00  0.00      A
ATOM   3702  CB  PRO   256      40.918  17.223  47.079  0.00  0.00      A
ATOM   3703  HB3 PRO   256      40.302  16.343  46.889  0.00  0.00      A
ATOM   3704  HB2 PRO   256      41.105  17.337  48.146  0.00  0.00      A
ATOM   3705  CA  PRO   256      40.246  18.454  46.468  0.00  0.00      A
ATOM   3706  HA  PRO   256      39.170  18.290  46.445  0.00  0.00      A
ATOM   3707  C   PRO   256      40.521  19.725  47.297  0.00  0.00      A
ATOM   3708  O   PRO   256      41.379  20.532  46.950  0.00  0.00      A
ATOM   3709  N   GLU   257      39.773  19.914  48.393  0.00  0.00      A
ATOM   3710  H   GLU   257      39.100  19.182  48.599  0.00  0.00      A
ATOM   3711  CA  GLU   257      39.733  21.093  49.295  0.00  0.00      A
ATOM   3712  HA  GLU   257      38.959  20.883  50.034  0.00  0.00      A
ATOM   3713  CB  GLU   257      41.065  21.199  50.067  0.00  0.00      A
ATOM   3714  HB3 GLU   257      41.333  20.214  50.452  0.00  0.00      A
ATOM   3715  HB2 GLU   257      41.848  21.510  49.376  0.00  0.00      A
ATOM   3716  CG  GLU   257      41.050  22.193  51.239  0.00  0.00      A
ATOM   3717  HG3 GLU   257      42.044  22.206  51.691  0.00  0.00      A
ATOM   3718  HG2 GLU   257      40.857  23.193  50.849  0.00  0.00      A
ATOM   3719  CD  GLU   257      40.019  21.850  52.324  0.00  0.00      A
ATOM   3720  OE1 GLU   257      39.839  20.659  52.665  0.00  0.00      A
ATOM   3721  OE2 GLU   257      39.379  22.786  52.869  0.00  0.00      A
ATOM   3722  C   GLU   257      39.325  22.439  48.640  0.00  0.00      A
ATOM   3723  O   GLU   257      38.586  23.226  49.239  0.00  0.00      A
ATOM   3724  N   THR   258      39.641  22.646  47.363  0.00  0.00      A
ATOM   3725  H   THR   258      40.279  21.980  46.937  0.00  0.00      A
ATOM   3726  CA  THR   258      39.096  23.684  46.478  0.00  0.00      A
ATOM   3727  HA  THR   258      39.107  24.638  47.005  0.00  0.00      A
ATOM   3728  CB  THR   258      39.967  23.822  45.215  0.00  0.00      A
ATOM   3729  HB  THR   258      39.385  24.275  44.417  0.00  0.00      A
ATOM   3730  CG2 THR   258      41.184  24.706  45.484  0.00  0.00      A
ATOM   3731 HG21 THR   258      41.771  24.795  44.570  0.00  0.00      A
ATOM   3732 HG22 THR   258      40.856  25.700  45.789  0.00  0.00      A
ATOM   3733 HG23 THR   258      41.802  24.267  46.269  0.00  0.00      A
ATOM   3734  OG1 THR   258      40.462  22.571  44.786  0.00  0.00      A
ATOM   3735  HG1 THR   258      39.712  21.964  44.679  0.00  0.00      A
ATOM   3736  C   THR   258      37.646  23.378  46.081  0.00  0.00      A
ATOM   3737  O   THR   258      37.353  22.339  45.478  0.00  0.00      A
ATOM   3738  N   VAL   259      36.741  24.313  46.381  0.00  0.00      A
ATOM   3739  H   VAL   259      37.070  25.157  46.830  0.00  0.00      A
ATOM   3740  CA  VAL   259      35.272  24.183  46.279  0.00  0.00      A
ATOM   3741  HA  VAL   259      35.016  23.311  45.676  0.00  0.00      A
ATOM   3742  CB  VAL   259      34.645  23.999  47.679  0.00  0.00      A
ATOM   3743  HB  VAL   259      33.563  24.072  47.590  0.00  0.00      A
ATOM   3744  CG1 VAL   259      34.970  22.609  48.240  0.00  0.00      A
ATOM   3745 HG11 VAL   259      34.643  21.849  47.532  0.00  0.00      A
ATOM   3746 HG12 VAL   259      34.443  22.466  49.184  0.00  0.00      A
ATOM   3747 HG13 VAL   259      36.041  22.509  48.413  0.00  0.00      A
ATOM   3748  CG2 VAL   259      35.083  25.061  48.698  0.00  0.00      A
ATOM   3749 HG21 VAL   259      34.873  26.061  48.316  0.00  0.00      A
ATOM   3750 HG22 VAL   259      34.528  24.927  49.628  0.00  0.00      A
ATOM   3751 HG23 VAL   259      36.148  24.979  48.916  0.00  0.00      A
ATOM   3752  C   VAL   259      34.655  25.403  45.584  0.00  0.00      A
ATOM   3753  O   VAL   259      35.313  26.443  45.481  0.00  0.00      A
ATOM   3754  N   ALA   260      33.436  25.284  45.046  0.00  0.00      A
ATOM   3755  H   ALA   260      32.917  24.418  45.182  0.00  0.00      A
ATOM   3756  CA  ALA   260      32.873  26.316  44.172  0.00  0.00      A
ATOM   3757  HA  ALA   260      33.189  27.291  44.544  0.00  0.00      A
ATOM   3758  CB  ALA   260      33.473  26.119  42.772  0.00  0.00      A
ATOM   3759  HB1 ALA   260      34.558  26.207  42.809  0.00  0.00      A
ATOM   3760  HB2 ALA   260      33.087  26.877  42.089  0.00  0.00      A
ATOM   3761  HB3 ALA   260      33.205  25.130  42.401  0.00  0.00      A
ATOM   3762  C   ALA   260      31.334  26.353  44.077  0.00  0.00      A
ATOM   3763  O   ALA   260      30.624  25.362  44.260  0.00  0.00      A
ATOM   3764  N   ASP   261      30.847  27.504  43.620  0.00  0.00      A
ATOM   3765  H   ASP   261      31.516  28.260  43.524  0.00  0.00      A
ATOM   3766  CA  ASP   261      29.568  27.716  42.948  0.00  0.00      A
ATOM   3767  HA  ASP   261      28.751  27.442  43.615  0.00  0.00      A
ATOM   3768  CB  ASP   261      29.460  29.210  42.631  0.00  0.00      A
ATOM   3769  HB3 ASP   261      29.436  29.774  43.564  0.00  0.00      A
ATOM   3770  HB2 ASP   261      30.334  29.529  42.061  0.00  0.00      A
ATOM   3771  CG  ASP   261      28.201  29.506  41.829  0.00  0.00      A
ATOM   3772  OD1 ASP   261      28.311  29.738  40.609  0.00  0.00      A
ATOM   3773  OD2 ASP   261      27.103  29.472  42.434  0.00  0.00      A
ATOM   3774  C   ASP   261      29.456  26.886  41.659  0.00  0.00      A
ATOM   3775  O   ASP   261      30.302  26.969  40.765  0.00  0.00      A
ATOM   3776  N   SER   262      28.365  26.135  41.529  0.00  0.00      A
ATOM   3777  H   SER   262      27.656  26.142  42.247  0.00  0.00      A
ATOM   3778  CA  SER   262      28.154  25.209  40.420  0.00  0.00      A
ATOM   3779  HA  SER   262      29.071  24.637  40.273  0.00  0.00      A
ATOM   3780  CB  SER   262      27.061  24.209  40.800  0.00  0.00      A
ATOM   3781  HB3 SER   262      26.786  23.601  39.940  0.00  0.00      A
ATOM   3782  HB2 SER   262      27.441  23.554  41.585  0.00  0.00      A
ATOM   3783  OG  SER   262      25.921  24.885  41.289  0.00  0.00      A
ATOM   3784  HG  SER   262      25.269  24.200  41.550  0.00  0.00      A
ATOM   3785  C   SER   262      27.843  25.898  39.085  0.00  0.00      A
ATOM   3786  O   SER   262      28.401  25.477  38.078  0.00  0.00      A
ATOM   3787  N   ALA   263      27.140  27.037  39.048  0.00  0.00      A
ATOM   3788  H   ALA   263      26.754  27.400  39.909  0.00  0.00      A
ATOM   3789  CA  ALA   263      26.944  27.808  37.805  0.00  0.00      A
ATOM   3790  HA  ALA   263      26.531  27.147  37.043  0.00  0.00      A
ATOM   3791  CB  ALA   263      25.923  28.917  38.067  0.00  0.00      A
ATOM   3792  HB1 ALA   263      26.285  29.594  38.843  0.00  0.00      A
ATOM   3793  HB2 ALA   263      24.983  28.468  38.380  0.00  0.00      A
ATOM   3794  HB3 ALA   263      25.753  29.481  37.149  0.00  0.00      A
ATOM   3795  C   ALA   263      28.255  28.389  37.234  0.00  0.00      A
ATOM   3796  O   ALA   263      28.482  28.385  36.019  0.00  0.00      A
ATOM   3797  N   THR   264      29.183  28.759  38.117  0.00  0.00      A
ATOM   3798  H   THR   264      28.903  28.787  39.096  0.00  0.00      A
ATOM   3799  CA  THR   264      30.549  29.174  37.774  0.00  0.00      A
ATOM   3800  HA  THR   264      30.502  29.949  37.014  0.00  0.00      A
ATOM   3801  CB  THR   264      31.245  29.767  39.010  0.00  0.00      A
ATOM   3802  HB  THR   264      31.319  29.011  39.789  0.00  0.00      A
ATOM   3803  CG2 THR   264      32.649  30.295  38.717  0.00  0.00      A
ATOM   3804 HG21 THR   264      33.316  29.471  38.470  0.00  0.00      A
ATOM   3805 HG22 THR   264      33.035  30.810  39.596  0.00  0.00      A
ATOM   3806 HG23 THR   264      32.616  30.992  37.882  0.00  0.00      A
ATOM   3807  OG1 THR   264      30.493  30.853  39.507  0.00  0.00      A
ATOM   3808  HG1 THR   264      29.646  30.492  39.850  0.00  0.00      A
ATOM   3809  C   THR   264      31.363  28.015  37.192  0.00  0.00      A
ATOM   3810  O   THR   264      31.923  28.144  36.102  0.00  0.00      A
ATOM   3811  N   ILE   265      31.311  26.831  37.816  0.00  0.00      A
ATOM   3812  H   ILE   265      30.804  26.760  38.694  0.00  0.00      A
ATOM   3813  CA  ILE   265      31.944  25.624  37.261  0.00  0.00      A
ATOM   3814  HA  ILE   265      32.965  25.881  36.982  0.00  0.00      A
ATOM   3815  CB  ILE   265      32.016  24.493  38.310  0.00  0.00      A
ATOM   3816  HB  ILE   265      31.003  24.287  38.661  0.00  0.00      A
ATOM   3817  CG2 ILE   265      32.568  23.193  37.701  0.00  0.00      A
ATOM   3818 HG21 ILE   265      32.738  22.460  38.485  0.00  0.00      A
ATOM   3819 HG22 ILE   265      33.502  23.376  37.168  0.00  0.00      A
ATOM   3820 HG23 ILE   265      31.846  22.762  37.011  0.00  0.00      A
ATOM   3821  CG1 ILE   265      32.866  24.886  39.541  0.00  0.00      A
ATOM   3822 HG13 ILE   265      32.822  24.068  40.261  0.00  0.00      A
ATOM   3823 HG12 ILE   265      32.415  25.753  40.017  0.00  0.00      A
ATOM   3824  CD1 ILE   265      34.345  25.211  39.277  0.00  0.00      A
ATOM   3825 HD11 ILE   265      34.437  26.072  38.615  0.00  0.00      A
ATOM   3826 HD12 ILE   265      34.850  24.353  38.837  0.00  0.00      A
ATOM   3827 HD13 ILE   265      34.835  25.449  40.221  0.00  0.00      A
ATOM   3828  C   ILE   265      31.277  25.150  35.962  0.00  0.00      A
ATOM   3829  O   ILE   265      32.002  24.794  35.032  0.00  0.00      A
ATOM   3830  N   SER   266      29.960  25.322  35.777  0.00  0.00      A
ATOM   3831  H   SER   266      29.327  25.678  36.479  0.00  0.00      A
ATOM   3832  CA  SER   266      29.288  25.105  34.473  0.00  0.00      A
ATOM   3833  HA  SER   266      29.407  24.065  34.169  0.00  0.00      A
ATOM   3834  CB  SER   266      27.766  25.377  34.513  0.00  0.00      A
ATOM   3835  HB3 SER   266      27.373  25.271  33.502  0.00  0.00      A
ATOM   3836  HB2 SER   266      27.635  26.404  34.855  0.00  0.00      A
ATOM   3837  OG  SER   266      27.055  24.503  35.491  0.00  0.00      A
ATOM   3838  HG  SER   266      27.061  23.612  35.135  0.00  0.00      A
ATOM   3839  C   SER   266      29.849  25.934  33.348  0.00  0.00      A
ATOM   3840  O   SER   266      29.883  25.539  32.209  0.00  0.00      A
ATOM   3841  N   ALA   267      30.207  27.188  33.653  0.00  0.00      A
ATOM   3842  H   ALA   267      30.096  27.501  34.609  0.00  0.00      A
ATOM   3843  CA  ALA   267      30.730  28.146  32.679  0.00  0.00      A
ATOM   3844  HA  ALA   267      30.135  28.080  31.766  0.00  0.00      A
ATOM   3845  CB  ALA   267      30.570  29.560  33.253  0.00  0.00      A
ATOM   3846  HB1 ALA   267      29.545  29.717  33.589  0.00  0.00      A
ATOM   3847  HB2 ALA   267      30.796  30.297  32.484  0.00  0.00      A
ATOM   3848  HB3 ALA   267      31.247  29.702  34.095  0.00  0.00      A
ATOM   3849  C   ALA   267      32.197  27.855  32.310  0.00  0.00      A
ATOM   3850  O   ALA   267      32.544  27.857  31.131  0.00  0.00      A
ATOM   3851  N   VAL   268      33.037  27.491  33.288  0.00  0.00      A
ATOM   3852  H   VAL   268      32.685  27.503  34.240  0.00  0.00      A
ATOM   3853  CA  VAL   268      34.443  27.095  33.059  0.00  0.00      A
ATOM   3854  HA  VAL   268      34.941  27.873  32.481  0.00  0.00      A
ATOM   3855  CB  VAL   268      35.183  26.935  34.400  0.00  0.00      A
ATOM   3856  HB  VAL   268      34.627  26.242  35.032  0.00  0.00      A
ATOM   3857  CG1 VAL   268      36.614  26.400  34.241  0.00  0.00      A
ATOM   3858 HG11 VAL   268      37.085  26.331  35.219  0.00  0.00      A
ATOM   3859 HG12 VAL   268      36.605  25.399  33.809  0.00  0.00      A
ATOM   3860 HG13 VAL   268      37.198  27.061  33.601  0.00  0.00      A
ATOM   3861  CG2 VAL   268      35.276  28.284  35.122  0.00  0.00      A
ATOM   3862 HG21 VAL   268      35.925  28.967  34.572  0.00  0.00      A
ATOM   3863 HG22 VAL   268      34.293  28.738  35.229  0.00  0.00      A
ATOM   3864 HG23 VAL   268      35.676  28.119  36.117  0.00  0.00      A
ATOM   3865  C   VAL   268      34.541  25.799  32.251  0.00  0.00      A
ATOM   3866  O   VAL   268      35.253  25.740  31.248  0.00  0.00      A
ATOM   3867  N   GLU   269      33.748  24.787  32.609  0.00  0.00      A
ATOM   3868  H   GLU   269      33.163  24.851  33.430  0.00  0.00      A
ATOM   3869  CA  GLU   269      33.620  23.556  31.866  0.00  0.00      A
ATOM   3870  HA  GLU   269      34.626  23.214  31.624  0.00  0.00      A
ATOM   3871  CB  GLU   269      32.928  22.392  32.627  0.00  0.00      A
ATOM   3872  HB3 GLU   269      32.215  22.869  33.299  0.00  0.00      A
ATOM   3873  HB2 GLU   269      32.535  21.727  31.858  0.00  0.00      A
ATOM   3874  CG  GLU   269      34.067  21.768  33.376  0.00  0.00      A
ATOM   3875  HG3 GLU   269      34.550  22.484  34.041  0.00  0.00      A
ATOM   3876  HG2 GLU   269      34.844  21.576  32.637  0.00  0.00      A
ATOM   3877  CD  GLU   269      33.680  20.464  34.170  0.00  0.00      A
ATOM   3878  OE1 GLU   269      34.094  19.334  33.763  0.00  0.00      A
ATOM   3879  OE2 GLU   269      33.002  20.606  35.210  0.00  0.00      A
ATOM   3880  C   GLU   269      33.030  23.861  30.468  0.00  0.00      A
ATOM   3881  O   GLU   269      33.661  23.380  29.526  0.00  0.00      A
ATOM   3882  N   ARG   270      31.920  24.563  30.242  0.00  0.00      A
ATOM   3883  H   ARG   270      31.407  24.850  31.064  0.00  0.00      A
ATOM   3884  CA  ARG   270      31.460  24.979  28.884  0.00  0.00      A
ATOM   3885  HA  ARG   270      31.182  24.168  28.210  0.00  0.00      A
ATOM   3886  CB  ARG   270      30.224  25.929  29.098  0.00  0.00      A
ATOM   3887  HB3 ARG   270      30.533  26.849  29.595  0.00  0.00      A
ATOM   3888  HB2 ARG   270      29.533  25.408  29.759  0.00  0.00      A
ATOM   3889  CG  ARG   270      29.587  26.147  27.698  0.00  0.00      A
ATOM   3890  HG3 ARG   270      29.589  25.214  27.134  0.00  0.00      A
ATOM   3891  HG2 ARG   270      30.249  26.847  27.188  0.00  0.00      A
ATOM   3892  CD  ARG   270      28.124  26.622  27.648  0.00  0.00      A
ATOM   3893  HD3 ARG   270      27.545  25.897  28.220  0.00  0.00      A
ATOM   3894  HD2 ARG   270      27.709  26.649  26.641  0.00  0.00      A
ATOM   3895  NE  ARG   270      27.924  27.997  28.252  0.00  0.00      A
ATOM   3896  HE  ARG   270      27.645  28.028  29.222  0.00  0.00      A
ATOM   3897  CZ  ARG   270      28.166  29.109  27.610  0.00  0.00      A
ATOM   3898  NH1 ARG   270      28.455  29.177  26.366  0.00  0.00      A
ATOM   3899 HH11 ARG   270      28.329  30.086  25.947  0.00  0.00      A
ATOM   3900 HH12 ARG   270      28.502  28.318  25.836  0.00  0.00      A
ATOM   3901  NH2 ARG   270      28.175  30.218  28.241  0.00  0.00      A
ATOM   3902 HH21 ARG   270      27.849  30.218  29.198  0.00  0.00      A
ATOM   3903 HH22 ARG   270      28.804  30.908  27.855  0.00  0.00      A
ATOM   3904  C   ARG   270      32.588  25.701  28.071  0.00  0.00      A
ATOM   3905  O   ARG   270      32.672  25.369  26.879  0.00  0.00      A
ATOM   3906  N   ALA   271      33.385  26.629  28.677  0.00  0.00      A
ATOM   3907  H   ALA   271      33.153  26.870  29.630  0.00  0.00      A
ATOM   3908  CA  ALA   271      34.427  27.195  27.939  0.00  0.00      A
ATOM   3909  HA  ALA   271      34.024  27.802  27.128  0.00  0.00      A
ATOM   3910  CB  ALA   271      35.090  28.242  28.862  0.00  0.00      A
ATOM   3911  HB1 ALA   271      35.883  28.750  28.313  0.00  0.00      A
ATOM   3912  HB2 ALA   271      35.503  27.704  29.716  0.00  0.00      A
ATOM   3913  HB3 ALA   271      34.408  28.997  29.253  0.00  0.00      A
ATOM   3914  C   ALA   271      35.416  26.171  27.379  0.00  0.00      A
ATOM   3915  O   ALA   271      35.692  26.185  26.219  0.00  0.00      A
ATOM   3916  N   ALA   272      35.809  25.257  28.237  0.00  0.00      A
ATOM   3917  H   ALA   272      35.388  25.276  29.155  0.00  0.00      A
ATOM   3918  CA  ALA   272      36.618  24.062  27.927  0.00  0.00      A
ATOM   3919  HA  ALA   272      37.583  24.430  27.579  0.00  0.00      A
ATOM   3920  CB  ALA   272      36.932  23.298  29.236  0.00  0.00      A
ATOM   3921  HB1 ALA   272      37.372  23.951  29.990  0.00  0.00      A
ATOM   3922  HB2 ALA   272      36.143  22.660  29.635  0.00  0.00      A
ATOM   3923  HB3 ALA   272      37.570  22.461  28.950  0.00  0.00      A
ATOM   3924  C   ALA   272      35.975  23.143  26.908  0.00  0.00      A
ATOM   3925  O   ALA   272      36.637  22.502  26.108  0.00  0.00      A
ATOM   3926  N   ALA   273      34.634  22.984  26.954  0.00  0.00      A
ATOM   3927  H   ALA   273      34.223  23.218  27.847  0.00  0.00      A
ATOM   3928  CA  ALA   273      33.848  22.231  25.982  0.00  0.00      A
ATOM   3929  HA  ALA   273      34.275  21.229  25.954  0.00  0.00      A
ATOM   3930  CB  ALA   273      32.444  22.070  26.538  0.00  0.00      A
ATOM   3931  HB1 ALA   273      32.046  21.160  26.090  0.00  0.00      A
ATOM   3932  HB2 ALA   273      31.855  22.974  26.383  0.00  0.00      A
ATOM   3933  HB3 ALA   273      32.415  22.027  27.627  0.00  0.00      A
ATOM   3934  C   ALA   273      33.971  22.933  24.608  0.00  0.00      A
ATOM   3935  O   ALA   273      34.091  22.178  23.659  0.00  0.00      A
ATOM   3936  N   ALA   274      33.766  24.250  24.574  0.00  0.00      A
ATOM   3937  H   ALA   274      33.673  24.774  25.432  0.00  0.00      A
ATOM   3938  CA  ALA   274      33.949  24.993  23.292  0.00  0.00      A
ATOM   3939  HA  ALA   274      33.242  24.589  22.568  0.00  0.00      A
ATOM   3940  CB  ALA   274      33.441  26.437  23.563  0.00  0.00      A
ATOM   3941  HB1 ALA   274      32.487  26.489  24.088  0.00  0.00      A
ATOM   3942  HB2 ALA   274      34.106  26.992  24.223  0.00  0.00      A
ATOM   3943  HB3 ALA   274      33.306  26.994  22.636  0.00  0.00      A
ATOM   3944  C   ALA   274      35.377  24.861  22.748  0.00  0.00      A
ATOM   3945  O   ALA   274      35.584  24.789  21.542  0.00  0.00      A
ATOM   3946  N   CYS   275      36.377  24.765  23.664  0.00  0.00      A
ATOM   3947  H   CYS   275      36.177  24.984  24.630  0.00  0.00      A
ATOM   3948  CA  CYS   275      37.772  24.358  23.264  0.00  0.00      A
ATOM   3949  HA  CYS   275      38.212  25.104  22.602  0.00  0.00      A
ATOM   3950  CB  CYS   275      38.688  24.385  24.488  0.00  0.00      A
ATOM   3951  HB3 CYS   275      39.639  23.858  24.419  0.00  0.00      A
ATOM   3952  HB2 CYS   275      38.264  23.993  25.413  0.00  0.00      A
ATOM   3953  SG  CYS   275      39.123  26.154  24.587  0.00  0.00      A
ATOM   3954  HG  CYS   275      37.909  26.705  24.503  0.00  0.00      A
ATOM   3955  C   CYS   275      37.904  22.992  22.518  0.00  0.00      A
ATOM   3956  O   CYS   275      38.322  23.028  21.334  0.00  0.00      A
ATOM   3957  N   GLU   276      37.497  21.872  23.159  0.00  0.00      A
ATOM   3958  H   GLU   276      37.234  22.018  24.123  0.00  0.00      A
ATOM   3959  CA  GLU   276      37.392  20.523  22.596  0.00  0.00      A
ATOM   3960  HA  GLU   276      38.389  20.083  22.574  0.00  0.00      A
ATOM   3961  CB  GLU   276      36.603  19.607  23.547  0.00  0.00      A
ATOM   3962  HB3 GLU   276      35.668  20.156  23.662  0.00  0.00      A
ATOM   3963  HB2 GLU   276      36.474  18.666  23.011  0.00  0.00      A
ATOM   3964  CG  GLU   276      37.347  19.354  24.909  0.00  0.00      A
ATOM   3965  HG3 GLU   276      38.362  18.976  24.785  0.00  0.00      A
ATOM   3966  HG2 GLU   276      37.464  20.332  25.376  0.00  0.00      A
ATOM   3967  CD  GLU   276      36.558  18.439  25.830  0.00  0.00      A
ATOM   3968  OE1 GLU   276      35.575  18.936  26.393  0.00  0.00      A
ATOM   3969  OE2 GLU   276      36.990  17.285  26.137  0.00  0.00      A
ATOM   3970  C   GLU   276      36.584  20.462  21.251  0.00  0.00      A
ATOM   3971  O   GLU   276      36.846  19.674  20.370  0.00  0.00      A
ATOM   3972  N   ALA   277      35.598  21.254  21.103  0.00  0.00      A
ATOM   3973  H   ALA   277      35.257  21.863  21.833  0.00  0.00      A
ATOM   3974  CA  ALA   277      34.789  21.297  19.804  0.00  0.00      A
ATOM   3975  HA  ALA   277      34.718  20.250  19.508  0.00  0.00      A
ATOM   3976  CB  ALA   277      33.388  21.809  20.134  0.00  0.00      A
ATOM   3977  HB1 ALA   277      32.959  21.228  20.950  0.00  0.00      A
ATOM   3978  HB2 ALA   277      32.730  21.611  19.288  0.00  0.00      A
ATOM   3979  HB3 ALA   277      33.270  22.867  20.369  0.00  0.00      A
ATOM   3980  C   ALA   277      35.440  22.065  18.678  0.00  0.00      A
ATOM   3981  O   ALA   277      34.893  22.211  17.613  0.00  0.00      A
ATOM   3982  N   SER   278      36.574  22.684  18.987  0.00  0.00      A
ATOM   3983  H   SER   278      37.066  22.634  19.867  0.00  0.00      A
ATOM   3984  CA  SER   278      37.272  23.696  18.185  0.00  0.00      A
ATOM   3985  HA  SER   278      36.828  23.721  17.190  0.00  0.00      A
ATOM   3986  CB  SER   278      37.146  25.049  18.816  0.00  0.00      A
ATOM   3987  HB3 SER   278      37.774  25.685  18.193  0.00  0.00      A
ATOM   3988  HB2 SER   278      37.547  25.116  19.828  0.00  0.00      A
ATOM   3989  OG  SER   278      35.790  25.508  18.791  0.00  0.00      A
ATOM   3990  HG  SER   278      35.486  25.308  19.680  0.00  0.00      A
ATOM   3991  C   SER   278      38.742  23.288  18.042  0.00  0.00      A
ATOM   3992  O   SER   278      39.527  24.064  17.516  0.00  0.00      A
ATOM   3993  N   GLY   279      39.093  22.068  18.332  0.00  0.00      A
ATOM   3994  H   GLY   279      38.429  21.454  18.782  0.00  0.00      A
ATOM   3995  CA  GLY   279      40.343  21.340  17.989  0.00  0.00      A
ATOM   3996  HA3 GLY   279      40.814  21.796  17.119  0.00  0.00      A
ATOM   3997  HA2 GLY   279      40.150  20.300  17.730  0.00  0.00      A
ATOM   3998  C   GLY   279      41.465  21.255  19.030  0.00  0.00      A
ATOM   3999  O   GLY   279      42.461  20.528  18.656  0.00  0.00      A
ATOM   4000  N   ALA   280      41.276  21.829  20.256  0.00  0.00      A
ATOM   4001  H   ALA   280      40.378  22.254  20.438  0.00  0.00      A
ATOM   4002  CA  ALA   280      42.279  21.539  21.310  0.00  0.00      A
ATOM   4003  HA  ALA   280      43.265  21.722  20.883  0.00  0.00      A
ATOM   4004  CB  ALA   280      41.948  22.637  22.386  0.00  0.00      A
ATOM   4005  HB1 ALA   280      42.824  22.848  23.000  0.00  0.00      A
ATOM   4006  HB2 ALA   280      41.016  22.372  22.885  0.00  0.00      A
ATOM   4007  HB3 ALA   280      41.839  23.597  21.880  0.00  0.00      A
ATOM   4008  C   ALA   280      42.151  20.123  21.949  0.00  0.00      A
ATOM   4009  O   ALA   280      41.242  19.350  21.616  0.00  0.00      A
ATOM   4010  N   THR   281      42.981  19.908  22.952  0.00  0.00      A
ATOM   4011  H   THR   281      43.595  20.661  23.227  0.00  0.00      A
ATOM   4012  CA  THR   281      42.937  18.716  23.771  0.00  0.00      A
ATOM   4013  HA  THR   281      42.063  18.114  23.520  0.00  0.00      A
ATOM   4014  CB  THR   281      44.136  17.733  23.577  0.00  0.00      A
ATOM   4015  HB  THR   281      45.038  18.241  23.918  0.00  0.00      A
ATOM   4016  CG2 THR   281      43.967  16.566  24.523  0.00  0.00      A
ATOM   4017 HG21 THR   281      43.060  16.039  24.226  0.00  0.00      A
ATOM   4018 HG22 THR   281      44.820  15.898  24.399  0.00  0.00      A
ATOM   4019 HG23 THR   281      44.020  16.879  25.565  0.00  0.00      A
ATOM   4020  OG1 THR   281      44.391  17.334  22.231  0.00  0.00      A
ATOM   4021  HG1 THR   281      44.812  18.130  21.898  0.00  0.00      A
ATOM   4022  C   THR   281      43.011  19.260  25.232  0.00  0.00      A
ATOM   4023  O   THR   281      43.894  20.106  25.482  0.00  0.00      A
ATOM   4024  N   VAL   282      42.119  18.873  26.112  0.00  0.00      A
ATOM   4025  H   VAL   282      41.469  18.229  25.684  0.00  0.00      A
ATOM   4026  CA  VAL   282      42.004  19.168  27.556  0.00  0.00      A
ATOM   4027  HA  VAL   282      42.771  19.934  27.666  0.00  0.00      A
ATOM   4028  CB  VAL   282      40.606  19.867  27.763  0.00  0.00      A
ATOM   4029  HB  VAL   282      39.908  19.065  27.524  0.00  0.00      A
ATOM   4030  CG1 VAL   282      40.384  20.314  29.169  0.00  0.00      A
ATOM   4031 HG11 VAL   282      40.528  19.468  29.841  0.00  0.00      A
ATOM   4032 HG12 VAL   282      39.385  20.744  29.234  0.00  0.00      A
ATOM   4033 HG13 VAL   282      41.094  21.100  29.426  0.00  0.00      A
ATOM   4034  CG2 VAL   282      40.246  21.020  26.768  0.00  0.00      A
ATOM   4035 HG21 VAL   282      40.146  20.595  25.769  0.00  0.00      A
ATOM   4036 HG22 VAL   282      39.259  21.421  26.999  0.00  0.00      A
ATOM   4037 HG23 VAL   282      41.006  21.794  26.876  0.00  0.00      A
ATOM   4038  C   VAL   282      42.281  17.905  28.477  0.00  0.00      A
ATOM   4039  O   VAL   282      41.763  16.826  28.110  0.00  0.00      A
ATOM   4040  N   ALA   283      43.116  18.082  29.477  0.00  0.00      A
ATOM   4041  H   ALA   283      43.570  18.963  29.674  0.00  0.00      A
ATOM   4042  CA  ALA   283      43.323  17.104  30.510  0.00  0.00      A
ATOM   4043  HA  ALA   283      42.831  16.146  30.344  0.00  0.00      A
ATOM   4044  CB  ALA   283      44.795  16.695  30.439  0.00  0.00      A
ATOM   4045  HB1 ALA   283      45.411  17.566  30.660  0.00  0.00      A
ATOM   4046  HB2 ALA   283      45.042  16.007  31.247  0.00  0.00      A
ATOM   4047  HB3 ALA   283      45.127  16.261  29.496  0.00  0.00      A
ATOM   4048  C   ALA   283      43.029  17.605  31.906  0.00  0.00      A
ATOM   4049  O   ALA   283      42.905  18.823  31.945  0.00  0.00      A
ATOM   4050  N   THR   284      42.765  16.851  32.975  0.00  0.00      A
ATOM   4051  H   THR   284      43.027  15.888  32.820  0.00  0.00      A
ATOM   4052  CA  THR   284      42.108  17.343  34.173  0.00  0.00      A
ATOM   4053  HA  THR   284      41.924  18.416  34.110  0.00  0.00      A
ATOM   4054  CB  THR   284      40.725  16.614  34.413  0.00  0.00      A
ATOM   4055  HB  THR   284      40.370  17.009  35.365  0.00  0.00      A
ATOM   4056  CG2 THR   284      39.618  16.919  33.375  0.00  0.00      A
ATOM   4057 HG21 THR   284      38.811  16.203  33.531  0.00  0.00      A
ATOM   4058 HG22 THR   284      39.281  17.948  33.500  0.00  0.00      A
ATOM   4059 HG23 THR   284      39.964  16.731  32.359  0.00  0.00      A
ATOM   4060  OG1 THR   284      40.856  15.182  34.408  0.00  0.00      A
ATOM   4061  HG1 THR   284      40.324  15.003  35.187  0.00  0.00      A
ATOM   4062  C   THR   284      42.970  17.161  35.466  0.00  0.00      A
ATOM   4063  O   THR   284      42.621  17.547  36.566  0.00  0.00      A
ATOM   4064  N   SER   285      44.143  16.525  35.326  0.00  0.00      A
ATOM   4065  H   SER   285      44.252  16.204  34.374  0.00  0.00      A
ATOM   4066  CA  SER   285      45.111  16.116  36.429  0.00  0.00      A
ATOM   4067  HA  SER   285      45.117  16.924  37.161  0.00  0.00      A
ATOM   4068  CB  SER   285      44.631  14.809  37.107  0.00  0.00      A
ATOM   4069  HB3 SER   285      43.728  15.087  37.651  0.00  0.00      A
ATOM   4070  HB2 SER   285      45.329  14.343  37.801  0.00  0.00      A
ATOM   4071  OG  SER   285      44.279  13.797  36.130  0.00  0.00      A
ATOM   4072  HG  SER   285      44.127  14.174  35.261  0.00  0.00      A
ATOM   4073  C   SER   285      46.511  15.961  35.804  0.00  0.00      A
ATOM   4074  O   SER   285      46.658  16.069  34.575  0.00  0.00      A
ATOM   4075  N   SER   286      47.461  15.785  36.718  0.00  0.00      A
ATOM   4076  H   SER   286      47.360  15.870  37.719  0.00  0.00      A
ATOM   4077  CA  SER   286      48.876  15.558  36.355  0.00  0.00      A
ATOM   4078  HA  SER   286      48.954  14.673  35.723  0.00  0.00      A
ATOM   4079  CB  SER   286      49.359  16.796  35.556  0.00  0.00      A
ATOM   4080  HB3 SER   286      49.017  17.740  35.982  0.00  0.00      A
ATOM   4081  HB2 SER   286      48.919  16.730  34.560  0.00  0.00      A
ATOM   4082  OG  SER   286      50.759  16.998  35.488  0.00  0.00      A
ATOM   4083  HG  SER   286      51.136  16.992  34.605  0.00  0.00      A
ATOM   4084  C   SER   286      49.653  15.473  37.710  0.00  0.00      A
ATOM   4085  O   SER   286      49.339  16.067  38.758  0.00  0.00      A
ATOM   4086  N   PRO   287      50.749  14.655  37.692  0.00  0.00      A
ATOM   4087  CD  PRO   287      51.313  13.899  36.603  0.00  0.00      A
ATOM   4088  HD3 PRO   287      51.549  14.637  35.837  0.00  0.00      A
ATOM   4089  HD2 PRO   287      50.611  13.144  36.249  0.00  0.00      A
ATOM   4090  CG  PRO   287      52.684  13.322  37.033  0.00  0.00      A
ATOM   4091  HG3 PRO   287      53.502  14.033  36.915  0.00  0.00      A
ATOM   4092  HG2 PRO   287      52.871  12.311  36.670  0.00  0.00      A
ATOM   4093  CB  PRO   287      52.483  13.272  38.533  0.00  0.00      A
ATOM   4094  HB3 PRO   287      51.834  12.443  38.815  0.00  0.00      A
ATOM   4095  HB2 PRO   287      53.377  13.366  39.148  0.00  0.00      A
ATOM   4096  CA  PRO   287      51.686  14.486  38.833  0.00  0.00      A
ATOM   4097  HA  PRO   287      51.185  14.412  39.798  0.00  0.00      A
ATOM   4098  C   PRO   287      52.627  15.761  39.047  0.00  0.00      A
ATOM   4099  O   PRO   287      53.201  15.933  40.143  0.00  0.00      A
ATOM   4100  N   ASP   288      52.717  16.714  38.136  0.00  0.00      A
ATOM   4101  H   ASP   288      52.059  16.698  37.369  0.00  0.00      A
ATOM   4102  CA  ASP   288      53.557  17.978  38.238  0.00  0.00      A
ATOM   4103  HA  ASP   288      54.390  17.720  38.891  0.00  0.00      A
ATOM   4104  CB  ASP   288      54.175  18.375  36.875  0.00  0.00      A
ATOM   4105  HB3 ASP   288      54.600  19.375  36.960  0.00  0.00      A
ATOM   4106  HB2 ASP   288      53.433  18.452  36.080  0.00  0.00      A
ATOM   4107  CG  ASP   288      55.369  17.529  36.438  0.00  0.00      A
ATOM   4108  OD1 ASP   288      56.251  17.137  37.187  0.00  0.00      A
ATOM   4109  OD2 ASP   288      55.369  17.287  35.228  0.00  0.00      A
ATOM   4110  C   ASP   288      52.783  19.162  38.799  0.00  0.00      A
ATOM   4111  O   ASP   288      53.343  20.158  39.313  0.00  0.00      A
ATOM   4112  N   LEU   289      51.444  19.055  38.840  0.00  0.00      A
ATOM   4113  H   LEU   289      51.025  18.216  38.470  0.00  0.00      A
ATOM   4114  CA  LEU   289      50.554  20.037  39.473  0.00  0.00      A
ATOM   4115  HA  LEU   289      50.826  21.017  39.092  0.00  0.00      A
ATOM   4116  CB  LEU   289      49.091  19.757  39.057  0.00  0.00      A
ATOM   4117  HB3 LEU   289      49.022  19.765  37.969  0.00  0.00      A
ATOM   4118  HB2 LEU   289      48.822  18.758  39.401  0.00  0.00      A
ATOM   4119  CG  LEU   289      48.068  20.765  39.630  0.00  0.00      A
ATOM   4120  HG  LEU   289      48.211  20.858  40.701  0.00  0.00      A
ATOM   4121  CD1 LEU   289      48.196  22.155  39.006  0.00  0.00      A
ATOM   4122 HD11 LEU   289      47.967  22.111  37.944  0.00  0.00      A
ATOM   4123 HD12 LEU   289      49.197  22.550  39.156  0.00  0.00      A
ATOM   4124 HD13 LEU   289      47.497  22.834  39.492  0.00  0.00      A
ATOM   4125  CD2 LEU   289      46.638  20.279  39.396  0.00  0.00      A
ATOM   4126 HD21 LEU   289      46.465  20.094  38.336  0.00  0.00      A
ATOM   4127 HD22 LEU   289      45.929  21.024  39.754  0.00  0.00      A
ATOM   4128 HD23 LEU   289      46.473  19.368  39.965  0.00  0.00      A
ATOM   4129  C   LEU   289      50.721  20.012  41.011  0.00  0.00      A
ATOM   4130  O   LEU   289      50.331  19.012  41.635  0.00  0.00      A
ATOM   4131  N   PRO   290      51.174  21.116  41.647  0.00  0.00      A
ATOM   4132  CD  PRO   290      51.680  22.344  41.043  0.00  0.00      A
ATOM   4133  HD3 PRO   290      50.840  22.982  40.766  0.00  0.00      A
ATOM   4134  HD2 PRO   290      52.311  22.160  40.176  0.00  0.00      A
ATOM   4135  CG  PRO   290      52.496  23.028  42.133  0.00  0.00      A
ATOM   4136  HG3 PRO   290      53.495  22.591  42.176  0.00  0.00      A
ATOM   4137  HG2 PRO   290      52.552  24.105  41.980  0.00  0.00      A
ATOM   4138  CB  PRO   290      51.717  22.670  43.393  0.00  0.00      A
ATOM   4139  HB3 PRO   290      50.880  23.362  43.507  0.00  0.00      A
ATOM   4140  HB2 PRO   290      52.355  22.696  44.277  0.00  0.00      A
ATOM   4141  CA  PRO   290      51.201  21.253  43.104  0.00  0.00      A
ATOM   4142  HA  PRO   290      51.914  20.530  43.502  0.00  0.00      A
ATOM   4143  C   PRO   290      49.833  21.024  43.761  0.00  0.00      A
ATOM   4144  O   PRO   290      48.777  21.249  43.170  0.00  0.00      A
ATOM   4145  N   ASP   291      49.841  20.658  45.038  0.00  0.00      A
ATOM   4146  H   ASP   291      50.736  20.602  45.508  0.00  0.00      A
ATOM   4147  CA  ASP   291      48.645  20.658  45.876  0.00  0.00      A
ATOM   4148  HA  ASP   291      47.809  20.229  45.320  0.00  0.00      A
ATOM   4149  CB  ASP   291      48.905  19.781  47.103  0.00  0.00      A
ATOM   4150  HB3 ASP   291      49.862  20.041  47.557  0.00  0.00      A
ATOM   4151  HB2 ASP   291      48.936  18.740  46.782  0.00  0.00      A
ATOM   4152  CG  ASP   291      47.806  19.934  48.142  0.00  0.00      A
ATOM   4153  OD1 ASP   291      48.109  20.063  49.347  0.00  0.00      A
ATOM   4154  OD2 ASP   291      46.614  19.883  47.756  0.00  0.00      A
ATOM   4155  C   ASP   291      48.269  22.089  46.293  0.00  0.00      A
ATOM   4156  O   ASP   291      49.035  22.754  46.995  0.00  0.00      A
ATOM   4157  N   LEU   292      47.056  22.519  45.937  0.00  0.00      A
ATOM   4158  H   LEU   292      46.509  21.920  45.331  0.00  0.00      A
ATOM   4159  CA  LEU   292      46.489  23.820  46.322  0.00  0.00      A
ATOM   4160  HA  LEU   292      47.252  24.588  46.190  0.00  0.00      A
ATOM   4161  CB  LEU   292      45.305  24.150  45.391  0.00  0.00      A
ATOM   4162  HB3 LEU   292      44.918  25.133  45.660  0.00  0.00      A
ATOM   4163  HB2 LEU   292      44.509  23.427  45.568  0.00  0.00      A
ATOM   4164  CG  LEU   292      45.647  24.154  43.885  0.00  0.00      A
ATOM   4165  HG  LEU   292      46.066  23.190  43.597  0.00  0.00      A
ATOM   4166  CD1 LEU   292      44.374  24.366  43.065  0.00  0.00      A
ATOM   4167 HD11 LEU   292      43.923  25.326  43.311  0.00  0.00      A
ATOM   4168 HD12 LEU   292      44.616  24.344  42.004  0.00  0.00      A
ATOM   4169 HD13 LEU   292      43.664  23.566  43.277  0.00  0.00      A
ATOM   4170  CD2 LEU   292      46.645  25.255  43.524  0.00  0.00      A
ATOM   4171 HD21 LEU   292      46.261  26.226  43.837  0.00  0.00      A
ATOM   4172 HD22 LEU   292      46.817  25.258  42.448  0.00  0.00      A
ATOM   4173 HD23 LEU   292      47.600  25.070  44.016  0.00  0.00      A
ATOM   4174  C   LEU   292      46.056  23.891  47.802  0.00  0.00      A
ATOM   4175  O   LEU   292      45.958  24.981  48.367  0.00  0.00      A
ATOM   4176  N   SER   293      45.873  22.750  48.476  0.00  0.00      A
ATOM   4177  H   SER   293      45.993  21.873  47.983  0.00  0.00      A
ATOM   4178  CA  SER   293      45.496  22.674  49.903  0.00  0.00      A
ATOM   4179  HA  SER   293      44.625  23.311  50.057  0.00  0.00      A
ATOM   4180  CB  SER   293      45.093  21.245  50.301  0.00  0.00      A
ATOM   4181  HB3 SER   293      45.969  20.702  50.657  0.00  0.00      A
ATOM   4182  HB2 SER   293      44.370  21.300  51.115  0.00  0.00      A
ATOM   4183  OG  SER   293      44.519  20.532  49.221  0.00  0.00      A
ATOM   4184  HG  SER   293      45.258  20.179  48.680  0.00  0.00      A
ATOM   4185  C   SER   293      46.609  23.165  50.847  0.00  0.00      A
ATOM   4186  O   SER   293      46.334  23.737  51.906  0.00  0.00      A
ATOM   4187  N   ALA   294      47.859  23.135  50.370  0.00  0.00      A
ATOM   4188  H   ALA   294      48.014  22.616  49.514  0.00  0.00      A
ATOM   4189  CA  ALA   294      49.029  23.769  50.985  0.00  0.00      A
ATOM   4190  HA  ALA   294      49.018  23.543  52.051  0.00  0.00      A
ATOM   4191  CB  ALA   294      50.271  23.106  50.381  0.00  0.00      A
ATOM   4192  HB1 ALA   294      50.379  23.392  49.334  0.00  0.00      A
ATOM   4193  HB2 ALA   294      50.192  22.020  50.455  0.00  0.00      A
ATOM   4194  HB3 ALA   294      51.153  23.424  50.934  0.00  0.00      A
ATOM   4195  C   ALA   294      49.079  25.316  50.847  0.00  0.00      A
ATOM   4196  O   ALA   294      50.057  25.946  51.274  0.00  0.00      A
ATOM   4197  N   LEU   295      48.059  25.933  50.234  0.00  0.00      A
ATOM   4198  H   LEU   295      47.331  25.340  49.854  0.00  0.00      A
ATOM   4199  CA  LEU   295      47.995  27.366  49.901  0.00  0.00      A
ATOM   4200  HA  LEU   295      48.773  27.893  50.449  0.00  0.00      A
ATOM   4201  CB  LEU   295      48.273  27.489  48.387  0.00  0.00      A
ATOM   4202  HB3 LEU   295      49.070  26.793  48.117  0.00  0.00      A
ATOM   4203  HB2 LEU   295      47.379  27.181  47.844  0.00  0.00      A
ATOM   4204  CG  LEU   295      48.692  28.885  47.897  0.00  0.00      A
ATOM   4205  HG  LEU   295      47.967  29.627  48.230  0.00  0.00      A
ATOM   4206  CD1 LEU   295      50.087  29.265  48.397  0.00  0.00      A
ATOM   4207 HD11 LEU   295      50.387  30.222  47.971  0.00  0.00      A
ATOM   4208 HD12 LEU   295      50.805  28.500  48.102  0.00  0.00      A
ATOM   4209 HD13 LEU   295      50.093  29.356  49.480  0.00  0.00      A
ATOM   4210  CD2 LEU   295      48.730  28.891  46.368  0.00  0.00      A
ATOM   4211 HD21 LEU   295      47.733  28.708  45.970  0.00  0.00      A
ATOM   4212 HD22 LEU   295      49.088  29.856  46.014  0.00  0.00      A
ATOM   4213 HD23 LEU   295      49.406  28.112  46.011  0.00  0.00      A
ATOM   4214  C   LEU   295      46.651  28.014  50.301  0.00  0.00      A
ATOM   4215  O   LEU   295      46.645  29.106  50.878  0.00  0.00      A
ATOM   4216  N   VAL   296      45.550  27.250  50.207  0.00  0.00      A
ATOM   4217  H   VAL   296      45.646  26.368  49.714  0.00  0.00      A
ATOM   4218  CA  VAL   296      44.252  27.509  50.866  0.00  0.00      A
ATOM   4219  HA  VAL   296      43.756  28.339  50.368  0.00  0.00      A
ATOM   4220  CB  VAL   296      43.344  26.262  50.759  0.00  0.00      A
ATOM   4221  HB  VAL   296      43.929  25.377  51.013  0.00  0.00      A
ATOM   4222  CG1 VAL   296      42.126  26.301  51.691  0.00  0.00      A
ATOM   4223 HG11 VAL   296      41.539  27.199  51.502  0.00  0.00      A
ATOM   4224 HG12 VAL   296      41.507  25.422  51.518  0.00  0.00      A
ATOM   4225 HG13 VAL   296      42.441  26.275  52.733  0.00  0.00      A
ATOM   4226  CG2 VAL   296      42.818  26.105  49.326  0.00  0.00      A
ATOM   4227 HG21 VAL   296      42.158  26.936  49.078  0.00  0.00      A
ATOM   4228 HG22 VAL   296      42.261  25.171  49.241  0.00  0.00      A
ATOM   4229 HG23 VAL   296      43.643  26.079  48.618  0.00  0.00      A
ATOM   4230  C   VAL   296      44.457  27.889  52.334  0.00  0.00      A
ATOM   4231  O   VAL   296      45.120  27.154  53.064  0.00  0.00      A
ATOM   4232  N   ALA   297      43.785  28.950  52.793  0.00  0.00      A
ATOM   4233  H   ALA   297      43.139  29.416  52.165  0.00  0.00      A
ATOM   4234  CA  ALA   297      43.829  29.469  54.166  0.00  0.00      A
ATOM   4235  HA  ALA   297      43.493  30.505  54.115  0.00  0.00      A
ATOM   4236  CB  ALA   297      42.788  28.705  54.999  0.00  0.00      A
ATOM   4237  HB1 ALA   297      41.819  28.736  54.500  0.00  0.00      A
ATOM   4238  HB2 ALA   297      43.102  27.669  55.130  0.00  0.00      A
ATOM   4239  HB3 ALA   297      42.687  29.175  55.978  0.00  0.00      A
ATOM   4240  C   ALA   297      45.231  29.534  54.824  0.00  0.00      A
ATOM   4241  O   ALA   297      45.337  29.454  56.050  0.00  0.00      A
ATOM   4242  N   ASP   298      46.309  29.682  54.040  0.00  0.00      A
ATOM   4243  H   ASP   298      46.175  29.622  53.039  0.00  0.00      A
ATOM   4244  CA  ASP   298      47.683  29.804  54.554  0.00  0.00      A
ATOM   4245  HA  ASP   298      47.633  30.129  55.594  0.00  0.00      A
ATOM   4246  CB  ASP   298      48.382  28.436  54.539  0.00  0.00      A
ATOM   4247  HB3 ASP   298      48.483  28.089  53.509  0.00  0.00      A
ATOM   4248  HB2 ASP   298      47.777  27.713  55.089  0.00  0.00      A
ATOM   4249  CG  ASP   298      49.760  28.536  55.197  0.00  0.00      A
ATOM   4250  OD1 ASP   298      50.780  28.521  54.463  0.00  0.00      A
ATOM   4251  OD2 ASP   298      49.813  28.707  56.438  0.00  0.00      A
ATOM   4252  C   ASP   298      48.542  30.850  53.820  0.00  0.00      A
ATOM   4253  O   ASP   298      49.250  31.602  54.497  0.00  0.00      A
ATOM   4254  N   TYR   299      48.299  31.084  52.520  0.00  0.00      A
ATOM   4255  H   TYR   299      47.707  30.435  52.012  0.00  0.00      A
ATOM   4256  CA  TYR   299      48.883  32.209  51.766  0.00  0.00      A
ATOM   4257  HA  TYR   299      49.966  32.082  51.746  0.00  0.00      A
ATOM   4258  CB  TYR   299      48.378  32.172  50.317  0.00  0.00      A
ATOM   4259  HB3 TYR   299      48.688  31.234  49.863  0.00  0.00      A
ATOM   4260  HB2 TYR   299      47.287  32.185  50.320  0.00  0.00      A
ATOM   4261  CG  TYR   299      48.883  33.317  49.456  0.00  0.00      A
ATOM   4262  CD1 TYR   299      48.027  34.392  49.144  0.00  0.00      A
ATOM   4263  HD1 TYR   299      47.002  34.387  49.488  0.00  0.00      A
ATOM   4264  CE1 TYR   299      48.501  35.472  48.376  0.00  0.00      A
ATOM   4265  HE1 TYR   299      47.846  36.296  48.139  0.00  0.00      A
ATOM   4266  CZ  TYR   299      49.827  35.482  47.920  0.00  0.00      A
ATOM   4267  OH  TYR   299      50.281  36.512  47.160  0.00  0.00      A
ATOM   4268  HH  TYR   299      49.577  37.130  46.915  0.00  0.00      A
ATOM   4269  CE2 TYR   299      50.688  34.421  48.238  0.00  0.00      A
ATOM   4270  HE2 TYR   299      51.708  34.455  47.891  0.00  0.00      A
ATOM   4271  CD2 TYR   299      50.219  33.334  49.006  0.00  0.00      A
ATOM   4272  HD2 TYR   299      50.884  32.519  49.260  0.00  0.00      A
ATOM   4273  C   TYR   299      48.606  33.589  52.394  0.00  0.00      A
ATOM   4274  O   TYR   299      49.440  34.487  52.293  0.00  0.00      A
ATOM   4275  N   THR   300      47.550  33.686  53.209  0.00  0.00      A
ATOM   4276  H   THR   300      46.920  32.897  53.256  0.00  0.00      A
ATOM   4277  CA  THR   300      47.184  34.830  54.055  0.00  0.00      A
ATOM   4278  HA  THR   300      46.766  35.604  53.413  0.00  0.00      A
ATOM   4279  CB  THR   300      46.093  34.400  55.059  0.00  0.00      A
ATOM   4280  HB  THR   300      46.558  33.878  55.896  0.00  0.00      A
ATOM   4281  CG2 THR   300      45.300  35.593  55.586  0.00  0.00      A
ATOM   4282 HG21 THR   300      44.808  36.104  54.759  0.00  0.00      A
ATOM   4283 HG22 THR   300      44.545  35.249  56.293  0.00  0.00      A
ATOM   4284 HG23 THR   300      45.965  36.286  56.101  0.00  0.00      A
ATOM   4285  OG1 THR   300      45.167  33.521  54.448  0.00  0.00      A
ATOM   4286  HG1 THR   300      44.504  33.280  55.128  0.00  0.00      A
ATOM   4287  C   THR   300      48.366  35.450  54.814  0.00  0.00      A
ATOM   4288  O   THR   300      48.519  36.669  54.781  0.00  0.00      A
ATOM   4289  N   ARG   301      49.293  34.634  55.344  0.00  0.00      A
ATOM   4290  H   ARG   301      49.167  33.637  55.209  0.00  0.00      A
ATOM   4291  CA  ARG   301      50.511  35.103  56.038  0.00  0.00      A
ATOM   4292  HA  ARG   301      50.239  35.921  56.709  0.00  0.00      A
ATOM   4293  CB  ARG   301      51.085  33.954  56.883  0.00  0.00      A
ATOM   4294  HB3 ARG   301      51.280  33.110  56.220  0.00  0.00      A
ATOM   4295  HB2 ARG   301      50.330  33.662  57.613  0.00  0.00      A
ATOM   4296  CG  ARG   301      52.370  34.309  57.656  0.00  0.00      A
ATOM   4297  HG3 ARG   301      53.128  34.680  56.970  0.00  0.00      A
ATOM   4298  HG2 ARG   301      52.148  35.105  58.367  0.00  0.00      A
ATOM   4299  CD  ARG   301      52.961  33.114  58.423  0.00  0.00      A
ATOM   4300  HD3 ARG   301      52.273  32.823  59.220  0.00  0.00      A
ATOM   4301  HD2 ARG   301      53.897  33.442  58.876  0.00  0.00      A
ATOM   4302  NE  ARG   301      53.221  31.952  57.550  0.00  0.00      A
ATOM   4303  HE  ARG   301      52.830  31.969  56.617  0.00  0.00      A
ATOM   4304  CZ  ARG   301      53.927  30.871  57.816  0.00  0.00      A
ATOM   4305  NH1 ARG   301      54.578  30.685  58.921  0.00  0.00      A
ATOM   4306 HH11 ARG   301      54.875  29.744  59.159  0.00  0.00      A
ATOM   4307 HH12 ARG   301      54.590  31.409  59.629  0.00  0.00      A
ATOM   4308  NH2 ARG   301      53.998  29.933  56.926  0.00  0.00      A
ATOM   4309 HH21 ARG   301      54.636  29.160  57.058  0.00  0.00      A
ATOM   4310 HH22 ARG   301      53.468  30.045  56.068  0.00  0.00      A
ATOM   4311  C   ARG   301      51.564  35.669  55.079  0.00  0.00      A
ATOM   4312  O   ARG   301      52.049  36.770  55.320  0.00  0.00      A
ATOM   4313  N   MET   302      51.851  34.993  53.963  0.00  0.00      A
ATOM   4314  H   MET   302      51.367  34.124  53.795  0.00  0.00      A
ATOM   4315  CA  MET   302      52.793  35.487  52.943  0.00  0.00      A
ATOM   4316  HA  MET   302      53.758  35.664  53.417  0.00  0.00      A
ATOM   4317  CB  MET   302      52.974  34.433  51.838  0.00  0.00      A
ATOM   4318  HB3 MET   302      52.016  34.245  51.353  0.00  0.00      A
ATOM   4319  HB2 MET   302      53.315  33.500  52.288  0.00  0.00      A
ATOM   4320  CG  MET   302      53.991  34.854  50.768  0.00  0.00      A
ATOM   4321  HG3 MET   302      54.024  34.071  50.015  0.00  0.00      A
ATOM   4322  HG2 MET   302      53.650  35.762  50.271  0.00  0.00      A
ATOM   4323  SD  MET   302      55.677  35.120  51.380  0.00  0.00      A
ATOM   4324  CE  MET   302      56.637  34.679  49.905  0.00  0.00      A
ATOM   4325  HE1 MET   302      57.701  34.790  50.121  0.00  0.00      A
ATOM   4326  HE2 MET   302      56.436  33.644  49.631  0.00  0.00      A
ATOM   4327  HE3 MET   302      56.367  35.336  49.079  0.00  0.00      A
ATOM   4328  C   MET   302      52.332  36.819  52.348  0.00  0.00      A
ATOM   4329  O   MET   302      53.077  37.799  52.365  0.00  0.00      A
ATOM   4330  N   LEU   303      51.040  36.906  52.025  0.00  0.00      A
ATOM   4331  H   LEU   303      50.474  36.065  52.093  0.00  0.00      A
ATOM   4332  CA  LEU   303      50.373  38.138  51.626  0.00  0.00      A
ATOM   4333  HA  LEU   303      50.844  38.499  50.711  0.00  0.00      A
ATOM   4334  CB  LEU   303      48.899  37.807  51.334  0.00  0.00      A
ATOM   4335  HB3 LEU   303      48.462  37.352  52.223  0.00  0.00      A
ATOM   4336  HB2 LEU   303      48.861  37.070  50.534  0.00  0.00      A
ATOM   4337  CG  LEU   303      48.034  39.017  50.941  0.00  0.00      A
ATOM   4338  HG  LEU   303      48.055  39.747  51.748  0.00  0.00      A
ATOM   4339  CD1 LEU   303      48.512  39.687  49.651  0.00  0.00      A
ATOM   4340 HD11 LEU   303      48.535  38.964  48.836  0.00  0.00      A
ATOM   4341 HD12 LEU   303      47.835  40.502  49.393  0.00  0.00      A
ATOM   4342 HD13 LEU   303      49.507  40.107  49.793  0.00  0.00      A
ATOM   4343  CD2 LEU   303      46.586  38.567  50.754  0.00  0.00      A
ATOM   4344 HD21 LEU   303      45.959  39.431  50.536  0.00  0.00      A
ATOM   4345 HD22 LEU   303      46.225  38.107  51.673  0.00  0.00      A
ATOM   4346 HD23 LEU   303      46.514  37.849  49.937  0.00  0.00      A
ATOM   4347  C   LEU   303      50.525  39.233  52.688  0.00  0.00      A
ATOM   4348  O   LEU   303      51.002  40.315  52.364  0.00  0.00      A
ATOM   4349  N   LEU   304      50.235  38.949  53.961  0.00  0.00      A
ATOM   4350  H   LEU   304      49.866  38.029  54.182  0.00  0.00      A
ATOM   4351  CA  LEU   304      50.309  39.946  55.036  0.00  0.00      A
ATOM   4352  HA  LEU   304      49.775  40.820  54.681  0.00  0.00      A
ATOM   4353  CB  LEU   304      49.562  39.394  56.264  0.00  0.00      A
ATOM   4354  HB3 LEU   304      48.629  38.944  55.926  0.00  0.00      A
ATOM   4355  HB2 LEU   304      50.166  38.609  56.721  0.00  0.00      A
ATOM   4356  CG  LEU   304      49.195  40.437  57.335  0.00  0.00      A
ATOM   4357  HG  LEU   304      50.101  40.867  57.745  0.00  0.00      A
ATOM   4358  CD1 LEU   304      48.319  41.567  56.784  0.00  0.00      A
ATOM   4359 HD11 LEU   304      48.909  42.203  56.127  0.00  0.00      A
ATOM   4360 HD12 LEU   304      47.955  42.183  57.607  0.00  0.00      A
ATOM   4361 HD13 LEU   304      47.478  41.153  56.232  0.00  0.00      A
ATOM   4362  CD2 LEU   304      48.434  39.747  58.466  0.00  0.00      A
ATOM   4363 HD21 LEU   304      48.216  40.464  59.256  0.00  0.00      A
ATOM   4364 HD22 LEU   304      49.053  38.952  58.883  0.00  0.00      A
ATOM   4365 HD23 LEU   304      47.505  39.316  58.093  0.00  0.00      A
ATOM   4366  C   LEU   304      51.740  40.425  55.362  0.00  0.00      A
ATOM   4367  O   LEU   304      51.937  41.604  55.667  0.00  0.00      A
ATOM   4368  N   VAL   305      52.762  39.587  55.163  0.00  0.00      A
ATOM   4369  H   VAL   305      52.538  38.622  54.929  0.00  0.00      A
ATOM   4370  CA  VAL   305      54.189  39.959  55.284  0.00  0.00      A
ATOM   4371  HA  VAL   305      54.309  40.617  56.144  0.00  0.00      A
ATOM   4372  CB  VAL   305      55.033  38.692  55.554  0.00  0.00      A
ATOM   4373  HB  VAL   305      54.799  37.941  54.799  0.00  0.00      A
ATOM   4374  CG1 VAL   305      56.549  38.925  55.541  0.00  0.00      A
ATOM   4375 HG11 VAL   305      57.066  37.997  55.790  0.00  0.00      A
ATOM   4376 HG12 VAL   305      56.880  39.243  54.554  0.00  0.00      A
ATOM   4377 HG13 VAL   305      56.810  39.680  56.281  0.00  0.00      A
ATOM   4378  CG2 VAL   305      54.697  38.130  56.945  0.00  0.00      A
ATOM   4379 HG21 VAL   305      53.639  37.883  57.018  0.00  0.00      A
ATOM   4380 HG22 VAL   305      54.938  38.863  57.716  0.00  0.00      A
ATOM   4381 HG23 VAL   305      55.273  37.225  57.135  0.00  0.00      A
ATOM   4382  C   VAL   305      54.696  40.749  54.064  0.00  0.00      A
ATOM   4383  O   VAL   305      55.542  41.636  54.209  0.00  0.00      A
ATOM   4384  N   VAL   306      54.090  40.572  52.885  0.00  0.00      A
ATOM   4385  H   VAL   306      53.425  39.807  52.804  0.00  0.00      A
ATOM   4386  CA  VAL   306      54.384  41.366  51.673  0.00  0.00      A
ATOM   4387  HA  VAL   306      55.433  41.664  51.697  0.00  0.00      A
ATOM   4388  CB  VAL   306      54.192  40.491  50.417  0.00  0.00      A
ATOM   4389  HB  VAL   306      53.192  40.056  50.420  0.00  0.00      A
ATOM   4390  CG1 VAL   306      54.382  41.281  49.120  0.00  0.00      A
ATOM   4391 HG11 VAL   306      53.558  41.981  48.982  0.00  0.00      A
ATOM   4392 HG12 VAL   306      54.396  40.601  48.269  0.00  0.00      A
ATOM   4393 HG13 VAL   306      55.325  41.824  49.160  0.00  0.00      A
ATOM   4394  CG2 VAL   306      55.236  39.364  50.384  0.00  0.00      A
ATOM   4395 HG21 VAL   306      56.240  39.783  50.308  0.00  0.00      A
ATOM   4396 HG22 VAL   306      55.177  38.757  51.286  0.00  0.00      A
ATOM   4397 HG23 VAL   306      55.051  38.712  49.530  0.00  0.00      A
ATOM   4398  C   VAL   306      53.569  42.671  51.596  0.00  0.00      A
ATOM   4399  O   VAL   306      54.105  43.695  51.166  0.00  0.00      A
ATOM   4400  N   LEU   307      52.372  42.712  52.191  0.00  0.00      A
ATOM   4401  H   LEU   307      51.975  41.828  52.489  0.00  0.00      A
ATOM   4402  CA  LEU   307      51.604  43.936  52.455  0.00  0.00      A
ATOM   4403  HA  LEU   307      51.486  44.497  51.527  0.00  0.00      A
ATOM   4404  CB  LEU   307      50.217  43.581  53.027  0.00  0.00      A
ATOM   4405  HB3 LEU   307      50.354  42.856  53.828  0.00  0.00      A
ATOM   4406  HB2 LEU   307      49.779  44.475  53.475  0.00  0.00      A
ATOM   4407  CG  LEU   307      49.204  43.024  52.012  0.00  0.00      A
ATOM   4408  HG  LEU   307      49.650  42.206  51.453  0.00  0.00      A
ATOM   4409  CD1 LEU   307      47.973  42.501  52.752  0.00  0.00      A
ATOM   4410 HD11 LEU   307      47.343  41.967  52.047  0.00  0.00      A
ATOM   4411 HD12 LEU   307      47.417  43.322  53.204  0.00  0.00      A
ATOM   4412 HD13 LEU   307      48.267  41.797  53.526  0.00  0.00      A
ATOM   4413  CD2 LEU   307      48.734  44.086  51.016  0.00  0.00      A
ATOM   4414 HD21 LEU   307      47.980  43.660  50.353  0.00  0.00      A
ATOM   4415 HD22 LEU   307      48.309  44.939  51.546  0.00  0.00      A
ATOM   4416 HD23 LEU   307      49.570  44.428  50.409  0.00  0.00      A
ATOM   4417  C   LEU   307      52.328  44.851  53.446  0.00  0.00      A
ATOM   4418  O   LEU   307      52.382  46.060  53.227  0.00  0.00      A
ATOM   4419  N   ALA   308      52.926  44.292  54.504  0.00  0.00      A
ATOM   4420  H   ALA   308      52.790  43.299  54.656  0.00  0.00      A
ATOM   4421  CA  ALA   308      53.674  45.040  55.520  0.00  0.00      A
ATOM   4422  HA  ALA   308      53.062  45.881  55.852  0.00  0.00      A
ATOM   4423  CB  ALA   308      53.901  44.109  56.718  0.00  0.00      A
ATOM   4424  HB1 ALA   308      52.941  43.777  57.115  0.00  0.00      A
ATOM   4425  HB2 ALA   308      54.485  43.240  56.413  0.00  0.00      A
ATOM   4426  HB3 ALA   308      54.434  44.641  57.507  0.00  0.00      A
ATOM   4427  C   ALA   308      55.014  45.629  55.026  0.00  0.00      A
ATOM   4428  O   ALA   308      55.612  46.465  55.715  0.00  0.00      A
ATOM   4429  N   ARG   309      55.535  45.181  53.873  0.00  0.00      A
ATOM   4430  H   ARG   309      55.003  44.504  53.339  0.00  0.00      A
ATOM   4431  CA  ARG   309      56.840  45.618  53.355  0.00  0.00      A
ATOM   4432  HA  ARG   309      57.589  45.353  54.102  0.00  0.00      A
ATOM   4433  CB  ARG   309      57.185  44.876  52.055  0.00  0.00      A
ATOM   4434  HB3 ARG   309      57.112  43.804  52.237  0.00  0.00      A
ATOM   4435  HB2 ARG   309      56.477  45.146  51.269  0.00  0.00      A
ATOM   4436  CG  ARG   309      58.612  45.238  51.606  0.00  0.00      A
ATOM   4437  HG3 ARG   309      58.626  46.279  51.285  0.00  0.00      A
ATOM   4438  HG2 ARG   309      59.302  45.125  52.444  0.00  0.00      A
ATOM   4439  CD  ARG   309      59.120  44.385  50.445  0.00  0.00      A
ATOM   4440  HD3 ARG   309      60.101  44.765  50.149  0.00  0.00      A
ATOM   4441  HD2 ARG   309      58.438  44.488  49.598  0.00  0.00      A
ATOM   4442  NE  ARG   309      59.236  42.968  50.829  0.00  0.00      A
ATOM   4443  HE  ARG   309      58.866  42.679  51.730  0.00  0.00      A
ATOM   4444  CZ  ARG   309      59.792  42.012  50.120  0.00  0.00      A
ATOM   4445  NH1 ARG   309      60.376  42.236  48.980  0.00  0.00      A
ATOM   4446 HH11 ARG   309      60.751  41.449  48.459  0.00  0.00      A
ATOM   4447 HH12 ARG   309      60.448  43.182  48.619  0.00  0.00      A
ATOM   4448  NH2 ARG   309      59.757  40.788  50.555  0.00  0.00      A
ATOM   4449 HH21 ARG   309      60.157  40.045  50.000  0.00  0.00      A
ATOM   4450 HH22 ARG   309      59.286  40.600  51.433  0.00  0.00      A
ATOM   4451  C   ARG   309      56.901  47.134  53.170  0.00  0.00      A
ATOM   4452  O   ARG   309      56.085  47.722  52.457  0.00  0.00      A
ATOM   4453  N   GLY   310      57.900  47.753  53.793  0.00  0.00      A
ATOM   4454  H   GLY   310      58.485  47.191  54.403  0.00  0.00      A
ATOM   4455  CA  GLY   310      58.201  49.178  53.698  0.00  0.00      A
ATOM   4456  HA3 GLY   310      59.272  49.313  53.844  0.00  0.00      A
ATOM   4457  HA2 GLY   310      57.944  49.532  52.703  0.00  0.00      A
ATOM   4458  C   GLY   310      57.471  50.058  54.716  0.00  0.00      A
ATOM   4459  O   GLY   310      57.772  51.252  54.778  0.00  0.00      A
ATOM   4460  N   LEU   311      56.552  49.505  55.523  0.00  0.00      A
ATOM   4461  H   LEU   311      56.351  48.517  55.414  0.00  0.00      A
ATOM   4462  CA  LEU   311      55.764  50.262  56.512  0.00  0.00      A
ATOM   4463  HA  LEU   311      56.358  51.133  56.794  0.00  0.00      A
ATOM   4464  CB  LEU   311      54.467  50.803  55.877  0.00  0.00      A
ATOM   4465  HB3 LEU   311      54.722  51.285  54.938  0.00  0.00      A
ATOM   4466  HB2 LEU   311      54.090  51.580  56.544  0.00  0.00      A
ATOM   4467  CG  LEU   311      53.325  49.795  55.623  0.00  0.00      A
ATOM   4468  HG  LEU   311      53.236  49.104  56.461  0.00  0.00      A
ATOM   4469  CD1 LEU   311      52.001  50.543  55.476  0.00  0.00      A
ATOM   4470 HD11 LEU   311      51.190  49.838  55.292  0.00  0.00      A
ATOM   4471 HD12 LEU   311      51.779  51.092  56.391  0.00  0.00      A
ATOM   4472 HD13 LEU   311      52.056  51.244  54.643  0.00  0.00      A
ATOM   4473  CD2 LEU   311      53.527  49.001  54.335  0.00  0.00      A
ATOM   4474 HD21 LEU   311      53.607  49.676  53.484  0.00  0.00      A
ATOM   4475 HD22 LEU   311      52.667  48.354  54.183  0.00  0.00      A
ATOM   4476 HD23 LEU   311      54.416  48.385  54.404  0.00  0.00      A
ATOM   4477  C   LEU   311      55.500  49.533  57.844  0.00  0.00      A
ATOM   4478  O   LEU   311      54.721  50.029  58.663  0.00  0.00      A
ATOM   4479  N   ALA   312      56.175  48.411  58.097  0.00  0.00      A
ATOM   4480  H   ALA   312      56.787  48.053  57.379  0.00  0.00      A
ATOM   4481  CA  ALA   312      56.256  47.783  59.419  0.00  0.00      A
ATOM   4482  HA  ALA   312      55.250  47.494  59.728  0.00  0.00      A
ATOM   4483  CB  ALA   312      57.108  46.516  59.259  0.00  0.00      A
ATOM   4484  HB1 ALA   312      58.108  46.783  58.913  0.00  0.00      A
ATOM   4485  HB2 ALA   312      57.200  45.989  60.206  0.00  0.00      A
ATOM   4486  HB3 ALA   312      56.639  45.851  58.535  0.00  0.00      A
ATOM   4487  C   ALA   312      56.845  48.737  60.493  0.00  0.00      A
ATOM   4488  O   ALA   312      57.502  49.722  60.133  0.00  0.00      A
ATOM   4489  N   PRO   313      56.679  48.443  61.798  0.00  0.00      A
ATOM   4490  CD  PRO   313      55.793  47.431  62.361  0.00  0.00      A
ATOM   4491  HD3 PRO   313      55.903  46.469  61.867  0.00  0.00      A
ATOM   4492  HD2 PRO   313      54.760  47.774  62.286  0.00  0.00      A
ATOM   4493  CG  PRO   313      56.184  47.303  63.831  0.00  0.00      A
ATOM   4494  HG3 PRO   313      56.999  46.586  63.932  0.00  0.00      A
ATOM   4495  HG2 PRO   313      55.336  47.015  64.454  0.00  0.00      A
ATOM   4496  CB  PRO   313      56.691  48.703  64.166  0.00  0.00      A
ATOM   4497  HB3 PRO   313      55.842  49.358  64.367  0.00  0.00      A
ATOM   4498  HB2 PRO   313      57.368  48.692  65.021  0.00  0.00      A
ATOM   4499  CA  PRO   313      57.380  49.150  62.870  0.00  0.00      A
ATOM   4500  HA  PRO   313      57.248  50.225  62.753  0.00  0.00      A
ATOM   4501  C   PRO   313      58.889  48.843  62.888  0.00  0.00      A
ATOM   4502  O   PRO   313      59.379  47.897  62.260  0.00  0.00      A
ATOM   4503  N   GLU   314      59.642  49.624  63.662  0.00  0.00      A
ATOM   4504  H   GLU   314      59.221  50.421  64.125  0.00  0.00      A
ATOM   4505  CA  GLU   314      61.062  49.381  63.908  0.00  0.00      A
ATOM   4506  HA  GLU   314      61.508  49.027  62.982  0.00  0.00      A
ATOM   4507  CB  GLU   314      61.732  50.708  64.284  0.00  0.00      A
ATOM   4508  HB3 GLU   314      61.437  51.460  63.550  0.00  0.00      A
ATOM   4509  HB2 GLU   314      61.388  51.026  65.269  0.00  0.00      A
ATOM   4510  CG  GLU   314      63.259  50.602  64.286  0.00  0.00      A
ATOM   4511  HG3 GLU   314      63.567  49.879  65.043  0.00  0.00      A
ATOM   4512  HG2 GLU   314      63.600  50.244  63.317  0.00  0.00      A
ATOM   4513  CD  GLU   314      63.943  51.939  64.557  0.00  0.00      A
ATOM   4514  OE1 GLU   314      65.028  51.927  65.170  0.00  0.00      A
ATOM   4515  OE2 GLU   314      63.449  53.018  64.152  0.00  0.00      A
ATOM   4516  C   GLU   314      61.280  48.305  64.987  0.00  0.00      A
ATOM   4517  O   GLU   314      60.716  48.363  66.087  0.00  0.00      A
ATOM   4518  N   GLY   315      62.177  47.358  64.716  0.00  0.00      A
ATOM   4519  H   GLY   315      62.634  47.363  63.807  0.00  0.00      A
ATOM   4520  CA  GLY   315      62.587  46.311  65.652  0.00  0.00      A
ATOM   4521  HA3 GLY   315      61.709  45.816  66.068  0.00  0.00      A
ATOM   4522  HA2 GLY   315      63.154  46.760  66.467  0.00  0.00      A
ATOM   4523  C   GLY   315      63.462  45.260  64.975  0.00  0.00      A
ATOM   4524  O   GLY   315      63.645  45.279  63.757  0.00  0.00      A
ATOM   4525  N   THR   316      64.052  44.351  65.747  0.00  0.00      A
ATOM   4526  H   THR   316      63.965  44.330  66.753  0.00  0.00      A
ATOM   4527  CA  THR   316      65.049  43.409  65.264  0.00  0.00      A
ATOM   4528  HA  THR   316      65.761  44.018  64.707  0.00  0.00      A
ATOM   4529  CB  THR   316      65.804  42.754  66.492  0.00  0.00      A
ATOM   4530  HB  THR   316      66.533  41.993  66.215  0.00  0.00      A
ATOM   4531  CG2 THR   316      66.564  43.837  67.251  0.00  0.00      A
ATOM   4532 HG21 THR   316      67.086  44.578  66.646  0.00  0.00      A
ATOM   4533 HG22 THR   316      65.972  44.135  68.116  0.00  0.00      A
ATOM   4534 HG23 THR   316      67.338  43.244  67.738  0.00  0.00      A
ATOM   4535  OG1 THR   316      64.797  42.253  67.397  0.00  0.00      A
ATOM   4536  HG1 THR   316      65.300  41.747  68.039  0.00  0.00      A
ATOM   4537  C   THR   316      64.500  42.247  64.427  0.00  0.00      A
ATOM   4538  O   THR   316      65.244  41.707  63.566  0.00  0.00      A
ATOM   4539  N   GLU   317      63.189  41.965  64.399  0.00  0.00      A
ATOM   4540  H   GLU   317      62.575  42.433  65.056  0.00  0.00      A
ATOM   4541  CA  GLU   317      62.576  41.051  63.400  0.00  0.00      A
ATOM   4542  HA  GLU   317      63.093  41.200  62.452  0.00  0.00      A
ATOM   4543  CB  GLU   317      62.810  39.570  63.782  0.00  0.00      A
ATOM   4544  HB3 GLU   317      63.866  39.446  64.012  0.00  0.00      A
ATOM   4545  HB2 GLU   317      62.234  39.310  64.671  0.00  0.00      A
ATOM   4546  CG  GLU   317      62.461  38.607  62.631  0.00  0.00      A
ATOM   4547  HG3 GLU   317      62.930  38.970  61.713  0.00  0.00      A
ATOM   4548  HG2 GLU   317      61.381  38.607  62.468  0.00  0.00      A
ATOM   4549  CD  GLU   317      62.941  37.170  62.892  0.00  0.00      A
ATOM   4550  OE1 GLU   317      64.157  36.894  62.731  0.00  0.00      A
ATOM   4551  OE2 GLU   317      62.102  36.286  63.187  0.00  0.00      A
ATOM   4552  C   GLU   317      61.087  41.377  63.129  0.00  0.00      A
ATOM   4553  O   GLU   317      60.208  40.712  63.682  0.00  0.00      A
ATOM   4554  N   PRO   318      60.775  42.495  62.435  0.00  0.00      A
ATOM   4555  CD  PRO   318      61.720  43.401  61.805  0.00  0.00      A
ATOM   4556  HD3 PRO   318      61.952  43.043  60.801  0.00  0.00      A
ATOM   4557  HD2 PRO   318      62.633  43.501  62.382  0.00  0.00      A
ATOM   4558  CG  PRO   318      61.005  44.746  61.720  0.00  0.00      A
ATOM   4559  HG3 PRO   318      61.074  45.264  62.678  0.00  0.00      A
ATOM   4560  HG2 PRO   318      61.399  45.366  60.915  0.00  0.00      A
ATOM   4561  CB  PRO   318      59.561  44.330  61.468  0.00  0.00      A
ATOM   4562  HB3 PRO   318      59.423  44.163  60.398  0.00  0.00      A
ATOM   4563  HB2 PRO   318      58.861  45.085  61.829  0.00  0.00      A
ATOM   4564  CA  PRO   318      59.412  43.009  62.240  0.00  0.00      A
ATOM   4565  HA  PRO   318      58.999  43.226  63.222  0.00  0.00      A
ATOM   4566  C   PRO   318      58.455  42.065  61.492  0.00  0.00      A
ATOM   4567  O   PRO   318      58.891  41.268  60.658  0.00  0.00      A
ATOM   4568  N   VAL   319      57.165  42.424  61.497  0.00  0.00      A
ATOM   4569  H   VAL   319      56.895  43.109  62.196  0.00  0.00      A
ATOM   4570  CA  VAL   319      56.060  41.835  60.694  0.00  0.00      A
ATOM   4571  HA  VAL   319      56.060  40.763  60.892  0.00  0.00      A
ATOM   4572  CB  VAL   319      54.691  42.379  61.167  0.00  0.00      A
ATOM   4573  HB  VAL   319      53.917  42.042  60.483  0.00  0.00      A
ATOM   4574  CG1 VAL   319      54.320  41.810  62.538  0.00  0.00      A
ATOM   4575 HG11 VAL   319      55.061  42.080  63.287  0.00  0.00      A
ATOM   4576 HG12 VAL   319      54.262  40.724  62.474  0.00  0.00      A
ATOM   4577 HG13 VAL   319      53.345  42.196  62.840  0.00  0.00      A
ATOM   4578  CG2 VAL   319      54.630  43.911  61.217  0.00  0.00      A
ATOM   4579 HG21 VAL   319      54.928  44.328  60.256  0.00  0.00      A
ATOM   4580 HG22 VAL   319      55.277  44.290  62.006  0.00  0.00      A
ATOM   4581 HG23 VAL   319      53.606  44.221  61.430  0.00  0.00      A
ATOM   4582  C   VAL   319      56.168  41.949  59.155  0.00  0.00      A
ATOM   4583  O   VAL   319      55.273  41.484  58.449  0.00  0.00      A
ATOM   4584  N   SER   320      57.285  42.444  58.614  0.00  0.00      A
ATOM   4585  H   SER   320      57.982  42.813  59.244  0.00  0.00      A
ATOM   4586  CA  SER   320      57.635  42.418  57.180  0.00  0.00      A
ATOM   4587  HA  SER   320      56.799  42.016  56.609  0.00  0.00      A
ATOM   4588  CB  SER   320      57.880  43.840  56.683  0.00  0.00      A
ATOM   4589  HB3 SER   320      56.959  44.415  56.772  0.00  0.00      A
ATOM   4590  HB2 SER   320      58.175  43.809  55.634  0.00  0.00      A
ATOM   4591  OG  SER   320      58.898  44.459  57.443  0.00  0.00      A
ATOM   4592  HG  SER   320      59.150  45.277  56.965  0.00  0.00      A
ATOM   4593  C   SER   320      58.859  41.545  56.846  0.00  0.00      A
ATOM   4594  O   SER   320      59.112  41.272  55.671  0.00  0.00      A
ATOM   4595  N   LEU   321      59.501  40.964  57.865  0.00  0.00      A
ATOM   4596  H   LEU   321      59.201  41.222  58.796  0.00  0.00      A
ATOM   4597  CA  LEU   321      60.619  40.018  57.765  0.00  0.00      A
ATOM   4598  HA  LEU   321      60.807  39.796  56.715  0.00  0.00      A
ATOM   4599  CB  LEU   321      61.866  40.697  58.370  0.00  0.00      A
ATOM   4600  HB3 LEU   321      61.686  40.844  59.436  0.00  0.00      A
ATOM   4601  HB2 LEU   321      61.989  41.682  57.915  0.00  0.00      A
ATOM   4602  CG  LEU   321      63.184  39.913  58.199  0.00  0.00      A
ATOM   4603  HG  LEU   321      63.065  38.895  58.563  0.00  0.00      A
ATOM   4604  CD1 LEU   321      63.636  39.874  56.736  0.00  0.00      A
ATOM   4605 HD11 LEU   321      62.907  39.336  56.131  0.00  0.00      A
ATOM   4606 HD12 LEU   321      63.748  40.887  56.348  0.00  0.00      A
ATOM   4607 HD13 LEU   321      64.588  39.351  56.665  0.00  0.00      A
ATOM   4608  CD2 LEU   321      64.286  40.572  59.026  0.00  0.00      A
ATOM   4609 HD21 LEU   321      65.217  40.016  58.909  0.00  0.00      A
ATOM   4610 HD22 LEU   321      64.433  41.600  58.699  0.00  0.00      A
ATOM   4611 HD23 LEU   321      64.013  40.563  60.080  0.00  0.00      A
ATOM   4612  C   LEU   321      60.311  38.686  58.477  0.00  0.00      A
ATOM   4613  O   LEU   321      60.871  37.650  58.118  0.00  0.00      A
ATOM   4614  N   ASN   322      59.404  38.680  59.457  0.00  0.00      A
ATOM   4615  H   ASN   322      59.013  39.563  59.758  0.00  0.00      A
ATOM   4616  CA  ASN   322      59.000  37.474  60.173  0.00  0.00      A
ATOM   4617  HA  ASN   322      59.901  37.058  60.623  0.00  0.00      A
ATOM   4618  CB  ASN   322      58.043  37.861  61.312  0.00  0.00      A
ATOM   4619  HB3 ASN   322      57.034  38.009  60.924  0.00  0.00      A
ATOM   4620  HB2 ASN   322      58.370  38.788  61.784  0.00  0.00      A
ATOM   4621  CG  ASN   322      58.025  36.774  62.365  0.00  0.00      A
ATOM   4622  OD1 ASN   322      57.375  35.750  62.211  0.00  0.00      A
ATOM   4623  ND2 ASN   322      58.943  36.837  63.297  0.00  0.00      A
ATOM   4624 HD21 ASN   322      59.496  37.671  63.406  0.00  0.00      A
ATOM   4625 HD22 ASN   322      59.046  36.067  63.939  0.00  0.00      A
ATOM   4626  C   ASN   322      58.408  36.409  59.221  0.00  0.00      A
ATOM   4627  O   ASN   322      57.612  36.725  58.338  0.00  0.00      A
ATOM   4628  N   ALA   323      58.907  35.174  59.330  0.00  0.00      A
ATOM   4629  H   ALA   323      59.546  35.017  60.099  0.00  0.00      A
ATOM   4630  CA  ALA   323      58.694  34.032  58.425  0.00  0.00      A
ATOM   4631  HA  ALA   323      59.421  33.274  58.719  0.00  0.00      A
ATOM   4632  CB  ALA   323      57.305  33.436  58.706  0.00  0.00      A
ATOM   4633  HB1 ALA   323      57.213  33.195  59.765  0.00  0.00      A
ATOM   4634  HB2 ALA   323      57.171  32.520  58.130  0.00  0.00      A
ATOM   4635  HB3 ALA   323      56.527  34.148  58.430  0.00  0.00      A
ATOM   4636  C   ALA   323      58.962  34.267  56.914  0.00  0.00      A
ATOM   4637  O   ALA   323      58.729  33.359  56.111  0.00  0.00      A
ATOM   4638  N   TRP   324      59.508  35.422  56.505  0.00  0.00      A
ATOM   4639  H   TRP   324      59.690  36.132  57.203  0.00  0.00      A
ATOM   4640  CA  TRP   324      59.708  35.786  55.095  0.00  0.00      A
ATOM   4641  HA  TRP   324      58.731  35.870  54.618  0.00  0.00      A
ATOM   4642  CB  TRP   324      60.397  37.157  55.014  0.00  0.00      A
ATOM   4643  HB3 TRP   324      61.260  37.150  55.679  0.00  0.00      A
ATOM   4644  HB2 TRP   324      59.706  37.927  55.362  0.00  0.00      A
ATOM   4645  CG  TRP   324      60.892  37.530  53.651  0.00  0.00      A
ATOM   4646  CD1 TRP   324      62.198  37.628  53.311  0.00  0.00      A
ATOM   4647  HD1 TRP   324      63.028  37.514  53.999  0.00  0.00      A
ATOM   4648  NE1 TRP   324      62.312  37.788  51.947  0.00  0.00      A
ATOM   4649  HE1 TRP   324      63.212  37.828  51.467  0.00  0.00      A
ATOM   4650  CE2 TRP   324      61.082  37.727  51.328  0.00  0.00      A
ATOM   4651  CZ2 TRP   324      60.688  37.729  49.983  0.00  0.00      A
ATOM   4652  HZ2 TRP   324      61.429  37.769  49.200  0.00  0.00      A
ATOM   4653  CH2 TRP   324      59.321  37.647  49.669  0.00  0.00      A
ATOM   4654  HH2 TRP   324      58.998  37.617  48.638  0.00  0.00      A
ATOM   4655  CZ3 TRP   324      58.372  37.579  50.702  0.00  0.00      A
ATOM   4656  HZ3 TRP   324      57.322  37.495  50.459  0.00  0.00      A
ATOM   4657  CE3 TRP   324      58.777  37.569  52.051  0.00  0.00      A
ATOM   4658  HE3 TRP   324      58.035  37.469  52.830  0.00  0.00      A
ATOM   4659  CD2 TRP   324      60.144  37.644  52.401  0.00  0.00      A
ATOM   4660  C   TRP   324      60.494  34.741  54.287  0.00  0.00      A
ATOM   4661  O   TRP   324      60.002  34.260  53.267  0.00  0.00      A
ATOM   4662  N   TYR   325      61.659  34.302  54.772  0.00  0.00      A
ATOM   4663  H   TYR   325      61.973  34.643  55.669  0.00  0.00      A
ATOM   4664  CA  TYR   325      62.493  33.330  54.056  0.00  0.00      A
ATOM   4665  HA  TYR   325      62.570  33.647  53.017  0.00  0.00      A
ATOM   4666  CB  TYR   325      63.910  33.297  54.638  0.00  0.00      A
ATOM   4667  HB3 TYR   325      63.871  32.858  55.631  0.00  0.00      A
ATOM   4668  HB2 TYR   325      64.517  32.632  54.021  0.00  0.00      A
ATOM   4669  CG  TYR   325      64.607  34.643  54.715  0.00  0.00      A
ATOM   4670  CD1 TYR   325      64.770  35.291  55.955  0.00  0.00      A
ATOM   4671  HD1 TYR   325      64.386  34.842  56.861  0.00  0.00      A
ATOM   4672  CE1 TYR   325      65.446  36.525  56.025  0.00  0.00      A
ATOM   4673  HE1 TYR   325      65.576  37.016  56.979  0.00  0.00      A
ATOM   4674  CZ  TYR   325      65.962  37.111  54.860  0.00  0.00      A
ATOM   4675  OH  TYR   325      66.656  38.280  54.935  0.00  0.00      A
ATOM   4676  HH  TYR   325      67.091  38.470  54.078  0.00  0.00      A
ATOM   4677  CE2 TYR   325      65.792  36.472  53.622  0.00  0.00      A
ATOM   4678  HE2 TYR   325      66.192  36.921  52.726  0.00  0.00      A
ATOM   4679  CD2 TYR   325      65.116  35.239  53.546  0.00  0.00      A
ATOM   4680  HD2 TYR   325      65.001  34.744  52.589  0.00  0.00      A
ATOM   4681  C   TYR   325      61.887  31.919  54.073  0.00  0.00      A
ATOM   4682  O   TYR   325      61.843  31.261  53.036  0.00  0.00      A
ATOM   4683  N   ALA   326      61.270  31.513  55.188  0.00  0.00      A
ATOM   4684  H   ALA   326      61.308  32.121  56.000  0.00  0.00      A
ATOM   4685  CA  ALA   326      60.580  30.226  55.314  0.00  0.00      A
ATOM   4686  HA  ALA   326      61.293  29.432  55.085  0.00  0.00      A
ATOM   4687  CB  ALA   326      60.131  30.065  56.771  0.00  0.00      A
ATOM   4688  HB1 ALA   326      61.000  30.104  57.430  0.00  0.00      A
ATOM   4689  HB2 ALA   326      59.637  29.103  56.901  0.00  0.00      A
ATOM   4690  HB3 ALA   326      59.438  30.861  57.045  0.00  0.00      A
ATOM   4691  C   ALA   326      59.391  30.071  54.342  0.00  0.00      A
ATOM   4692  O   ALA   326      59.111  28.963  53.868  0.00  0.00      A
ATOM   4693  N   MET   327      58.726  31.179  53.995  0.00  0.00      A
ATOM   4694  H   MET   327      58.979  32.044  54.463  0.00  0.00      A
ATOM   4695  CA  MET   327      57.661  31.227  52.985  0.00  0.00      A
ATOM   4696  HA  MET   327      57.113  30.284  52.988  0.00  0.00      A
ATOM   4697  CB  MET   327      56.675  32.348  53.321  0.00  0.00      A
ATOM   4698  HB3 MET   327      55.938  32.412  52.520  0.00  0.00      A
ATOM   4699  HB2 MET   327      57.212  33.294  53.383  0.00  0.00      A
ATOM   4700  CG  MET   327      55.926  32.088  54.631  0.00  0.00      A
ATOM   4701  HG3 MET   327      55.451  31.109  54.567  0.00  0.00      A
ATOM   4702  HG2 MET   327      56.631  32.068  55.462  0.00  0.00      A
ATOM   4703  SD  MET   327      54.640  33.309  54.988  0.00  0.00      A
ATOM   4704  CE  MET   327      55.633  34.798  55.283  0.00  0.00      A
ATOM   4705  HE1 MET   327      56.307  34.634  56.122  0.00  0.00      A
ATOM   4706  HE2 MET   327      54.967  35.628  55.515  0.00  0.00      A
ATOM   4707  HE3 MET   327      56.212  35.047  54.395  0.00  0.00      A
ATOM   4708  C   MET   327      58.192  31.442  51.561  0.00  0.00      A
ATOM   4709  O   MET   327      57.724  30.769  50.649  0.00  0.00      A
ATOM   4710  N   LEU   328      59.256  32.230  51.376  0.00  0.00      A
ATOM   4711  H   LEU   328      59.591  32.773  52.167  0.00  0.00      A
ATOM   4712  CA  LEU   328      59.998  32.351  50.110  0.00  0.00      A
ATOM   4713  HA  LEU   328      59.305  32.694  49.343  0.00  0.00      A
ATOM   4714  CB  LEU   328      61.093  33.416  50.315  0.00  0.00      A
ATOM   4715  HB3 LEU   328      60.627  34.328  50.692  0.00  0.00      A
ATOM   4716  HB2 LEU   328      61.776  33.046  51.076  0.00  0.00      A
ATOM   4717  CG  LEU   328      61.927  33.781  49.076  0.00  0.00      A
ATOM   4718  HG  LEU   328      62.398  32.886  48.676  0.00  0.00      A
ATOM   4719  CD1 LEU   328      61.073  34.425  47.984  0.00  0.00      A
ATOM   4720 HD11 LEU   328      60.320  33.719  47.638  0.00  0.00      A
ATOM   4721 HD12 LEU   328      61.700  34.683  47.132  0.00  0.00      A
ATOM   4722 HD13 LEU   328      60.576  35.315  48.368  0.00  0.00      A
ATOM   4723  CD2 LEU   328      63.030  34.761  49.482  0.00  0.00      A
ATOM   4724 HD21 LEU   328      63.655  34.299  50.245  0.00  0.00      A
ATOM   4725 HD22 LEU   328      63.656  34.993  48.621  0.00  0.00      A
ATOM   4726 HD23 LEU   328      62.596  35.674  49.884  0.00  0.00      A
ATOM   4727  C   LEU   328      60.586  31.002  49.640  0.00  0.00      A
ATOM   4728  O   LEU   328      60.716  30.743  48.443  0.00  0.00      A
ATOM   4729  N   ASP   329      60.883  30.103  50.574  0.00  0.00      A
ATOM   4730  H   ASP   329      60.903  30.422  51.538  0.00  0.00      A
ATOM   4731  CA  ASP   329      61.267  28.718  50.303  0.00  0.00      A
ATOM   4732  HA  ASP   329      62.023  28.703  49.517  0.00  0.00      A
ATOM   4733  CB  ASP   329      61.879  28.158  51.588  0.00  0.00      A
ATOM   4734  HB3 ASP   329      62.583  28.880  52.004  0.00  0.00      A
ATOM   4735  HB2 ASP   329      61.101  27.976  52.331  0.00  0.00      A
ATOM   4736  CG  ASP   329      62.634  26.878  51.298  0.00  0.00      A
ATOM   4737  OD1 ASP   329      63.737  26.977  50.720  0.00  0.00      A
ATOM   4738  OD2 ASP   329      62.171  25.783  51.696  0.00  0.00      A
ATOM   4739  C   ASP   329      60.086  27.834  49.856  0.00  0.00      A
ATOM   4740  O   ASP   329      60.195  27.081  48.886  0.00  0.00      A
ATOM   4741  N   ASP   330      58.934  27.971  50.517  0.00  0.00      A
ATOM   4742  H   ASP   330      58.896  28.656  51.262  0.00  0.00      A
ATOM   4743  CA  ASP   330      57.697  27.257  50.180  0.00  0.00      A
ATOM   4744  HA  ASP   330      57.911  26.187  50.139  0.00  0.00      A
ATOM   4745  CB  ASP   330      56.682  27.521  51.302  0.00  0.00      A
ATOM   4746  HB3 ASP   330      57.148  27.306  52.264  0.00  0.00      A
ATOM   4747  HB2 ASP   330      56.395  28.571  51.301  0.00  0.00      A
ATOM   4748  CG  ASP   330      55.443  26.646  51.161  0.00  0.00      A
ATOM   4749  OD1 ASP   330      54.308  27.181  51.120  0.00  0.00      A
ATOM   4750  OD2 ASP   330      55.615  25.403  51.119  0.00  0.00      A
ATOM   4751  C   ASP   330      57.121  27.678  48.814  0.00  0.00      A
ATOM   4752  O   ASP   330      56.734  26.828  48.007  0.00  0.00      A
ATOM   4753  N   GLN   331      57.235  28.974  48.517  0.00  0.00      A
ATOM   4754  H   GLN   331      57.567  29.574  49.266  0.00  0.00      A
ATOM   4755  CA  GLN   331      56.963  29.631  47.243  0.00  0.00      A
ATOM   4756  HA  GLN   331      55.919  29.480  46.977  0.00  0.00      A
ATOM   4757  CB  GLN   331      57.198  31.138  47.470  0.00  0.00      A
ATOM   4758  HB3 GLN   331      56.501  31.467  48.242  0.00  0.00      A
ATOM   4759  HB2 GLN   331      58.203  31.295  47.857  0.00  0.00      A
ATOM   4760  CG  GLN   331      56.991  32.048  46.253  0.00  0.00      A
ATOM   4761  HG3 GLN   331      56.864  33.072  46.602  0.00  0.00      A
ATOM   4762  HG2 GLN   331      56.071  31.755  45.750  0.00  0.00      A
ATOM   4763  CD  GLN   331      58.164  32.042  45.274  0.00  0.00      A
ATOM   4764  OE1 GLN   331      59.329  32.163  45.635  0.00  0.00      A
ATOM   4765  NE2 GLN   331      57.901  31.865  44.002  0.00  0.00      A
ATOM   4766 HE21 GLN   331      58.668  31.907  43.355  0.00  0.00      A
ATOM   4767 HE22 GLN   331      56.938  31.735  43.699  0.00  0.00      A
ATOM   4768  C   GLN   331      57.810  29.049  46.106  0.00  0.00      A
ATOM   4769  O   GLN   331      57.252  28.529  45.143  0.00  0.00      A
ATOM   4770  N   ALA   332      59.132  28.969  46.268  0.00  0.00      A
ATOM   4771  H   ALA   332      59.546  29.399  47.086  0.00  0.00      A
ATOM   4772  CA  ALA   332      60.031  28.447  45.237  0.00  0.00      A
ATOM   4773  HA  ALA   332      59.886  29.025  44.323  0.00  0.00      A
ATOM   4774  CB  ALA   332      61.461  28.665  45.717  0.00  0.00      A
ATOM   4775  HB1 ALA   332      61.640  28.131  46.653  0.00  0.00      A
ATOM   4776  HB2 ALA   332      62.150  28.308  44.959  0.00  0.00      A
ATOM   4777  HB3 ALA   332      61.628  29.727  45.867  0.00  0.00      A
ATOM   4778  C   ALA   332      59.798  26.963  44.898  0.00  0.00      A
ATOM   4779  O   ALA   332      59.730  26.593  43.722  0.00  0.00      A
ATOM   4780  N   ARG   333      59.580  26.125  45.920  0.00  0.00      A
ATOM   4781  H   ARG   333      59.657  26.506  46.860  0.00  0.00      A
ATOM   4782  CA  ARG   333      59.290  24.686  45.768  0.00  0.00      A
ATOM   4783  HA  ARG   333      59.979  24.271  45.027  0.00  0.00      A
ATOM   4784  CB  ARG   333      59.547  23.975  47.107  0.00  0.00      A
ATOM   4785  HB3 ARG   333      58.990  24.472  47.904  0.00  0.00      A
ATOM   4786  HB2 ARG   333      59.195  22.949  47.023  0.00  0.00      A
ATOM   4787  CG  ARG   333      61.050  23.951  47.446  0.00  0.00      A
ATOM   4788  HG3 ARG   333      61.581  23.476  46.620  0.00  0.00      A
ATOM   4789  HG2 ARG   333      61.429  24.969  47.548  0.00  0.00      A
ATOM   4790  CD  ARG   333      61.377  23.170  48.726  0.00  0.00      A
ATOM   4791  HD3 ARG   333      62.458  23.031  48.768  0.00  0.00      A
ATOM   4792  HD2 ARG   333      60.930  22.179  48.678  0.00  0.00      A
ATOM   4793  NE  ARG   333      60.968  23.887  49.947  0.00  0.00      A
ATOM   4794  HE  ARG   333      61.559  24.662  50.239  0.00  0.00      A
ATOM   4795  CZ  ARG   333      59.959  23.629  50.756  0.00  0.00      A
ATOM   4796  NH1 ARG   333      59.104  22.673  50.548  0.00  0.00      A
ATOM   4797 HH11 ARG   333      59.164  22.120  49.700  0.00  0.00      A
ATOM   4798 HH12 ARG   333      58.454  22.386  51.271  0.00  0.00      A
ATOM   4799  NH2 ARG   333      59.831  24.343  51.832  0.00  0.00      A
ATOM   4800 HH21 ARG   333      58.991  24.291  52.396  0.00  0.00      A
ATOM   4801 HH22 ARG   333      60.531  25.065  51.984  0.00  0.00      A
ATOM   4802  C   ARG   333      57.888  24.380  45.215  0.00  0.00      A
ATOM   4803  O   ARG   333      57.677  23.293  44.669  0.00  0.00      A
ATOM   4804  N   MET   334      56.987  25.368  45.205  0.00  0.00      A
ATOM   4805  H   MET   334      57.221  26.224  45.694  0.00  0.00      A
ATOM   4806  CA  MET   334      55.773  25.364  44.377  0.00  0.00      A
ATOM   4807  HA  MET   334      55.386  24.348  44.300  0.00  0.00      A
ATOM   4808  CB  MET   334      54.696  26.227  45.061  0.00  0.00      A
ATOM   4809  HB3 MET   334      55.044  27.252  45.176  0.00  0.00      A
ATOM   4810  HB2 MET   334      54.528  25.827  46.060  0.00  0.00      A
ATOM   4811  CG  MET   334      53.352  26.241  44.319  0.00  0.00      A
ATOM   4812  HG3 MET   334      53.138  25.239  43.951  0.00  0.00      A
ATOM   4813  HG2 MET   334      52.574  26.495  45.037  0.00  0.00      A
ATOM   4814  SD  MET   334      53.229  27.430  42.952  0.00  0.00      A
ATOM   4815  CE  MET   334      51.503  27.156  42.474  0.00  0.00      A
ATOM   4816  HE1 MET   334      51.367  26.125  42.151  0.00  0.00      A
ATOM   4817  HE2 MET   334      50.851  27.354  43.325  0.00  0.00      A
ATOM   4818  HE3 MET   334      51.244  27.824  41.653  0.00  0.00      A
ATOM   4819  C   MET   334      56.072  25.855  42.951  0.00  0.00      A
ATOM   4820  O   MET   334      55.853  25.120  41.989  0.00  0.00      A
ATOM   4821  N   MET   335      56.700  27.027  42.819  0.00  0.00      A
ATOM   4822  H   MET   335      56.906  27.541  43.670  0.00  0.00      A
ATOM   4823  CA  MET   335      56.925  27.743  41.559  0.00  0.00      A
ATOM   4824  HA  MET   335      55.952  27.995  41.136  0.00  0.00      A
ATOM   4825  CB  MET   335      57.660  29.055  41.883  0.00  0.00      A
ATOM   4826  HB3 MET   335      57.024  29.632  42.553  0.00  0.00      A
ATOM   4827  HB2 MET   335      58.591  28.842  42.407  0.00  0.00      A
ATOM   4828  CG  MET   335      57.971  29.923  40.659  0.00  0.00      A
ATOM   4829  HG3 MET   335      57.144  29.849  39.953  0.00  0.00      A
ATOM   4830  HG2 MET   335      58.036  30.961  40.990  0.00  0.00      A
ATOM   4831  SD  MET   335      59.515  29.529  39.788  0.00  0.00      A
ATOM   4832  CE  MET   335      59.415  30.780  38.481  0.00  0.00      A
ATOM   4833  HE1 MET   335      58.510  30.622  37.893  0.00  0.00      A
ATOM   4834  HE2 MET   335      60.289  30.702  37.835  0.00  0.00      A
ATOM   4835  HE3 MET   335      59.385  31.773  38.930  0.00  0.00      A
ATOM   4836  C   MET   335      57.677  26.930  40.505  0.00  0.00      A
ATOM   4837  O   MET   335      57.209  26.822  39.372  0.00  0.00      A
ATOM   4838  N   ARG   336      58.779  26.269  40.876  0.00  0.00      A
ATOM   4839  H   ARG   336      59.102  26.387  41.834  0.00  0.00      A
ATOM   4840  CA  ARG   336      59.617  25.512  39.925  0.00  0.00      A
ATOM   4841  HA  ARG   336      59.851  26.160  39.078  0.00  0.00      A
ATOM   4842  CB  ARG   336      60.935  25.115  40.611  0.00  0.00      A
ATOM   4843  HB3 ARG   336      60.713  24.563  41.527  0.00  0.00      A
ATOM   4844  HB2 ARG   336      61.511  24.469  39.946  0.00  0.00      A
ATOM   4845  CG  ARG   336      61.774  26.360  40.945  0.00  0.00      A
ATOM   4846  HG3 ARG   336      61.173  27.068  41.516  0.00  0.00      A
ATOM   4847  HG2 ARG   336      62.085  26.846  40.019  0.00  0.00      A
ATOM   4848  CD  ARG   336      63.010  26.013  41.775  0.00  0.00      A
ATOM   4849  HD3 ARG   336      63.703  25.424  41.170  0.00  0.00      A
ATOM   4850  HD2 ARG   336      62.693  25.415  42.632  0.00  0.00      A
ATOM   4851  NE  ARG   336      63.669  27.246  42.238  0.00  0.00      A
ATOM   4852  HE  ARG   336      63.597  28.075  41.656  0.00  0.00      A
ATOM   4853  CZ  ARG   336      64.204  27.469  43.422  0.00  0.00      A
ATOM   4854  NH1 ARG   336      64.366  26.574  44.353  0.00  0.00      A
ATOM   4855 HH11 ARG   336      64.599  26.932  45.274  0.00  0.00      A
ATOM   4856 HH12 ARG   336      64.078  25.609  44.236  0.00  0.00      A
ATOM   4857  NH2 ARG   336      64.593  28.662  43.725  0.00  0.00      A
ATOM   4858 HH21 ARG   336      64.915  28.858  44.666  0.00  0.00      A
ATOM   4859 HH22 ARG   336      64.436  29.416  43.061  0.00  0.00      A
ATOM   4860  C   ARG   336      58.895  24.294  39.336  0.00  0.00      A
ATOM   4861  O   ARG   336      58.938  24.102  38.118  0.00  0.00      A
ATOM   4862  N   ALA   337      58.058  23.635  40.141  0.00  0.00      A
ATOM   4863  H   ALA   337      58.011  23.935  41.103  0.00  0.00      A
ATOM   4864  CA  ALA   337      57.143  22.577  39.711  0.00  0.00      A
ATOM   4865  HA  ALA   337      57.689  21.873  39.081  0.00  0.00      A
ATOM   4866  CB  ALA   337      56.650  21.828  40.956  0.00  0.00      A
ATOM   4867  HB1 ALA   337      57.501  21.447  41.520  0.00  0.00      A
ATOM   4868  HB2 ALA   337      56.069  22.493  41.596  0.00  0.00      A
ATOM   4869  HB3 ALA   337      56.020  20.992  40.651  0.00  0.00      A
ATOM   4870  C   ALA   337      55.949  23.104  38.893  0.00  0.00      A
ATOM   4871  O   ALA   337      55.634  22.540  37.847  0.00  0.00      A
ATOM   4872  N   PHE   338      55.360  24.241  39.278  0.00  0.00      A
ATOM   4873  H   PHE   338      55.650  24.668  40.152  0.00  0.00      A
ATOM   4874  CA  PHE   338      54.277  24.884  38.523  0.00  0.00      A
ATOM   4875  HA  PHE   338      53.533  24.118  38.306  0.00  0.00      A
ATOM   4876  CB  PHE   338      53.623  25.967  39.400  0.00  0.00      A
ATOM   4877  HB3 PHE   338      53.496  25.566  40.405  0.00  0.00      A
ATOM   4878  HB2 PHE   338      54.308  26.812  39.478  0.00  0.00      A
ATOM   4879  CG  PHE   338      52.255  26.457  38.943  0.00  0.00      A
ATOM   4880  CD1 PHE   338      51.994  27.837  38.843  0.00  0.00      A
ATOM   4881  HD1 PHE   338      52.772  28.550  39.065  0.00  0.00      A
ATOM   4882  CE1 PHE   338      50.715  28.297  38.475  0.00  0.00      A
ATOM   4883  HE1 PHE   338      50.519  29.358  38.414  0.00  0.00      A
ATOM   4884  CZ  PHE   338      49.689  27.378  38.198  0.00  0.00      A
ATOM   4885  HZ  PHE   338      48.707  27.728  37.910  0.00  0.00      A
ATOM   4886  CE2 PHE   338      49.939  25.999  38.307  0.00  0.00      A
ATOM   4887  HE2 PHE   338      49.147  25.291  38.106  0.00  0.00      A
ATOM   4888  CD2 PHE   338      51.215  25.541  38.686  0.00  0.00      A
ATOM   4889  HD2 PHE   338      51.387  24.480  38.782  0.00  0.00      A
ATOM   4890  C   PHE   338      54.738  25.444  37.164  0.00  0.00      A
ATOM   4891  O   PHE   338      54.013  25.322  36.182  0.00  0.00      A
ATOM   4892  N   ASP   339      56.007  25.834  37.021  0.00  0.00      A
ATOM   4893  H   ASP   339      56.567  25.974  37.857  0.00  0.00      A
ATOM   4894  CA  ASP   339      56.636  26.046  35.714  0.00  0.00      A
ATOM   4895  HA  ASP   339      55.980  26.666  35.102  0.00  0.00      A
ATOM   4896  CB  ASP   339      57.957  26.802  35.892  0.00  0.00      A
ATOM   4897  HB3 ASP   339      58.614  26.246  36.560  0.00  0.00      A
ATOM   4898  HB2 ASP   339      57.762  27.777  36.341  0.00  0.00      A
ATOM   4899  CG  ASP   339      58.643  26.991  34.543  0.00  0.00      A
ATOM   4900  OD1 ASP   339      59.470  26.134  34.159  0.00  0.00      A
ATOM   4901  OD2 ASP   339      58.333  27.974  33.834  0.00  0.00      A
ATOM   4902  C   ASP   339      56.861  24.731  34.942  0.00  0.00      A
ATOM   4903  O   ASP   339      56.534  24.666  33.758  0.00  0.00      A
ATOM   4904  N   ARG   340      57.292  23.649  35.609  0.00  0.00      A
ATOM   4905  H   ARG   340      57.521  23.752  36.592  0.00  0.00      A
ATOM   4906  CA  ARG   340      57.459  22.325  34.976  0.00  0.00      A
ATOM   4907  HA  ARG   340      58.124  22.451  34.120  0.00  0.00      A
ATOM   4908  CB  ARG   340      58.096  21.334  35.960  0.00  0.00      A
ATOM   4909  HB3 ARG   340      57.363  21.035  36.708  0.00  0.00      A
ATOM   4910  HB2 ARG   340      58.922  21.820  36.477  0.00  0.00      A
ATOM   4911  CG  ARG   340      58.610  20.080  35.226  0.00  0.00      A
ATOM   4912  HG3 ARG   340      57.768  19.504  34.841  0.00  0.00      A
ATOM   4913  HG2 ARG   340      59.231  20.381  34.381  0.00  0.00      A
ATOM   4914  CD  ARG   340      59.439  19.176  36.141  0.00  0.00      A
ATOM   4915  HD3 ARG   340      59.808  18.342  35.546  0.00  0.00      A
ATOM   4916  HD2 ARG   340      60.295  19.726  36.530  0.00  0.00      A
ATOM   4917  NE  ARG   340      58.620  18.638  37.229  0.00  0.00      A
ATOM   4918  HE  ARG   340      57.853  18.030  36.959  0.00  0.00      A
ATOM   4919  CZ  ARG   340      58.719  18.858  38.521  0.00  0.00      A
ATOM   4920  NH1 ARG   340      59.638  19.592  39.076  0.00  0.00      A
ATOM   4921 HH11 ARG   340      59.620  19.701  40.084  0.00  0.00      A
ATOM   4922 HH12 ARG   340      60.388  20.007  38.540  0.00  0.00      A
ATOM   4923  NH2 ARG   340      57.831  18.323  39.299  0.00  0.00      A
ATOM   4924 HH21 ARG   340      57.934  18.449  40.297  0.00  0.00      A
ATOM   4925 HH22 ARG   340      57.126  17.727  38.879  0.00  0.00      A
ATOM   4926  C   ARG   340      56.153  21.751  34.428  0.00  0.00      A
ATOM   4927  O   ARG   340      56.174  21.067  33.407  0.00  0.00      A
ATOM   4928  N   LEU   341      55.013  22.093  35.021  0.00  0.00      A
ATOM   4929  H   LEU   341      55.078  22.626  35.882  0.00  0.00      A
ATOM   4930  CA  LEU   341      53.687  21.732  34.518  0.00  0.00      A
ATOM   4931  HA  LEU   341      53.609  20.645  34.515  0.00  0.00      A
ATOM   4932  CB  LEU   341      52.666  22.311  35.509  0.00  0.00      A
ATOM   4933  HB3 LEU   341      52.936  21.996  36.519  0.00  0.00      A
ATOM   4934  HB2 LEU   341      52.733  23.395  35.462  0.00  0.00      A
ATOM   4935  CG  LEU   341      51.205  21.933  35.250  0.00  0.00      A
ATOM   4936  HG  LEU   341      50.907  22.267  34.257  0.00  0.00      A
ATOM   4937  CD1 LEU   341      50.979  20.427  35.374  0.00  0.00      A
ATOM   4938 HD11 LEU   341      51.495  19.906  34.569  0.00  0.00      A
ATOM   4939 HD12 LEU   341      49.916  20.207  35.304  0.00  0.00      A
ATOM   4940 HD13 LEU   341      51.354  20.074  36.331  0.00  0.00      A
ATOM   4941  CD2 LEU   341      50.343  22.657  36.279  0.00  0.00      A
ATOM   4942 HD21 LEU   341      50.513  23.732  36.208  0.00  0.00      A
ATOM   4943 HD22 LEU   341      50.602  22.320  37.279  0.00  0.00      A
ATOM   4944 HD23 LEU   341      49.294  22.459  36.079  0.00  0.00      A
ATOM   4945  C   LEU   341      53.440  22.225  33.077  0.00  0.00      A
ATOM   4946  O   LEU   341      52.957  21.461  32.239  0.00  0.00      A
ATOM   4947  N   PHE   342      53.947  23.411  32.729  0.00  0.00      A
ATOM   4948  H   PHE   342      54.421  23.960  33.438  0.00  0.00      A
ATOM   4949  CA  PHE   342      53.870  23.973  31.378  0.00  0.00      A
ATOM   4950  HA  PHE   342      52.850  23.835  31.015  0.00  0.00      A
ATOM   4951  CB  PHE   342      54.122  25.485  31.450  0.00  0.00      A
ATOM   4952  HB3 PHE   342      54.296  25.860  30.446  0.00  0.00      A
ATOM   4953  HB2 PHE   342      55.032  25.681  32.013  0.00  0.00      A
ATOM   4954  CG  PHE   342      52.963  26.263  32.049  0.00  0.00      A
ATOM   4955  CD1 PHE   342      51.778  26.441  31.307  0.00  0.00      A
ATOM   4956  HD1 PHE   342      51.698  26.031  30.312  0.00  0.00      A
ATOM   4957  CE1 PHE   342      50.692  27.141  31.861  0.00  0.00      A
ATOM   4958  HE1 PHE   342      49.783  27.268  31.293  0.00  0.00      A
ATOM   4959  CZ  PHE   342      50.789  27.674  33.158  0.00  0.00      A
ATOM   4960  HZ  PHE   342      49.957  28.217  33.583  0.00  0.00      A
ATOM   4961  CE2 PHE   342      51.967  27.498  33.904  0.00  0.00      A
ATOM   4962  HE2 PHE   342      52.035  27.899  34.906  0.00  0.00      A
ATOM   4963  CD2 PHE   342      53.051  26.792  33.351  0.00  0.00      A
ATOM   4964  HD2 PHE   342      53.947  26.645  33.934  0.00  0.00      A
ATOM   4965  C   PHE   342      54.769  23.282  30.332  0.00  0.00      A
ATOM   4966  O   PHE   342      54.514  23.421  29.143  0.00  0.00      A
ATOM   4967  N   GLU   343      55.655  22.356  30.708  0.00  0.00      A
ATOM   4968  H   GLU   343      55.840  22.265  31.697  0.00  0.00      A
ATOM   4969  CA  GLU   343      56.286  21.379  29.751  0.00  0.00      A
ATOM   4970  HA  GLU   343      56.698  21.991  28.948  0.00  0.00      A
ATOM   4971  CB  GLU   343      57.462  20.620  30.391  0.00  0.00      A
ATOM   4972  HB3 GLU   343      57.072  20.028  31.218  0.00  0.00      A
ATOM   4973  HB2 GLU   343      57.787  19.964  29.584  0.00  0.00      A
ATOM   4974  CG  GLU   343      58.584  21.570  30.902  0.00  0.00      A
ATOM   4975  HG3 GLU   343      59.250  21.026  31.573  0.00  0.00      A
ATOM   4976  HG2 GLU   343      58.124  22.396  31.444  0.00  0.00      A
ATOM   4977  CD  GLU   343      59.345  22.260  29.770  0.00  0.00      A
ATOM   4978  OE1 GLU   343      59.932  23.304  29.933  0.00  0.00      A
ATOM   4979  OE2 GLU   343      59.406  21.626  28.709  0.00  0.00      A
ATOM   4980  C   GLU   343      55.288  20.363  29.161  0.00  0.00      A
ATOM   4981  O   GLU   343      55.522  19.784  28.178  0.00  0.00      A
ATOM   4982  N   SER   344      54.112  20.168  29.772  0.00  0.00      A
ATOM   4983  H   SER   344      53.893  20.643  30.636  0.00  0.00      A
ATOM   4984  CA  SER   344      53.063  19.329  29.177  0.00  0.00      A
ATOM   4985  HA  SER   344      53.526  18.621  28.490  0.00  0.00      A
ATOM   4986  CB  SER   344      52.530  18.485  30.330  0.00  0.00      A
ATOM   4987  HB3 SER   344      51.653  17.954  29.962  0.00  0.00      A
ATOM   4988  HB2 SER   344      52.226  19.126  31.158  0.00  0.00      A
ATOM   4989  OG  SER   344      53.550  17.590  30.810  0.00  0.00      A
ATOM   4990  HG  SER   344      54.208  18.120  31.265  0.00  0.00      A
ATOM   4991  C   SER   344      51.910  20.081  28.536  0.00  0.00      A
ATOM   4992  O   SER   344      51.078  19.498  27.917  0.00  0.00      A
ATOM   4993  N   PHE   345      51.737  21.391  28.835  0.00  0.00      A
ATOM   4994  H   PHE   345      52.333  21.780  29.552  0.00  0.00      A
ATOM   4995  CA  PHE   345      50.563  22.155  28.510  0.00  0.00      A
ATOM   4996  HA  PHE   345      50.007  21.616  27.744  0.00  0.00      A
ATOM   4997  CB  PHE   345      49.652  22.466  29.771  0.00  0.00      A
ATOM   4998  HB3 PHE   345      50.297  22.965  30.494  0.00  0.00      A
ATOM   4999  HB2 PHE   345      48.838  23.170  29.601  0.00  0.00      A
ATOM   5000  CG  PHE   345      49.176  21.148  30.476  0.00  0.00      A
ATOM   5001  CD1 PHE   345      48.221  20.318  29.767  0.00  0.00      A
ATOM   5002  HD1 PHE   345      47.921  20.599  28.768  0.00  0.00      A
ATOM   5003  CE1 PHE   345      47.761  19.081  30.328  0.00  0.00      A
ATOM   5004  HE1 PHE   345      47.076  18.439  29.794  0.00  0.00      A
ATOM   5005  CZ  PHE   345      48.369  18.717  31.541  0.00  0.00      A
ATOM   5006  HZ  PHE   345      48.229  17.776  32.051  0.00  0.00      A
ATOM   5007  CE2 PHE   345      49.306  19.498  32.245  0.00  0.00      A
ATOM   5008  HE2 PHE   345      49.780  19.088  33.125  0.00  0.00      A
ATOM   5009  CD2 PHE   345      49.633  20.770  31.706  0.00  0.00      A
ATOM   5010  HD2 PHE   345      50.299  21.451  32.216  0.00  0.00      A
ATOM   5011  C   PHE   345      50.897  23.547  28.038  0.00  0.00      A
ATOM   5012  O   PHE   345      51.832  24.131  28.542  0.00  0.00      A
ATOM   5013  N   ASP   346      50.037  24.059  27.183  0.00  0.00      A
ATOM   5014  H   ASP   346      49.153  23.622  26.964  0.00  0.00      A
ATOM   5015  CA  ASP   346      50.203  25.419  26.656  0.00  0.00      A
ATOM   5016  HA  ASP   346      51.251  25.715  26.708  0.00  0.00      A
ATOM   5017  CB  ASP   346      49.896  25.419  25.173  0.00  0.00      A
ATOM   5018  HB3 ASP   346      48.820  25.293  25.053  0.00  0.00      A
ATOM   5019  HB2 ASP   346      50.084  26.417  24.778  0.00  0.00      A
ATOM   5020  CG  ASP   346      50.507  24.261  24.357  0.00  0.00      A
ATOM   5021  OD1 ASP   346      51.794  24.048  24.416  0.00  0.00      A
ATOM   5022  OD2 ASP   346      49.822  23.549  23.669  0.00  0.00      A
ATOM   5023  C   ASP   346      49.396  26.439  27.419  0.00  0.00      A
ATOM   5024  O   ASP   346      49.636  27.601  27.175  0.00  0.00      A
ATOM   5025  N   ALA   347      48.439  26.030  28.266  0.00  0.00      A
ATOM   5026  H   ALA   347      48.281  25.033  28.331  0.00  0.00      A
ATOM   5027  CA  ALA   347      47.605  26.868  29.136  0.00  0.00      A
ATOM   5028  HA  ALA   347      48.233  27.615  29.622  0.00  0.00      A
ATOM   5029  CB  ALA   347      46.561  27.595  28.274  0.00  0.00      A
ATOM   5030  HB1 ALA   347      45.943  28.238  28.901  0.00  0.00      A
ATOM   5031  HB2 ALA   347      45.930  26.869  27.762  0.00  0.00      A
ATOM   5032  HB3 ALA   347      47.064  28.217  27.535  0.00  0.00      A
ATOM   5033  C   ALA   347      46.905  26.026  30.234  0.00  0.00      A
ATOM   5034  O   ALA   347      46.773  24.808  30.102  0.00  0.00      A
ATOM   5035  N   ILE   348      46.277  26.689  31.210  0.00  0.00      A
ATOM   5036  H   ILE   348      46.421  27.694  31.257  0.00  0.00      A
ATOM   5037  CA  ILE   348      45.457  26.090  32.282  0.00  0.00      A
ATOM   5038  HA  ILE   348      45.233  25.054  32.030  0.00  0.00      A
ATOM   5039  CB  ILE   348      46.202  26.112  33.643  0.00  0.00      A
ATOM   5040  HB  ILE   348      46.300  27.151  33.945  0.00  0.00      A
ATOM   5041  CG2 ILE   348      45.372  25.392  34.727  0.00  0.00      A
ATOM   5042 HG21 ILE   348      44.378  25.829  34.810  0.00  0.00      A
ATOM   5043 HG22 ILE   348      45.846  25.500  35.702  0.00  0.00      A
ATOM   5044 HG23 ILE   348      45.275  24.334  34.488  0.00  0.00      A
ATOM   5045  CG1 ILE   348      47.628  25.516  33.550  0.00  0.00      A
ATOM   5046 HG13 ILE   348      47.575  24.476  33.231  0.00  0.00      A
ATOM   5047 HG12 ILE   348      48.194  26.064  32.799  0.00  0.00      A
ATOM   5048  CD1 ILE   348      48.441  25.596  34.849  0.00  0.00      A
ATOM   5049 HD11 ILE   348      48.036  24.919  35.599  0.00  0.00      A
ATOM   5050 HD12 ILE   348      49.472  25.307  34.642  0.00  0.00      A
ATOM   5051 HD13 ILE   348      48.433  26.618  35.231  0.00  0.00      A
ATOM   5052  C   ILE   348      44.136  26.869  32.379  0.00  0.00      A
ATOM   5053  O   ILE   348      44.145  28.100  32.407  0.00  0.00      A
ATOM   5054  N   PHE   349      43.004  26.162  32.377  0.00  0.00      A
ATOM   5055  H   PHE   349      43.084  25.151  32.438  0.00  0.00      A
ATOM   5056  CA  PHE   349      41.643  26.714  32.308  0.00  0.00      A
ATOM   5057  HA  PHE   349      41.680  27.800  32.211  0.00  0.00      A
ATOM   5058  CB  PHE   349      40.898  26.146  31.085  0.00  0.00      A
ATOM   5059  HB3 PHE   349      39.830  26.183  31.310  0.00  0.00      A
ATOM   5060  HB2 PHE   349      41.152  25.092  30.966  0.00  0.00      A
ATOM   5061  CG  PHE   349      41.102  26.857  29.751  0.00  0.00      A
ATOM   5062  CD1 PHE   349      39.984  27.117  28.933  0.00  0.00      A
ATOM   5063  HD1 PHE   349      38.993  26.844  29.266  0.00  0.00      A
ATOM   5064  CE1 PHE   349      40.146  27.721  27.674  0.00  0.00      A
ATOM   5065  HE1 PHE   349      39.284  27.911  27.050  0.00  0.00      A
ATOM   5066  CZ  PHE   349      41.430  28.063  27.218  0.00  0.00      A
ATOM   5067  HZ  PHE   349      41.562  28.508  26.243  0.00  0.00      A
ATOM   5068  CE2 PHE   349      42.549  27.815  28.029  0.00  0.00      A
ATOM   5069  HE2 PHE   349      43.536  28.076  27.676  0.00  0.00      A
ATOM   5070  CD2 PHE   349      42.386  27.216  29.289  0.00  0.00      A
ATOM   5071  HD2 PHE   349      43.259  27.021  29.887  0.00  0.00      A
ATOM   5072  C   PHE   349      40.882  26.372  33.596  0.00  0.00      A
ATOM   5073  O   PHE   349      40.827  25.216  34.021  0.00  0.00      A
ATOM   5074  N   CYS   350      40.400  27.401  34.288  0.00  0.00      A
ATOM   5075  H   CYS   350      40.496  28.340  33.909  0.00  0.00      A
ATOM   5076  CA  CYS   350      39.939  27.299  35.674  0.00  0.00      A
ATOM   5077  HA  CYS   350      39.437  26.342  35.821  0.00  0.00      A
ATOM   5078  CB  CYS   350      41.192  27.326  36.578  0.00  0.00      A
ATOM   5079  HB3 CYS   350      41.717  26.378  36.457  0.00  0.00      A
ATOM   5080  HB2 CYS   350      40.908  27.421  37.625  0.00  0.00      A
ATOM   5081  SG  CYS   350      42.342  28.676  36.165  0.00  0.00      A
ATOM   5082  HG  CYS   350      42.473  28.410  34.858  0.00  0.00      A
ATOM   5083  C   CYS   350      38.923  28.411  36.016  0.00  0.00      A
ATOM   5084  O   CYS   350      38.745  29.347  35.226  0.00  0.00      A
ATOM   5085  N   PRO   351      38.226  28.344  37.166  0.00  0.00      A
ATOM   5086  CD  PRO   351      38.118  27.225  38.096  0.00  0.00      A
ATOM   5087  HD3 PRO   351      37.452  26.478  37.672  0.00  0.00      A
ATOM   5088  HD2 PRO   351      39.080  26.774  38.330  0.00  0.00      A
ATOM   5089  CG  PRO   351      37.490  27.799  39.367  0.00  0.00      A
ATOM   5090  HG3 PRO   351      38.274  28.179  40.023  0.00  0.00      A
ATOM   5091  HG2 PRO   351      36.877  27.063  39.887  0.00  0.00      A
ATOM   5092  CB  PRO   351      36.664  28.971  38.843  0.00  0.00      A
ATOM   5093  HB3 PRO   351      36.488  29.720  39.611  0.00  0.00      A
ATOM   5094  HB2 PRO   351      35.716  28.602  38.450  0.00  0.00      A
ATOM   5095  CA  PRO   351      37.528  29.510  37.699  0.00  0.00      A
ATOM   5096  HA  PRO   351      36.893  29.958  36.935  0.00  0.00      A
ATOM   5097  C   PRO   351      38.538  30.557  38.186  0.00  0.00      A
ATOM   5098  O   PRO   351      39.681  30.226  38.500  0.00  0.00      A
ATOM   5099  N   VAL   352      38.082  31.795  38.388  0.00  0.00      A
ATOM   5100  H   VAL   352      37.122  31.991  38.119  0.00  0.00      A
ATOM   5101  CA  VAL   352      38.849  32.820  39.116  0.00  0.00      A
ATOM   5102  HA  VAL   352      39.891  32.785  38.799  0.00  0.00      A
ATOM   5103  CB  VAL   352      38.305  34.235  38.839  0.00  0.00      A
ATOM   5104  HB  VAL   352      37.245  34.266  39.091  0.00  0.00      A
ATOM   5105  CG1 VAL   352      39.028  35.297  39.674  0.00  0.00      A
ATOM   5106 HG11 VAL   352      38.844  35.138  40.733  0.00  0.00      A
ATOM   5107 HG12 VAL   352      38.650  36.281  39.414  0.00  0.00      A
ATOM   5108 HG13 VAL   352      40.102  35.246  39.497  0.00  0.00      A
ATOM   5109  CG2 VAL   352      38.468  34.627  37.364  0.00  0.00      A
ATOM   5110 HG21 VAL   352      38.022  35.605  37.188  0.00  0.00      A
ATOM   5111 HG22 VAL   352      39.524  34.675  37.100  0.00  0.00      A
ATOM   5112 HG23 VAL   352      37.972  33.903  36.717  0.00  0.00      A
ATOM   5113  C   VAL   352      38.826  32.528  40.617  0.00  0.00      A
ATOM   5114  O   VAL   352      39.879  32.411  41.230  0.00  0.00      A
ATOM   5115  N   LEU   353      37.632  32.405  41.211  0.00  0.00      A
ATOM   5116  H   LEU   353      36.806  32.596  40.656  0.00  0.00      A
ATOM   5117  CA  LEU   353      37.441  32.284  42.664  0.00  0.00      A
ATOM   5118  HA  LEU   353      38.369  31.931  43.110  0.00  0.00      A
ATOM   5119  CB  LEU   353      37.134  33.702  43.195  0.00  0.00      A
ATOM   5120  HB3 LEU   353      36.112  33.957  42.912  0.00  0.00      A
ATOM   5121  HB2 LEU   353      37.792  34.413  42.696  0.00  0.00      A
ATOM   5122  CG  LEU   353      37.308  33.920  44.710  0.00  0.00      A
ATOM   5123  HG  LEU   353      36.721  33.195  45.268  0.00  0.00      A
ATOM   5124  CD1 LEU   353      38.775  33.827  45.140  0.00  0.00      A
ATOM   5125 HD11 LEU   353      39.376  34.548  44.585  0.00  0.00      A
ATOM   5126 HD12 LEU   353      38.858  34.039  46.205  0.00  0.00      A
ATOM   5127 HD13 LEU   353      39.162  32.825  44.958  0.00  0.00      A
ATOM   5128  CD2 LEU   353      36.805  35.314  45.080  0.00  0.00      A
ATOM   5129 HD21 LEU   353      37.431  36.079  44.624  0.00  0.00      A
ATOM   5130 HD22 LEU   353      36.827  35.424  46.163  0.00  0.00      A
ATOM   5131 HD23 LEU   353      35.777  35.444  44.748  0.00  0.00      A
ATOM   5132  C   LEU   353      36.352  31.254  43.032  0.00  0.00      A
ATOM   5133  O   LEU   353      36.080  31.017  44.206  0.00  0.00      A
ATOM   5134  N   GLY   354      35.715  30.633  42.034  0.00  0.00      A
ATOM   5135  H   GLY   354      35.973  30.888  41.094  0.00  0.00      A
ATOM   5136  CA  GLY   354      34.642  29.651  42.215  0.00  0.00      A
ATOM   5137  HA3 GLY   354      34.990  28.855  42.875  0.00  0.00      A
ATOM   5138  HA2 GLY   354      34.398  29.214  41.248  0.00  0.00      A
ATOM   5139  C   GLY   354      33.356  30.243  42.805  0.00  0.00      A
ATOM   5140  O   GLY   354      32.713  29.583  43.614  0.00  0.00      A
ATOM   5141  N   THR   355      33.086  31.532  42.574  0.00  0.00      A
ATOM   5142  H   THR   355      33.686  32.030  41.929  0.00  0.00      A
ATOM   5143  CA  THR   355      31.986  32.290  43.203  0.00  0.00      A
ATOM   5144  HA  THR   355      31.091  31.670  43.205  0.00  0.00      A
ATOM   5145  CB  THR   355      32.353  32.602  44.668  0.00  0.00      A
ATOM   5146  HB  THR   355      32.700  31.689  45.151  0.00  0.00      A
ATOM   5147  CG2 THR   355      33.442  33.660  44.816  0.00  0.00      A
ATOM   5148 HG21 THR   355      33.644  33.808  45.870  0.00  0.00      A
ATOM   5149 HG22 THR   355      33.123  34.612  44.391  0.00  0.00      A
ATOM   5150 HG23 THR   355      34.350  33.317  44.326  0.00  0.00      A
ATOM   5151  OG1 THR   355      31.236  33.058  45.388  0.00  0.00      A
ATOM   5152  HG1 THR   355      30.701  32.270  45.609  0.00  0.00      A
ATOM   5153  C   THR   355      31.656  33.584  42.435  0.00  0.00      A
ATOM   5154  O   THR   355      32.495  34.093  41.687  0.00  0.00      A
ATOM   5155  N   THR   356      30.501  34.189  42.717  0.00  0.00      A
ATOM   5156  H   THR   356      29.900  33.733  43.394  0.00  0.00      A
ATOM   5157  CA  THR   356      30.019  35.470  42.157  0.00  0.00      A
ATOM   5158  HA  THR   356      30.580  35.711  41.255  0.00  0.00      A
ATOM   5159  CB  THR   356      28.531  35.353  41.774  0.00  0.00      A
ATOM   5160  HB  THR   356      28.176  36.327  41.435  0.00  0.00      A
ATOM   5161  CG2 THR   356      28.308  34.353  40.639  0.00  0.00      A
ATOM   5162 HG21 THR   356      28.633  33.354  40.932  0.00  0.00      A
ATOM   5163 HG22 THR   356      28.863  34.669  39.756  0.00  0.00      A
ATOM   5164 HG23 THR   356      27.248  34.323  40.394  0.00  0.00      A
ATOM   5165  OG1 THR   356      27.747  34.947  42.875  0.00  0.00      A
ATOM   5166  HG1 THR   356      27.974  34.028  43.088  0.00  0.00      A
ATOM   5167  C   THR   356      30.208  36.640  43.137  0.00  0.00      A
ATOM   5168  O   THR   356      30.601  36.437  44.288  0.00  0.00      A
ATOM   5169  N   ALA   357      29.970  37.885  42.707  0.00  0.00      A
ATOM   5170  H   ALA   357      29.748  38.034  41.734  0.00  0.00      A
ATOM   5171  CA  ALA   357      30.020  39.052  43.595  0.00  0.00      A
ATOM   5172  HA  ALA   357      31.043  39.146  43.958  0.00  0.00      A
ATOM   5173  CB  ALA   357      29.694  40.311  42.782  0.00  0.00      A
ATOM   5174  HB1 ALA   357      29.835  41.192  43.407  0.00  0.00      A
ATOM   5175  HB2 ALA   357      28.661  40.281  42.437  0.00  0.00      A
ATOM   5176  HB3 ALA   357      30.357  40.380  41.920  0.00  0.00      A
ATOM   5177  C   ALA   357      29.102  38.909  44.833  0.00  0.00      A
ATOM   5178  O   ALA   357      27.974  38.420  44.732  0.00  0.00      A
ATOM   5179  N   PHE   358      29.525  39.470  45.972  0.00  0.00      A
ATOM   5180  H   PHE   358      30.415  39.942  45.976  0.00  0.00      A
ATOM   5181  CA  PHE   358      28.816  39.377  47.257  0.00  0.00      A
ATOM   5182  HA  PHE   358      28.005  38.654  47.164  0.00  0.00      A
ATOM   5183  CB  PHE   358      29.779  38.849  48.336  0.00  0.00      A
ATOM   5184  HB3 PHE   358      30.138  37.865  48.030  0.00  0.00      A
ATOM   5185  HB2 PHE   358      29.216  38.702  49.260  0.00  0.00      A
ATOM   5186  CG  PHE   358      30.979  39.737  48.638  0.00  0.00      A
ATOM   5187  CD1 PHE   358      30.884  40.753  49.609  0.00  0.00      A
ATOM   5188  HD1 PHE   358      29.957  40.903  50.146  0.00  0.00      A
ATOM   5189  CE1 PHE   358      31.989  41.577  49.887  0.00  0.00      A
ATOM   5190  HE1 PHE   358      31.905  42.353  50.636  0.00  0.00      A
ATOM   5191  CZ  PHE   358      33.202  41.381  49.204  0.00  0.00      A
ATOM   5192  HZ  PHE   358      34.055  42.005  49.429  0.00  0.00      A
ATOM   5193  CE2 PHE   358      33.308  40.361  48.242  0.00  0.00      A
ATOM   5194  HE2 PHE   358      34.248  40.201  47.734  0.00  0.00      A
ATOM   5195  CD2 PHE   358      32.198  39.542  47.958  0.00  0.00      A
ATOM   5196  HD2 PHE   358      32.285  38.749  47.228  0.00  0.00      A
ATOM   5197  C   PHE   358      28.195  40.720  47.672  0.00  0.00      A
ATOM   5198  O   PHE   358      28.761  41.779  47.398  0.00  0.00      A
ATOM   5199  N   ALA   359      27.012  40.691  48.286  0.00  0.00      A
ATOM   5200  H   ALA   359      26.615  39.782  48.509  0.00  0.00      A
ATOM   5201  CA  ALA   359      26.355  41.853  48.879  0.00  0.00      A
ATOM   5202  HA  ALA   359      26.341  42.668  48.161  0.00  0.00      A
ATOM   5203  CB  ALA   359      24.905  41.462  49.197  0.00  0.00      A
ATOM   5204  HB1 ALA   359      24.401  41.131  48.288  0.00  0.00      A
ATOM   5205  HB2 ALA   359      24.367  42.320  49.596  0.00  0.00      A
ATOM   5206  HB3 ALA   359      24.884  40.655  49.931  0.00  0.00      A
ATOM   5207  C   ALA   359      27.116  42.312  50.137  0.00  0.00      A
ATOM   5208  O   ALA   359      27.441  41.491  50.998  0.00  0.00      A
ATOM   5209  N   HID   360      27.408  43.609  50.272  0.00  0.00      A
ATOM   5210  H   HID   360      27.107  44.253  49.549  0.00  0.00      A
ATOM   5211  CA  HID   360      28.184  44.116  51.414  0.00  0.00      A
ATOM   5212  HA  HID   360      29.113  43.547  51.454  0.00  0.00      A
ATOM   5213  CB  HID   360      28.545  45.597  51.230  0.00  0.00      A
ATOM   5214  HB3 HID   360      27.645  46.195  51.348  0.00  0.00      A
ATOM   5215  HB2 HID   360      29.225  45.884  52.033  0.00  0.00      A
ATOM   5216  CG  HID   360      29.186  45.973  49.917  0.00  0.00      A
ATOM   5217  ND1 HID   360      28.536  46.523  48.841  0.00  0.00      A
ATOM   5218  HD1 HID   360      27.528  46.629  48.755  0.00  0.00      A
ATOM   5219  CE1 HID   360      29.450  46.838  47.911  0.00  0.00      A
ATOM   5220  HE1 HID   360      29.224  47.283  46.951  0.00  0.00      A
ATOM   5221  NE2 HID   360      30.685  46.508  48.334  0.00  0.00      A
ATOM   5222  CD2 HID   360      30.519  45.955  49.612  0.00  0.00      A
ATOM   5223  HD2 HID   360      31.306  45.614  50.264  0.00  0.00      A
ATOM   5224  C   HID   360      27.452  43.940  52.765  0.00  0.00      A
ATOM   5225  O   HID   360      26.244  44.197  52.863  0.00  0.00      A
ATOM   5226  N   SER   361      28.236  43.744  53.830  0.00  0.00      A
ATOM   5227  H   SER   361      29.208  43.530  53.636  0.00  0.00      A
ATOM   5228  CA  SER   361      27.888  43.919  55.254  0.00  0.00      A
ATOM   5229  HA  SER   361      27.278  44.816  55.363  0.00  0.00      A
ATOM   5230  CB  SER   361      27.065  42.720  55.758  0.00  0.00      A
ATOM   5231  HB3 SER   361      26.188  42.590  55.124  0.00  0.00      A
ATOM   5232  HB2 SER   361      26.717  42.930  56.769  0.00  0.00      A
ATOM   5233  OG  SER   361      27.807  41.513  55.775  0.00  0.00      A
ATOM   5234  HG  SER   361      27.986  41.228  54.848  0.00  0.00      A
ATOM   5235  C   SER   361      29.156  44.100  56.120  0.00  0.00      A
ATOM   5236  O   SER   361      30.279  43.952  55.626  0.00  0.00      A
ATOM   5237  N   ASP   362      29.028  44.422  57.411  0.00  0.00      A
ATOM   5238  H   ASP   362      28.100  44.620  57.773  0.00  0.00      A
ATOM   5239  CA  ASP   362      30.120  44.269  58.386  0.00  0.00      A
ATOM   5240  HA  ASP   362      31.031  44.677  57.952  0.00  0.00      A
ATOM   5241  CB  ASP   362      29.832  45.055  59.684  0.00  0.00      A
ATOM   5242  HB3 ASP   362      28.921  44.671  60.146  0.00  0.00      A
ATOM   5243  HB2 ASP   362      29.660  46.102  59.427  0.00  0.00      A
ATOM   5244  CG  ASP   362      30.988  44.991  60.701  0.00  0.00      A
ATOM   5245  OD1 ASP   362      30.737  44.801  61.918  0.00  0.00      A
ATOM   5246  OD2 ASP   362      32.162  45.179  60.295  0.00  0.00      A
ATOM   5247  C   ASP   362      30.346  42.777  58.684  0.00  0.00      A
ATOM   5248  O   ASP   362      29.542  42.153  59.381  0.00  0.00      A
ATOM   5249  N   GLU   363      31.511  42.254  58.299  0.00  0.00      A
ATOM   5250  H   GLU   363      32.134  42.836  57.759  0.00  0.00      A
ATOM   5251  CA  GLU   363      32.001  40.908  58.640  0.00  0.00      A
ATOM   5252  HA  GLU   363      31.315  40.462  59.357  0.00  0.00      A
ATOM   5253  CB  GLU   363      32.043  40.004  57.393  0.00  0.00      A
ATOM   5254  HB3 GLU   363      32.452  39.039  57.693  0.00  0.00      A
ATOM   5255  HB2 GLU   363      32.716  40.434  56.649  0.00  0.00      A
ATOM   5256  CG  GLU   363      30.662  39.778  56.758  0.00  0.00      A
ATOM   5257  HG3 GLU   363      30.382  40.665  56.187  0.00  0.00      A
ATOM   5258  HG2 GLU   363      29.926  39.632  57.552  0.00  0.00      A
ATOM   5259  CD  GLU   363      30.654  38.545  55.847  0.00  0.00      A
ATOM   5260  OE1 GLU   363      31.003  38.639  54.646  0.00  0.00      A
ATOM   5261  OE2 GLU   363      30.342  37.435  56.342  0.00  0.00      A
ATOM   5262  C   GLU   363      33.404  41.011  59.280  0.00  0.00      A
ATOM   5263  O   GLU   363      34.150  41.927  58.911  0.00  0.00      A
ATOM   5264  N   PRO   364      33.767  40.163  60.269  0.00  0.00      A
ATOM   5265  CD  PRO   364      33.005  39.005  60.735  0.00  0.00      A
ATOM   5266  HD3 PRO   364      31.939  39.213  60.827  0.00  0.00      A
ATOM   5267  HD2 PRO   364      33.166  38.171  60.052  0.00  0.00      A
ATOM   5268  CG  PRO   364      33.558  38.652  62.115  0.00  0.00      A
ATOM   5269  HG3 PRO   364      33.504  37.582  62.314  0.00  0.00      A
ATOM   5270  HG2 PRO   364      33.020  39.212  62.881  0.00  0.00      A
ATOM   5271  CB  PRO   364      34.997  39.144  62.049  0.00  0.00      A
ATOM   5272  HB3 PRO   364      35.392  39.364  63.042  0.00  0.00      A
ATOM   5273  HB2 PRO   364      35.612  38.392  61.551  0.00  0.00      A
ATOM   5274  CA  PRO   364      34.897  40.404  61.183  0.00  0.00      A
ATOM   5275  HA  PRO   364      34.621  41.241  61.824  0.00  0.00      A
ATOM   5276  C   PRO   364      36.272  40.725  60.575  0.00  0.00      A
ATOM   5277  O   PRO   364      37.090  41.366  61.238  0.00  0.00      A
ATOM   5278  N   ASP   365      36.578  40.210  59.382  0.00  0.00      A
ATOM   5279  H   ASP   365      35.852  39.744  58.860  0.00  0.00      A
ATOM   5280  CA  ASP   365      37.898  40.286  58.749  0.00  0.00      A
ATOM   5281  HA  ASP   365      38.340  41.264  58.937  0.00  0.00      A
ATOM   5282  CB  ASP   365      38.795  39.208  59.377  0.00  0.00      A
ATOM   5283  HB3 ASP   365      38.332  38.231  59.255  0.00  0.00      A
ATOM   5284  HB2 ASP   365      38.911  39.400  60.444  0.00  0.00      A
ATOM   5285  CG  ASP   365      40.168  39.200  58.725  0.00  0.00      A
ATOM   5286  OD1 ASP   365      40.844  40.250  58.787  0.00  0.00      A
ATOM   5287  OD2 ASP   365      40.525  38.182  58.091  0.00  0.00      A
ATOM   5288  C   ASP   365      37.808  40.091  57.223  0.00  0.00      A
ATOM   5289  O   ASP   365      36.964  39.332  56.744  0.00  0.00      A
ATOM   5290  N   TRP   366      38.763  40.649  56.473  0.00  0.00      A
ATOM   5291  H   TRP   366      39.509  41.147  56.942  0.00  0.00      A
ATOM   5292  CA  TRP   366      38.861  40.523  55.011  0.00  0.00      A
ATOM   5293  HA  TRP   366      37.926  40.872  54.578  0.00  0.00      A
ATOM   5294  CB  TRP   366      39.959  41.461  54.489  0.00  0.00      A
ATOM   5295  HB3 TRP   366      39.589  42.485  54.558  0.00  0.00      A
ATOM   5296  HB2 TRP   366      40.131  41.257  53.431  0.00  0.00      A
ATOM   5297  CG  TRP   366      41.268  41.397  55.217  0.00  0.00      A
ATOM   5298  CD1 TRP   366      41.614  42.182  56.264  0.00  0.00      A
ATOM   5299  HD1 TRP   366      40.990  42.959  56.694  0.00  0.00      A
ATOM   5300  NE1 TRP   366      42.859  41.816  56.728  0.00  0.00      A
ATOM   5301  HE1 TRP   366      43.288  42.223  57.556  0.00  0.00      A
ATOM   5302  CE2 TRP   366      43.410  40.814  55.964  0.00  0.00      A
ATOM   5303  CZ2 TRP   366      44.643  40.148  56.010  0.00  0.00      A
ATOM   5304  HZ2 TRP   366      45.363  40.391  56.778  0.00  0.00      A
ATOM   5305  CH2 TRP   366      44.924  39.156  55.056  0.00  0.00      A
ATOM   5306  HH2 TRP   366      45.878  38.643  55.066  0.00  0.00      A
ATOM   5307  CZ3 TRP   366      43.957  38.831  54.088  0.00  0.00      A
ATOM   5308  HZ3 TRP   366      44.176  38.076  53.344  0.00  0.00      A
ATOM   5309  CE3 TRP   366      42.712  39.489  54.067  0.00  0.00      A
ATOM   5310  HE3 TRP   366      41.985  39.235  53.309  0.00  0.00      A
ATOM   5311  CD2 TRP   366      42.410  40.513  54.991  0.00  0.00      A
ATOM   5312  C   TRP   366      39.058  39.081  54.502  0.00  0.00      A
ATOM   5313  O   TRP   366      38.486  38.734  53.470  0.00  0.00      A
ATOM   5314  N   ALA   367      39.694  38.186  55.270  0.00  0.00      A
ATOM   5315  H   ALA   367      40.108  38.488  56.147  0.00  0.00      A
ATOM   5316  CA  ALA   367      39.778  36.760  54.928  0.00  0.00      A
ATOM   5317  HA  ALA   367      39.817  36.664  53.842  0.00  0.00      A
ATOM   5318  CB  ALA   367      41.088  36.187  55.483  0.00  0.00      A
ATOM   5319  HB1 ALA   367      41.051  36.145  56.570  0.00  0.00      A
ATOM   5320  HB2 ALA   367      41.931  36.805  55.172  0.00  0.00      A
ATOM   5321  HB3 ALA   367      41.236  35.178  55.099  0.00  0.00      A
ATOM   5322  C   ALA   367      38.561  35.941  55.410  0.00  0.00      A
ATOM   5323  O   ALA   367      38.267  34.890  54.833  0.00  0.00      A
ATOM   5324  N   LYS   368      37.778  36.467  56.367  0.00  0.00      A
ATOM   5325  H   LYS   368      38.057  37.364  56.747  0.00  0.00      A
ATOM   5326  CA  LYS   368      36.545  35.846  56.899  0.00  0.00      A
ATOM   5327  HA  LYS   368      36.596  34.770  56.721  0.00  0.00      A
ATOM   5328  CB  LYS   368      36.437  36.068  58.420  0.00  0.00      A
ATOM   5329  HB3 LYS   368      36.439  37.136  58.638  0.00  0.00      A
ATOM   5330  HB2 LYS   368      35.487  35.656  58.763  0.00  0.00      A
ATOM   5331  CG  LYS   368      37.571  35.368  59.184  0.00  0.00      A
ATOM   5332  HG3 LYS   368      37.583  34.314  58.905  0.00  0.00      A
ATOM   5333  HG2 LYS   368      38.524  35.810  58.896  0.00  0.00      A
ATOM   5334  CD  LYS   368      37.439  35.463  60.711  0.00  0.00      A
ATOM   5335  HD3 LYS   368      37.427  36.510  61.018  0.00  0.00      A
ATOM   5336  HD2 LYS   368      38.319  34.988  61.148  0.00  0.00      A
ATOM   5337  CE  LYS   368      36.177  34.752  61.219  0.00  0.00      A
ATOM   5338  HE3 LYS   368      36.107  33.775  60.733  0.00  0.00      A
ATOM   5339  HE2 LYS   368      35.293  35.332  60.939  0.00  0.00      A
ATOM   5340  NZ  LYS   368      36.220  34.565  62.685  0.00  0.00      A
ATOM   5341  HZ1 LYS   368      36.347  35.442  63.184  0.00  0.00      A
ATOM   5342  HZ2 LYS   368      35.385  34.101  63.038  0.00  0.00      A
ATOM   5343  HZ3 LYS   368      37.024  33.992  62.928  0.00  0.00      A
ATOM   5344  C   LYS   368      35.261  36.317  56.204  0.00  0.00      A
ATOM   5345  O   LYS   368      34.174  35.858  56.578  0.00  0.00      A
ATOM   5346  N   ARG   369      35.354  37.184  55.187  0.00  0.00      A
ATOM   5347  H   ARG   369      36.272  37.545  54.969  0.00  0.00      A
ATOM   5348  CA  ARG   369      34.225  37.559  54.316  0.00  0.00      A
ATOM   5349  HA  ARG   369      33.468  38.064  54.919  0.00  0.00      A
ATOM   5350  CB  ARG   369      34.670  38.515  53.199  0.00  0.00      A
ATOM   5351  HB3 ARG   369      35.440  38.042  52.589  0.00  0.00      A
ATOM   5352  HB2 ARG   369      33.806  38.728  52.566  0.00  0.00      A
ATOM   5353  CG  ARG   369      35.211  39.832  53.759  0.00  0.00      A
ATOM   5354  HG3 ARG   369      36.194  39.653  54.181  0.00  0.00      A
ATOM   5355  HG2 ARG   369      34.562  40.172  54.564  0.00  0.00      A
ATOM   5356  CD  ARG   369      35.306  40.912  52.668  0.00  0.00      A
ATOM   5357  HD3 ARG   369      35.955  40.545  51.870  0.00  0.00      A
ATOM   5358  HD2 ARG   369      34.316  41.093  52.245  0.00  0.00      A
ATOM   5359  NE  ARG   369      35.863  42.174  53.190  0.00  0.00      A
ATOM   5360  HE  ARG   369      36.743  42.499  52.786  0.00  0.00      A
ATOM   5361  CZ  ARG   369      35.358  42.944  54.136  0.00  0.00      A
ATOM   5362  NH1 ARG   369      34.151  42.801  54.599  0.00  0.00      A
ATOM   5363 HH11 ARG   369      33.750  43.563  55.132  0.00  0.00      A
ATOM   5364 HH12 ARG   369      33.553  42.070  54.220  0.00  0.00      A
ATOM   5365  NH2 ARG   369      36.064  43.907  54.641  0.00  0.00      A
ATOM   5366 HH21 ARG   369      35.766  44.318  55.517  0.00  0.00      A
ATOM   5367 HH22 ARG   369      36.973  44.130  54.239  0.00  0.00      A
ATOM   5368  C   ARG   369      33.578  36.316  53.711  0.00  0.00      A
ATOM   5369  O   ARG   369      34.279  35.401  53.285  0.00  0.00      A
ATOM   5370  N   SER   370      32.254  36.249  53.769  0.00  0.00      A
ATOM   5371  H   SER   370      31.754  37.060  54.125  0.00  0.00      A
ATOM   5372  CA  SER   370      31.476  35.096  53.311  0.00  0.00      A
ATOM   5373  HA  SER   370      32.042  34.183  53.501  0.00  0.00      A
ATOM   5374  CB  SER   370      30.162  35.009  54.089  0.00  0.00      A
ATOM   5375  HB3 SER   370      29.518  35.853  53.841  0.00  0.00      A
ATOM   5376  HB2 SER   370      29.653  34.088  53.818  0.00  0.00      A
ATOM   5377  OG  SER   370      30.417  35.005  55.482  0.00  0.00      A
ATOM   5378  HG  SER   370      30.390  35.953  55.779  0.00  0.00      A
ATOM   5379  C   SER   370      31.186  35.187  51.811  0.00  0.00      A
ATOM   5380  O   SER   370      30.853  36.261  51.308  0.00  0.00      A
ATOM   5381  N   LEU   371      31.188  34.041  51.129  0.00  0.00      A
ATOM   5382  H   LEU   371      31.505  33.209  51.617  0.00  0.00      A
ATOM   5383  CA  LEU   371      31.013  33.908  49.682  0.00  0.00      A
ATOM   5384  HA  LEU   371      30.609  34.834  49.267  0.00  0.00      A
ATOM   5385  CB  LEU   371      32.385  33.612  49.043  0.00  0.00      A
ATOM   5386  HB3 LEU   371      32.745  32.665  49.449  0.00  0.00      A
ATOM   5387  HB2 LEU   371      32.246  33.474  47.971  0.00  0.00      A
ATOM   5388  CG  LEU   371      33.477  34.678  49.264  0.00  0.00      A
ATOM   5389  HG  LEU   371      33.595  34.878  50.328  0.00  0.00      A
ATOM   5390  CD1 LEU   371      34.811  34.144  48.745  0.00  0.00      A
ATOM   5391 HD11 LEU   371      35.594  34.876  48.916  0.00  0.00      A
ATOM   5392 HD12 LEU   371      34.759  33.935  47.682  0.00  0.00      A
ATOM   5393 HD13 LEU   371      35.059  33.226  49.277  0.00  0.00      A
ATOM   5394  CD2 LEU   371      33.164  35.991  48.545  0.00  0.00      A
ATOM   5395 HD21 LEU   371      33.979  36.698  48.697  0.00  0.00      A
ATOM   5396 HD22 LEU   371      33.033  35.813  47.478  0.00  0.00      A
ATOM   5397 HD23 LEU   371      32.251  36.426  48.953  0.00  0.00      A
ATOM   5398  C   LEU   371      30.035  32.766  49.366  0.00  0.00      A
ATOM   5399  O   LEU   371      30.127  31.682  49.947  0.00  0.00      A
ATOM   5400  N   SER   372      29.167  32.972  48.373  0.00  0.00      A
ATOM   5401  H   SER   372      29.207  33.861  47.890  0.00  0.00      A
ATOM   5402  CA  SER   372      28.211  31.969  47.886  0.00  0.00      A
ATOM   5403  HA  SER   372      27.715  31.506  48.739  0.00  0.00      A
ATOM   5404  CB  SER   372      27.148  32.618  46.990  0.00  0.00      A
ATOM   5405  HB3 SER   372      27.631  33.107  46.143  0.00  0.00      A
[truncated: 3,816,148 more chars]
