# Supplementary material for: Insights into the Catalytic Activity of a Metagenome-Derived Urethanase
Source: J Am Chem Soc. 2025 Nov 5;147(46):42511–23. doi: 10.1021/jacs.5c13147 (PMC12636025; doi:10.1021/jacs.5c13147)
Supplement: Supplementary file 2 [file ja5c13147_si_002.zip › Structures/hydrolysis/TS1H.pdb]

ATOM      1  N   NSER    1      27.187  49.357  24.285  0.00  0.00      A
ATOM      2  H1  NSER    1      26.924  48.406  24.499  0.00  0.00      A
ATOM      3  H2  NSER    1      26.323  49.875  24.354  0.00  0.00      A
ATOM      4  H3  NSER    1      27.817  49.717  24.988  0.00  0.00      A
ATOM      5  CA  NSER    1      27.767  49.397  22.886  0.00  0.00      A
ATOM      6  HA  NSER    1      28.631  48.736  22.957  0.00  0.00      A
ATOM      7  CB  NSER    1      26.863  48.776  21.783  0.00  0.00      A
ATOM      8  HB3 NSER    1      26.324  49.457  21.125  0.00  0.00      A
ATOM      9  HB2 NSER    1      27.454  48.296  21.003  0.00  0.00      A
ATOM     10  OG  NSER    1      25.999  47.851  22.285  0.00  0.00      A
ATOM     11  HG  NSER    1      25.381  47.551  21.615  0.00  0.00      A
ATOM     12  C   NSER    1      28.302  50.760  22.417  0.00  0.00      A
ATOM     13  O   NSER    1      27.567  51.506  21.782  0.00  0.00      A
ATOM     14  N   GLU     2      29.591  50.940  22.813  0.00  0.00      A
ATOM     15  H   GLU     2      30.062  50.232  23.359  0.00  0.00      A
ATOM     16  CA  GLU     2      30.293  52.198  22.836  0.00  0.00      A
ATOM     17  HA  GLU     2      29.869  52.858  22.079  0.00  0.00      A
ATOM     18  CB  GLU     2      30.446  52.866  24.218  0.00  0.00      A
ATOM     19  HB3 GLU     2      31.002  53.789  24.054  0.00  0.00      A
ATOM     20  HB2 GLU     2      31.043  52.230  24.872  0.00  0.00      A
ATOM     21  CG  GLU     2      29.210  53.182  25.061  0.00  0.00      A
ATOM     22  HG3 GLU     2      29.495  53.840  25.883  0.00  0.00      A
ATOM     23  HG2 GLU     2      28.516  53.834  24.530  0.00  0.00      A
ATOM     24  CD  GLU     2      28.305  52.110  25.667  0.00  0.00      A
ATOM     25  OE1 GLU     2      27.245  52.527  26.160  0.00  0.00      A
ATOM     26  OE2 GLU     2      28.801  50.920  25.731  0.00  0.00      A
ATOM     27  C   GLU     2      31.689  51.763  22.458  0.00  0.00      A
ATOM     28  O   GLU     2      32.219  50.856  22.984  0.00  0.00      A
ATOM     29  N   LEU     3      32.297  52.281  21.389  0.00  0.00      A
ATOM     30  H   LEU     3      31.815  53.063  20.968  0.00  0.00      A
ATOM     31  CA  LEU     3      33.512  51.827  20.653  0.00  0.00      A
ATOM     32  HA  LEU     3      33.216  50.833  20.315  0.00  0.00      A
ATOM     33  CB  LEU     3      33.759  52.504  19.349  0.00  0.00      A
ATOM     34  HB3 LEU     3      34.157  51.705  18.724  0.00  0.00      A
ATOM     35  HB2 LEU     3      32.789  52.758  18.921  0.00  0.00      A
ATOM     36  CG  LEU     3      34.646  53.752  19.358  0.00  0.00      A
ATOM     37  HG  LEU     3      35.667  53.433  19.567  0.00  0.00      A
ATOM     38  CD1 LEU     3      34.681  54.359  17.931  0.00  0.00      A
ATOM     39 HD11 LEU     3      33.817  55.020  17.856  0.00  0.00      A
ATOM     40 HD12 LEU     3      34.752  53.480  17.292  0.00  0.00      A
ATOM     41 HD13 LEU     3      35.475  55.083  17.745  0.00  0.00      A
ATOM     42  CD2 LEU     3      34.253  54.861  20.360  0.00  0.00      A
ATOM     43 HD21 LEU     3      35.023  55.629  20.434  0.00  0.00      A
ATOM     44 HD22 LEU     3      33.969  54.530  21.359  0.00  0.00      A
ATOM     45 HD23 LEU     3      33.354  55.354  19.992  0.00  0.00      A
ATOM     46  C   LEU     3      34.734  51.714  21.481  0.00  0.00      A
ATOM     47  O   LEU     3      34.912  52.329  22.519  0.00  0.00      A
ATOM     48  N   SER     4      35.735  50.938  21.037  0.00  0.00      A
ATOM     49  H   SER     4      35.465  50.367  20.248  0.00  0.00      A
ATOM     50  CA  SER     4      37.011  50.578  21.634  0.00  0.00      A
ATOM     51  HA  SER     4      36.805  50.515  22.702  0.00  0.00      A
ATOM     52  CB  SER     4      37.365  49.148  21.217  0.00  0.00      A
ATOM     53  HB3 SER     4      38.318  48.925  21.697  0.00  0.00      A
ATOM     54  HB2 SER     4      36.599  48.463  21.579  0.00  0.00      A
ATOM     55  OG  SER     4      37.589  49.038  19.810  0.00  0.00      A
ATOM     56  HG  SER     4      36.727  49.147  19.402  0.00  0.00      A
ATOM     57  C   SER     4      38.111  51.560  21.381  0.00  0.00      A
ATOM     58  O   SER     4      37.932  52.341  20.462  0.00  0.00      A
ATOM     59  N   ALA     5      39.279  51.422  21.993  0.00  0.00      A
ATOM     60  H   ALA     5      39.381  50.696  22.688  0.00  0.00      A
ATOM     61  CA  ALA     5      40.435  52.341  21.766  0.00  0.00      A
ATOM     62  HA  ALA     5      40.187  53.401  21.816  0.00  0.00      A
ATOM     63  CB  ALA     5      41.385  52.040  22.938  0.00  0.00      A
ATOM     64  HB1 ALA     5      40.898  52.267  23.886  0.00  0.00      A
ATOM     65  HB2 ALA     5      41.695  50.995  22.921  0.00  0.00      A
ATOM     66  HB3 ALA     5      42.220  52.697  22.694  0.00  0.00      A
ATOM     67  C   ALA     5      41.230  52.195  20.424  0.00  0.00      A
ATOM     68  O   ALA     5      41.654  53.218  19.918  0.00  0.00      A
ATOM     69  N   ILE     6      41.180  50.972  19.866  0.00  0.00      A
ATOM     70  H   ILE     6      40.892  50.210  20.463  0.00  0.00      A
ATOM     71  CA  ILE     6      41.607  50.869  18.500  0.00  0.00      A
ATOM     72  HA  ILE     6      42.534  51.428  18.368  0.00  0.00      A
ATOM     73  CB  ILE     6      41.852  49.389  18.208  0.00  0.00      A
ATOM     74  HB  ILE     6      40.975  48.795  18.465  0.00  0.00      A
ATOM     75  CG2 ILE     6      42.171  49.154  16.674  0.00  0.00      A
ATOM     76 HG21 ILE     6      42.406  48.110  16.466  0.00  0.00      A
ATOM     77 HG22 ILE     6      42.913  49.864  16.308  0.00  0.00      A
ATOM     78 HG23 ILE     6      41.240  49.417  16.171  0.00  0.00      A
ATOM     79  CG1 ILE     6      43.072  48.863  19.059  0.00  0.00      A
ATOM     80 HG13 ILE     6      42.980  49.147  20.107  0.00  0.00      A
ATOM     81 HG12 ILE     6      43.950  49.408  18.712  0.00  0.00      A
ATOM     82  CD1 ILE     6      43.407  47.390  18.956  0.00  0.00      A
ATOM     83 HD11 ILE     6      42.564  46.720  19.122  0.00  0.00      A
ATOM     84 HD12 ILE     6      43.819  47.213  17.962  0.00  0.00      A
ATOM     85 HD13 ILE     6      44.125  47.332  19.775  0.00  0.00      A
ATOM     86  C   ILE     6      40.599  51.504  17.546  0.00  0.00      A
ATOM     87  O   ILE     6      40.979  52.174  16.649  0.00  0.00      A
ATOM     88  N   GLU     7      39.343  51.345  17.821  0.00  0.00      A
ATOM     89  H   GLU     7      39.076  50.961  18.716  0.00  0.00      A
ATOM     90  CA  GLU     7      38.316  51.956  16.954  0.00  0.00      A
ATOM     91  HA  GLU     7      38.508  51.720  15.908  0.00  0.00      A
ATOM     92  CB  GLU     7      36.987  51.326  17.252  0.00  0.00      A
ATOM     93  HB3 GLU     7      36.187  51.849  16.728  0.00  0.00      A
ATOM     94  HB2 GLU     7      36.659  51.501  18.277  0.00  0.00      A
ATOM     95  CG  GLU     7      36.823  49.881  16.810  0.00  0.00      A
ATOM     96  HG3 GLU     7      37.631  49.271  17.214  0.00  0.00      A
ATOM     97  HG2 GLU     7      36.770  49.885  15.722  0.00  0.00      A
ATOM     98  CD  GLU     7      35.491  49.363  17.427  0.00  0.00      A
ATOM     99  OE1 GLU     7      34.519  49.020  16.718  0.00  0.00      A
ATOM    100  OE2 GLU     7      35.412  49.294  18.668  0.00  0.00      A
ATOM    101  C   GLU     7      38.147  53.499  17.119  0.00  0.00      A
ATOM    102  O   GLU     7      37.961  54.102  16.047  0.00  0.00      A
ATOM    103  N   THR     8      38.466  54.122  18.263  0.00  0.00      A
ATOM    104  H   THR     8      38.866  53.443  18.895  0.00  0.00      A
ATOM    105  CA  THR     8      38.604  55.570  18.588  0.00  0.00      A
ATOM    106  HA  THR     8      37.731  56.100  18.207  0.00  0.00      A
ATOM    107  CB  THR     8      38.772  55.798  20.152  0.00  0.00      A
ATOM    108  HB  THR     8      39.773  55.588  20.529  0.00  0.00      A
ATOM    109  CG2 THR     8      38.505  57.316  20.391  0.00  0.00      A
ATOM    110 HG21 THR     8      39.285  57.921  19.928  0.00  0.00      A
ATOM    111 HG22 THR     8      38.655  57.450  21.463  0.00  0.00      A
ATOM    112 HG23 THR     8      37.533  57.493  19.931  0.00  0.00      A
ATOM    113  OG1 THR     8      37.817  55.125  20.834  0.00  0.00      A
ATOM    114  HG1 THR     8      38.020  54.197  20.700  0.00  0.00      A
ATOM    115  C   THR     8      39.840  56.185  17.889  0.00  0.00      A
ATOM    116  O   THR     8      39.687  57.101  17.148  0.00  0.00      A
ATOM    117  N   ALA     9      40.967  55.467  18.021  0.00  0.00      A
ATOM    118  H   ALA     9      41.055  54.828  18.799  0.00  0.00      A
ATOM    119  CA  ALA     9      42.146  55.859  17.175  0.00  0.00      A
ATOM    120  HA  ALA     9      42.400  56.912  17.296  0.00  0.00      A
ATOM    121  CB  ALA     9      43.357  54.989  17.655  0.00  0.00      A
ATOM    122  HB1 ALA     9      43.365  53.990  17.221  0.00  0.00      A
ATOM    123  HB2 ALA     9      44.301  55.503  17.469  0.00  0.00      A
ATOM    124  HB3 ALA     9      43.238  54.869  18.732  0.00  0.00      A
ATOM    125  C   ALA     9      41.801  55.741  15.687  0.00  0.00      A
ATOM    126  O   ALA     9      42.280  56.607  14.961  0.00  0.00      A
ATOM    127  N   ALA    10      41.000  54.700  15.237  0.00  0.00      A
ATOM    128  H   ALA    10      40.676  54.017  15.906  0.00  0.00      A
ATOM    129  CA  ALA    10      40.581  54.554  13.874  0.00  0.00      A
ATOM    130  HA  ALA    10      41.505  54.613  13.298  0.00  0.00      A
ATOM    131  CB  ALA    10      39.993  53.151  13.688  0.00  0.00      A
ATOM    132  HB1 ALA    10      39.016  53.117  14.170  0.00  0.00      A
ATOM    133  HB2 ALA    10      40.051  53.041  12.605  0.00  0.00      A
ATOM    134  HB3 ALA    10      40.642  52.453  14.218  0.00  0.00      A
ATOM    135  C   ALA    10      39.605  55.559  13.336  0.00  0.00      A
ATOM    136  O   ALA    10      39.729  56.151  12.213  0.00  0.00      A
ATOM    137  N   ALA    11      38.582  55.944  14.149  0.00  0.00      A
ATOM    138  H   ALA    11      38.505  55.514  15.060  0.00  0.00      A
ATOM    139  CA  ALA    11      37.668  57.030  13.828  0.00  0.00      A
ATOM    140  HA  ALA    11      37.235  56.775  12.860  0.00  0.00      A
ATOM    141  CB  ALA    11      36.578  57.049  14.953  0.00  0.00      A
ATOM    142  HB1 ALA    11      35.746  57.741  14.822  0.00  0.00      A
ATOM    143  HB2 ALA    11      36.121  56.069  15.093  0.00  0.00      A
ATOM    144  HB3 ALA    11      37.060  57.292  15.900  0.00  0.00      A
ATOM    145  C   ALA    11      38.275  58.425  13.783  0.00  0.00      A
ATOM    146  O   ALA    11      37.777  59.313  13.067  0.00  0.00      A
ATOM    147  N   ILE    12      39.452  58.615  14.413  0.00  0.00      A
ATOM    148  H   ILE    12      39.816  57.934  15.063  0.00  0.00      A
ATOM    149  CA  ILE    12      40.105  59.892  14.190  0.00  0.00      A
ATOM    150  HA  ILE    12      39.317  60.627  14.025  0.00  0.00      A
ATOM    151  CB  ILE    12      40.811  60.378  15.420  0.00  0.00      A
ATOM    152  HB  ILE    12      41.550  59.620  15.681  0.00  0.00      A
ATOM    153  CG2 ILE    12      41.505  61.727  15.131  0.00  0.00      A
ATOM    154 HG21 ILE    12      42.310  61.523  14.425  0.00  0.00      A
ATOM    155 HG22 ILE    12      40.762  62.457  14.810  0.00  0.00      A
ATOM    156 HG23 ILE    12      41.961  62.010  16.079  0.00  0.00      A
ATOM    157  CG1 ILE    12      39.934  60.744  16.594  0.00  0.00      A
ATOM    158 HG13 ILE    12      39.014  60.161  16.572  0.00  0.00      A
ATOM    159 HG12 ILE    12      39.512  61.745  16.502  0.00  0.00      A
ATOM    160  CD1 ILE    12      40.629  60.480  17.987  0.00  0.00      A
ATOM    161 HD11 ILE    12      39.843  60.088  18.632  0.00  0.00      A
ATOM    162 HD12 ILE    12      41.383  59.712  17.817  0.00  0.00      A
ATOM    163 HD13 ILE    12      41.053  61.439  18.286  0.00  0.00      A
ATOM    164  C   ILE    12      40.972  59.828  12.908  0.00  0.00      A
ATOM    165  O   ILE    12      40.967  60.744  12.065  0.00  0.00      A
ATOM    166  N   ALA    13      41.775  58.769  12.726  0.00  0.00      A
ATOM    167  H   ALA    13      41.771  58.016  13.399  0.00  0.00      A
ATOM    168  CA  ALA    13      42.566  58.695  11.497  0.00  0.00      A
ATOM    169  HA  ALA    13      43.090  59.647  11.403  0.00  0.00      A
ATOM    170  CB  ALA    13      43.623  57.568  11.765  0.00  0.00      A
ATOM    171  HB1 ALA    13      44.054  57.164  10.849  0.00  0.00      A
ATOM    172  HB2 ALA    13      44.442  57.852  12.427  0.00  0.00      A
ATOM    173  HB3 ALA    13      43.103  56.700  12.171  0.00  0.00      A
ATOM    174  C   ALA    13      41.861  58.465  10.180  0.00  0.00      A
ATOM    175  O   ALA    13      42.279  58.928   9.134  0.00  0.00      A
ATOM    176  N   GLY    14      40.699  57.873  10.309  0.00  0.00      A
ATOM    177  H   GLY    14      40.438  57.378  11.149  0.00  0.00      A
ATOM    178  CA  GLY    14      39.705  57.798   9.209  0.00  0.00      A
ATOM    179  HA3 GLY    14      40.273  57.460   8.342  0.00  0.00      A
ATOM    180  HA2 GLY    14      38.989  57.020   9.473  0.00  0.00      A
ATOM    181  C   GLY    14      38.968  59.052   8.812  0.00  0.00      A
ATOM    182  O   GLY    14      38.383  59.021   7.708  0.00  0.00      A
ATOM    183  N   GLY    15      38.972  60.068   9.667  0.00  0.00      A
ATOM    184  H   GLY    15      39.496  59.912  10.516  0.00  0.00      A
ATOM    185  CA  GLY    15      38.175  61.360   9.559  0.00  0.00      A
ATOM    186  HA3 GLY    15      38.684  62.201  10.030  0.00  0.00      A
ATOM    187  HA2 GLY    15      38.059  61.716   8.535  0.00  0.00      A
ATOM    188  C   GLY    15      36.706  61.340  10.071  0.00  0.00      A
ATOM    189  O   GLY    15      35.970  62.282  10.003  0.00  0.00      A
ATOM    190  N   SER    16      36.293  60.278  10.755  0.00  0.00      A
ATOM    191  H   SER    16      36.863  59.454  10.887  0.00  0.00      A
ATOM    192  CA  SER    16      34.986  60.186  11.338  0.00  0.00      A
ATOM    193  HA  SER    16      34.288  60.523  10.571  0.00  0.00      A
ATOM    194  CB  SER    16      34.596  58.744  11.597  0.00  0.00      A
ATOM    195  HB3 SER    16      33.530  58.622  11.789  0.00  0.00      A
ATOM    196  HB2 SER    16      35.250  58.300  12.347  0.00  0.00      A
ATOM    197  OG  SER    16      34.877  58.041  10.419  0.00  0.00      A
ATOM    198  HG  SER    16      34.840  57.098  10.592  0.00  0.00      A
ATOM    199  C   SER    16      34.625  60.989  12.581  0.00  0.00      A
ATOM    200  O   SER    16      33.410  61.151  12.873  0.00  0.00      A
ATOM    201  N   MET    17      35.567  61.592  13.302  0.00  0.00      A
ATOM    202  H   MET    17      36.541  61.407  13.112  0.00  0.00      A
ATOM    203  CA  MET    17      35.441  62.473  14.548  0.00  0.00      A
ATOM    204  HA  MET    17      34.713  63.253  14.329  0.00  0.00      A
ATOM    205  CB  MET    17      34.907  61.686  15.700  0.00  0.00      A
ATOM    206  HB3 MET    17      33.891  61.298  15.629  0.00  0.00      A
ATOM    207  HB2 MET    17      34.854  62.394  16.527  0.00  0.00      A
ATOM    208  CG  MET    17      35.684  60.456  16.188  0.00  0.00      A
ATOM    209  HG3 MET    17      35.584  59.701  15.409  0.00  0.00      A
ATOM    210  HG2 MET    17      36.727  60.664  16.428  0.00  0.00      A
ATOM    211  SD  MET    17      34.889  59.857  17.749  0.00  0.00      A
ATOM    212  CE  MET    17      35.566  58.187  17.839  0.00  0.00      A
ATOM    213  HE1 MET    17      35.096  57.468  17.167  0.00  0.00      A
ATOM    214  HE2 MET    17      36.643  58.303  17.719  0.00  0.00      A
ATOM    215  HE3 MET    17      35.497  57.875  18.881  0.00  0.00      A
ATOM    216  C   MET    17      36.784  63.040  14.841  0.00  0.00      A
ATOM    217  O   MET    17      37.754  62.541  14.341  0.00  0.00      A
ATOM    218  N   THR    18      36.900  64.120  15.653  0.00  0.00      A
ATOM    219  H   THR    18      36.022  64.542  15.922  0.00  0.00      A
ATOM    220  CA  THR    18      38.145  64.644  16.287  0.00  0.00      A
ATOM    221  HA  THR    18      38.986  64.583  15.596  0.00  0.00      A
ATOM    222  CB  THR    18      37.848  66.177  16.585  0.00  0.00      A
ATOM    223  HB  THR    18      38.694  66.542  17.168  0.00  0.00      A
ATOM    224  CG2 THR    18      37.769  67.091  15.325  0.00  0.00      A
ATOM    225 HG21 THR    18      38.163  68.077  15.569  0.00  0.00      A
ATOM    226 HG22 THR    18      38.279  66.614  14.488  0.00  0.00      A
ATOM    227 HG23 THR    18      36.735  67.326  15.071  0.00  0.00      A
ATOM    228  OG1 THR    18      36.741  66.498  17.441  0.00  0.00      A
ATOM    229  HG1 THR    18      35.913  66.305  16.995  0.00  0.00      A
ATOM    230  C   THR    18      38.499  64.036  17.649  0.00  0.00      A
ATOM    231  O   THR    18      37.614  63.330  18.154  0.00  0.00      A
ATOM    232  N   ALA    19      39.790  64.172  18.110  0.00  0.00      A
ATOM    233  H   ALA    19      40.541  64.377  17.467  0.00  0.00      A
ATOM    234  CA  ALA    19      40.169  63.688  19.483  0.00  0.00      A
ATOM    235  HA  ALA    19      39.857  62.658  19.655  0.00  0.00      A
ATOM    236  CB  ALA    19      41.689  63.778  19.743  0.00  0.00      A
ATOM    237  HB1 ALA    19      41.830  63.531  20.796  0.00  0.00      A
ATOM    238  HB2 ALA    19      41.888  64.849  19.784  0.00  0.00      A
ATOM    239  HB3 ALA    19      42.365  63.241  19.078  0.00  0.00      A
ATOM    240  C   ALA    19      39.374  64.376  20.591  0.00  0.00      A
ATOM    241  O   ALA    19      38.981  63.653  21.559  0.00  0.00      A
ATOM    242  N   LEU    20      39.202  65.724  20.381  0.00  0.00      A
ATOM    243  H   LEU    20      39.573  66.118  19.529  0.00  0.00      A
ATOM    244  CA  LEU    20      38.512  66.685  21.157  0.00  0.00      A
ATOM    245  HA  LEU    20      39.251  66.903  21.928  0.00  0.00      A
ATOM    246  CB  LEU    20      38.388  67.963  20.284  0.00  0.00      A
ATOM    247  HB3 LEU    20      39.305  68.342  19.833  0.00  0.00      A
ATOM    248  HB2 LEU    20      37.733  67.713  19.449  0.00  0.00      A
ATOM    249  CG  LEU    20      37.835  69.110  21.143  0.00  0.00      A
ATOM    250  HG  LEU    20      36.781  68.895  21.321  0.00  0.00      A
ATOM    251  CD1 LEU    20      38.598  69.342  22.440  0.00  0.00      A
ATOM    252 HD11 LEU    20      38.165  68.602  23.114  0.00  0.00      A
ATOM    253 HD12 LEU    20      39.661  69.186  22.255  0.00  0.00      A
ATOM    254 HD13 LEU    20      38.446  70.349  22.829  0.00  0.00      A
ATOM    255  CD2 LEU    20      37.876  70.361  20.255  0.00  0.00      A
ATOM    256 HD21 LEU    20      37.522  71.154  20.913  0.00  0.00      A
ATOM    257 HD22 LEU    20      38.928  70.400  19.971  0.00  0.00      A
ATOM    258 HD23 LEU    20      37.248  70.193  19.380  0.00  0.00      A
ATOM    259  C   LEU    20      37.180  66.078  21.628  0.00  0.00      A
ATOM    260  O   LEU    20      37.035  65.703  22.785  0.00  0.00      A
ATOM    261  N   GLU    21      36.269  65.862  20.643  0.00  0.00      A
ATOM    262  H   GLU    21      36.538  66.241  19.746  0.00  0.00      A
ATOM    263  CA  GLU    21      34.902  65.285  20.897  0.00  0.00      A
ATOM    264  HA  GLU    21      34.404  65.870  21.671  0.00  0.00      A
ATOM    265  CB  GLU    21      34.039  65.525  19.666  0.00  0.00      A
ATOM    266  HB3 GLU    21      34.179  66.556  19.342  0.00  0.00      A
ATOM    267  HB2 GLU    21      32.977  65.415  19.885  0.00  0.00      A
ATOM    268  CG  GLU    21      34.398  64.649  18.448  0.00  0.00      A
ATOM    269  HG3 GLU    21      35.467  64.451  18.368  0.00  0.00      A
ATOM    270  HG2 GLU    21      33.978  63.667  18.664  0.00  0.00      A
ATOM    271  CD  GLU    21      33.727  65.248  17.247  0.00  0.00      A
ATOM    272  OE1 GLU    21      32.469  65.202  17.071  0.00  0.00      A
ATOM    273  OE2 GLU    21      34.514  65.710  16.335  0.00  0.00      A
ATOM    274  C   GLU    21      34.787  63.765  21.287  0.00  0.00      A
ATOM    275  O   GLU    21      33.844  63.417  21.963  0.00  0.00      A
ATOM    276  N   ALA    22      35.734  62.879  21.003  0.00  0.00      A
ATOM    277  H   ALA    22      36.521  63.284  20.516  0.00  0.00      A
ATOM    278  CA  ALA    22      35.843  61.494  21.406  0.00  0.00      A
ATOM    279  HA  ALA    22      34.911  60.953  21.241  0.00  0.00      A
ATOM    280  CB  ALA    22      37.009  60.762  20.668  0.00  0.00      A
ATOM    281  HB1 ALA    22      36.925  61.017  19.611  0.00  0.00      A
ATOM    282  HB2 ALA    22      38.002  61.163  20.872  0.00  0.00      A
ATOM    283  HB3 ALA    22      36.955  59.679  20.772  0.00  0.00      A
ATOM    284  C   ALA    22      35.998  61.394  22.912  0.00  0.00      A
ATOM    285  O   ALA    22      35.356  60.588  23.594  0.00  0.00      A
ATOM    286  N   CYS    23      36.919  62.271  23.410  0.00  0.00      A
ATOM    287  H   CYS    23      37.358  62.869  22.724  0.00  0.00      A
ATOM    288  CA  CYS    23      37.128  62.456  24.806  0.00  0.00      A
ATOM    289  HA  CYS    23      37.236  61.477  25.271  0.00  0.00      A
ATOM    290  CB  CYS    23      38.344  63.185  25.051  0.00  0.00      A
ATOM    291  HB3 CYS    23      38.436  64.177  24.609  0.00  0.00      A
ATOM    292  HB2 CYS    23      38.456  63.294  26.129  0.00  0.00      A
ATOM    293  SG  CYS    23      39.673  62.069  24.386  0.00  0.00      A
ATOM    294  HG  CYS    23      39.306  62.020  23.103  0.00  0.00      A
ATOM    295  C   CYS    23      35.880  63.109  25.545  0.00  0.00      A
ATOM    296  O   CYS    23      35.553  62.663  26.645  0.00  0.00      A
ATOM    297  N   ASP    24      35.211  64.121  24.956  0.00  0.00      A
ATOM    298  H   ASP    24      35.516  64.440  24.048  0.00  0.00      A
ATOM    299  CA  ASP    24      34.045  64.741  25.508  0.00  0.00      A
ATOM    300  HA  ASP    24      34.279  65.183  26.476  0.00  0.00      A
ATOM    301  CB  ASP    24      33.654  65.792  24.379  0.00  0.00      A
ATOM    302  HB3 ASP    24      33.529  65.257  23.438  0.00  0.00      A
ATOM    303  HB2 ASP    24      34.542  66.381  24.149  0.00  0.00      A
ATOM    304  CG  ASP    24      32.459  66.622  24.778  0.00  0.00      A
ATOM    305  OD1 ASP    24      31.388  66.488  24.151  0.00  0.00      A
ATOM    306  OD2 ASP    24      32.653  67.486  25.668  0.00  0.00      A
ATOM    307  C   ASP    24      32.861  63.728  25.578  0.00  0.00      A
ATOM    308  O   ASP    24      32.263  63.776  26.668  0.00  0.00      A
ATOM    309  N   ALA    25      32.674  62.836  24.619  0.00  0.00      A
ATOM    310  H   ALA    25      33.323  62.894  23.847  0.00  0.00      A
ATOM    311  CA  ALA    25      31.719  61.841  24.608  0.00  0.00      A
ATOM    312  HA  ALA    25      30.693  62.176  24.764  0.00  0.00      A
ATOM    313  CB  ALA    25      31.884  61.162  23.203  0.00  0.00      A
ATOM    314  HB1 ALA    25      32.937  60.907  23.084  0.00  0.00      A
ATOM    315  HB2 ALA    25      31.398  61.789  22.456  0.00  0.00      A
ATOM    316  HB3 ALA    25      31.335  60.220  23.204  0.00  0.00      A
ATOM    317  C   ALA    25      31.964  60.779  25.741  0.00  0.00      A
ATOM    318  O   ALA    25      31.044  60.233  26.323  0.00  0.00      A
ATOM    319  N   ALA    26      33.257  60.643  26.182  0.00  0.00      A
ATOM    320  H   ALA    26      34.004  61.079  25.660  0.00  0.00      A
ATOM    321  CA  ALA    26      33.586  59.862  27.362  0.00  0.00      A
ATOM    322  HA  ALA    26      32.882  59.034  27.444  0.00  0.00      A
ATOM    323  CB  ALA    26      34.950  59.338  27.094  0.00  0.00      A
ATOM    324  HB1 ALA    26      35.696  60.107  26.895  0.00  0.00      A
ATOM    325  HB2 ALA    26      34.916  58.593  26.299  0.00  0.00      A
ATOM    326  HB3 ALA    26      35.309  58.858  28.005  0.00  0.00      A
ATOM    327  C   ALA    26      33.414  60.580  28.755  0.00  0.00      A
ATOM    328  O   ALA    26      32.854  60.033  29.649  0.00  0.00      A
ATOM    329  N   ILE    27      33.854  61.873  28.880  0.00  0.00      A
ATOM    330  H   ILE    27      34.341  62.316  28.114  0.00  0.00      A
ATOM    331  CA  ILE    27      33.484  62.715  29.963  0.00  0.00      A
ATOM    332  HA  ILE    27      34.007  62.305  30.827  0.00  0.00      A
ATOM    333  CB  ILE    27      34.058  64.162  29.748  0.00  0.00      A
ATOM    334  HB  ILE    27      33.729  64.332  28.723  0.00  0.00      A
ATOM    335  CG2 ILE    27      33.484  65.291  30.686  0.00  0.00      A
ATOM    336 HG21 ILE    27      33.483  66.219  30.113  0.00  0.00      A
ATOM    337 HG22 ILE    27      34.039  65.571  31.581  0.00  0.00      A
ATOM    338 HG23 ILE    27      32.510  64.944  31.032  0.00  0.00      A
ATOM    339  CG1 ILE    27      35.609  64.119  29.723  0.00  0.00      A
ATOM    340 HG13 ILE    27      35.858  63.371  28.971  0.00  0.00      A
ATOM    341 HG12 ILE    27      35.994  63.894  30.718  0.00  0.00      A
ATOM    342  CD1 ILE    27      36.132  65.531  29.345  0.00  0.00      A
ATOM    343 HD11 ILE    27      37.222  65.522  29.319  0.00  0.00      A
ATOM    344 HD12 ILE    27      35.891  65.837  28.326  0.00  0.00      A
ATOM    345 HD13 ILE    27      35.761  66.274  30.051  0.00  0.00      A
ATOM    346  C   ILE    27      31.934  62.679  30.254  0.00  0.00      A
ATOM    347  O   ILE    27      31.549  62.368  31.337  0.00  0.00      A
ATOM    348  N   ALA    28      31.105  62.743  29.179  0.00  0.00      A
ATOM    349  H   ALA    28      31.603  62.794  28.302  0.00  0.00      A
ATOM    350  CA  ALA    28      29.643  62.589  29.243  0.00  0.00      A
ATOM    351  HA  ALA    28      29.328  63.307  30.000  0.00  0.00      A
ATOM    352  CB  ALA    28      29.009  62.766  27.896  0.00  0.00      A
ATOM    353  HB1 ALA    28      27.985  62.402  27.972  0.00  0.00      A
ATOM    354  HB2 ALA    28      29.134  63.825  27.669  0.00  0.00      A
ATOM    355  HB3 ALA    28      29.548  62.188  27.146  0.00  0.00      A
ATOM    356  C   ALA    28      29.245  61.221  29.809  0.00  0.00      A
ATOM    357  O   ALA    28      28.473  61.188  30.779  0.00  0.00      A
ATOM    358  N   ARG    29      29.863  60.073  29.443  0.00  0.00      A
ATOM    359  H   ARG    29      30.450  60.052  28.621  0.00  0.00      A
ATOM    360  CA  ARG    29      29.419  58.757  30.015  0.00  0.00      A
ATOM    361  HA  ARG    29      28.345  58.820  30.187  0.00  0.00      A
ATOM    362  CB  ARG    29      29.569  57.572  29.049  0.00  0.00      A
ATOM    363  HB3 ARG    29      29.237  56.599  29.411  0.00  0.00      A
ATOM    364  HB2 ARG    29      30.607  57.468  28.732  0.00  0.00      A
ATOM    365  CG  ARG    29      28.729  57.817  27.817  0.00  0.00      A
ATOM    366  HG3 ARG    29      29.010  58.779  27.389  0.00  0.00      A
ATOM    367  HG2 ARG    29      27.677  57.788  28.102  0.00  0.00      A
ATOM    368  CD  ARG    29      29.017  56.709  26.785  0.00  0.00      A
ATOM    369  HD3 ARG    29      29.362  55.819  27.311  0.00  0.00      A
ATOM    370  HD2 ARG    29      28.039  56.449  26.381  0.00  0.00      A
ATOM    371  NE  ARG    29      30.052  57.089  25.831  0.00  0.00      A
ATOM    372  HE  ARG    29      30.968  56.894  26.210  0.00  0.00      A
ATOM    373  CZ  ARG    29      29.925  57.358  24.542  0.00  0.00      A
ATOM    374  NH1 ARG    29      28.725  57.340  23.935  0.00  0.00      A
ATOM    375 HH11 ARG    29      28.719  57.473  22.934  0.00  0.00      A
ATOM    376 HH12 ARG    29      27.907  57.241  24.520  0.00  0.00      A
ATOM    377  NH2 ARG    29      31.028  57.549  23.853  0.00  0.00      A
ATOM    378 HH21 ARG    29      30.990  57.706  22.855  0.00  0.00      A
ATOM    379 HH22 ARG    29      31.829  57.550  24.468  0.00  0.00      A
ATOM    380  C   ARG    29      29.945  58.617  31.437  0.00  0.00      A
ATOM    381  O   ARG    29      29.284  57.980  32.171  0.00  0.00      A
ATOM    382  N   ILE    30      31.075  59.224  31.818  0.00  0.00      A
ATOM    383  H   ILE    30      31.616  59.722  31.118  0.00  0.00      A
ATOM    384  CA  ILE    30      31.491  59.283  33.230  0.00  0.00      A
ATOM    385  HA  ILE    30      31.511  58.273  33.622  0.00  0.00      A
ATOM    386  CB  ILE    30      32.910  59.881  33.416  0.00  0.00      A
ATOM    387  HB  ILE    30      32.929  60.884  32.989  0.00  0.00      A
ATOM    388  CG2 ILE    30      33.233  59.979  34.922  0.00  0.00      A
ATOM    389 HG21 ILE    30      34.252  60.324  35.074  0.00  0.00      A
ATOM    390 HG22 ILE    30      32.568  60.689  35.412  0.00  0.00      A
ATOM    391 HG23 ILE    30      33.123  59.000  35.392  0.00  0.00      A
ATOM    392  CG1 ILE    30      33.996  59.025  32.721  0.00  0.00      A
ATOM    393 HG13 ILE    30      33.666  58.759  31.719  0.00  0.00      A
ATOM    394 HG12 ILE    30      34.140  58.100  33.280  0.00  0.00      A
ATOM    395  CD1 ILE    30      35.354  59.727  32.578  0.00  0.00      A
ATOM    396 HD11 ILE    30      35.227  60.681  32.065  0.00  0.00      A
ATOM    397 HD12 ILE    30      35.810  59.894  33.552  0.00  0.00      A
ATOM    398 HD13 ILE    30      36.021  59.096  31.990  0.00  0.00      A
ATOM    399  C   ILE    30      30.441  60.057  34.033  0.00  0.00      A
ATOM    400  O   ILE    30      29.791  59.502  34.920  0.00  0.00      A
ATOM    401  N   GLU    31      30.082  61.255  33.567  0.00  0.00      A
ATOM    402  H   GLU    31      30.508  61.564  32.705  0.00  0.00      A
ATOM    403  CA  GLU    31      29.166  62.128  34.289  0.00  0.00      A
ATOM    404  HA  GLU    31      29.554  62.294  35.295  0.00  0.00      A
ATOM    405  CB  GLU    31      29.335  63.542  33.710  0.00  0.00      A
ATOM    406  HB3 GLU    31      29.310  63.598  32.621  0.00  0.00      A
ATOM    407  HB2 GLU    31      28.529  64.116  34.165  0.00  0.00      A
ATOM    408  CG  GLU    31      30.614  64.223  34.183  0.00  0.00      A
ATOM    409  HG3 GLU    31      31.459  63.534  34.178  0.00  0.00      A
ATOM    410  HG2 GLU    31      30.839  64.977  33.428  0.00  0.00      A
ATOM    411  CD  GLU    31      30.541  64.814  35.604  0.00  0.00      A
ATOM    412  OE1 GLU    31      29.810  65.859  35.760  0.00  0.00      A
ATOM    413  OE2 GLU    31      31.231  64.215  36.472  0.00  0.00      A
ATOM    414  C   GLU    31      27.703  61.671  34.315  0.00  0.00      A
ATOM    415  O   GLU    31      26.943  62.204  35.128  0.00  0.00      A
ATOM    416  N   GLN    32      27.382  60.683  33.489  0.00  0.00      A
ATOM    417  H   GLN    32      28.085  60.360  32.839  0.00  0.00      A
ATOM    418  CA  GLN    32      26.036  60.169  33.417  0.00  0.00      A
ATOM    419  HA  GLN    32      25.354  60.788  34.001  0.00  0.00      A
ATOM    420  CB  GLN    32      25.558  60.263  31.962  0.00  0.00      A
ATOM    421  HB3 GLN    32      24.534  59.902  31.868  0.00  0.00      A
ATOM    422  HB2 GLN    32      26.004  59.632  31.193  0.00  0.00      A
ATOM    423  CG  GLN    32      25.518  61.766  31.513  0.00  0.00      A
ATOM    424  HG3 GLN    32      24.912  62.409  32.151  0.00  0.00      A
ATOM    425  HG2 GLN    32      26.489  62.262  31.517  0.00  0.00      A
ATOM    426  CD  GLN    32      25.043  61.876  29.978  0.00  0.00      A
ATOM    427  OE1 GLN    32      24.733  60.868  29.324  0.00  0.00      A
ATOM    428  NE2 GLN    32      24.735  63.019  29.412  0.00  0.00      A
ATOM    429 HE21 GLN    32      24.850  63.853  29.971  0.00  0.00      A
ATOM    430 HE22 GLN    32      24.497  63.082  28.433  0.00  0.00      A
ATOM    431  C   GLN    32      25.917  58.727  33.841  0.00  0.00      A
ATOM    432  O   GLN    32      24.804  58.192  33.813  0.00  0.00      A
ATOM    433  N   ARG    33      26.994  58.095  34.348  0.00  0.00      A
ATOM    434  H   ARG    33      27.885  58.577  34.304  0.00  0.00      A
ATOM    435  CA  ARG    33      26.977  56.692  34.824  0.00  0.00      A
ATOM    436  HA  ARG    33      25.946  56.411  35.040  0.00  0.00      A
ATOM    437  CB  ARG    33      27.485  55.759  33.703  0.00  0.00      A
ATOM    438  HB3 ARG    33      28.528  55.979  33.494  0.00  0.00      A
ATOM    439  HB2 ARG    33      27.425  54.726  34.044  0.00  0.00      A
ATOM    440  CG  ARG    33      26.666  55.896  32.409  0.00  0.00      A
ATOM    441  HG3 ARG    33      26.750  56.911  32.021  0.00  0.00      A
ATOM    442  HG2 ARG    33      25.622  55.690  32.643  0.00  0.00      A
ATOM    443  CD  ARG    33      27.123  54.946  31.303  0.00  0.00      A
ATOM    444  HD3 ARG    33      26.986  53.922  31.653  0.00  0.00      A
ATOM    445  HD2 ARG    33      28.183  55.116  31.102  0.00  0.00      A
ATOM    446  NE  ARG    33      26.338  55.158  30.071  0.00  0.00      A
ATOM    447  HE  ARG    33      25.633  55.885  30.095  0.00  0.00      A
ATOM    448  CZ  ARG    33      26.427  54.470  28.948  0.00  0.00      A
ATOM    449  NH1 ARG    33      27.305  53.527  28.776  0.00  0.00      A
ATOM    450 HH11 ARG    33      27.320  53.023  27.892  0.00  0.00      A
ATOM    451 HH12 ARG    33      27.903  53.254  29.549  0.00  0.00      A
ATOM    452  NH2 ARG    33      25.617  54.719  27.959  0.00  0.00      A
ATOM    453 HH21 ARG    33      25.709  54.207  27.091  0.00  0.00      A
ATOM    454 HH22 ARG    33      24.868  55.391  28.056  0.00  0.00      A
ATOM    455  C   ARG    33      27.723  56.435  36.144  0.00  0.00      A
ATOM    456  O   ARG    33      27.356  55.497  36.848  0.00  0.00      A
ATOM    457  N   ASP    34      28.642  57.311  36.564  0.00  0.00      A
ATOM    458  H   ASP    34      28.921  58.042  35.920  0.00  0.00      A
ATOM    459  CA  ASP    34      29.433  57.186  37.807  0.00  0.00      A
ATOM    460  HA  ASP    34      29.858  56.183  37.859  0.00  0.00      A
ATOM    461  CB  ASP    34      30.596  58.189  37.711  0.00  0.00      A
ATOM    462  HB3 ASP    34      30.186  59.176  37.491  0.00  0.00      A
ATOM    463  HB2 ASP    34      31.250  57.903  36.886  0.00  0.00      A
ATOM    464  CG  ASP    34      31.429  58.298  38.987  0.00  0.00      A
ATOM    465  OD1 ASP    34      31.398  59.388  39.610  0.00  0.00      A
ATOM    466  OD2 ASP    34      32.125  57.330  39.360  0.00  0.00      A
ATOM    467  C   ASP    34      28.637  57.422  39.114  0.00  0.00      A
ATOM    468  O   ASP    34      28.981  56.876  40.163  0.00  0.00      A
ATOM    469  N   GLY    35      27.601  58.263  39.072  0.00  0.00      A
ATOM    470  H   GLY    35      27.415  58.689  38.175  0.00  0.00      A
ATOM    471  CA  GLY    35      26.836  58.782  40.218  0.00  0.00      A
ATOM    472  HA3 GLY    35      25.884  59.165  39.853  0.00  0.00      A
ATOM    473  HA2 GLY    35      27.368  59.627  40.649  0.00  0.00      A
ATOM    474  C   GLY    35      26.543  57.778  41.345  0.00  0.00      A
ATOM    475  O   GLY    35      27.153  57.875  42.413  0.00  0.00      A
ATOM    476  N   PRO    36      25.705  56.753  41.098  0.00  0.00      A
ATOM    477  CD  PRO    36      24.965  56.525  39.866  0.00  0.00      A
ATOM    478  HD3 PRO    36      25.640  56.374  39.023  0.00  0.00      A
ATOM    479  HD2 PRO    36      24.299  57.369  39.675  0.00  0.00      A
ATOM    480  CG  PRO    36      24.134  55.264  40.092  0.00  0.00      A
ATOM    481  HG3 PRO    36      23.167  55.337  39.597  0.00  0.00      A
ATOM    482  HG2 PRO    36      24.684  54.389  39.743  0.00  0.00      A
ATOM    483  CB  PRO    36      23.975  55.209  41.607  0.00  0.00      A
ATOM    484  HB3 PRO    36      23.158  55.866  41.907  0.00  0.00      A
ATOM    485  HB2 PRO    36      23.791  54.192  41.958  0.00  0.00      A
ATOM    486  CA  PRO    36      25.303  55.782  42.113  0.00  0.00      A
ATOM    487  HA  PRO    36      25.130  56.290  43.062  0.00  0.00      A
ATOM    488  C   PRO    36      26.329  54.665  42.358  0.00  0.00      A
ATOM    489  O   PRO    36      26.149  53.917  43.322  0.00  0.00      A
ATOM    490  N   ILE    37      27.453  54.612  41.629  0.00  0.00      A
ATOM    491  H   ILE    37      27.592  55.312  40.912  0.00  0.00      A
ATOM    492  CA  ILE    37      28.466  53.540  41.742  0.00  0.00      A
ATOM    493  HA  ILE    37      28.096  52.784  42.433  0.00  0.00      A
ATOM    494  CB  ILE    37      28.682  52.801  40.400  0.00  0.00      A
ATOM    495  HB  ILE    37      29.458  52.050  40.561  0.00  0.00      A
ATOM    496  CG2 ILE    37      27.398  52.050  40.008  0.00  0.00      A
ATOM    497 HG21 ILE    37      26.598  52.752  39.770  0.00  0.00      A
ATOM    498 HG22 ILE    37      27.588  51.420  39.143  0.00  0.00      A
ATOM    499 HG23 ILE    37      27.083  51.407  40.832  0.00  0.00      A
ATOM    500  CG1 ILE    37      29.162  53.745  39.276  0.00  0.00      A
ATOM    501 HG13 ILE    37      28.364  54.445  39.032  0.00  0.00      A
ATOM    502 HG12 ILE    37      30.020  54.316  39.631  0.00  0.00      A
ATOM    503  CD1 ILE    37      29.593  53.031  37.988  0.00  0.00      A
ATOM    504 HD11 ILE    37      30.372  52.302  38.210  0.00  0.00      A
ATOM    505 HD12 ILE    37      28.743  52.531  37.525  0.00  0.00      A
ATOM    506 HD13 ILE    37      29.985  53.764  37.283  0.00  0.00      A
ATOM    507  C   ILE    37      29.811  53.990  42.332  0.00  0.00      A
ATOM    508  O   ILE    37      30.495  53.150  42.910  0.00  0.00      A
ATOM    509  N   ASN    38      30.114  55.297  42.336  0.00  0.00      A
ATOM    510  H   ASN    38      29.495  55.912  41.820  0.00  0.00      A
ATOM    511  CA  ASN    38      31.343  55.903  42.874  0.00  0.00      A
ATOM    512  HA  ASN    38      31.393  56.904  42.449  0.00  0.00      A
ATOM    513  CB  ASN    38      31.205  56.074  44.404  0.00  0.00      A
ATOM    514  HB3 ASN    38      31.272  55.098  44.880  0.00  0.00      A
ATOM    515  HB2 ASN    38      30.219  56.482  44.626  0.00  0.00      A
ATOM    516  CG  ASN    38      32.239  57.003  45.033  0.00  0.00      A
ATOM    517  OD1 ASN    38      31.914  58.056  45.569  0.00  0.00      A
ATOM    518  ND2 ASN    38      33.489  56.606  45.096  0.00  0.00      A
ATOM    519 HD21 ASN    38      33.746  55.740  44.637  0.00  0.00      A
ATOM    520 HD22 ASN    38      34.166  57.235  45.488  0.00  0.00      A
ATOM    521  C   ASN    38      32.626  55.176  42.405  0.00  0.00      A
ATOM    522  O   ASN    38      33.334  54.550  43.205  0.00  0.00      A
ATOM    523  N   ALA    39      32.868  55.156  41.091  0.00  0.00      A
ATOM    524  H   ALA    39      32.303  55.753  40.490  0.00  0.00      A
ATOM    525  CA  ALA    39      33.918  54.352  40.452  0.00  0.00      A
ATOM    526  HA  ALA    39      34.290  53.606  41.154  0.00  0.00      A
ATOM    527  CB  ALA    39      33.277  53.605  39.276  0.00  0.00      A
ATOM    528  HB1 ALA    39      34.033  53.014  38.759  0.00  0.00      A
ATOM    529  HB2 ALA    39      32.842  54.317  38.575  0.00  0.00      A
ATOM    530  HB3 ALA    39      32.495  52.940  39.644  0.00  0.00      A
ATOM    531  C   ALA    39      35.135  55.181  39.992  0.00  0.00      A
ATOM    532  O   ALA    39      36.274  54.753  40.205  0.00  0.00      A
ATOM    533  N   VAL    40      34.911  56.425  39.558  0.00  0.00      A
ATOM    534  H   VAL    40      33.944  56.740  39.499  0.00  0.00      A
ATOM    535  CA  VAL    40      35.952  57.381  39.132  0.00  0.00      A
ATOM    536  HA  VAL    40      36.898  56.857  39.000  0.00  0.00      A
ATOM    537  CB  VAL    40      35.568  58.011  37.773  0.00  0.00      A
ATOM    538  HB  VAL    40      34.551  58.400  37.836  0.00  0.00      A
ATOM    539  CG1 VAL    40      36.486  59.161  37.335  0.00  0.00      A
ATOM    540 HG11 VAL    40      37.520  58.820  37.290  0.00  0.00      A
ATOM    541 HG12 VAL    40      36.192  59.514  36.347  0.00  0.00      A
ATOM    542 HG13 VAL    40      36.411  59.996  38.031  0.00  0.00      A
ATOM    543  CG2 VAL    40      35.616  56.942  36.671  0.00  0.00      A
ATOM    544 HG21 VAL    40      36.626  56.534  36.587  0.00  0.00      A
ATOM    545 HG22 VAL    40      35.326  57.376  35.714  0.00  0.00      A
ATOM    546 HG23 VAL    40      34.928  56.131  36.903  0.00  0.00      A
ATOM    547  C   VAL    40      36.147  58.448  40.212  0.00  0.00      A
ATOM    548  O   VAL    40      35.182  58.926  40.807  0.00  0.00      A
ATOM    549  N   VAL    41      37.392  58.825  40.480  0.00  0.00      A
ATOM    550  H   VAL    41      38.131  58.440  39.896  0.00  0.00      A
ATOM    551  CA  VAL    41      37.801  59.839  41.468  0.00  0.00      A
ATOM    552  HA  VAL    41      36.963  60.502  41.684  0.00  0.00      A
ATOM    553  CB  VAL    41      38.259  59.195  42.797  0.00  0.00      A
ATOM    554  HB  VAL    41      38.629  59.987  43.448  0.00  0.00      A
ATOM    555  CG1 VAL    41      37.094  58.518  43.532  0.00  0.00      A
ATOM    556 HG11 VAL    41      37.436  58.144  44.497  0.00  0.00      A
ATOM    557 HG12 VAL    41      36.299  59.244  43.702  0.00  0.00      A
ATOM    558 HG13 VAL    41      36.702  57.691  42.943  0.00  0.00      A
ATOM    559  CG2 VAL    41      39.389  58.170  42.619  0.00  0.00      A
ATOM    560 HG21 VAL    41      39.054  57.336  42.003  0.00  0.00      A
ATOM    561 HG22 VAL    41      40.249  58.641  42.145  0.00  0.00      A
ATOM    562 HG23 VAL    41      39.691  57.793  43.596  0.00  0.00      A
ATOM    563  C   VAL    41      38.919  60.697  40.872  0.00  0.00      A
ATOM    564  O   VAL    41      39.527  60.310  39.875  0.00  0.00      A
ATOM    565  N   VAL    42      39.234  61.844  41.482  0.00  0.00      A
ATOM    566  H   VAL    42      38.696  62.119  42.301  0.00  0.00      A
ATOM    567  CA  VAL    42      40.293  62.755  40.996  0.00  0.00      A
ATOM    568  HA  VAL    42      40.181  63.690  41.541  0.00  0.00      A
ATOM    569  CB  VAL    42      41.705  62.211  41.328  0.00  0.00      A
ATOM    570  HB  VAL    42      41.926  61.355  40.691  0.00  0.00      A
ATOM    571  CG1 VAL    42      42.787  63.275  41.107  0.00  0.00      A
ATOM    572 HG11 VAL    42      42.609  64.135  41.753  0.00  0.00      A
ATOM    573 HG12 VAL    42      43.764  62.846  41.327  0.00  0.00      A
ATOM    574 HG13 VAL    42      42.785  63.599  40.069  0.00  0.00      A
ATOM    575  CG2 VAL    42      41.833  61.760  42.790  0.00  0.00      A
ATOM    576 HG21 VAL    42      41.165  60.921  42.986  0.00  0.00      A
ATOM    577 HG22 VAL    42      41.586  62.581  43.463  0.00  0.00      A
ATOM    578 HG23 VAL    42      42.850  61.421  42.986  0.00  0.00      A
ATOM    579  C   VAL    42      40.102  63.098  39.502  0.00  0.00      A
ATOM    580  O   VAL    42      40.900  62.739  38.636  0.00  0.00      A
ATOM    581  N   ARG    43      38.912  63.618  39.174  0.00  0.00      A
ATOM    582  H   ARG    43      38.327  63.921  39.942  0.00  0.00      A
ATOM    583  CA  ARG    43      38.519  64.028  37.813  0.00  0.00      A
ATOM    584  HA  ARG    43      38.605  63.174  37.139  0.00  0.00      A
ATOM    585  CB  ARG    43      37.056  64.526  37.848  0.00  0.00      A
ATOM    586  HB3 ARG    43      36.982  65.322  38.591  0.00  0.00      A
ATOM    587  HB2 ARG    43      36.809  64.962  36.878  0.00  0.00      A
ATOM    588  CG  ARG    43      36.001  63.439  38.170  0.00  0.00      A
ATOM    589  HG3 ARG    43      36.336  62.819  39.002  0.00  0.00      A
ATOM    590  HG2 ARG    43      35.882  62.797  37.298  0.00  0.00      A
ATOM    591  CD  ARG    43      34.647  64.076  38.556  0.00  0.00      A
ATOM    592  HD3 ARG    43      34.597  64.176  39.642  0.00  0.00      A
ATOM    593  HD2 ARG    43      34.610  65.086  38.141  0.00  0.00      A
ATOM    594  NE  ARG    43      33.455  63.350  38.055  0.00  0.00      A
ATOM    595  HE  ARG    43      32.925  63.796  37.309  0.00  0.00      A
ATOM    596  CZ  ARG    43      32.896  62.229  38.480  0.00  0.00      A
ATOM    597  NH1 ARG    43      33.342  61.474  39.437  0.00  0.00      A
ATOM    598 HH11 ARG    43      32.798  60.652  39.688  0.00  0.00      A
ATOM    599 HH12 ARG    43      34.035  61.826  40.088  0.00  0.00      A
ATOM    600  NH2 ARG    43      31.787  61.846  37.933  0.00  0.00      A
ATOM    601 HH21 ARG    43      31.336  62.482  37.281  0.00  0.00      A
ATOM    602 HH22 ARG    43      31.329  61.028  38.312  0.00  0.00      A
ATOM    603  C   ARG    43      39.480  65.121  37.310  0.00  0.00      A
ATOM    604  O   ARG    43      39.885  65.985  38.087  0.00  0.00      A
ATOM    605  N   ASP    44      39.781  65.156  36.010  0.00  0.00      A
ATOM    606  H   ASP    44      39.494  64.370  35.433  0.00  0.00      A
ATOM    607  CA  ASP    44      40.756  66.102  35.422  0.00  0.00      A
ATOM    608  HA  ASP    44      40.858  66.954  36.092  0.00  0.00      A
ATOM    609  CB  ASP    44      42.131  65.413  35.371  0.00  0.00      A
ATOM    610  HB3 ASP    44      42.097  64.622  34.620  0.00  0.00      A
ATOM    611  HB2 ASP    44      42.329  64.947  36.337  0.00  0.00      A
ATOM    612  CG  ASP    44      43.292  66.369  35.069  0.00  0.00      A
ATOM    613  OD1 ASP    44      44.069  66.050  34.133  0.00  0.00      A
ATOM    614  OD2 ASP    44      43.473  67.384  35.793  0.00  0.00      A
ATOM    615  C   ASP    44      40.294  66.678  34.058  0.00  0.00      A
ATOM    616  O   ASP    44      41.101  67.093  33.222  0.00  0.00      A
ATOM    617  N   PHE    45      38.972  66.701  33.834  0.00  0.00      A
ATOM    618  H   PHE    45      38.415  66.329  34.589  0.00  0.00      A
ATOM    619  CA  PHE    45      38.312  67.035  32.591  0.00  0.00      A
ATOM    620  HA  PHE    45      38.550  66.199  31.934  0.00  0.00      A
ATOM    621  CB  PHE    45      36.837  67.013  32.846  0.00  0.00      A
ATOM    622  HB3 PHE    45      36.593  67.851  33.498  0.00  0.00      A
ATOM    623  HB2 PHE    45      36.249  67.233  31.955  0.00  0.00      A
ATOM    624  CG  PHE    45      36.328  65.728  33.593  0.00  0.00      A
ATOM    625  CD1 PHE    45      36.893  64.419  33.483  0.00  0.00      A
ATOM    626  HD1 PHE    45      37.728  64.303  32.808  0.00  0.00      A
ATOM    627  CE1 PHE    45      36.289  63.325  34.142  0.00  0.00      A
ATOM    628  HE1 PHE    45      36.805  62.377  34.177  0.00  0.00      A
ATOM    629  CZ  PHE    45      35.074  63.482  34.778  0.00  0.00      A
ATOM    630  HZ  PHE    45      34.544  62.608  35.126  0.00  0.00      A
ATOM    631  CE2 PHE    45      34.383  64.698  34.807  0.00  0.00      A
ATOM    632  HE2 PHE    45      33.474  64.882  35.361  0.00  0.00      A
ATOM    633  CD2 PHE    45      35.028  65.818  34.184  0.00  0.00      A
ATOM    634  HD2 PHE    45      34.545  66.775  34.315  0.00  0.00      A
ATOM    635  C   PHE    45      38.667  68.351  31.870  0.00  0.00      A
ATOM    636  O   PHE    45      38.554  68.499  30.673  0.00  0.00      A
ATOM    637  N   ASP    46      39.123  69.307  32.641  0.00  0.00      A
ATOM    638  H   ASP    46      39.289  68.939  33.567  0.00  0.00      A
ATOM    639  CA  ASP    46      39.530  70.698  32.289  0.00  0.00      A
ATOM    640  HA  ASP    46      38.892  70.919  31.433  0.00  0.00      A
ATOM    641  CB  ASP    46      39.231  71.592  33.489  0.00  0.00      A
ATOM    642  HB3 ASP    46      38.259  71.405  33.946  0.00  0.00      A
ATOM    643  HB2 ASP    46      39.853  71.337  34.347  0.00  0.00      A
ATOM    644  CG  ASP    46      39.341  73.083  33.120  0.00  0.00      A
ATOM    645  OD1 ASP    46      38.348  73.689  32.680  0.00  0.00      A
ATOM    646  OD2 ASP    46      40.518  73.588  33.119  0.00  0.00      A
ATOM    647  C   ASP    46      41.035  70.689  31.749  0.00  0.00      A
ATOM    648  O   ASP    46      41.215  71.101  30.598  0.00  0.00      A
ATOM    649  N   ARG    47      42.063  69.952  32.340  0.00  0.00      A
ATOM    650  H   ARG    47      41.796  69.393  33.138  0.00  0.00      A
ATOM    651  CA  ARG    47      43.437  69.794  31.728  0.00  0.00      A
ATOM    652  HA  ARG    47      43.744  70.720  31.242  0.00  0.00      A
ATOM    653  CB  ARG    47      44.386  69.435  32.840  0.00  0.00      A
ATOM    654  HB3 ARG    47      44.429  70.282  33.526  0.00  0.00      A
ATOM    655  HB2 ARG    47      44.084  68.556  33.408  0.00  0.00      A
ATOM    656  CG  ARG    47      45.841  69.123  32.251  0.00  0.00      A
ATOM    657  HG3 ARG    47      45.708  68.156  31.765  0.00  0.00      A
ATOM    658  HG2 ARG    47      46.515  68.994  33.098  0.00  0.00      A
ATOM    659  CD  ARG    47      46.400  70.175  31.289  0.00  0.00      A
ATOM    660  HD3 ARG    47      45.642  70.781  30.794  0.00  0.00      A
ATOM    661  HD2 ARG    47      47.086  70.819  31.840  0.00  0.00      A
ATOM    662  NE  ARG    47      47.112  69.357  30.192  0.00  0.00      A
ATOM    663  HE  ARG    47      47.265  68.378  30.391  0.00  0.00      A
ATOM    664  CZ  ARG    47      47.619  69.868  29.096  0.00  0.00      A
ATOM    665  NH1 ARG    47      47.491  71.154  28.738  0.00  0.00      A
ATOM    666 HH11 ARG    47      46.994  71.838  29.292  0.00  0.00      A
ATOM    667 HH12 ARG    47      47.994  71.517  27.941  0.00  0.00      A
ATOM    668  NH2 ARG    47      48.391  69.135  28.318  0.00  0.00      A
ATOM    669 HH21 ARG    47      48.533  68.159  28.535  0.00  0.00      A
ATOM    670 HH22 ARG    47      48.868  69.504  27.507  0.00  0.00      A
ATOM    671  C   ARG    47      43.380  68.815  30.553  0.00  0.00      A
ATOM    672  O   ARG    47      43.972  69.068  29.470  0.00  0.00      A
ATOM    673  N   ALA    48      42.613  67.680  30.660  0.00  0.00      A
ATOM    674  H   ALA    48      42.221  67.423  31.555  0.00  0.00      A
ATOM    675  CA  ALA    48      42.503  66.696  29.534  0.00  0.00      A
ATOM    676  HA  ALA    48      43.530  66.538  29.206  0.00  0.00      A
ATOM    677  CB  ALA    48      41.965  65.446  30.158  0.00  0.00      A
ATOM    678  HB1 ALA    48      41.669  64.817  29.319  0.00  0.00      A
ATOM    679  HB2 ALA    48      42.786  64.944  30.670  0.00  0.00      A
ATOM    680  HB3 ALA    48      41.183  65.569  30.908  0.00  0.00      A
ATOM    681  C   ALA    48      41.695  67.102  28.249  0.00  0.00      A
ATOM    682  O   ALA    48      41.890  66.562  27.173  0.00  0.00      A
ATOM    683  N   ARG    49      40.878  68.165  28.445  0.00  0.00      A
ATOM    684  H   ARG    49      40.775  68.557  29.370  0.00  0.00      A
ATOM    685  CA  ARG    49      40.223  68.773  27.275  0.00  0.00      A
ATOM    686  HA  ARG    49      39.819  67.992  26.630  0.00  0.00      A
ATOM    687  CB  ARG    49      39.122  69.677  27.748  0.00  0.00      A
ATOM    688  HB3 ARG    49      39.408  70.579  28.288  0.00  0.00      A
ATOM    689  HB2 ARG    49      38.399  69.039  28.257  0.00  0.00      A
ATOM    690  CG  ARG    49      38.305  70.408  26.682  0.00  0.00      A
ATOM    691  HG3 ARG    49      39.017  71.001  26.108  0.00  0.00      A
ATOM    692  HG2 ARG    49      37.929  69.792  25.864  0.00  0.00      A
ATOM    693  CD  ARG    49      37.230  71.421  27.085  0.00  0.00      A
ATOM    694  HD3 ARG    49      36.856  71.992  26.235  0.00  0.00      A
ATOM    695  HD2 ARG    49      37.731  72.162  27.707  0.00  0.00      A
ATOM    696  NE  ARG    49      36.046  70.827  27.820  0.00  0.00      A
ATOM    697  HE  ARG    49      35.388  70.262  27.302  0.00  0.00      A
ATOM    698  CZ  ARG    49      35.859  70.663  29.159  0.00  0.00      A
ATOM    699  NH1 ARG    49      36.431  71.412  30.086  0.00  0.00      A
ATOM    700 HH11 ARG    49      37.164  72.024  29.757  0.00  0.00      A
ATOM    701 HH12 ARG    49      36.463  71.049  31.028  0.00  0.00      A
ATOM    702  NH2 ARG    49      34.923  69.793  29.513  0.00  0.00      A
ATOM    703 HH21 ARG    49      34.686  69.688  30.489  0.00  0.00      A
ATOM    704 HH22 ARG    49      34.350  69.454  28.754  0.00  0.00      A
ATOM    705  C   ARG    49      41.255  69.569  26.433  0.00  0.00      A
ATOM    706  O   ARG    49      41.149  69.628  25.171  0.00  0.00      A
ATOM    707  N   ASP    50      42.339  70.011  27.038  0.00  0.00      A
ATOM    708  H   ASP    50      42.553  69.848  28.012  0.00  0.00      A
ATOM    709  CA  ASP    50      43.423  70.616  26.194  0.00  0.00      A
ATOM    710  HA  ASP    50      43.059  71.142  25.311  0.00  0.00      A
ATOM    711  CB  ASP    50      44.209  71.524  27.186  0.00  0.00      A
ATOM    712  HB3 ASP    50      43.576  72.095  27.866  0.00  0.00      A
ATOM    713  HB2 ASP    50      44.922  70.947  27.775  0.00  0.00      A
ATOM    714  CG  ASP    50      45.121  72.506  26.440  0.00  0.00      A
ATOM    715  OD1 ASP    50      44.502  73.293  25.679  0.00  0.00      A
ATOM    716  OD2 ASP    50      46.307  72.369  26.330  0.00  0.00      A
ATOM    717  C   ASP    50      44.351  69.493  25.735  0.00  0.00      A
ATOM    718  O   ASP    50      44.856  69.665  24.636  0.00  0.00      A
ATOM    719  N   ALA    51      44.418  68.311  26.441  0.00  0.00      A
ATOM    720  H   ALA    51      43.977  68.245  27.347  0.00  0.00      A
ATOM    721  CA  ALA    51      45.208  67.183  25.951  0.00  0.00      A
ATOM    722  HA  ALA    51      46.133  67.663  25.632  0.00  0.00      A
ATOM    723  CB  ALA    51      45.460  66.119  27.070  0.00  0.00      A
ATOM    724  HB1 ALA    51      46.091  65.325  26.672  0.00  0.00      A
ATOM    725  HB2 ALA    51      44.546  65.768  27.549  0.00  0.00      A
ATOM    726  HB3 ALA    51      46.045  66.706  27.778  0.00  0.00      A
ATOM    727  C   ALA    51      44.511  66.516  24.683  0.00  0.00      A
ATOM    728  O   ALA    51      45.220  66.160  23.755  0.00  0.00      A
ATOM    729  N   ALA    52      43.190  66.378  24.666  0.00  0.00      A
ATOM    730  H   ALA    52      42.670  66.400  25.532  0.00  0.00      A
ATOM    731  CA  ALA    52      42.399  66.154  23.496  0.00  0.00      A
ATOM    732  HA  ALA    52      42.600  65.152  23.114  0.00  0.00      A
ATOM    733  CB  ALA    52      40.968  66.168  24.038  0.00  0.00      A
ATOM    734  HB1 ALA    52      40.642  67.164  24.336  0.00  0.00      A
ATOM    735  HB2 ALA    52      41.010  65.498  24.897  0.00  0.00      A
ATOM    736  HB3 ALA    52      40.287  65.675  23.344  0.00  0.00      A
ATOM    737  C   ALA    52      42.509  67.113  22.328  0.00  0.00      A
ATOM    738  O   ALA    52      42.691  66.580  21.264  0.00  0.00      A
ATOM    739  N   LYS    53      42.395  68.386  22.567  0.00  0.00      A
ATOM    740  H   LYS    53      41.996  68.735  23.427  0.00  0.00      A
ATOM    741  CA  LYS    53      42.576  69.374  21.494  0.00  0.00      A
ATOM    742  HA  LYS    53      41.784  69.294  20.749  0.00  0.00      A
ATOM    743  CB  LYS    53      42.419  70.773  22.129  0.00  0.00      A
ATOM    744  HB3 LYS    53      43.282  71.080  22.720  0.00  0.00      A
ATOM    745  HB2 LYS    53      41.593  70.880  22.832  0.00  0.00      A
ATOM    746  CG  LYS    53      41.921  71.738  21.068  0.00  0.00      A
ATOM    747  HG3 LYS    53      40.955  71.498  20.624  0.00  0.00      A
ATOM    748  HG2 LYS    53      42.631  71.712  20.242  0.00  0.00      A
ATOM    749  CD  LYS    53      41.872  73.159  21.696  0.00  0.00      A
ATOM    750  HD3 LYS    53      41.637  73.900  20.931  0.00  0.00      A
ATOM    751  HD2 LYS    53      41.060  73.262  22.416  0.00  0.00      A
ATOM    752  CE  LYS    53      43.177  73.684  22.410  0.00  0.00      A
ATOM    753  HE3 LYS    53      44.066  73.173  22.041  0.00  0.00      A
ATOM    754  HE2 LYS    53      42.935  73.290  23.397  0.00  0.00      A
ATOM    755  NZ  LYS    53      43.197  75.184  22.486  0.00  0.00      A
ATOM    756  HZ1 LYS    53      43.109  75.577  21.560  0.00  0.00      A
ATOM    757  HZ2 LYS    53      42.549  75.626  23.122  0.00  0.00      A
ATOM    758  HZ3 LYS    53      44.058  75.538  22.875  0.00  0.00      A
ATOM    759  C   LYS    53      43.961  69.128  20.871  0.00  0.00      A
ATOM    760  O   LYS    53      44.049  69.181  19.627  0.00  0.00      A
ATOM    761  N   ALA    54      45.077  69.063  21.652  0.00  0.00      A
ATOM    762  H   ALA    54      44.941  69.294  22.626  0.00  0.00      A
ATOM    763  CA  ALA    54      46.438  68.815  21.170  0.00  0.00      A
ATOM    764  HA  ALA    54      46.737  69.524  20.398  0.00  0.00      A
ATOM    765  CB  ALA    54      47.399  68.978  22.294  0.00  0.00      A
ATOM    766  HB1 ALA    54      46.903  68.603  23.189  0.00  0.00      A
ATOM    767  HB2 ALA    54      47.694  70.014  22.461  0.00  0.00      A
ATOM    768  HB3 ALA    54      48.395  68.557  22.155  0.00  0.00      A
ATOM    769  C   ALA    54      46.715  67.471  20.554  0.00  0.00      A
ATOM    770  O   ALA    54      47.304  67.523  19.477  0.00  0.00      A
ATOM    771  N   ALA    55      46.113  66.344  20.990  0.00  0.00      A
ATOM    772  H   ALA    55      45.576  66.426  21.841  0.00  0.00      A
ATOM    773  CA  ALA    55      46.146  65.097  20.288  0.00  0.00      A
ATOM    774  HA  ALA    55      47.141  64.654  20.249  0.00  0.00      A
ATOM    775  CB  ALA    55      45.352  63.955  21.012  0.00  0.00      A
ATOM    776  HB1 ALA    55      44.326  64.306  21.121  0.00  0.00      A
ATOM    777  HB2 ALA    55      45.831  63.741  21.967  0.00  0.00      A
ATOM    778  HB3 ALA    55      45.277  63.054  20.402  0.00  0.00      A
ATOM    779  C   ALA    55      45.699  65.186  18.858  0.00  0.00      A
ATOM    780  O   ALA    55      46.415  64.711  17.935  0.00  0.00      A
ATOM    781  N   ASP    56      44.575  65.873  18.654  0.00  0.00      A
ATOM    782  H   ASP    56      44.139  66.216  19.498  0.00  0.00      A
ATOM    783  CA  ASP    56      44.061  66.252  17.272  0.00  0.00      A
ATOM    784  HA  ASP    56      43.906  65.282  16.799  0.00  0.00      A
ATOM    785  CB  ASP    56      42.713  66.947  17.484  0.00  0.00      A
ATOM    786  HB3 ASP    56      42.106  66.499  18.272  0.00  0.00      A
ATOM    787  HB2 ASP    56      42.957  67.981  17.726  0.00  0.00      A
ATOM    788  CG  ASP    56      41.950  66.969  16.118  0.00  0.00      A
ATOM    789  OD1 ASP    56      41.197  65.946  15.794  0.00  0.00      A
ATOM    790  OD2 ASP    56      42.102  67.933  15.384  0.00  0.00      A
ATOM    791  C   ASP    56      44.928  67.148  16.385  0.00  0.00      A
ATOM    792  O   ASP    56      44.854  67.058  15.127  0.00  0.00      A
ATOM    793  N   ALA    57      45.728  67.989  17.006  0.00  0.00      A
ATOM    794  H   ALA    57      45.729  68.020  18.015  0.00  0.00      A
ATOM    795  CA  ALA    57      46.758  68.759  16.396  0.00  0.00      A
ATOM    796  HA  ALA    57      46.300  69.262  15.544  0.00  0.00      A
ATOM    797  CB  ALA    57      47.184  69.877  17.345  0.00  0.00      A
ATOM    798  HB1 ALA    57      47.795  70.514  16.706  0.00  0.00      A
ATOM    799  HB2 ALA    57      46.296  70.332  17.783  0.00  0.00      A
ATOM    800  HB3 ALA    57      47.764  69.493  18.184  0.00  0.00      A
ATOM    801  C   ALA    57      47.857  67.870  15.832  0.00  0.00      A
ATOM    802  O   ALA    57      48.524  68.345  14.900  0.00  0.00      A
ATOM    803  N   GLU    58      48.108  66.642  16.308  0.00  0.00      A
ATOM    804  H   GLU    58      47.571  66.305  17.094  0.00  0.00      A
ATOM    805  CA  GLU    58      49.120  65.769  15.827  0.00  0.00      A
ATOM    806  HA  GLU    58      49.941  66.347  15.403  0.00  0.00      A
ATOM    807  CB  GLU    58      49.702  64.856  16.957  0.00  0.00      A
ATOM    808  HB3 GLU    58      50.375  64.130  16.500  0.00  0.00      A
ATOM    809  HB2 GLU    58      48.914  64.261  17.417  0.00  0.00      A
ATOM    810  CG  GLU    58      50.503  65.626  17.978  0.00  0.00      A
ATOM    811  HG3 GLU    58      49.887  66.434  18.374  0.00  0.00      A
ATOM    812  HG2 GLU    58      51.350  66.057  17.444  0.00  0.00      A
ATOM    813  CD  GLU    58      51.127  64.836  19.095  0.00  0.00      A
ATOM    814  OE1 GLU    58      52.367  64.674  19.076  0.00  0.00      A
ATOM    815  OE2 GLU    58      50.488  64.265  19.973  0.00  0.00      A
ATOM    816  C   GLU    58      48.602  64.941  14.616  0.00  0.00      A
ATOM    817  O   GLU    58      49.327  64.689  13.629  0.00  0.00      A
ATOM    818  N   ILE    59      47.313  64.589  14.585  0.00  0.00      A
ATOM    819  H   ILE    59      46.655  64.944  15.264  0.00  0.00      A
ATOM    820  CA  ILE    59      46.746  64.000  13.354  0.00  0.00      A
ATOM    821  HA  ILE    59      47.514  63.344  12.945  0.00  0.00      A
ATOM    822  CB  ILE    59      45.439  63.225  13.614  0.00  0.00      A
ATOM    823  HB  ILE    59      45.711  62.443  14.323  0.00  0.00      A
ATOM    824  CG2 ILE    59      44.366  64.055  14.301  0.00  0.00      A
ATOM    825 HG21 ILE    59      43.618  63.401  14.750  0.00  0.00      A
ATOM    826 HG22 ILE    59      43.893  64.782  13.640  0.00  0.00      A
ATOM    827 HG23 ILE    59      44.792  64.634  15.120  0.00  0.00      A
ATOM    828  CG1 ILE    59      44.684  62.629  12.411  0.00  0.00      A
ATOM    829 HG13 ILE    59      43.842  62.002  12.706  0.00  0.00      A
ATOM    830 HG12 ILE    59      44.402  63.429  11.728  0.00  0.00      A
ATOM    831  CD1 ILE    59      45.643  61.627  11.848  0.00  0.00      A
ATOM    832 HD11 ILE    59      45.134  61.130  11.022  0.00  0.00      A
ATOM    833 HD12 ILE    59      45.947  60.946  12.643  0.00  0.00      A
ATOM    834 HD13 ILE    59      46.549  62.137  11.521  0.00  0.00      A
ATOM    835  C   ILE    59      46.610  65.061  12.243  0.00  0.00      A
ATOM    836  O   ILE    59      46.603  64.713  11.089  0.00  0.00      A
ATOM    837  N   ALA    60      46.479  66.373  12.623  0.00  0.00      A
ATOM    838  H   ALA    60      46.406  66.541  13.616  0.00  0.00      A
ATOM    839  CA  ALA    60      46.567  67.473  11.658  0.00  0.00      A
ATOM    840  HA  ALA    60      45.700  67.297  11.023  0.00  0.00      A
ATOM    841  CB  ALA    60      46.358  68.784  12.371  0.00  0.00      A
ATOM    842  HB1 ALA    60      46.300  69.565  11.612  0.00  0.00      A
ATOM    843  HB2 ALA    60      45.476  68.674  13.002  0.00  0.00      A
ATOM    844  HB3 ALA    60      47.218  68.938  13.022  0.00  0.00      A
ATOM    845  C   ALA    60      47.934  67.533  10.987  0.00  0.00      A
ATOM    846  O   ALA    60      47.954  68.090   9.858  0.00  0.00      A
ATOM    847  N   ALA    61      48.993  66.985  11.550  0.00  0.00      A
ATOM    848  H   ALA    61      48.925  66.616  12.488  0.00  0.00      A
ATOM    849  CA  ALA    61      50.217  66.601  10.884  0.00  0.00      A
ATOM    850  HA  ALA    61      50.348  67.306  10.064  0.00  0.00      A
ATOM    851  CB  ALA    61      51.284  66.842  11.822  0.00  0.00      A
ATOM    852  HB1 ALA    61      51.191  66.203  12.700  0.00  0.00      A
ATOM    853  HB2 ALA    61      52.248  66.811  11.314  0.00  0.00      A
ATOM    854  HB3 ALA    61      51.236  67.895  12.099  0.00  0.00      A
ATOM    855  C   ALA    61      50.296  65.208  10.215  0.00  0.00      A
ATOM    856  O   ALA    61      51.320  64.744   9.713  0.00  0.00      A
ATOM    857  N   ALA    62      49.190  64.519  10.065  0.00  0.00      A
ATOM    858  H   ALA    62      48.368  65.027  10.359  0.00  0.00      A
ATOM    859  CA  ALA    62      49.059  63.124   9.620  0.00  0.00      A
ATOM    860  HA  ALA    62      47.988  62.920   9.638  0.00  0.00      A
ATOM    861  CB  ALA    62      49.523  62.964   8.113  0.00  0.00      A
ATOM    862  HB1 ALA    62      50.405  63.525   7.804  0.00  0.00      A
ATOM    863  HB2 ALA    62      49.667  61.898   7.942  0.00  0.00      A
ATOM    864  HB3 ALA    62      48.796  63.335   7.390  0.00  0.00      A
ATOM    865  C   ALA    62      49.641  62.068  10.590  0.00  0.00      A
ATOM    866  O   ALA    62      49.543  60.881  10.202  0.00  0.00      A
ATOM    867  N   VAL    63      50.369  62.368  11.691  0.00  0.00      A
ATOM    868  H   VAL    63      50.315  63.333  11.985  0.00  0.00      A
ATOM    869  CA  VAL    63      50.888  61.351  12.525  0.00  0.00      A
ATOM    870  HA  VAL    63      51.584  60.764  11.926  0.00  0.00      A
ATOM    871  CB  VAL    63      51.773  61.866  13.677  0.00  0.00      A
ATOM    872  HB  VAL    63      51.108  62.172  14.484  0.00  0.00      A
ATOM    873  CG1 VAL    63      52.791  60.797  14.036  0.00  0.00      A
ATOM    874 HG11 VAL    63      53.322  60.392  13.175  0.00  0.00      A
ATOM    875 HG12 VAL    63      52.292  59.960  14.525  0.00  0.00      A
ATOM    876 HG13 VAL    63      53.534  61.245  14.696  0.00  0.00      A
ATOM    877  CG2 VAL    63      52.681  63.028  13.192  0.00  0.00      A
ATOM    878 HG21 VAL    63      53.489  62.760  12.512  0.00  0.00      A
ATOM    879 HG22 VAL    63      52.032  63.794  12.767  0.00  0.00      A
ATOM    880 HG23 VAL    63      53.220  63.487  14.021  0.00  0.00      A
ATOM    881  C   VAL    63      49.793  60.519  13.138  0.00  0.00      A
ATOM    882  O   VAL    63      49.100  60.804  14.123  0.00  0.00      A
ATOM    883  N   ARG    64      49.692  59.285  12.576  0.00  0.00      A
ATOM    884  H   ARG    64      50.294  59.089  11.789  0.00  0.00      A
ATOM    885  CA  ARG    64      48.885  58.182  13.134  0.00  0.00      A
ATOM    886  HA  ARG    64      47.939  58.604  13.473  0.00  0.00      A
ATOM    887  CB  ARG    64      48.465  57.161  12.032  0.00  0.00      A
ATOM    888  HB3 ARG    64      49.306  56.550  11.703  0.00  0.00      A
ATOM    889  HB2 ARG    64      48.022  57.777  11.249  0.00  0.00      A
ATOM    890  CG  ARG    64      47.394  56.283  12.711  0.00  0.00      A
ATOM    891  HG3 ARG    64      47.925  55.706  13.467  0.00  0.00      A
ATOM    892  HG2 ARG    64      46.641  56.885  13.220  0.00  0.00      A
ATOM    893  CD  ARG    64      46.848  55.374  11.617  0.00  0.00      A
ATOM    894  HD3 ARG    64      46.573  56.030  10.790  0.00  0.00      A
ATOM    895  HD2 ARG    64      47.741  54.861  11.259  0.00  0.00      A
ATOM    896  NE  ARG    64      45.811  54.478  12.197  0.00  0.00      A
ATOM    897  HE  ARG    64      45.970  54.008  13.077  0.00  0.00      A
ATOM    898  CZ  ARG    64      44.771  53.937  11.507  0.00  0.00      A
ATOM    899  NH1 ARG    64      44.519  54.269  10.253  0.00  0.00      A
ATOM    900 HH11 ARG    64      43.799  53.705   9.824  0.00  0.00      A
ATOM    901 HH12 ARG    64      45.095  54.889   9.702  0.00  0.00      A
ATOM    902  NH2 ARG    64      43.966  53.106  12.084  0.00  0.00      A
ATOM    903 HH21 ARG    64      44.223  52.827  13.021  0.00  0.00      A
ATOM    904 HH22 ARG    64      43.165  52.810  11.545  0.00  0.00      A
ATOM    905  C   ARG    64      49.705  57.581  14.230  0.00  0.00      A
ATOM    906  O   ARG    64      50.739  56.941  13.930  0.00  0.00      A
ATOM    907  N   LYS    65      49.238  57.666  15.461  0.00  0.00      A
ATOM    908  H   LYS    65      48.322  58.091  15.493  0.00  0.00      A
ATOM    909  CA  LYS    65      49.796  57.115  16.755  0.00  0.00      A
ATOM    910  HA  LYS    65      50.840  56.886  16.543  0.00  0.00      A
ATOM    911  CB  LYS    65      49.818  58.352  17.775  0.00  0.00      A
ATOM    912  HB3 LYS    65      50.291  58.138  18.734  0.00  0.00      A
ATOM    913  HB2 LYS    65      48.785  58.616  17.998  0.00  0.00      A
ATOM    914  CG  LYS    65      50.745  59.542  17.135  0.00  0.00      A
ATOM    915  HG3 LYS    65      51.742  59.112  17.038  0.00  0.00      A
ATOM    916  HG2 LYS    65      50.355  59.815  16.154  0.00  0.00      A
ATOM    917  CD  LYS    65      50.844  60.853  17.983  0.00  0.00      A
ATOM    918  HD3 LYS    65      51.683  61.465  17.652  0.00  0.00      A
ATOM    919  HD2 LYS    65      49.925  61.400  17.773  0.00  0.00      A
ATOM    920  CE  LYS    65      50.970  60.661  19.439  0.00  0.00      A
ATOM    921  HE3 LYS    65      50.740  61.586  19.968  0.00  0.00      A
ATOM    922  HE2 LYS    65      50.194  59.944  19.707  0.00  0.00      A
ATOM    923  NZ  LYS    65      52.386  60.182  19.687  0.00  0.00      A
ATOM    924  HZ1 LYS    65      52.461  59.953  20.668  0.00  0.00      A
ATOM    925  HZ2 LYS    65      52.399  59.332  19.142  0.00  0.00      A
ATOM    926  HZ3 LYS    65      53.183  60.723  19.383  0.00  0.00      A
ATOM    927  C   LYS    65      48.898  55.994  17.325  0.00  0.00      A
ATOM    928  O   LYS    65      47.677  56.046  17.162  0.00  0.00      A
ATOM    929  N   PRO    66      49.557  55.030  18.007  0.00  0.00      A
ATOM    930  CD  PRO    66      50.975  54.944  18.183  0.00  0.00      A
ATOM    931  HD3 PRO    66      51.286  55.678  18.927  0.00  0.00      A
ATOM    932  HD2 PRO    66      51.493  55.048  17.230  0.00  0.00      A
ATOM    933  CG  PRO    66      51.169  53.522  18.630  0.00  0.00      A
ATOM    934  HG3 PRO    66      52.068  53.474  19.243  0.00  0.00      A
ATOM    935  HG2 PRO    66      51.388  52.894  17.766  0.00  0.00      A
ATOM    936  CB  PRO    66      49.936  53.040  19.398  0.00  0.00      A
ATOM    937  HB3 PRO    66      49.923  53.534  20.369  0.00  0.00      A
ATOM    938  HB2 PRO    66      49.868  51.952  19.435  0.00  0.00      A
ATOM    939  CA  PRO    66      48.873  53.790  18.518  0.00  0.00      A
ATOM    940  HA  PRO    66      48.524  53.198  17.672  0.00  0.00      A
ATOM    941  C   PRO    66      47.583  53.943  19.347  0.00  0.00      A
ATOM    942  O   PRO    66      46.645  53.186  19.193  0.00  0.00      A
ATOM    943  N   LEU    67      47.447  54.982  20.170  0.00  0.00      A
ATOM    944  H   LEU    67      48.205  55.652  20.225  0.00  0.00      A
ATOM    945  CA  LEU    67      46.256  55.261  20.999  0.00  0.00      A
ATOM    946  HA  LEU    67      45.447  54.592  20.707  0.00  0.00      A
ATOM    947  CB  LEU    67      46.561  55.024  22.496  0.00  0.00      A
ATOM    948  HB3 LEU    67      45.713  55.365  23.089  0.00  0.00      A
ATOM    949  HB2 LEU    67      47.412  55.641  22.779  0.00  0.00      A
ATOM    950  CG  LEU    67      46.823  53.561  22.892  0.00  0.00      A
ATOM    951  HG  LEU    67      47.608  53.142  22.263  0.00  0.00      A
ATOM    952  CD1 LEU    67      47.284  53.499  24.349  0.00  0.00      A
ATOM    953 HD11 LEU    67      47.504  52.468  24.622  0.00  0.00      A
ATOM    954 HD12 LEU    67      46.504  53.882  25.009  0.00  0.00      A
ATOM    955 HD13 LEU    67      48.186  54.096  24.481  0.00  0.00      A
ATOM    956  CD2 LEU    67      45.565  52.695  22.775  0.00  0.00      A
ATOM    957 HD21 LEU    67      45.786  51.682  23.109  0.00  0.00      A
ATOM    958 HD22 LEU    67      44.768  53.104  23.395  0.00  0.00      A
ATOM    959 HD23 LEU    67      45.234  52.651  21.738  0.00  0.00      A
ATOM    960  C   LEU    67      45.707  56.669  20.732  0.00  0.00      A
ATOM    961  O   LEU    67      45.100  57.278  21.610  0.00  0.00      A
ATOM    962  N   LEU    68      45.936  57.191  19.522  0.00  0.00      A
ATOM    963  H   LEU    68      46.472  56.644  18.864  0.00  0.00      A
ATOM    964  CA  LEU    68      45.433  58.472  19.014  0.00  0.00      A
ATOM    965  HA  LEU    68      46.127  59.233  19.373  0.00  0.00      A
ATOM    966  CB  LEU    68      45.512  58.479  17.487  0.00  0.00      A
ATOM    967  HB3 LEU    68      45.108  57.502  17.223  0.00  0.00      A
ATOM    968  HB2 LEU    68      46.551  58.642  17.202  0.00  0.00      A
ATOM    969  CG  LEU    68      44.675  59.574  16.738  0.00  0.00      A
ATOM    970  HG  LEU    68      43.644  59.548  17.089  0.00  0.00      A
ATOM    971  CD1 LEU    68      45.094  60.985  17.047  0.00  0.00      A
ATOM    972 HD11 LEU    68      44.978  61.195  18.110  0.00  0.00      A
ATOM    973 HD12 LEU    68      46.136  61.158  16.779  0.00  0.00      A
ATOM    974 HD13 LEU    68      44.439  61.570  16.401  0.00  0.00      A
ATOM    975  CD2 LEU    68      44.800  59.359  15.226  0.00  0.00      A
ATOM    976 HD21 LEU    68      44.117  60.047  14.728  0.00  0.00      A
ATOM    977 HD22 LEU    68      45.827  59.437  14.871  0.00  0.00      A
ATOM    978 HD23 LEU    68      44.423  58.379  14.933  0.00  0.00      A
ATOM    979  C   LEU    68      44.040  58.882  19.597  0.00  0.00      A
ATOM    980  O   LEU    68      43.056  58.306  19.127  0.00  0.00      A
ATOM    981  N   GLY    69      44.027  59.782  20.518  0.00  0.00      A
ATOM    982  H   GLY    69      44.901  59.995  20.976  0.00  0.00      A
ATOM    983  CA  GLY    69      42.850  60.465  21.031  0.00  0.00      A
ATOM    984  HA3 GLY    69      43.171  61.359  21.564  0.00  0.00      A
ATOM    985  HA2 GLY    69      42.156  60.721  20.230  0.00  0.00      A
ATOM    986  C   GLY    69      42.039  59.683  22.076  0.00  0.00      A
ATOM    987  O   GLY    69      40.976  60.098  22.399  0.00  0.00      A
ATOM    988  N   VAL    70      42.475  58.486  22.528  0.00  0.00      A
ATOM    989  H   VAL    70      43.370  58.156  22.195  0.00  0.00      A
ATOM    990  CA  VAL    70      41.780  57.526  23.422  0.00  0.00      A
ATOM    991  HA  VAL    70      40.816  57.284  22.976  0.00  0.00      A
ATOM    992  CB  VAL    70      42.557  56.237  23.443  0.00  0.00      A
ATOM    993  HB  VAL    70      43.631  56.426  23.451  0.00  0.00      A
ATOM    994  CG1 VAL    70      42.202  55.302  24.698  0.00  0.00      A
ATOM    995 HG11 VAL    70      42.465  55.898  25.571  0.00  0.00      A
ATOM    996 HG12 VAL    70      42.677  54.325  24.611  0.00  0.00      A
ATOM    997 HG13 VAL    70      41.139  55.120  24.535  0.00  0.00      A
ATOM    998  CG2 VAL    70      42.363  55.457  22.139  0.00  0.00      A
ATOM    999 HG21 VAL    70      43.070  54.628  22.185  0.00  0.00      A
ATOM   1000 HG22 VAL    70      41.397  54.955  22.192  0.00  0.00      A
ATOM   1001 HG23 VAL    70      42.505  56.169  21.326  0.00  0.00      A
ATOM   1002  C   VAL    70      41.463  58.077  24.776  0.00  0.00      A
ATOM   1003  O   VAL    70      42.336  58.510  25.555  0.00  0.00      A
ATOM   1004  N   PRO    71      40.178  58.112  25.193  0.00  0.00      A
ATOM   1005  CD  PRO    71      38.965  57.877  24.421  0.00  0.00      A
ATOM   1006  HD3 PRO    71      38.991  56.899  23.941  0.00  0.00      A
ATOM   1007  HD2 PRO    71      38.854  58.669  23.678  0.00  0.00      A
ATOM   1008  CG  PRO    71      37.799  57.928  25.408  0.00  0.00      A
ATOM   1009  HG3 PRO    71      37.558  56.919  25.744  0.00  0.00      A
ATOM   1010  HG2 PRO    71      36.924  58.402  24.963  0.00  0.00      A
ATOM   1011  CB  PRO    71      38.348  58.742  26.577  0.00  0.00      A
ATOM   1012  HB3 PRO    71      38.220  59.804  26.371  0.00  0.00      A
ATOM   1013  HB2 PRO    71      37.865  58.476  27.517  0.00  0.00      A
ATOM   1014  CA  PRO    71      39.839  58.416  26.582  0.00  0.00      A
ATOM   1015  HA  PRO    71      40.394  59.288  26.932  0.00  0.00      A
ATOM   1016  C   PRO    71      40.164  57.209  27.473  0.00  0.00      A
ATOM   1017  O   PRO    71      39.762  56.085  27.170  0.00  0.00      A
ATOM   1018  N   MET    72      40.828  57.455  28.603  0.00  0.00      A
ATOM   1019  H   MET    72      41.192  58.390  28.737  0.00  0.00      A
ATOM   1020  CA  MET    72      41.268  56.425  29.553  0.00  0.00      A
ATOM   1021  HA  MET    72      40.611  55.556  29.475  0.00  0.00      A
ATOM   1022  CB  MET    72      42.693  55.998  29.133  0.00  0.00      A
ATOM   1023  HB3 MET    72      43.385  56.831  29.271  0.00  0.00      A
ATOM   1024  HB2 MET    72      42.677  55.741  28.074  0.00  0.00      A
ATOM   1025  CG  MET    72      43.217  54.778  29.895  0.00  0.00      A
ATOM   1026  HG3 MET    72      42.420  54.040  29.953  0.00  0.00      A
ATOM   1027  HG2 MET    72      43.470  55.088  30.905  0.00  0.00      A
ATOM   1028  SD  MET    72      44.671  53.962  29.185  0.00  0.00      A
ATOM   1029  CE  MET    72      44.832  52.649  30.425  0.00  0.00      A
ATOM   1030  HE1 MET    72      43.898  52.095  30.483  0.00  0.00      A
ATOM   1031  HE2 MET    72      45.631  51.966  30.143  0.00  0.00      A
ATOM   1032  HE3 MET    72      45.046  53.086  31.401  0.00  0.00      A
ATOM   1033  C   MET    72      41.197  56.934  31.008  0.00  0.00      A
ATOM   1034  O   MET    72      41.149  58.141  31.253  0.00  0.00      A
ATOM   1035  N   THR    73      41.271  56.028  31.979  0.00  0.00      A
ATOM   1036  H   THR    73      41.285  55.050  31.720  0.00  0.00      A
ATOM   1037  CA  THR    73      41.463  56.295  33.421  0.00  0.00      A
ATOM   1038  HA  THR    73      41.910  57.279  33.556  0.00  0.00      A
ATOM   1039  CB  THR    73      40.123  56.285  34.189  0.00  0.00      A
ATOM   1040  HB  THR    73      40.320  56.287  35.262  0.00  0.00      A
ATOM   1041  CG2 THR    73      39.259  57.507  33.871  0.00  0.00      A
ATOM   1042 HG21 THR    73      38.940  57.480  32.830  0.00  0.00      A
ATOM   1043 HG22 THR    73      38.378  57.496  34.514  0.00  0.00      A
ATOM   1044 HG23 THR    73      39.824  58.417  34.059  0.00  0.00      A
ATOM   1045  OG1 THR    73      39.348  55.161  33.858  0.00  0.00      A
ATOM   1046  HG1 THR    73      39.691  54.407  34.391  0.00  0.00      A
ATOM   1047  C   THR    73      42.453  55.271  34.002  0.00  0.00      A
ATOM   1048  O   THR    73      43.010  54.467  33.249  0.00  0.00      A
ATOM   1049  N   ILE    74      42.847  55.408  35.274  0.00  0.00      A
ATOM   1050  H   ILE    74      42.415  56.109  35.855  0.00  0.00      A
ATOM   1051  CA  ILE    74      43.784  54.470  35.910  0.00  0.00      A
ATOM   1052  HA  ILE    74      43.612  53.493  35.463  0.00  0.00      A
ATOM   1053  CB  ILE    74      45.242  54.879  35.587  0.00  0.00      A
ATOM   1054  HB  ILE    74      45.243  55.376  34.619  0.00  0.00      A
ATOM   1055  CG2 ILE    74      45.815  55.881  36.600  0.00  0.00      A
ATOM   1056 HG21 ILE    74      46.746  56.302  36.222  0.00  0.00      A
ATOM   1057 HG22 ILE    74      45.095  56.684  36.746  0.00  0.00      A
ATOM   1058 HG23 ILE    74      46.002  55.395  37.557  0.00  0.00      A
ATOM   1059  CG1 ILE    74      46.109  53.617  35.427  0.00  0.00      A
ATOM   1060 HG13 ILE    74      46.134  53.069  36.366  0.00  0.00      A
ATOM   1061 HG12 ILE    74      45.636  52.982  34.678  0.00  0.00      A
ATOM   1062  CD1 ILE    74      47.545  53.890  34.966  0.00  0.00      A
ATOM   1063 HD11 ILE    74      48.071  52.946  34.832  0.00  0.00      A
ATOM   1064 HD12 ILE    74      47.533  54.427  34.017  0.00  0.00      A
ATOM   1065 HD13 ILE    74      48.077  54.475  35.715  0.00  0.00      A
ATOM   1066  C   ILE    74      43.526  54.308  37.413  0.00  0.00      A
ATOM   1067  O   ILE    74      43.153  55.263  38.100  0.00  0.00      A
ATOM   1068  N   LYN    75      43.872  53.140  37.964  0.00  0.00      A
ATOM   1069  H   LYN    75      44.142  52.396  37.326  0.00  0.00      A
ATOM   1070  CA  LYN    75      43.835  52.851  39.408  0.00  0.00      A
ATOM   1071  HA  LYN    75      42.791  52.829  39.725  0.00  0.00      A
ATOM   1072  CB  LYN    75      44.443  51.453  39.627  0.00  0.00      A
ATOM   1073  HB3 LYN    75      45.497  51.495  39.337  0.00  0.00      A
ATOM   1074  HB2 LYN    75      43.957  50.779  38.914  0.00  0.00      A
ATOM   1075  CG  LYN    75      44.318  50.861  41.039  0.00  0.00      A
ATOM   1076  HG3 LYN    75      44.831  51.489  41.776  0.00  0.00      A
ATOM   1077  HG2 LYN    75      43.261  50.824  41.325  0.00  0.00      A
ATOM   1078  CD  LYN    75      44.891  49.441  41.134  0.00  0.00      A
ATOM   1079  HD3 LYN    75      44.381  48.806  40.400  0.00  0.00      A
ATOM   1080  HD2 LYN    75      45.955  49.444  40.871  0.00  0.00      A
ATOM   1081  CE  LYN    75      44.717  48.838  42.528  0.00  0.00      A
ATOM   1082  HE3 LYN    75      43.691  48.939  42.890  0.00  0.00      A
ATOM   1083  HE2 LYN    75      45.390  49.310  43.247  0.00  0.00      A
ATOM   1084  NZ  LYN    75      45.014  47.369  42.547  0.00  0.00      A
ATOM   1085  HZ3 LYN    75      46.017  47.182  42.387  0.00  0.00      A
ATOM   1086  HZ2 LYN    75      44.478  46.895  41.803  0.00  0.00      A
ATOM   1087  C   LYN    75      44.563  53.916  40.264  0.00  0.00      A
ATOM   1088  O   LYN    75      45.733  54.207  40.018  0.00  0.00      A
ATOM   1089  N   GLU    76      43.940  54.372  41.362  0.00  0.00      A
ATOM   1090  H   GLU    76      42.975  54.083  41.496  0.00  0.00      A
ATOM   1091  CA  GLU    76      44.425  55.476  42.232  0.00  0.00      A
ATOM   1092  HA  GLU    76      44.420  56.386  41.635  0.00  0.00      A
ATOM   1093  CB  GLU    76      43.455  55.679  43.421  0.00  0.00      A
ATOM   1094  HB3 GLU    76      43.967  55.484  44.365  0.00  0.00      A
ATOM   1095  HB2 GLU    76      42.645  54.954  43.354  0.00  0.00      A
ATOM   1096  CG  GLU    76      42.819  57.075  43.492  0.00  0.00      A
ATOM   1097  HG3 GLU    76      42.443  57.353  42.505  0.00  0.00      A
ATOM   1098  HG2 GLU    76      41.961  57.015  44.165  0.00  0.00      A
ATOM   1099  CD  GLU    76      43.775  58.155  44.016  0.00  0.00      A
ATOM   1100  OE1 GLU    76      43.686  58.525  45.215  0.00  0.00      A
ATOM   1101  OE2 GLU    76      44.574  58.703  43.230  0.00  0.00      A
ATOM   1102  C   GLU    76      45.863  55.331  42.771  0.00  0.00      A
ATOM   1103  O   GLU    76      46.493  56.324  43.136  0.00  0.00      A
ATOM   1104  N   SER    77      46.375  54.103  42.869  0.00  0.00      A
ATOM   1105  H   SER    77      45.836  53.329  42.508  0.00  0.00      A
ATOM   1106  CA  SER    77      47.725  53.809  43.356  0.00  0.00      A
ATOM   1107  HA  SER    77      47.915  54.453  44.214  0.00  0.00      A
ATOM   1108  CB  SER    77      47.795  52.360  43.848  0.00  0.00      A
ATOM   1109  HB3 SER    77      48.832  52.091  44.034  0.00  0.00      A
ATOM   1110  HB2 SER    77      47.238  52.278  44.782  0.00  0.00      A
ATOM   1111  OG  SER    77      47.247  51.448  42.919  0.00  0.00      A
ATOM   1112  HG  SER    77      47.985  50.878  42.627  0.00  0.00      A
ATOM   1113  C   SER    77      48.854  54.094  42.353  0.00  0.00      A
ATOM   1114  O   SER    77      50.001  54.237  42.784  0.00  0.00      A
ATOM   1115  N   PHE    78      48.561  54.294  41.062  0.00  0.00      A
ATOM   1116  H   PHE    78      47.591  54.227  40.770  0.00  0.00      A
ATOM   1117  CA  PHE    78      49.523  54.865  40.110  0.00  0.00      A
ATOM   1118  HA  PHE    78      50.492  54.383  40.244  0.00  0.00      A
ATOM   1119  CB  PHE    78      49.059  54.629  38.666  0.00  0.00      A
ATOM   1120  HB3 PHE    78      49.593  55.320  38.011  0.00  0.00      A
ATOM   1121  HB2 PHE    78      48.001  54.873  38.583  0.00  0.00      A
ATOM   1122  CG  PHE    78      49.309  53.231  38.137  0.00  0.00      A
ATOM   1123  CD1 PHE    78      50.606  52.857  37.736  0.00  0.00      A
ATOM   1124  HD1 PHE    78      51.425  53.557  37.827  0.00  0.00      A
ATOM   1125  CE1 PHE    78      50.838  51.580  37.196  0.00  0.00      A
ATOM   1126  HE1 PHE    78      51.836  51.305  36.881  0.00  0.00      A
ATOM   1127  CZ  PHE    78      49.769  50.680  37.037  0.00  0.00      A
ATOM   1128  HZ  PHE    78      49.947  49.710  36.593  0.00  0.00      A
ATOM   1129  CE2 PHE    78      48.473  51.046  37.443  0.00  0.00      A
ATOM   1130  HE2 PHE    78      47.647  50.360  37.309  0.00  0.00      A
ATOM   1131  CD2 PHE    78      48.247  52.317  38.004  0.00  0.00      A
ATOM   1132  HD2 PHE    78      47.249  52.609  38.304  0.00  0.00      A
ATOM   1133  C   PHE    78      49.705  56.372  40.341  0.00  0.00      A
ATOM   1134  O   PHE    78      48.730  57.123  40.440  0.00  0.00      A
ATOM   1135  N   ASP    79      50.957  56.832  40.292  0.00  0.00      A
ATOM   1136  H   ASP    79      51.715  56.161  40.214  0.00  0.00      A
ATOM   1137  CA  ASP    79      51.296  58.252  40.190  0.00  0.00      A
ATOM   1138  HA  ASP    79      50.690  58.811  40.904  0.00  0.00      A
ATOM   1139  CB  ASP    79      52.781  58.471  40.536  0.00  0.00      A
ATOM   1140  HB3 ASP    79      53.068  59.470  40.209  0.00  0.00      A
ATOM   1141  HB2 ASP    79      53.397  57.758  39.985  0.00  0.00      A
ATOM   1142  CG  ASP    79      53.076  58.367  42.036  0.00  0.00      A
ATOM   1143  OD1 ASP    79      52.593  59.221  42.814  0.00  0.00      A
ATOM   1144  OD2 ASP    79      53.822  57.449  42.458  0.00  0.00      A
ATOM   1145  C   ASP    79      50.995  58.796  38.780  0.00  0.00      A
ATOM   1146  O   ASP    79      51.445  58.235  37.771  0.00  0.00      A
ATOM   1147  N   ILE    80      50.428  60.004  38.742  0.00  0.00      A
ATOM   1148  H   ILE    80      50.062  60.378  39.611  0.00  0.00      A
ATOM   1149  CA  ILE    80      50.237  60.849  37.557  0.00  0.00      A
ATOM   1150  HA  ILE    80      50.828  60.452  36.732  0.00  0.00      A
ATOM   1151  CB  ILE    80      48.751  60.897  37.122  0.00  0.00      A
ATOM   1152  HB  ILE    80      48.182  61.404  37.902  0.00  0.00      A
ATOM   1153  CG2 ILE    80      48.643  61.720  35.827  0.00  0.00      A
ATOM   1154 HG21 ILE    80      49.201  61.233  35.029  0.00  0.00      A
ATOM   1155 HG22 ILE    80      49.039  62.719  35.992  0.00  0.00      A
ATOM   1156 HG23 ILE    80      47.607  61.845  35.522  0.00  0.00      A
ATOM   1157  CG1 ILE    80      48.117  59.506  36.919  0.00  0.00      A
ATOM   1158 HG13 ILE    80      48.172  58.945  37.852  0.00  0.00      A
ATOM   1159 HG12 ILE    80      48.673  58.964  36.157  0.00  0.00      A
ATOM   1160  CD1 ILE    80      46.642  59.574  36.501  0.00  0.00      A
ATOM   1161 HD11 ILE    80      46.100  60.263  37.148  0.00  0.00      A
ATOM   1162 HD12 ILE    80      46.198  58.590  36.589  0.00  0.00      A
ATOM   1163 HD13 ILE    80      46.549  59.893  35.462  0.00  0.00      A
ATOM   1164  C   ILE    80      50.728  62.265  37.890  0.00  0.00      A
ATOM   1165  O   ILE    80      50.277  62.877  38.863  0.00  0.00      A
ATOM   1166  N   ALA    81      51.552  62.830  37.009  0.00  0.00      A
ATOM   1167  H   ALA    81      51.777  62.295  36.174  0.00  0.00      A
ATOM   1168  CA  ALA    81      52.103  64.175  37.115  0.00  0.00      A
ATOM   1169  HA  ALA    81      52.747  64.212  37.994  0.00  0.00      A
ATOM   1170  CB  ALA    81      52.964  64.433  35.879  0.00  0.00      A
ATOM   1171  HB1 ALA    81      53.784  63.723  35.827  0.00  0.00      A
ATOM   1172  HB2 ALA    81      52.358  64.345  34.976  0.00  0.00      A
ATOM   1173  HB3 ALA    81      53.367  65.439  35.942  0.00  0.00      A
ATOM   1174  C   ALA    81      51.015  65.257  37.253  0.00  0.00      A
ATOM   1175  O   ALA    81      50.173  65.422  36.365  0.00  0.00      A
ATOM   1176  N   GLY    82      51.058  66.018  38.351  0.00  0.00      A
ATOM   1177  H   GLY    82      51.776  65.813  39.041  0.00  0.00      A
ATOM   1178  CA  GLY    82      50.120  67.116  38.614  0.00  0.00      A
ATOM   1179  HA3 GLY    82      50.614  67.850  39.249  0.00  0.00      A
ATOM   1180  HA2 GLY    82      49.863  67.604  37.673  0.00  0.00      A
ATOM   1181  C   GLY    82      48.809  66.709  39.302  0.00  0.00      A
ATOM   1182  O   GLY    82      47.989  67.590  39.571  0.00  0.00      A
ATOM   1183  N   LEU    83      48.657  65.436  39.694  0.00  0.00      A
ATOM   1184  H   LEU    83      49.398  64.775  39.482  0.00  0.00      A
ATOM   1185  CA  LEU    83      47.488  64.905  40.407  0.00  0.00      A
ATOM   1186  HA  LEU    83      46.833  65.728  40.687  0.00  0.00      A
ATOM   1187  CB  LEU    83      46.719  63.936  39.482  0.00  0.00      A
ATOM   1188  HB3 LEU    83      45.952  63.429  40.068  0.00  0.00      A
ATOM   1189  HB2 LEU    83      47.418  63.174  39.136  0.00  0.00      A
ATOM   1190  CG  LEU    83      46.040  64.575  38.255  0.00  0.00      A
ATOM   1191  HG  LEU    83      46.791  65.056  37.628  0.00  0.00      A
ATOM   1192  CD1 LEU    83      45.339  63.493  37.432  0.00  0.00      A
ATOM   1193 HD11 LEU    83      44.894  63.937  36.542  0.00  0.00      A
ATOM   1194 HD12 LEU    83      44.558  63.012  38.021  0.00  0.00      A
ATOM   1195 HD13 LEU    83      46.065  62.747  37.116  0.00  0.00      A
ATOM   1196  CD2 LEU    83      44.986  65.608  38.655  0.00  0.00      A
ATOM   1197 HD21 LEU    83      44.470  65.971  37.768  0.00  0.00      A
ATOM   1198 HD22 LEU    83      45.465  66.452  39.139  0.00  0.00      A
ATOM   1199 HD23 LEU    83      44.260  65.170  39.336  0.00  0.00      A
ATOM   1200  C   LEU    83      47.914  64.183  41.702  0.00  0.00      A
ATOM   1201  O   LEU    83      49.016  63.627  41.762  0.00  0.00      A
ATOM   1202  N   PRO    84      47.067  64.155  42.747  0.00  0.00      A
ATOM   1203  CD  PRO    84      45.758  64.791  42.827  0.00  0.00      A
ATOM   1204  HD3 PRO    84      45.876  65.871  42.920  0.00  0.00      A
ATOM   1205  HD2 PRO    84      45.143  64.563  41.958  0.00  0.00      A
ATOM   1206  CG  PRO    84      45.113  64.238  44.093  0.00  0.00      A
ATOM   1207  HG3 PRO    84      44.587  63.315  43.852  0.00  0.00      A
ATOM   1208  HG2 PRO    84      44.431  64.954  44.546  0.00  0.00      A
ATOM   1209  CB  PRO    84      46.317  63.943  44.990  0.00  0.00      A
ATOM   1210  HB3 PRO    84      46.093  63.196  45.752  0.00  0.00      A
ATOM   1211  HB2 PRO    84      46.647  64.869  45.464  0.00  0.00      A
ATOM   1212  CA  PRO    84      47.390  63.477  44.001  0.00  0.00      A
ATOM   1213  HA  PRO    84      48.362  63.810  44.354  0.00  0.00      A
ATOM   1214  C   PRO    84      47.430  61.948  43.841  0.00  0.00      A
ATOM   1215  O   PRO    84      46.651  61.375  43.076  0.00  0.00      A
ATOM   1216  N   THR    85      48.159  61.270  44.732  0.00  0.00      A
ATOM   1217  H   THR    85      48.762  61.806  45.345  0.00  0.00      A
ATOM   1218  CA  THR    85      48.282  59.795  44.754  0.00  0.00      A
ATOM   1219  HA  THR    85      47.537  59.375  44.079  0.00  0.00      A
ATOM   1220  CB  THR    85      49.661  59.322  44.242  0.00  0.00      A
ATOM   1221  HB  THR    85      50.400  59.434  45.029  0.00  0.00      A
ATOM   1222  CG2 THR    85      49.612  57.865  43.787  0.00  0.00      A
ATOM   1223 HG21 THR    85      49.333  57.221  44.617  0.00  0.00      A
ATOM   1224 HG22 THR    85      50.592  57.556  43.427  0.00  0.00      A
ATOM   1225 HG23 THR    85      48.884  57.747  42.988  0.00  0.00      A
ATOM   1226  OG1 THR    85      50.122  60.069  43.139  0.00  0.00      A
ATOM   1227  HG1 THR    85      51.065  59.801  43.018  0.00  0.00      A
ATOM   1228  C   THR    85      47.951  59.230  46.146  0.00  0.00      A
ATOM   1229  O   THR    85      48.826  58.750  46.870  0.00  0.00      A
ATOM   1230  N   SER    86      46.726  59.482  46.620  0.00  0.00      A
ATOM   1231  H   SER    86      46.076  59.955  46.000  0.00  0.00      A
ATOM   1232  CA  SER    86      46.306  59.298  48.023  0.00  0.00      A
ATOM   1233  HA  SER    86      46.966  59.910  48.638  0.00  0.00      A
ATOM   1234  CB  SER    86      44.874  59.823  48.231  0.00  0.00      A
ATOM   1235  HB3 SER    86      44.754  60.782  47.725  0.00  0.00      A
ATOM   1236  HB2 SER    86      44.723  59.989  49.298  0.00  0.00      A
ATOM   1237  OG  SER    86      43.880  58.909  47.782  0.00  0.00      A
ATOM   1238  HG  SER    86      43.901  58.850  46.795  0.00  0.00      A
ATOM   1239  C   SER    86      46.394  57.867  48.574  0.00  0.00      A
ATOM   1240  O   SER    86      46.296  57.687  49.786  0.00  0.00      A
ATOM   1241  N   TRP    87      46.424  56.840  47.710  0.00  0.00      A
ATOM   1242  H   TRP    87      46.506  57.070  46.731  0.00  0.00      A
ATOM   1243  CA  TRP    87      46.184  55.425  48.068  0.00  0.00      A
ATOM   1244  HA  TRP    87      46.002  54.894  47.136  0.00  0.00      A
ATOM   1245  CB  TRP    87      47.464  54.806  48.664  0.00  0.00      A
ATOM   1246  HB3 TRP    87      47.952  55.530  49.316  0.00  0.00      A
ATOM   1247  HB2 TRP    87      47.196  53.956  49.290  0.00  0.00      A
ATOM   1248  CG  TRP    87      48.456  54.299  47.657  0.00  0.00      A
ATOM   1249  CD1 TRP    87      49.090  55.036  46.717  0.00  0.00      A
ATOM   1250  HD1 TRP    87      48.968  56.104  46.583  0.00  0.00      A
ATOM   1251  NE1 TRP    87      49.913  54.225  45.957  0.00  0.00      A
ATOM   1252  HE1 TRP    87      50.490  54.570  45.191  0.00  0.00      A
ATOM   1253  CE2 TRP    87      49.887  52.922  46.406  0.00  0.00      A
ATOM   1254  CZ2 TRP    87      50.540  51.752  45.995  0.00  0.00      A
ATOM   1255  HZ2 TRP    87      51.196  51.768  45.141  0.00  0.00      A
ATOM   1256  CH2 TRP    87      50.352  50.567  46.724  0.00  0.00      A
ATOM   1257  HH2 TRP    87      50.871  49.663  46.435  0.00  0.00      A
ATOM   1258  CZ3 TRP    87      49.509  50.566  47.848  0.00  0.00      A
ATOM   1259  HZ3 TRP    87      49.388  49.656  48.421  0.00  0.00      A
ATOM   1260  CE3 TRP    87      48.824  51.737  48.228  0.00  0.00      A
ATOM   1261  HE3 TRP    87      48.178  51.722  49.089  0.00  0.00      A
ATOM   1262  CD2 TRP    87      48.982  52.943  47.509  0.00  0.00      A
ATOM   1263  C   TRP    87      44.902  55.191  48.912  0.00  0.00      A
ATOM   1264  O   TRP    87      44.780  54.203  49.641  0.00  0.00      A
ATOM   1265  N   GLY    88      43.927  56.104  48.821  0.00  0.00      A
ATOM   1266  H   GLY    88      44.091  56.918  48.239  0.00  0.00      A
ATOM   1267  CA  GLY    88      42.673  56.082  49.576  0.00  0.00      A
ATOM   1268  HA3 GLY    88      41.908  56.600  48.997  0.00  0.00      A
ATOM   1269  HA2 GLY    88      42.352  55.050  49.715  0.00  0.00      A
ATOM   1270  C   GLY    88      42.740  56.748  50.957  0.00  0.00      A
ATOM   1271  O   GLY    88      41.702  56.851  51.607  0.00  0.00      A
ATOM   1272  N   PHE    89      43.911  57.194  51.421  0.00  0.00      A
ATOM   1273  H   PHE    89      44.729  57.131  50.824  0.00  0.00      A
ATOM   1274  CA  PHE    89      44.081  57.850  52.720  0.00  0.00      A
ATOM   1275  HA  PHE    89      43.456  57.348  53.460  0.00  0.00      A
ATOM   1276  CB  PHE    89      45.542  57.724  53.170  0.00  0.00      A
ATOM   1277  HB3 PHE    89      45.664  58.300  54.082  0.00  0.00      A
ATOM   1278  HB2 PHE    89      46.194  58.169  52.418  0.00  0.00      A
ATOM   1279  CG  PHE    89      45.986  56.302  53.455  0.00  0.00      A
ATOM   1280  CD1 PHE    89      45.609  55.676  54.658  0.00  0.00      A
ATOM   1281  HD1 PHE    89      45.005  56.206  55.381  0.00  0.00      A
ATOM   1282  CE1 PHE    89      46.015  54.356  54.926  0.00  0.00      A
ATOM   1283  HE1 PHE    89      45.723  53.878  55.852  0.00  0.00      A
ATOM   1284  CZ  PHE    89      46.797  53.659  53.989  0.00  0.00      A
ATOM   1285  HZ  PHE    89      47.108  52.646  54.200  0.00  0.00      A
ATOM   1286  CE2 PHE    89      47.182  54.285  52.789  0.00  0.00      A
ATOM   1287  HE2 PHE    89      47.800  53.760  52.076  0.00  0.00      A
ATOM   1288  CD2 PHE    89      46.777  55.604  52.523  0.00  0.00      A
ATOM   1289  HD2 PHE    89      47.078  56.083  51.604  0.00  0.00      A
ATOM   1290  C   PHE    89      43.672  59.329  52.668  0.00  0.00      A
ATOM   1291  O   PHE    89      44.155  60.098  51.834  0.00  0.00      A
ATOM   1292  N   ALA    90      42.904  59.776  53.662  0.00  0.00      A
ATOM   1293  H   ALA    90      42.675  59.138  54.417  0.00  0.00      A
ATOM   1294  CA  ALA    90      42.574  61.190  53.839  0.00  0.00      A
ATOM   1295  HA  ALA    90      42.160  61.574  52.906  0.00  0.00      A
ATOM   1296  CB  ALA    90      41.498  61.310  54.926  0.00  0.00      A
ATOM   1297  HB1 ALA    90      41.880  60.950  55.883  0.00  0.00      A
ATOM   1298  HB2 ALA    90      40.619  60.728  54.647  0.00  0.00      A
ATOM   1299  HB3 ALA    90      41.204  62.355  55.035  0.00  0.00      A
ATOM   1300  C   ALA    90      43.821  62.031  54.174  0.00  0.00      A
ATOM   1301  O   ALA    90      44.023  63.090  53.579  0.00  0.00      A
ATOM   1302  N   GLU    91      44.782  61.464  54.917  0.00  0.00      A
ATOM   1303  H   GLU    91      44.578  60.557  55.320  0.00  0.00      A
ATOM   1304  CA  GLU    91      46.057  62.119  55.282  0.00  0.00      A
ATOM   1305  HA  GLU    91      45.812  63.104  55.683  0.00  0.00      A
ATOM   1306  CB  GLU    91      46.740  61.334  56.419  0.00  0.00      A
ATOM   1307  HB3 GLU    91      47.637  61.874  56.722  0.00  0.00      A
ATOM   1308  HB2 GLU    91      46.072  61.299  57.281  0.00  0.00      A
ATOM   1309  CG  GLU    91      47.112  59.895  56.028  0.00  0.00      A
ATOM   1310  HG3 GLU    91      46.197  59.310  55.957  0.00  0.00      A
ATOM   1311  HG2 GLU    91      47.589  59.897  55.050  0.00  0.00      A
ATOM   1312  CD  GLU    91      48.062  59.245  57.038  0.00  0.00      A
ATOM   1313  OE1 GLU    91      47.754  58.163  57.593  0.00  0.00      A
ATOM   1314  OE2 GLU    91      49.152  59.803  57.300  0.00  0.00      A
ATOM   1315  C   GLU    91      47.045  62.389  54.115  0.00  0.00      A
ATOM   1316  O   GLU    91      48.147  62.893  54.352  0.00  0.00      A
ATOM   1317  N   HID    92      46.665  62.071  52.868  0.00  0.00      A
ATOM   1318  H   HID    92      45.745  61.662  52.759  0.00  0.00      A
ATOM   1319  CA  HID    92      47.491  62.225  51.661  0.00  0.00      A
ATOM   1320  HA  HID    92      48.264  62.964  51.868  0.00  0.00      A
ATOM   1321  CB  HID    92      48.188  60.883  51.355  0.00  0.00      A
ATOM   1322  HB3 HID    92      47.462  60.071  51.415  0.00  0.00      A
ATOM   1323  HB2 HID    92      48.581  60.898  50.338  0.00  0.00      A
ATOM   1324  CG  HID    92      49.356  60.600  52.266  0.00  0.00      A
ATOM   1325  ND1 HID    92      50.519  61.332  52.331  0.00  0.00      A
ATOM   1326  HD1 HID    92      50.739  62.174  51.807  0.00  0.00      A
ATOM   1327  CE1 HID    92      51.324  60.769  53.241  0.00  0.00      A
ATOM   1328  HE1 HID    92      52.308  61.138  53.501  0.00  0.00      A
ATOM   1329  NE2 HID    92      50.723  59.704  53.801  0.00  0.00      A
ATOM   1330  CD2 HID    92      49.479  59.576  53.166  0.00  0.00      A
ATOM   1331  HD2 HID    92      48.744  58.807  53.356  0.00  0.00      A
ATOM   1332  C   HID    92      46.735  62.771  50.427  0.00  0.00      A
ATOM   1333  O   HID    92      47.315  62.833  49.343  0.00  0.00      A
ATOM   1334  N   ALA    93      45.500  63.269  50.566  0.00  0.00      A
ATOM   1335  H   ALA    93      45.055  63.208  51.472  0.00  0.00      A
ATOM   1336  CA  ALA    93      44.719  63.846  49.455  0.00  0.00      A
ATOM   1337  HA  ALA    93      44.570  63.067  48.705  0.00  0.00      A
ATOM   1338  CB  ALA    93      43.349  64.231  50.014  0.00  0.00      A
ATOM   1339  HB1 ALA    93      42.919  63.383  50.544  0.00  0.00      A
ATOM   1340  HB2 ALA    93      43.451  65.067  50.707  0.00  0.00      A
ATOM   1341  HB3 ALA    93      42.685  64.521  49.198  0.00  0.00      A
ATOM   1342  C   ALA    93      45.369  65.050  48.724  0.00  0.00      A
ATOM   1343  O   ALA    93      44.997  65.376  47.596  0.00  0.00      A
ATOM   1344  N   ASP    94      46.374  65.681  49.334  0.00  0.00      A
ATOM   1345  H   ASP    94      46.626  65.375  50.263  0.00  0.00      A
ATOM   1346  CA  ASP    94      47.119  66.827  48.800  0.00  0.00      A
ATOM   1347  HA  ASP    94      46.494  67.358  48.081  0.00  0.00      A
ATOM   1348  CB  ASP    94      47.415  67.775  49.973  0.00  0.00      A
ATOM   1349  HB3 ASP    94      47.759  68.731  49.576  0.00  0.00      A
ATOM   1350  HB2 ASP    94      46.498  67.956  50.534  0.00  0.00      A
ATOM   1351  CG  ASP    94      48.477  67.202  50.914  0.00  0.00      A
ATOM   1352  OD1 ASP    94      49.606  67.740  50.940  0.00  0.00      A
ATOM   1353  OD2 ASP    94      48.208  66.167  51.580  0.00  0.00      A
ATOM   1354  C   ASP    94      48.438  66.443  48.095  0.00  0.00      A
ATOM   1355  O   ASP    94      49.097  67.312  47.523  0.00  0.00      A
ATOM   1356  N   HID    95      48.872  65.180  48.212  0.00  0.00      A
ATOM   1357  H   HID    95      48.245  64.510  48.642  0.00  0.00      A
ATOM   1358  CA  HID    95      50.200  64.697  47.810  0.00  0.00      A
ATOM   1359  HA  HID    95      50.924  65.462  48.079  0.00  0.00      A
ATOM   1360  CB  HID    95      50.585  63.451  48.627  0.00  0.00      A
ATOM   1361  HB3 HID    95      51.388  62.937  48.101  0.00  0.00      A
ATOM   1362  HB2 HID    95      49.749  62.757  48.680  0.00  0.00      A
ATOM   1363  CG  HID    95      51.106  63.741  50.019  0.00  0.00      A
ATOM   1364  ND1 HID    95      50.485  64.433  51.043  0.00  0.00      A
ATOM   1365  HD1 HID    95      49.602  64.951  51.002  0.00  0.00      A
ATOM   1366  CE1 HID    95      51.309  64.439  52.104  0.00  0.00      A
ATOM   1367  HE1 HID    95      51.105  64.920  53.052  0.00  0.00      A
ATOM   1368  NE2 HID    95      52.436  63.767  51.822  0.00  0.00      A
ATOM   1369  CD2 HID    95      52.326  63.339  50.496  0.00  0.00      A
ATOM   1370  HD2 HID    95      53.069  62.777  49.946  0.00  0.00      A
ATOM   1371  C   HID    95      50.335  64.492  46.283  0.00  0.00      A
ATOM   1372  O   HID    95      50.325  63.359  45.784  0.00  0.00      A
ATOM   1373  N   ILE    96      50.467  65.605  45.550  0.00  0.00      A
ATOM   1374  H   ILE    96      50.431  66.476  46.068  0.00  0.00      A
ATOM   1375  CA  ILE    96      50.726  65.692  44.101  0.00  0.00      A
ATOM   1376  HA  ILE    96      49.912  65.201  43.572  0.00  0.00      A
ATOM   1377  CB  ILE    96      50.781  67.177  43.651  0.00  0.00      A
ATOM   1378  HB  ILE    96      51.592  67.669  44.191  0.00  0.00      A
ATOM   1379  CG2 ILE    96      51.099  67.289  42.148  0.00  0.00      A
ATOM   1380 HG21 ILE    96      52.136  67.010  41.959  0.00  0.00      A
ATOM   1381 HG22 ILE    96      50.449  66.630  41.576  0.00  0.00      A
ATOM   1382 HG23 ILE    96      50.970  68.318  41.810  0.00  0.00      A
ATOM   1383  CG1 ILE    96      49.498  67.980  43.959  0.00  0.00      A
ATOM   1384 HG13 ILE    96      49.612  68.989  43.562  0.00  0.00      A
ATOM   1385 HG12 ILE    96      49.389  68.076  45.037  0.00  0.00      A
ATOM   1386  CD1 ILE    96      48.207  67.385  43.393  0.00  0.00      A
ATOM   1387 HD11 ILE    96      47.949  66.487  43.949  0.00  0.00      A
ATOM   1388 HD12 ILE    96      48.319  67.152  42.336  0.00  0.00      A
ATOM   1389 HD13 ILE    96      47.401  68.108  43.497  0.00  0.00      A
ATOM   1390  C   ILE    96      52.036  64.987  43.717  0.00  0.00      A
ATOM   1391  O   ILE    96      53.117  65.452  44.093  0.00  0.00      A
ATOM   1392  N   ALA    97      51.970  64.025  42.795  0.00  0.00      A
ATOM   1393  H   ALA    97      51.063  63.725  42.461  0.00  0.00      A
ATOM   1394  CA  ALA    97      53.156  63.486  42.129  0.00  0.00      A
ATOM   1395  HA  ALA    97      53.885  63.206  42.890  0.00  0.00      A
ATOM   1396  CB  ALA    97      52.755  62.223  41.366  0.00  0.00      A
ATOM   1397  HB1 ALA    97      52.206  61.557  42.027  0.00  0.00      A
ATOM   1398  HB2 ALA    97      53.650  61.717  41.001  0.00  0.00      A
ATOM   1399  HB3 ALA    97      52.123  62.483  40.521  0.00  0.00      A
ATOM   1400  C   ALA    97      53.794  64.525  41.185  0.00  0.00      A
ATOM   1401  O   ALA    97      53.118  65.084  40.316  0.00  0.00      A
ATOM   1402  N   THR    98      55.106  64.745  41.303  0.00  0.00      A
ATOM   1403  H   THR    98      55.618  64.264  42.036  0.00  0.00      A
ATOM   1404  CA  THR    98      55.876  65.629  40.402  0.00  0.00      A
ATOM   1405  HA  THR    98      55.312  66.548  40.237  0.00  0.00      A
ATOM   1406  CB  THR    98      57.227  66.011  41.029  0.00  0.00      A
ATOM   1407  HB  THR    98      57.772  66.655  40.337  0.00  0.00      A
ATOM   1408  CG2 THR    98      57.044  66.754  42.351  0.00  0.00      A
ATOM   1409 HG21 THR    98      57.999  67.156  42.686  0.00  0.00      A
ATOM   1410 HG22 THR    98      56.654  66.079  43.113  0.00  0.00      A
ATOM   1411 HG23 THR    98      56.342  67.575  42.213  0.00  0.00      A
ATOM   1412  OG1 THR    98      57.996  64.864  41.301  0.00  0.00      A
ATOM   1413  HG1 THR    98      58.840  65.169  41.675  0.00  0.00      A
ATOM   1414  C   THR    98      56.140  65.017  39.022  0.00  0.00      A
ATOM   1415  O   THR    98      56.392  65.744  38.054  0.00  0.00      A
ATOM   1416  N   ALA    99      56.021  63.693  38.895  0.00  0.00      A
ATOM   1417  H   ALA    99      55.839  63.157  39.735  0.00  0.00      A
ATOM   1418  CA  ALA    99      56.288  62.941  37.672  0.00  0.00      A
ATOM   1419  HA  ALA    99      56.260  63.613  36.813  0.00  0.00      A
ATOM   1420  CB  ALA    99      57.698  62.345  37.780  0.00  0.00      A
ATOM   1421  HB1 ALA    99      57.726  61.600  38.576  0.00  0.00      A
ATOM   1422  HB2 ALA    99      57.966  61.872  36.837  0.00  0.00      A
ATOM   1423  HB3 ALA    99      58.426  63.124  38.005  0.00  0.00      A
ATOM   1424  C   ALA    99      55.240  61.841  37.443  0.00  0.00      A
ATOM   1425  O   ALA    99      54.668  61.296  38.391  0.00  0.00      A
ATOM   1426  N   ASP   100      55.073  61.426  36.187  0.00  0.00      A
ATOM   1427  H   ASP   100      55.667  61.821  35.465  0.00  0.00      A
ATOM   1428  CA  ASP   100      54.254  60.265  35.837  0.00  0.00      A
ATOM   1429  HA  ASP   100      53.306  60.314  36.376  0.00  0.00      A
ATOM   1430  CB  ASP   100      53.960  60.262  34.322  0.00  0.00      A
ATOM   1431  HB3 ASP   100      54.884  60.473  33.782  0.00  0.00      A
ATOM   1432  HB2 ASP   100      53.621  59.266  34.037  0.00  0.00      A
ATOM   1433  CG  ASP   100      52.879  61.250  33.871  0.00  0.00      A
ATOM   1434  OD1 ASP   100      51.870  61.439  34.580  0.00  0.00      A
ATOM   1435  OD2 ASP   100      52.975  61.804  32.750  0.00  0.00      A
ATOM   1436  C   ASP   100      54.968  58.964  36.255  0.00  0.00      A
ATOM   1437  O   ASP   100      56.196  58.828  36.140  0.00  0.00      A
ATOM   1438  N   SER   101      54.180  57.965  36.655  0.00  0.00      A
ATOM   1439  H   SER   101      53.191  58.157  36.773  0.00  0.00      A
ATOM   1440  CA  SER   101      54.594  56.555  36.678  0.00  0.00      A
ATOM   1441  HA  SER   101      55.493  56.461  37.288  0.00  0.00      A
ATOM   1442  CB  SER   101      53.489  55.714  37.325  0.00  0.00      A
ATOM   1443  HB3 SER   101      53.357  56.035  38.357  0.00  0.00      A
ATOM   1444  HB2 SER   101      53.774  54.664  37.322  0.00  0.00      A
ATOM   1445  OG  SER   101      52.259  55.872  36.650  0.00  0.00      A
ATOM   1446  HG  SER   101      51.823  56.670  37.008  0.00  0.00      A
ATOM   1447  C   SER   101      54.930  56.041  35.266  0.00  0.00      A
ATOM   1448  O   SER   101      54.496  56.617  34.263  0.00  0.00      A
ATOM   1449  N   LEU   102      55.742  54.987  35.149  0.00  0.00      A
ATOM   1450  H   LEU   102      56.058  54.521  35.993  0.00  0.00      A
ATOM   1451  CA  LEU   102      56.217  54.488  33.846  0.00  0.00      A
ATOM   1452  HA  LEU   102      56.596  55.340  33.281  0.00  0.00      A
ATOM   1453  CB  LEU   102      57.387  53.505  34.054  0.00  0.00      A
ATOM   1454  HB3 LEU   102      57.348  53.081  35.059  0.00  0.00      A
ATOM   1455  HB2 LEU   102      57.283  52.684  33.343  0.00  0.00      A
ATOM   1456  CG  LEU   102      58.766  54.149  33.808  0.00  0.00      A
ATOM   1457  HG  LEU   102      58.811  54.480  32.771  0.00  0.00      A
ATOM   1458  CD1 LEU   102      59.054  55.354  34.708  0.00  0.00      A
ATOM   1459 HD11 LEU   102      58.954  55.072  35.755  0.00  0.00      A
ATOM   1460 HD12 LEU   102      60.069  55.713  34.530  0.00  0.00      A
ATOM   1461 HD13 LEU   102      58.363  56.167  34.488  0.00  0.00      A
ATOM   1462  CD2 LEU   102      59.870  53.115  34.022  0.00  0.00      A
ATOM   1463 HD21 LEU   102      59.905  52.803  35.063  0.00  0.00      A
ATOM   1464 HD22 LEU   102      60.832  53.546  33.755  0.00  0.00      A
ATOM   1465 HD23 LEU   102      59.694  52.244  33.395  0.00  0.00      A
ATOM   1466  C   LEU   102      55.112  53.882  32.960  0.00  0.00      A
ATOM   1467  O   LEU   102      55.123  54.105  31.750  0.00  0.00      A
ATOM   1468  N   VAL   103      54.095  53.236  33.540  0.00  0.00      A
ATOM   1469  H   VAL   103      54.147  53.063  34.542  0.00  0.00      A
ATOM   1470  CA  VAL   103      52.893  52.784  32.805  0.00  0.00      A
ATOM   1471  HA  VAL   103      53.204  52.141  31.983  0.00  0.00      A
ATOM   1472  CB  VAL   103      51.974  51.965  33.737  0.00  0.00      A
ATOM   1473  HB  VAL   103      51.882  52.492  34.687  0.00  0.00      A
ATOM   1474  CG1 VAL   103      50.562  51.740  33.186  0.00  0.00      A
ATOM   1475 HG11 VAL   103      49.997  51.124  33.883  0.00  0.00      A
ATOM   1476 HG12 VAL   103      50.604  51.240  32.219  0.00  0.00      A
ATOM   1477 HG13 VAL   103      50.031  52.686  33.087  0.00  0.00      A
ATOM   1478  CG2 VAL   103      52.586  50.581  33.987  0.00  0.00      A
ATOM   1479 HG21 VAL   103      52.645  50.025  33.051  0.00  0.00      A
ATOM   1480 HG22 VAL   103      53.585  50.678  34.409  0.00  0.00      A
ATOM   1481 HG23 VAL   103      51.968  50.023  34.690  0.00  0.00      A
ATOM   1482  C   VAL   103      52.141  53.964  32.178  0.00  0.00      A
ATOM   1483  O   VAL   103      51.907  53.968  30.967  0.00  0.00      A
ATOM   1484  N   VAL   104      51.886  55.023  32.957  0.00  0.00      A
ATOM   1485  H   VAL   104      52.146  54.972  33.935  0.00  0.00      A
ATOM   1486  CA  VAL   104      51.227  56.255  32.482  0.00  0.00      A
ATOM   1487  HA  VAL   104      50.282  55.990  32.006  0.00  0.00      A
ATOM   1488  CB  VAL   104      50.921  57.191  33.672  0.00  0.00      A
ATOM   1489  HB  VAL   104      51.838  57.370  34.232  0.00  0.00      A
ATOM   1490  CG1 VAL   104      50.350  58.546  33.240  0.00  0.00      A
ATOM   1491 HG11 VAL   104      49.445  58.398  32.650  0.00  0.00      A
ATOM   1492 HG12 VAL   104      50.114  59.138  34.124  0.00  0.00      A
ATOM   1493 HG13 VAL   104      51.086  59.095  32.656  0.00  0.00      A
ATOM   1494  CG2 VAL   104      49.890  56.546  34.605  0.00  0.00      A
ATOM   1495 HG21 VAL   104      49.779  57.149  35.504  0.00  0.00      A
ATOM   1496 HG22 VAL   104      50.215  55.553  34.913  0.00  0.00      A
ATOM   1497 HG23 VAL   104      48.926  56.461  34.102  0.00  0.00      A
ATOM   1498  C   VAL   104      52.076  56.974  31.430  0.00  0.00      A
ATOM   1499  O   VAL   104      51.588  57.250  30.336  0.00  0.00      A
ATOM   1500  N   SER   105      53.385  57.089  31.676  0.00  0.00      A
ATOM   1501  H   SER   105      53.718  56.760  32.576  0.00  0.00      A
ATOM   1502  CA  SER   105      54.366  57.705  30.768  0.00  0.00      A
ATOM   1503  HA  SER   105      54.109  58.755  30.623  0.00  0.00      A
ATOM   1504  CB  SER   105      55.767  57.631  31.383  0.00  0.00      A
ATOM   1505  HB3 SER   105      56.008  56.588  31.577  0.00  0.00      A
ATOM   1506  HB2 SER   105      56.486  58.025  30.667  0.00  0.00      A
ATOM   1507  OG  SER   105      55.883  58.362  32.592  0.00  0.00      A
ATOM   1508  HG  SER   105      55.408  57.861  33.280  0.00  0.00      A
ATOM   1509  C   SER   105      54.421  57.040  29.384  0.00  0.00      A
ATOM   1510  O   SER   105      54.554  57.730  28.373  0.00  0.00      A
ATOM   1511  N   ARG   106      54.269  55.710  29.316  0.00  0.00      A
ATOM   1512  H   ARG   106      54.203  55.197  30.191  0.00  0.00      A
ATOM   1513  CA  ARG   106      54.254  54.955  28.052  0.00  0.00      A
ATOM   1514  HA  ARG   106      54.994  55.384  27.371  0.00  0.00      A
ATOM   1515  CB  ARG   106      54.633  53.493  28.333  0.00  0.00      A
ATOM   1516  HB3 ARG   106      54.037  53.110  29.163  0.00  0.00      A
ATOM   1517  HB2 ARG   106      54.417  52.903  27.446  0.00  0.00      A
ATOM   1518  CG  ARG   106      56.130  53.361  28.655  0.00  0.00      A
ATOM   1519  HG3 ARG   106      56.703  53.650  27.774  0.00  0.00      A
ATOM   1520  HG2 ARG   106      56.388  54.040  29.469  0.00  0.00      A
ATOM   1521  CD  ARG   106      56.526  51.937  29.064  0.00  0.00      A
ATOM   1522  HD3 ARG   106      55.864  51.609  29.868  0.00  0.00      A
ATOM   1523  HD2 ARG   106      56.414  51.270  28.208  0.00  0.00      A
ATOM   1524  NE  ARG   106      57.921  51.911  29.535  0.00  0.00      A
ATOM   1525  HE  ARG   106      58.510  52.690  29.266  0.00  0.00      A
ATOM   1526  CZ  ARG   106      58.470  51.056  30.376  0.00  0.00      A
ATOM   1527  NH1 ARG   106      57.889  49.974  30.809  0.00  0.00      A
ATOM   1528 HH11 ARG   106      57.016  49.647  30.415  0.00  0.00      A
ATOM   1529 HH12 ARG   106      58.308  49.520  31.610  0.00  0.00      A
ATOM   1530  NH2 ARG   106      59.652  51.302  30.840  0.00  0.00      A
ATOM   1531 HH21 ARG   106      60.120  52.165  30.586  0.00  0.00      A
ATOM   1532 HH22 ARG   106      60.144  50.635  31.432  0.00  0.00      A
ATOM   1533  C   ARG   106      52.911  55.045  27.319  0.00  0.00      A
ATOM   1534  O   ARG   106      52.907  55.282  26.110  0.00  0.00      A
ATOM   1535  N   LEU   107      51.787  54.956  28.037  0.00  0.00      A
ATOM   1536  H   LEU   107      51.871  54.782  29.034  0.00  0.00      A
ATOM   1537  CA  LEU   107      50.435  55.031  27.455  0.00  0.00      A
ATOM   1538  HA  LEU   107      50.395  54.387  26.577  0.00  0.00      A
ATOM   1539  CB  LEU   107      49.409  54.528  28.487  0.00  0.00      A
ATOM   1540  HB3 LEU   107      48.401  54.770  28.143  0.00  0.00      A
ATOM   1541  HB2 LEU   107      49.579  55.058  29.426  0.00  0.00      A
ATOM   1542  CG  LEU   107      49.489  53.011  28.736  0.00  0.00      A
ATOM   1543  HG  LEU   107      50.528  52.725  28.883  0.00  0.00      A
ATOM   1544  CD1 LEU   107      48.712  52.653  30.000  0.00  0.00      A
ATOM   1545 HD11 LEU   107      48.773  51.582  30.184  0.00  0.00      A
ATOM   1546 HD12 LEU   107      49.143  53.178  30.852  0.00  0.00      A
ATOM   1547 HD13 LEU   107      47.670  52.948  29.889  0.00  0.00      A
ATOM   1548  CD2 LEU   107      48.911  52.190  27.578  0.00  0.00      A
ATOM   1549 HD21 LEU   107      49.462  52.382  26.660  0.00  0.00      A
ATOM   1550 HD22 LEU   107      47.862  52.447  27.426  0.00  0.00      A
ATOM   1551 HD23 LEU   107      48.988  51.128  27.812  0.00  0.00      A
ATOM   1552  C   LEU   107      50.059  56.440  26.965  0.00  0.00      A
ATOM   1553  O   LEU   107      49.573  56.578  25.841  0.00  0.00      A
ATOM   1554  N   LYS   108      50.451  57.491  27.700  0.00  0.00      A
ATOM   1555  H   LYS   108      50.887  57.311  28.601  0.00  0.00      A
ATOM   1556  CA  LYS   108      50.338  58.890  27.251  0.00  0.00      A
ATOM   1557  HA  LYS   108      49.291  59.125  27.050  0.00  0.00      A
ATOM   1558  CB  LYS   108      50.863  59.842  28.339  0.00  0.00      A
ATOM   1559  HB3 LYS   108      51.777  59.424  28.761  0.00  0.00      A
ATOM   1560  HB2 LYS   108      51.109  60.797  27.869  0.00  0.00      A
ATOM   1561  CG  LYS   108      49.889  60.126  29.489  0.00  0.00      A
ATOM   1562  HG3 LYS   108      48.947  60.501  29.090  0.00  0.00      A
ATOM   1563  HG2 LYS   108      49.707  59.210  30.048  0.00  0.00      A
ATOM   1564  CD  LYS   108      50.506  61.174  30.425  0.00  0.00      A
ATOM   1565  HD3 LYS   108      51.434  60.773  30.836  0.00  0.00      A
ATOM   1566  HD2 LYS   108      50.732  62.079  29.857  0.00  0.00      A
ATOM   1567  CE  LYS   108      49.555  61.531  31.569  0.00  0.00      A
ATOM   1568  HE3 LYS   108      48.651  61.983  31.150  0.00  0.00      A
ATOM   1569  HE2 LYS   108      49.268  60.617  32.094  0.00  0.00      A
ATOM   1570  NZ  LYS   108      50.186  62.476  32.518  0.00  0.00      A
ATOM   1571  HZ1 LYS   108      50.422  63.357  32.066  0.00  0.00      A
ATOM   1572  HZ2 LYS   108      51.045  62.097  32.925  0.00  0.00      A
ATOM   1573  HZ3 LYS   108      49.557  62.701  33.277  0.00  0.00      A
ATOM   1574  C   LYS   108      51.092  59.147  25.940  0.00  0.00      A
ATOM   1575  O   LYS   108      50.523  59.722  25.015  0.00  0.00      A
ATOM   1576  N   ALA   109      52.276  58.556  25.759  0.00  0.00      A
ATOM   1577  H   ALA   109      52.703  58.015  26.498  0.00  0.00      A
ATOM   1578  CA  ALA   109      53.088  58.725  24.528  0.00  0.00      A
ATOM   1579  HA  ALA   109      53.191  59.778  24.268  0.00  0.00      A
ATOM   1580  CB  ALA   109      54.530  58.325  24.890  0.00  0.00      A
ATOM   1581  HB1 ALA   109      54.501  57.330  25.335  0.00  0.00      A
ATOM   1582  HB2 ALA   109      55.086  58.384  23.954  0.00  0.00      A
ATOM   1583  HB3 ALA   109      55.042  58.961  25.612  0.00  0.00      A
ATOM   1584  C   ALA   109      52.489  58.126  23.259  0.00  0.00      A
ATOM   1585  O   ALA   109      52.783  58.554  22.141  0.00  0.00      A
ATOM   1586  N   ALA   110      51.609  57.178  23.260  0.00  0.00      A
ATOM   1587  H   ALA   110      51.546  56.795  24.193  0.00  0.00      A
ATOM   1588  CA  ALA   110      50.801  56.628  22.217  0.00  0.00      A
ATOM   1589  HA  ALA   110      51.420  56.476  21.332  0.00  0.00      A
ATOM   1590  CB  ALA   110      50.408  55.244  22.700  0.00  0.00      A
ATOM   1591  HB1 ALA   110      49.476  54.877  22.272  0.00  0.00      A
ATOM   1592  HB2 ALA   110      51.221  54.619  22.333  0.00  0.00      A
ATOM   1593  HB3 ALA   110      50.390  55.122  23.784  0.00  0.00      A
ATOM   1594  C   ALA   110      49.591  57.493  21.807  0.00  0.00      A
ATOM   1595  O   ALA   110      48.914  57.231  20.791  0.00  0.00      A
ATOM   1596  N   GLY   111      49.422  58.642  22.442  0.00  0.00      A
ATOM   1597  H   GLY   111      50.117  58.833  23.150  0.00  0.00      A
ATOM   1598  CA  GLY   111      48.363  59.583  22.162  0.00  0.00      A
ATOM   1599  HA3 GLY   111      48.615  60.599  22.467  0.00  0.00      A
ATOM   1600  HA2 GLY   111      48.187  59.645  21.088  0.00  0.00      A
ATOM   1601  C   GLY   111      47.072  59.323  23.004  0.00  0.00      A
ATOM   1602  O   GLY   111      46.094  59.985  22.683  0.00  0.00      A
ATOM   1603  N   ALA   112      47.015  58.434  24.027  0.00  0.00      A
ATOM   1604  H   ALA   112      47.877  58.002  24.327  0.00  0.00      A
ATOM   1605  CA  ALA   112      45.923  58.429  25.012  0.00  0.00      A
ATOM   1606  HA  ALA   112      45.018  58.363  24.408  0.00  0.00      A
ATOM   1607  CB  ALA   112      46.028  57.224  25.914  0.00  0.00      A
ATOM   1608  HB1 ALA   112      46.768  57.509  26.662  0.00  0.00      A
ATOM   1609  HB2 ALA   112      45.039  57.082  26.348  0.00  0.00      A
ATOM   1610  HB3 ALA   112      46.305  56.346  25.330  0.00  0.00      A
ATOM   1611  C   ALA   112      46.014  59.690  25.860  0.00  0.00      A
ATOM   1612  O   ALA   112      47.087  60.245  26.159  0.00  0.00      A
ATOM   1613  N   VAL   113      44.750  60.014  26.293  0.00  0.00      A
ATOM   1614  H   VAL   113      44.004  59.350  26.146  0.00  0.00      A
ATOM   1615  CA  VAL   113      44.334  61.068  27.175  0.00  0.00      A
ATOM   1616  HA  VAL   113      45.308  61.510  27.385  0.00  0.00      A
ATOM   1617  CB  VAL   113      43.333  62.010  26.477  0.00  0.00      A
ATOM   1618  HB  VAL   113      42.439  61.395  26.377  0.00  0.00      A
ATOM   1619  CG1 VAL   113      43.088  63.207  27.398  0.00  0.00      A
ATOM   1620 HG11 VAL   113      42.535  63.924  26.792  0.00  0.00      A
ATOM   1621 HG12 VAL   113      42.422  62.859  28.188  0.00  0.00      A
ATOM   1622 HG13 VAL   113      44.016  63.611  27.800  0.00  0.00      A
ATOM   1623  CG2 VAL   113      43.872  62.498  25.123  0.00  0.00      A
ATOM   1624 HG21 VAL   113      43.907  61.705  24.376  0.00  0.00      A
ATOM   1625 HG22 VAL   113      43.124  63.166  24.696  0.00  0.00      A
ATOM   1626 HG23 VAL   113      44.865  62.911  25.300  0.00  0.00      A
ATOM   1627  C   VAL   113      43.754  60.395  28.324  0.00  0.00      A
ATOM   1628  O   VAL   113      42.697  59.842  28.151  0.00  0.00      A
ATOM   1629  N   PHE   114      44.343  60.522  29.512  0.00  0.00      A
ATOM   1630  H   PHE   114      45.179  61.089  29.574  0.00  0.00      A
ATOM   1631  CA  PHE   114      43.694  60.151  30.770  0.00  0.00      A
ATOM   1632  HA  PHE   114      43.126  59.240  30.606  0.00  0.00      A
ATOM   1633  CB  PHE   114      44.753  59.859  31.844  0.00  0.00      A
ATOM   1634  HB3 PHE   114      45.438  60.702  31.920  0.00  0.00      A
ATOM   1635  HB2 PHE   114      44.251  59.764  32.809  0.00  0.00      A
ATOM   1636  CG  PHE   114      45.550  58.588  31.598  0.00  0.00      A
ATOM   1637  CD1 PHE   114      46.707  58.610  30.795  0.00  0.00      A
ATOM   1638  HD1 PHE   114      47.035  59.538  30.351  0.00  0.00      A
ATOM   1639  CE1 PHE   114      47.424  57.423  30.550  0.00  0.00      A
ATOM   1640  HE1 PHE   114      48.298  57.433  29.916  0.00  0.00      A
ATOM   1641  CZ  PHE   114      46.989  56.212  31.116  0.00  0.00      A
ATOM   1642  HZ  PHE   114      47.525  55.295  30.921  0.00  0.00      A
ATOM   1643  CE2 PHE   114      45.837  56.188  31.920  0.00  0.00      A
ATOM   1644  HE2 PHE   114      45.486  55.252  32.331  0.00  0.00      A
ATOM   1645  CD2 PHE   114      45.119  57.372  32.160  0.00  0.00      A
ATOM   1646  HD2 PHE   114      44.226  57.340  32.767  0.00  0.00      A
ATOM   1647  C   PHE   114      42.731  61.264  31.224  0.00  0.00      A
ATOM   1648  O   PHE   114      43.095  62.445  31.241  0.00  0.00      A
ATOM   1649  N   LEU   115      41.537  60.891  31.689  0.00  0.00      A
ATOM   1650  H   LEU   115      41.304  59.903  31.625  0.00  0.00      A
ATOM   1651  CA  LEU   115      40.474  61.813  32.122  0.00  0.00      A
ATOM   1652  HA  LEU   115      40.664  62.807  31.716  0.00  0.00      A
ATOM   1653  CB  LEU   115      39.124  61.301  31.576  0.00  0.00      A
ATOM   1654  HB3 LEU   115      38.332  61.951  31.952  0.00  0.00      A
ATOM   1655  HB2 LEU   115      38.946  60.301  31.979  0.00  0.00      A
ATOM   1656  CG  LEU   115      39.001  61.237  30.041  0.00  0.00      A
ATOM   1657  HG  LEU   115      39.749  60.554  29.637  0.00  0.00      A
ATOM   1658  CD1 LEU   115      37.615  60.710  29.666  0.00  0.00      A
ATOM   1659 HD11 LEU   115      37.504  59.686  30.024  0.00  0.00      A
ATOM   1660 HD12 LEU   115      37.493  60.722  28.584  0.00  0.00      A
ATOM   1661 HD13 LEU   115      36.839  61.332  30.112  0.00  0.00      A
ATOM   1662  CD2 LEU   115      39.182  62.610  29.391  0.00  0.00      A
ATOM   1663 HD21 LEU   115      38.478  63.325  29.814  0.00  0.00      A
ATOM   1664 HD22 LEU   115      39.017  62.531  28.317  0.00  0.00      A
ATOM   1665 HD23 LEU   115      40.200  62.958  29.549  0.00  0.00      A
ATOM   1666  C   LEU   115      40.385  61.984  33.651  0.00  0.00      A
ATOM   1667  O   LEU   115      39.684  62.879  34.126  0.00  0.00      A
ATOM   1668  N   GLY   116      41.038  61.109  34.415  0.00  0.00      A
ATOM   1669  H   GLY   116      41.594  60.399  33.960  0.00  0.00      A
ATOM   1670  CA  GLY   116      40.916  61.000  35.869  0.00  0.00      A
ATOM   1671  HA3 GLY   116      41.479  61.804  36.343  0.00  0.00      A
ATOM   1672  HA2 GLY   116      39.870  61.090  36.162  0.00  0.00      A
ATOM   1673  C   GLY   116      41.459  59.662  36.375  0.00  0.00      A
ATOM   1674  O   GLY   116      42.148  58.950  35.635  0.00  0.00      A
ATOM   1675  N   LYS   117      41.121  59.302  37.616  0.00  0.00      A
ATOM   1676  H   LYS   117      40.514  59.913  38.159  0.00  0.00      A
ATOM   1677  CA  LYS   117      41.614  58.094  38.299  0.00  0.00      A
ATOM   1678  HA  LYS   117      42.155  57.476  37.585  0.00  0.00      A
ATOM   1679  CB  LYS   117      42.601  58.495  39.416  0.00  0.00      A
ATOM   1680  HB3 LYS   117      42.052  58.987  40.220  0.00  0.00      A
ATOM   1681  HB2 LYS   117      43.059  57.591  39.818  0.00  0.00      A
ATOM   1682  CG  LYS   117      43.710  59.443  38.911  0.00  0.00      A
ATOM   1683  HG3 LYS   117      43.262  60.393  38.619  0.00  0.00      A
ATOM   1684  HG2 LYS   117      44.185  59.005  38.033  0.00  0.00      A
ATOM   1685  CD  LYS   117      44.776  59.751  39.968  0.00  0.00      A
ATOM   1686  HD3 LYS   117      44.284  59.969  40.918  0.00  0.00      A
ATOM   1687  HD2 LYS   117      45.335  60.636  39.661  0.00  0.00      A
ATOM   1688  CE  LYS   117      45.759  58.588  40.131  0.00  0.00      A
ATOM   1689  HE3 LYS   117      45.201  57.654  40.219  0.00  0.00      A
ATOM   1690  HE2 LYS   117      46.391  58.521  39.241  0.00  0.00      A
ATOM   1691  NZ  LYS   117      46.597  58.775  41.331  0.00  0.00      A
ATOM   1692  HZ1 LYS   117      47.256  58.006  41.409  0.00  0.00      A
ATOM   1693  HZ2 LYS   117      45.999  58.791  42.163  0.00  0.00      A
ATOM   1694  HZ3 LYS   117      47.127  59.643  41.278  0.00  0.00      A
ATOM   1695  C   LYS   117      40.450  57.234  38.813  0.00  0.00      A
ATOM   1696  O   LYS   117      39.289  57.632  38.739  0.00  0.00      A
ATOM   1697  N   SER   118      40.752  56.059  39.358  0.00  0.00      A
ATOM   1698  H   SER   118      41.720  55.768  39.292  0.00  0.00      A
ATOM   1699  CA  SER   118      39.747  55.011  39.595  0.00  0.00      A
ATOM   1700  HA  SER   118      38.746  55.438  39.521  0.00  0.00      A
ATOM   1701  CB  SER   118      39.861  53.963  38.487  0.00  0.00      A
ATOM   1702  HB3 SER   118      40.867  53.542  38.472  0.00  0.00      A
ATOM   1703  HB2 SER   118      39.135  53.171  38.659  0.00  0.00      A
ATOM   1704  OG  SER   118      39.581  54.590  37.253  0.00  0.00      A
ATOM   1705  HG  SER   118      39.903  54.016  36.506  0.00  0.00      A
ATOM   1706  C   SER   118      39.880  54.383  40.985  0.00  0.00      A
ATOM   1707  O   SER   118      40.988  54.121  41.461  0.00  0.00      A
ATOM   1708  N   ASN   119      38.751  54.275  41.692  0.00  0.00      A
ATOM   1709  H   ASN   119      37.881  54.498  41.216  0.00  0.00      A
ATOM   1710  CA  ASN   119      38.688  54.031  43.137  0.00  0.00      A
ATOM   1711  HA  ASN   119      39.311  54.788  43.619  0.00  0.00      A
ATOM   1712  CB  ASN   119      37.232  54.266  43.583  0.00  0.00      A
ATOM   1713  HB3 ASN   119      36.605  53.491  43.150  0.00  0.00      A
ATOM   1714  HB2 ASN   119      36.881  55.228  43.211  0.00  0.00      A
ATOM   1715  CG  ASN   119      37.079  54.279  45.095  0.00  0.00      A
ATOM   1716  OD1 ASN   119      37.787  54.986  45.793  0.00  0.00      A
ATOM   1717  ND2 ASN   119      36.398  53.305  45.646  0.00  0.00      A
ATOM   1718 HD21 ASN   119      36.392  53.206  46.648  0.00  0.00      A
ATOM   1719 HD22 ASN   119      35.828  52.709  45.054  0.00  0.00      A
ATOM   1720  C   ASN   119      39.232  52.646  43.577  0.00  0.00      A
ATOM   1721  O   ASN   119      39.157  51.658  42.840  0.00  0.00      A
ATOM   1722  N   ILE   120      39.652  52.553  44.846  0.00  0.00      A
ATOM   1723  H   ILE   120      39.545  53.371  45.433  0.00  0.00      A
ATOM   1724  CA  ILE   120      40.342  51.393  45.445  0.00  0.00      A
ATOM   1725  HA  ILE   120      40.047  50.496  44.899  0.00  0.00      A
ATOM   1726  CB  ILE   120      41.879  51.560  45.314  0.00  0.00      A
ATOM   1727  HB  ILE   120      42.352  50.703  45.792  0.00  0.00      A
ATOM   1728  CG2 ILE   120      42.306  51.535  43.838  0.00  0.00      A
ATOM   1729 HG21 ILE   120      43.382  51.386  43.768  0.00  0.00      A
ATOM   1730 HG22 ILE   120      42.045  52.472  43.346  0.00  0.00      A
ATOM   1731 HG23 ILE   120      41.803  50.721  43.318  0.00  0.00      A
ATOM   1732  CG1 ILE   120      42.405  52.834  46.016  0.00  0.00      A
ATOM   1733 HG13 ILE   120      41.989  53.720  45.534  0.00  0.00      A
ATOM   1734 HG12 ILE   120      42.081  52.835  47.057  0.00  0.00      A
ATOM   1735  CD1 ILE   120      43.931  52.958  46.022  0.00  0.00      A
ATOM   1736 HD11 ILE   120      44.194  53.868  46.552  0.00  0.00      A
ATOM   1737 HD12 ILE   120      44.323  53.026  45.008  0.00  0.00      A
ATOM   1738 HD13 ILE   120      44.374  52.105  46.536  0.00  0.00      A
ATOM   1739  C   ILE   120      39.968  51.196  46.933  0.00  0.00      A
ATOM   1740  O   ILE   120      39.581  52.163  47.596  0.00  0.00      A
ATOM   1741  N   PRO   121      40.197  50.006  47.527  0.00  0.00      A
ATOM   1742  CD  PRO   121      40.553  48.762  46.876  0.00  0.00      A
ATOM   1743  HD3 PRO   121      41.612  48.773  46.620  0.00  0.00      A
ATOM   1744  HD2 PRO   121      39.945  48.587  45.989  0.00  0.00      A
ATOM   1745  CG  PRO   121      40.295  47.667  47.904  0.00  0.00      A
ATOM   1746  HG3 PRO   121      39.285  47.279  47.771  0.00  0.00      A
ATOM   1747  HG2 PRO   121      41.022  46.860  47.814  0.00  0.00      A
ATOM   1748  CB  PRO   121      40.409  48.351  49.264  0.00  0.00      A
ATOM   1749  HB3 PRO   121      41.372  48.106  49.716  0.00  0.00      A
ATOM   1750  HB2 PRO   121      39.604  48.026  49.923  0.00  0.00      A
ATOM   1751  CA  PRO   121      40.302  49.855  48.979  0.00  0.00      A
ATOM   1752  HA  PRO   121      39.403  50.253  49.445  0.00  0.00      A
ATOM   1753  C   PRO   121      41.542  50.587  49.514  0.00  0.00      A
ATOM   1754  O   PRO   121      42.638  50.430  48.968  0.00  0.00      A
ATOM   1755  N   VAL   122      41.405  51.271  50.655  0.00  0.00      A
ATOM   1756  H   VAL   122      40.486  51.305  51.080  0.00  0.00      A
ATOM   1757  CA  VAL   122      42.497  52.017  51.313  0.00  0.00      A
ATOM   1758  HA  VAL   122      42.803  52.801  50.621  0.00  0.00      A
ATOM   1759  CB  VAL   122      42.008  52.727  52.590  0.00  0.00      A
ATOM   1760  HB  VAL   122      41.252  53.429  52.268  0.00  0.00      A
ATOM   1761  CG1 VAL   122      41.345  51.823  53.634  0.00  0.00      A
ATOM   1762 HG11 VAL   122      40.505  51.287  53.200  0.00  0.00      A
ATOM   1763 HG12 VAL   122      40.973  52.425  54.463  0.00  0.00      A
ATOM   1764 HG13 VAL   122      42.062  51.107  54.029  0.00  0.00      A
ATOM   1765  CG2 VAL   122      43.115  53.548  53.255  0.00  0.00      A
ATOM   1766 HG21 VAL   122      43.592  54.205  52.527  0.00  0.00      A
ATOM   1767 HG22 VAL   122      42.695  54.158  54.055  0.00  0.00      A
ATOM   1768 HG23 VAL   122      43.865  52.889  53.692  0.00  0.00      A
ATOM   1769  C   VAL   122      43.735  51.159  51.585  0.00  0.00      A
ATOM   1770  O   VAL   122      43.643  50.074  52.162  0.00  0.00      A
ATOM   1771  N   GLY   123      44.899  51.623  51.125  0.00  0.00      A
ATOM   1772  H   GLY   123      44.899  52.518  50.641  0.00  0.00      A
ATOM   1773  CA  GLY   123      46.187  50.964  51.362  0.00  0.00      A
ATOM   1774  HA3 GLY   123      46.982  51.632  51.037  0.00  0.00      A
ATOM   1775  HA2 GLY   123      46.296  50.807  52.436  0.00  0.00      A
ATOM   1776  C   GLY   123      46.386  49.606  50.669  0.00  0.00      A
ATOM   1777  O   GLY   123      47.459  49.025  50.837  0.00  0.00      A
ATOM   1778  N   LEU   124      45.429  49.163  49.837  0.00  0.00      A
ATOM   1779  H   LEU   124      44.614  49.757  49.738  0.00  0.00      A
ATOM   1780  CA  LEU   124      45.344  47.836  49.203  0.00  0.00      A
ATOM   1781  HA  LEU   124      44.370  47.791  48.717  0.00  0.00      A
ATOM   1782  CB  LEU   124      46.390  47.678  48.075  0.00  0.00      A
ATOM   1783  HB3 LEU   124      46.170  46.754  47.539  0.00  0.00      A
ATOM   1784  HB2 LEU   124      47.377  47.565  48.528  0.00  0.00      A
ATOM   1785  CG  LEU   124      46.470  48.834  47.054  0.00  0.00      A
ATOM   1786  HG  LEU   124      46.815  49.734  47.560  0.00  0.00      A
ATOM   1787  CD1 LEU   124      47.473  48.477  45.956  0.00  0.00      A
ATOM   1788 HD11 LEU   124      47.133  47.605  45.396  0.00  0.00      A
ATOM   1789 HD12 LEU   124      47.599  49.324  45.282  0.00  0.00      A
ATOM   1790 HD13 LEU   124      48.440  48.254  46.406  0.00  0.00      A
ATOM   1791  CD2 LEU   124      45.138  49.155  46.372  0.00  0.00      A
ATOM   1792 HD21 LEU   124      44.775  48.279  45.848  0.00  0.00      A
ATOM   1793 HD22 LEU   124      45.282  49.967  45.661  0.00  0.00      A
ATOM   1794 HD23 LEU   124      44.405  49.476  47.110  0.00  0.00      A
ATOM   1795  C   LEU   124      45.350  46.678  50.229  0.00  0.00      A
ATOM   1796  O   LEU   124      46.406  46.150  50.590  0.00  0.00      A
ATOM   1797  N   ALA   125      44.172  46.380  50.801  0.00  0.00      A
ATOM   1798  H   ALA   125      43.362  46.906  50.520  0.00  0.00      A
ATOM   1799  CA  ALA   125      44.059  45.513  51.984  0.00  0.00      A
ATOM   1800  HA  ALA   125      44.847  44.760  51.940  0.00  0.00      A
ATOM   1801  CB  ALA   125      44.325  46.403  53.209  0.00  0.00      A
ATOM   1802  HB1 ALA   125      45.262  46.950  53.092  0.00  0.00      A
ATOM   1803  HB2 ALA   125      44.401  45.795  54.109  0.00  0.00      A
ATOM   1804  HB3 ALA   125      43.510  47.115  53.330  0.00  0.00      A
ATOM   1805  C   ALA   125      42.726  44.736  52.164  0.00  0.00      A
ATOM   1806  O   ALA   125      42.550  44.101  53.207  0.00  0.00      A
ATOM   1807  N   ASP   126      41.744  44.864  51.256  0.00  0.00      A
ATOM   1808  H   ASP   126      41.936  45.356  50.399  0.00  0.00      A
ATOM   1809  CA  ASP   126      40.369  44.351  51.435  0.00  0.00      A
ATOM   1810  HA  ASP   126      40.402  43.391  51.955  0.00  0.00      A
ATOM   1811  CB  ASP   126      39.595  45.366  52.303  0.00  0.00      A
ATOM   1812  HB3 ASP   126      40.237  45.713  53.111  0.00  0.00      A
ATOM   1813  HB2 ASP   126      39.340  46.239  51.702  0.00  0.00      A
ATOM   1814  CG  ASP   126      38.314  44.814  52.928  0.00  0.00      A
ATOM   1815  OD1 ASP   126      37.582  44.035  52.283  0.00  0.00      A
ATOM   1816  OD2 ASP   126      37.977  45.213  54.066  0.00  0.00      A
ATOM   1817  C   ASP   126      39.659  44.167  50.075  0.00  0.00      A
ATOM   1818  O   ASP   126      39.622  45.099  49.274  0.00  0.00      A
ATOM   1819  N   TRP   127      39.109  42.985  49.774  0.00  0.00      A
ATOM   1820  H   TRP   127      39.179  42.248  50.460  0.00  0.00      A
ATOM   1821  CA  TRP   127      38.414  42.657  48.508  0.00  0.00      A
ATOM   1822  HA  TRP   127      39.025  43.044  47.692  0.00  0.00      A
ATOM   1823  CB  TRP   127      38.373  41.128  48.341  0.00  0.00      A
ATOM   1824  HB3 TRP   127      37.930  40.683  49.233  0.00  0.00      A
ATOM   1825  HB2 TRP   127      37.727  40.880  47.499  0.00  0.00      A
ATOM   1826  CG  TRP   127      39.696  40.473  48.062  0.00  0.00      A
ATOM   1827  CD1 TRP   127      40.374  40.566  46.895  0.00  0.00      A
ATOM   1828  HD1 TRP   127      40.046  41.148  46.041  0.00  0.00      A
ATOM   1829  NE1 TRP   127      41.501  39.769  46.940  0.00  0.00      A
ATOM   1830  HE1 TRP   127      42.142  39.661  46.168  0.00  0.00      A
ATOM   1831  CE2 TRP   127      41.584  39.079  48.129  0.00  0.00      A
ATOM   1832  CZ2 TRP   127      42.505  38.143  48.623  0.00  0.00      A
ATOM   1833  HZ2 TRP   127      43.336  37.813  48.020  0.00  0.00      A
ATOM   1834  CH2 TRP   127      42.328  37.636  49.920  0.00  0.00      A
ATOM   1835  HH2 TRP   127      43.026  36.914  50.320  0.00  0.00      A
ATOM   1836  CZ3 TRP   127      41.233  38.059  50.692  0.00  0.00      A
ATOM   1837  HZ3 TRP   127      41.085  37.648  51.680  0.00  0.00      A
ATOM   1838  CE3 TRP   127      40.311  38.995  50.183  0.00  0.00      A
ATOM   1839  HE3 TRP   127      39.454  39.273  50.780  0.00  0.00      A
ATOM   1840  CD2 TRP   127      40.466  39.542  48.890  0.00  0.00      A
ATOM   1841  C   TRP   127      37.022  43.320  48.304  0.00  0.00      A
ATOM   1842  O   TRP   127      36.207  42.837  47.513  0.00  0.00      A
ATOM   1843  N   GLN   128      36.808  44.516  48.862  0.00  0.00      A
ATOM   1844  H   GLN   128      37.553  44.894  49.436  0.00  0.00      A
ATOM   1845  CA  GLN   128      35.746  45.456  48.467  0.00  0.00      A
ATOM   1846  HA  GLN   128      35.589  45.348  47.393  0.00  0.00      A
ATOM   1847  CB  GLN   128      34.396  45.118  49.128  0.00  0.00      A
ATOM   1848  HB3 GLN   128      34.012  44.229  48.632  0.00  0.00      A
ATOM   1849  HB2 GLN   128      33.695  45.924  48.915  0.00  0.00      A
ATOM   1850  CG  GLN   128      34.382  44.825  50.637  0.00  0.00      A
ATOM   1851  HG3 GLN   128      35.161  44.105  50.885  0.00  0.00      A
ATOM   1852  HG2 GLN   128      33.427  44.362  50.883  0.00  0.00      A
ATOM   1853  CD  GLN   128      34.517  46.066  51.507  0.00  0.00      A
ATOM   1854  OE1 GLN   128      33.698  46.976  51.481  0.00  0.00      A
ATOM   1855  NE2 GLN   128      35.500  46.116  52.375  0.00  0.00      A
ATOM   1856 HE21 GLN   128      35.508  46.875  53.031  0.00  0.00      A
ATOM   1857 HE22 GLN   128      36.168  45.352  52.424  0.00  0.00      A
ATOM   1858  C   GLN   128      36.183  46.915  48.694  0.00  0.00      A
ATOM   1859  O   GLN   128      36.962  47.221  49.599  0.00  0.00      A
ATOM   1860  N   SER   129      35.918  47.762  47.698  0.00  0.00      A
ATOM   1861  H   SER   129      35.273  47.458  46.978  0.00  0.00      A
ATOM   1862  CA  SER   129      36.658  49.010  47.444  0.00  0.00      A
ATOM   1863  HA  SER   129      37.678  48.856  47.791  0.00  0.00      A
ATOM   1864  CB  SER   129      36.780  49.278  45.928  0.00  0.00      A
ATOM   1865  HB3 SER   129      37.684  48.785  45.571  0.00  0.00      A
ATOM   1866  HB2 SER   129      36.892  50.346  45.737  0.00  0.00      A
ATOM   1867  OG  SER   129      35.697  48.763  45.174  0.00  0.00      A
ATOM   1868  HG  SER   129      35.806  47.798  45.088  0.00  0.00      A
ATOM   1869  C   SER   129      36.160  50.213  48.265  0.00  0.00      A
ATOM   1870  O   SER   129      35.654  51.190  47.711  0.00  0.00      A
ATOM   1871  N   VAL   130      36.408  50.182  49.583  0.00  0.00      A
ATOM   1872  H   VAL   130      36.802  49.324  49.952  0.00  0.00      A
ATOM   1873  CA  VAL   130      36.096  51.259  50.551  0.00  0.00      A
ATOM   1874  HA  VAL   130      35.591  52.058  50.013  0.00  0.00      A
ATOM   1875  CB  VAL   130      35.100  50.755  51.619  0.00  0.00      A
ATOM   1876  HB  VAL   130      34.222  50.379  51.094  0.00  0.00      A
ATOM   1877  CG1 VAL   130      35.649  49.611  52.480  0.00  0.00      A
ATOM   1878 HG11 VAL   130      35.982  48.791  51.845  0.00  0.00      A
ATOM   1879 HG12 VAL   130      36.478  49.957  53.097  0.00  0.00      A
ATOM   1880 HG13 VAL   130      34.860  49.242  53.136  0.00  0.00      A
ATOM   1881  CG2 VAL   130      34.635  51.878  52.552  0.00  0.00      A
ATOM   1882 HG21 VAL   130      34.287  52.732  51.973  0.00  0.00      A
ATOM   1883 HG22 VAL   130      33.814  51.519  53.171  0.00  0.00      A
ATOM   1884 HG23 VAL   130      35.445  52.196  53.209  0.00  0.00      A
ATOM   1885  C   VAL   130      37.351  51.883  51.184  0.00  0.00      A
ATOM   1886  O   VAL   130      38.343  51.193  51.459  0.00  0.00      A
ATOM   1887  N   ASN   131      37.315  53.205  51.393  0.00  0.00      A
ATOM   1888  H   ASN   131      36.471  53.706  51.118  0.00  0.00      A
ATOM   1889  CA  ASN   131      38.416  54.025  51.910  0.00  0.00      A
ATOM   1890  HA  ASN   131      38.977  53.431  52.630  0.00  0.00      A
ATOM   1891  CB  ASN   131      39.324  54.380  50.717  0.00  0.00      A
ATOM   1892  HB3 ASN   131      40.170  54.962  51.062  0.00  0.00      A
ATOM   1893  HB2 ASN   131      39.708  53.464  50.271  0.00  0.00      A
ATOM   1894  CG  ASN   131      38.629  55.201  49.651  0.00  0.00      A
ATOM   1895  OD1 ASN   131      38.415  56.393  49.799  0.00  0.00      A
ATOM   1896  ND2 ASN   131      38.473  54.631  48.483  0.00  0.00      A
ATOM   1897 HD21 ASN   131      38.092  55.159  47.708  0.00  0.00      A
ATOM   1898 HD22 ASN   131      38.780  53.677  48.333  0.00  0.00      A
ATOM   1899  C   ASN   131      37.922  55.306  52.634  0.00  0.00      A
ATOM   1900  O   ASN   131      36.825  55.785  52.334  0.00  0.00      A
ATOM   1901  N   PRO   132      38.730  55.932  53.514  0.00  0.00      A
ATOM   1902  CD  PRO   132      39.997  55.441  54.036  0.00  0.00      A
ATOM   1903  HD3 PRO   132      39.823  54.546  54.634  0.00  0.00      A
ATOM   1904  HD2 PRO   132      40.704  55.237  53.239  0.00  0.00      A
ATOM   1905  CG  PRO   132      40.551  56.550  54.926  0.00  0.00      A
ATOM   1906  HG3 PRO   132      41.127  57.254  54.325  0.00  0.00      A
ATOM   1907  HG2 PRO   132      41.160  56.151  55.737  0.00  0.00      A
ATOM   1908  CB  PRO   132      39.282  57.227  55.435  0.00  0.00      A
ATOM   1909  HB3 PRO   132      38.866  56.650  56.262  0.00  0.00      A
ATOM   1910  HB2 PRO   132      39.473  58.254  55.747  0.00  0.00      A
ATOM   1911  CA  PRO   132      38.332  57.145  54.235  0.00  0.00      A
ATOM   1912  HA  PRO   132      37.313  57.034  54.607  0.00  0.00      A
ATOM   1913  C   PRO   132      38.388  58.441  53.407  0.00  0.00      A
ATOM   1914  O   PRO   132      37.766  59.422  53.816  0.00  0.00      A
ATOM   1915  N   ASN   133      39.147  58.513  52.304  0.00  0.00      A
ATOM   1916  H   ASN   133      39.686  57.705  52.015  0.00  0.00      A
ATOM   1917  CA  ASN   133      39.275  59.756  51.527  0.00  0.00      A
ATOM   1918  HA  ASN   133      39.385  60.583  52.233  0.00  0.00      A
ATOM   1919  CB  ASN   133      40.556  59.692  50.671  0.00  0.00      A
ATOM   1920  HB3 ASN   133      40.405  59.001  49.841  0.00  0.00      A
ATOM   1921  HB2 ASN   133      41.373  59.324  51.280  0.00  0.00      A
ATOM   1922  CG  ASN   133      41.001  61.043  50.133  0.00  0.00      A
ATOM   1923  OD1 ASN   133      40.731  62.094  50.699  0.00  0.00      A
ATOM   1924  ND2 ASN   133      41.721  61.068  49.036  0.00  0.00      A
ATOM   1925 HD21 ASN   133      41.995  60.209  48.585  0.00  0.00      A
ATOM   1926 HD22 ASN   133      41.982  61.962  48.652  0.00  0.00      A
ATOM   1927  C   ASN   133      38.029  60.071  50.671  0.00  0.00      A
ATOM   1928  O   ASN   133      37.604  61.228  50.622  0.00  0.00      A
ATOM   1929  N   TYR   134      37.366  59.055  50.107  0.00  0.00      A
ATOM   1930  H   TYR   134      37.763  58.125  50.200  0.00  0.00      A
ATOM   1931  CA  TYR   134      36.286  59.239  49.127  0.00  0.00      A
ATOM   1932  HA  TYR   134      36.091  60.303  48.985  0.00  0.00      A
ATOM   1933  CB  TYR   134      36.721  58.661  47.764  0.00  0.00      A
ATOM   1934  HB3 TYR   134      36.716  57.573  47.829  0.00  0.00      A
ATOM   1935  HB2 TYR   134      35.971  58.938  47.022  0.00  0.00      A
ATOM   1936  CG  TYR   134      38.078  59.099  47.240  0.00  0.00      A
ATOM   1937  CD1 TYR   134      38.315  60.451  46.926  0.00  0.00      A
ATOM   1938  HD1 TYR   134      37.541  61.191  47.078  0.00  0.00      A
ATOM   1939  CE1 TYR   134      39.559  60.841  46.397  0.00  0.00      A
ATOM   1940  HE1 TYR   134      39.746  61.877  46.154  0.00  0.00      A
ATOM   1941  CZ  TYR   134      40.561  59.886  46.180  0.00  0.00      A
ATOM   1942  OH  TYR   134      41.762  60.280  45.692  0.00  0.00      A
ATOM   1943  HH  TYR   134      42.367  59.533  45.514  0.00  0.00      A
ATOM   1944  CE2 TYR   134      40.339  58.540  46.500  0.00  0.00      A
ATOM   1945  HE2 TYR   134      41.118  57.812  46.335  0.00  0.00      A
ATOM   1946  CD2 TYR   134      39.094  58.145  47.025  0.00  0.00      A
ATOM   1947  HD2 TYR   134      38.914  57.105  47.250  0.00  0.00      A
ATOM   1948  C   TYR   134      34.955  58.595  49.543  0.00  0.00      A
ATOM   1949  O   TYR   134      33.903  59.221  49.395  0.00  0.00      A
ATOM   1950  N   GLY   135      34.963  57.311  49.925  0.00  0.00      A
ATOM   1951  H   GLY   135      35.848  56.840  50.069  0.00  0.00      A
ATOM   1952  CA  GLY   135      33.742  56.501  49.980  0.00  0.00      A
ATOM   1953  HA3 GLY   135      33.031  56.885  49.248  0.00  0.00      A
ATOM   1954  HA2 GLY   135      33.284  56.597  50.963  0.00  0.00      A
ATOM   1955  C   GLY   135      33.968  55.016  49.680  0.00  0.00      A
ATOM   1956  O   GLY   135      35.038  54.464  49.950  0.00  0.00      A
ATOM   1957  N   ARG   136      32.992  54.409  48.989  0.00  0.00      A
ATOM   1958  H   ARG   136      32.173  54.965  48.767  0.00  0.00      A
ATOM   1959  CA  ARG   136      32.983  53.004  48.544  0.00  0.00      A
ATOM   1960  HA  ARG   136      33.992  52.606  48.584  0.00  0.00      A
ATOM   1961  CB  ARG   136      32.082  52.211  49.511  0.00  0.00      A
ATOM   1962  HB3 ARG   136      32.502  52.281  50.514  0.00  0.00      A
ATOM   1963  HB2 ARG   136      31.092  52.671  49.532  0.00  0.00      A
ATOM   1964  CG  ARG   136      31.929  50.726  49.139  0.00  0.00      A
ATOM   1965  HG3 ARG   136      32.917  50.275  49.048  0.00  0.00      A
ATOM   1966  HG2 ARG   136      31.410  50.630  48.186  0.00  0.00      A
ATOM   1967  CD  ARG   136      31.134  49.963  50.200  0.00  0.00      A
ATOM   1968  HD3 ARG   136      31.232  48.893  50.003  0.00  0.00      A
ATOM   1969  HD2 ARG   136      31.571  50.178  51.176  0.00  0.00      A
ATOM   1970  NE  ARG   136      29.704  50.325  50.209  0.00  0.00      A
ATOM   1971  HE  ARG   136      29.379  51.033  49.567  0.00  0.00      A
ATOM   1972  CZ  ARG   136      28.775  49.810  50.992  0.00  0.00      A
ATOM   1973  NH1 ARG   136      29.037  48.927  51.909  0.00  0.00      A
ATOM   1974 HH11 ARG   136      28.302  48.613  52.532  0.00  0.00      A
ATOM   1975 HH12 ARG   136      30.001  48.661  52.075  0.00  0.00      A
ATOM   1976  NH2 ARG   136      27.547  50.210  50.860  0.00  0.00      A
ATOM   1977 HH21 ARG   136      26.800  49.862  51.449  0.00  0.00      A
ATOM   1978 HH22 ARG   136      27.361  50.945  50.188  0.00  0.00      A
ATOM   1979  C   ARG   136      32.470  52.889  47.106  0.00  0.00      A
ATOM   1980  O   ARG   136      31.392  53.406  46.828  0.00  0.00      A
ATOM   1981  N   THR   137      33.060  52.017  46.282  0.00  0.00      A
ATOM   1982  H   THR   137      33.921  51.573  46.581  0.00  0.00      A
ATOM   1983  CA  THR   137      32.458  51.603  44.991  0.00  0.00      A
ATOM   1984  HA  THR   137      31.905  52.446  44.592  0.00  0.00      A
ATOM   1985  CB  THR   137      33.534  51.214  43.959  0.00  0.00      A
ATOM   1986  HB  THR   137      34.031  50.309  44.294  0.00  0.00      A
ATOM   1987  CG2 THR   137      33.023  50.992  42.535  0.00  0.00      A
ATOM   1988 HG21 THR   137      32.265  50.214  42.513  0.00  0.00      A
ATOM   1989 HG22 THR   137      32.600  51.912  42.133  0.00  0.00      A
ATOM   1990 HG23 THR   137      33.846  50.671  41.902  0.00  0.00      A
ATOM   1991  OG1 THR   137      34.482  52.246  43.851  0.00  0.00      A
ATOM   1992  HG1 THR   137      33.989  53.045  43.570  0.00  0.00      A
ATOM   1993  C   THR   137      31.492  50.424  45.180  0.00  0.00      A
ATOM   1994  O   THR   137      31.829  49.469  45.887  0.00  0.00      A
ATOM   1995  N   ASN   138      30.401  50.377  44.408  0.00  0.00      A
ATOM   1996  H   ASN   138      30.243  51.145  43.761  0.00  0.00      A
ATOM   1997  CA  ASN   138      29.489  49.226  44.315  0.00  0.00      A
ATOM   1998  HA  ASN   138      29.954  48.361  44.788  0.00  0.00      A
ATOM   1999  CB  ASN   138      28.184  49.522  45.074  0.00  0.00      A
ATOM   2000  HB3 ASN   138      28.409  49.903  46.070  0.00  0.00      A
ATOM   2001  HB2 ASN   138      27.617  48.598  45.189  0.00  0.00      A
ATOM   2002  CG  ASN   138      27.303  50.506  44.329  0.00  0.00      A
ATOM   2003  OD1 ASN   138      26.668  50.185  43.342  0.00  0.00      A
ATOM   2004  ND2 ASN   138      27.280  51.747  44.735  0.00  0.00      A
ATOM   2005 HD21 ASN   138      26.789  52.405  44.146  0.00  0.00      A
ATOM   2006 HD22 ASN   138      27.856  52.051  45.512  0.00  0.00      A
ATOM   2007  C   ASN   138      29.232  48.825  42.851  0.00  0.00      A
ATOM   2008  O   ASN   138      29.623  49.539  41.927  0.00  0.00      A
ATOM   2009  N   ASN   139      28.777  47.590  42.647  0.00  0.00      A
ATOM   2010  H   ASN   139      28.476  47.039  43.445  0.00  0.00      A
ATOM   2011  CA  ASN   139      28.766  46.953  41.334  0.00  0.00      A
ATOM   2012  HA  ASN   139      29.778  47.012  40.937  0.00  0.00      A
ATOM   2013  CB  ASN   139      28.439  45.473  41.558  0.00  0.00      A
ATOM   2014  HB3 ASN   139      27.373  45.337  41.703  0.00  0.00      A
ATOM   2015  HB2 ASN   139      28.943  45.117  42.453  0.00  0.00      A
ATOM   2016  CG  ASN   139      28.859  44.619  40.392  0.00  0.00      A
ATOM   2017  OD1 ASN   139      28.470  44.847  39.258  0.00  0.00      A
ATOM   2018  ND2 ASN   139      29.780  43.719  40.625  0.00  0.00      A
ATOM   2019 HD21 ASN   139      30.044  43.124  39.849  0.00  0.00      A
ATOM   2020 HD22 ASN   139      30.128  43.561  41.565  0.00  0.00      A
ATOM   2021  C   ASN   139      27.779  47.630  40.346  0.00  0.00      A
ATOM   2022  O   ASN   139      26.582  47.679  40.640  0.00  0.00      A
ATOM   2023  N   PRO   140      28.202  47.994  39.114  0.00  0.00      A
ATOM   2024  CD  PRO   140      29.587  48.077  38.671  0.00  0.00      A
ATOM   2025  HD3 PRO   140      29.951  47.080  38.417  0.00  0.00      A
ATOM   2026  HD2 PRO   140      30.225  48.530  39.430  0.00  0.00      A
ATOM   2027  CG  PRO   140      29.570  48.956  37.422  0.00  0.00      A
ATOM   2028  HG3 PRO   140      29.625  50.005  37.714  0.00  0.00      A
ATOM   2029  HG2 PRO   140      30.376  48.706  36.737  0.00  0.00      A
ATOM   2030  CB  PRO   140      28.201  48.669  36.816  0.00  0.00      A
ATOM   2031  HB3 PRO   140      28.252  47.746  36.234  0.00  0.00      A
ATOM   2032  HB2 PRO   140      27.854  49.494  36.193  0.00  0.00      A
ATOM   2033  CA  PRO   140      27.310  48.474  38.047  0.00  0.00      A
ATOM   2034  HA  PRO   140      26.923  49.445  38.346  0.00  0.00      A
ATOM   2035  C   PRO   140      26.113  47.571  37.705  0.00  0.00      A
ATOM   2036  O   PRO   140      25.076  48.082  37.276  0.00  0.00      A
ATOM   2037  N   HIE   141      26.244  46.252  37.907  0.00  0.00      A
ATOM   2038  H   HIE   141      27.121  45.900  38.276  0.00  0.00      A
ATOM   2039  CA  HIE   141      25.194  45.272  37.601  0.00  0.00      A
ATOM   2040  HA  HIE   141      24.624  45.632  36.747  0.00  0.00      A
ATOM   2041  CB  HIE   141      25.825  43.924  37.211  0.00  0.00      A
ATOM   2042  HB3 HIE   141      26.354  43.513  38.072  0.00  0.00      A
ATOM   2043  HB2 HIE   141      25.027  43.226  36.953  0.00  0.00      A
ATOM   2044  CG  HIE   141      26.778  43.988  36.039  0.00  0.00      A
ATOM   2045  ND1 HIE   141      26.418  44.014  34.686  0.00  0.00      A
ATOM   2046  CE1 HIE   141      27.572  44.015  33.997  0.00  0.00      A
ATOM   2047  HE1 HIE   141      27.650  44.013  32.917  0.00  0.00      A
ATOM   2048  NE2 HIE   141      28.617  44.016  34.838  0.00  0.00      A
ATOM   2049  HE2 HIE   141      29.599  44.006  34.564  0.00  0.00      A
ATOM   2050  CD2 HIE   141      28.138  43.988  36.126  0.00  0.00      A
ATOM   2051  HD2 HIE   141      28.720  43.945  37.035  0.00  0.00      A
ATOM   2052  C   HIE   141      24.184  45.067  38.740  0.00  0.00      A
ATOM   2053  O   HIE   141      23.058  44.668  38.460  0.00  0.00      A
ATOM   2054  N   ASP   142      24.554  45.349  39.997  0.00  0.00      A
ATOM   2055  H   ASP   142      25.473  45.752  40.132  0.00  0.00      A
ATOM   2056  CA  ASP   142      23.685  45.271  41.184  0.00  0.00      A
ATOM   2057  HA  ASP   142      22.703  45.663  40.922  0.00  0.00      A
ATOM   2058  CB  ASP   142      23.512  43.807  41.642  0.00  0.00      A
ATOM   2059  HB3 ASP   142      23.081  43.224  40.829  0.00  0.00      A
ATOM   2060  HB2 ASP   142      24.491  43.382  41.870  0.00  0.00      A
ATOM   2061  CG  ASP   142      22.613  43.676  42.880  0.00  0.00      A
ATOM   2062  OD1 ASP   142      22.939  44.226  43.950  0.00  0.00      A
ATOM   2063  OD2 ASP   142      21.571  42.985  42.855  0.00  0.00      A
ATOM   2064  C   ASP   142      24.270  46.127  42.324  0.00  0.00      A
ATOM   2065  O   ASP   142      25.326  45.818  42.878  0.00  0.00      A
ATOM   2066  N   HID   143      23.545  47.158  42.754  0.00  0.00      A
ATOM   2067  H   HID   143      22.627  47.310  42.347  0.00  0.00      A
ATOM   2068  CA  HID   143      24.069  48.175  43.669  0.00  0.00      A
ATOM   2069  HA  HID   143      25.119  48.316  43.416  0.00  0.00      A
ATOM   2070  CB  HID   143      23.353  49.506  43.383  0.00  0.00      A
ATOM   2071  HB3 HID   143      23.745  50.270  44.051  0.00  0.00      A
ATOM   2072  HB2 HID   143      22.286  49.390  43.579  0.00  0.00      A
ATOM   2073  CG  HID   143      23.552  50.001  41.964  0.00  0.00      A
ATOM   2074  ND1 HID   143      24.572  49.650  41.109  0.00  0.00      A
ATOM   2075  HD1 HID   143      25.338  49.005  41.312  0.00  0.00      A
ATOM   2076  CE1 HID   143      24.408  50.309  39.956  0.00  0.00      A
ATOM   2077  HE1 HID   143      25.066  50.221  39.101  0.00  0.00      A
ATOM   2078  NE2 HID   143      23.315  51.091  40.009  0.00  0.00      A
ATOM   2079  CD2 HID   143      22.770  50.901  41.291  0.00  0.00      A
ATOM   2080  HD2 HID   143      21.888  51.383  41.687  0.00  0.00      A
ATOM   2081  C   HID   143      24.078  47.770  45.161  0.00  0.00      A
ATOM   2082  O   HID   143      24.498  48.571  46.007  0.00  0.00      A
ATOM   2083  N   SER   144      23.805  46.498  45.484  0.00  0.00      A
ATOM   2084  H   SER   144      23.479  45.885  44.739  0.00  0.00      A
ATOM   2085  CA  SER   144      24.135  45.870  46.778  0.00  0.00      A
ATOM   2086  HA  SER   144      24.237  46.641  47.538  0.00  0.00      A
ATOM   2087  CB  SER   144      23.011  44.938  47.237  0.00  0.00      A
ATOM   2088  HB3 SER   144      23.192  44.653  48.274  0.00  0.00      A
ATOM   2089  HB2 SER   144      22.055  45.452  47.190  0.00  0.00      A
ATOM   2090  OG  SER   144      22.955  43.763  46.450  0.00  0.00      A
ATOM   2091  HG  SER   144      22.904  44.028  45.493  0.00  0.00      A
ATOM   2092  C   SER   144      25.443  45.065  46.752  0.00  0.00      A
ATOM   2093  O   SER   144      25.982  44.731  47.813  0.00  0.00      A
ATOM   2094  N   ARG   145      25.925  44.685  45.558  0.00  0.00      A
ATOM   2095  H   ARG   145      25.465  45.027  44.716  0.00  0.00      A
ATOM   2096  CA  ARG   145      27.100  43.822  45.396  0.00  0.00      A
ATOM   2097  HA  ARG   145      27.131  43.125  46.229  0.00  0.00      A
ATOM   2098  CB  ARG   145      27.013  43.000  44.091  0.00  0.00      A
ATOM   2099  HB3 ARG   145      26.468  43.552  43.327  0.00  0.00      A
ATOM   2100  HB2 ARG   145      28.020  42.829  43.709  0.00  0.00      A
ATOM   2101  CG  ARG   145      26.370  41.616  44.288  0.00  0.00      A
ATOM   2102  HG3 ARG   145      26.438  41.070  43.347  0.00  0.00      A
ATOM   2103  HG2 ARG   145      26.936  41.069  45.040  0.00  0.00      A
ATOM   2104  CD  ARG   145      24.901  41.674  44.715  0.00  0.00      A
ATOM   2105  HD3 ARG   145      24.341  42.163  43.926  0.00  0.00      A
ATOM   2106  HD2 ARG   145      24.815  42.251  45.635  0.00  0.00      A
ATOM   2107  NE  ARG   145      24.344  40.335  44.947  0.00  0.00      A
ATOM   2108  HE  ARG   145      24.992  39.564  45.060  0.00  0.00      A
ATOM   2109  CZ  ARG   145      23.074  40.000  45.089  0.00  0.00      A
ATOM   2110  NH1 ARG   145      22.075  40.818  44.935  0.00  0.00      A
ATOM   2111 HH11 ARG   145      21.142  40.491  45.150  0.00  0.00      A
ATOM   2112 HH12 ARG   145      22.216  41.722  44.509  0.00  0.00      A
ATOM   2113  NH2 ARG   145      22.781  38.774  45.380  0.00  0.00      A
ATOM   2114 HH21 ARG   145      23.532  38.106  45.489  0.00  0.00      A
ATOM   2115 HH22 ARG   145      21.815  38.461  45.362  0.00  0.00      A
ATOM   2116  C   ARG   145      28.401  44.614  45.474  0.00  0.00      A
ATOM   2117  O   ARG   145      28.516  45.742  44.986  0.00  0.00      A
ATOM   2118  N   SER   146      29.445  43.896  45.874  0.00  0.00      A
ATOM   2119  H   SER   146      29.254  42.974  46.251  0.00  0.00      A
ATOM   2120  CA  SER   146      30.838  44.278  45.663  0.00  0.00      A
ATOM   2121  HA  SER   146      31.025  45.208  46.192  0.00  0.00      A
ATOM   2122  CB  SER   146      31.748  43.203  46.265  0.00  0.00      A
ATOM   2123  HB3 SER   146      31.486  43.063  47.315  0.00  0.00      A
ATOM   2124  HB2 SER   146      31.607  42.258  45.739  0.00  0.00      A
ATOM   2125  OG  SER   146      33.101  43.596  46.178  0.00  0.00      A
ATOM   2126  HG  SER   146      33.606  43.048  46.793  0.00  0.00      A
ATOM   2127  C   SER   146      31.133  44.492  44.173  0.00  0.00      A
ATOM   2128  O   SER   146      30.895  43.608  43.345  0.00  0.00      A
ATOM   2129  N   ALA   147      31.699  45.650  43.822  0.00  0.00      A
ATOM   2130  H   ALA   147      31.903  46.314  44.560  0.00  0.00      A
ATOM   2131  CA  ALA   147      32.397  45.819  42.541  0.00  0.00      A
ATOM   2132  HA  ALA   147      31.765  45.463  41.725  0.00  0.00      A
ATOM   2133  CB  ALA   147      32.681  47.311  42.328  0.00  0.00      A
ATOM   2134  HB1 ALA   147      31.746  47.862  42.261  0.00  0.00      A
ATOM   2135  HB2 ALA   147      33.231  47.450  41.395  0.00  0.00      A
ATOM   2136  HB3 ALA   147      33.275  47.706  43.153  0.00  0.00      A
ATOM   2137  C   ALA   147      33.715  45.015  42.529  0.00  0.00      A
ATOM   2138  O   ALA   147      34.181  44.562  41.484  0.00  0.00      A
ATOM   2139  N   GLY   148      34.292  44.821  43.719  0.00  0.00      A
ATOM   2140  H   GLY   148      33.811  45.206  44.524  0.00  0.00      A
ATOM   2141  CA  GLY   148      35.502  44.049  43.987  0.00  0.00      A
ATOM   2142  HA3 GLY   148      35.242  43.187  44.600  0.00  0.00      A
ATOM   2143  HA2 GLY   148      35.925  43.682  43.056  0.00  0.00      A
ATOM   2144  C   GLY   148      36.560  44.871  44.725  0.00  0.00      A
ATOM   2145  O   GLY   148      36.385  46.068  44.980  0.00  0.00      A
ATOM   2146  N   GLY   149      37.745  44.290  44.884  0.00  0.00      A
ATOM   2147  H   GLY   149      37.894  43.315  44.665  0.00  0.00      A
ATOM   2148  CA  GLY   149      38.946  45.001  45.220  0.00  0.00      A
ATOM   2149  HA3 GLY   149      38.944  45.975  44.724  0.00  0.00      A
ATOM   2150  HA2 GLY   149      39.022  45.134  46.301  0.00  0.00      A
ATOM   2151  C   GLY   149      40.109  44.133  44.743  0.00  0.00      A
ATOM   2152  O   GLY   149      39.911  42.932  44.493  0.00  0.00      A
ATOM   2153  N   SER   150      41.304  44.713  44.627  0.00  0.00      A
ATOM   2154  H   SER   150      42.067  44.069  44.465  0.00  0.00      A
ATOM   2155  CA  SER   150      41.628  46.112  44.914  0.00  0.00      A
ATOM   2156  HA  SER   150      40.841  46.460  45.593  0.00  0.00      A
ATOM   2157  CB  SER   150      42.951  46.209  45.664  0.00  0.00      A
ATOM   2158  HB3 SER   150      42.969  47.170  46.191  0.00  0.00      A
ATOM   2159  HB2 SER   150      43.021  45.407  46.416  0.00  0.00      A
ATOM   2160  OG  SER   150      44.058  46.112  44.793  0.00  0.00      A
ATOM   2161  HG  SER   150      44.697  46.938  43.461  0.00  0.00      A
ATOM   2162  C   SER   150      41.643  47.061  43.735  0.00  0.00      A
ATOM   2163  O   SER   150      41.486  48.243  43.968  0.00  0.00      A
ATOM   2164  N   SER   151      41.568  46.585  42.485  0.00  0.00      A
ATOM   2165  H   SER   151      41.620  45.590  42.313  0.00  0.00      A
ATOM   2166  CA  SER   151      41.410  47.499  41.330  0.00  0.00      A
ATOM   2167  HA  SER   151      41.936  48.425  41.556  0.00  0.00      A
ATOM   2168  CB  SER   151      42.071  46.937  40.062  0.00  0.00      A
ATOM   2169  HB3 SER   151      42.165  47.729  39.318  0.00  0.00      A
ATOM   2170  HB2 SER   151      41.446  46.147  39.639  0.00  0.00      A
ATOM   2171  OG  SER   151      43.357  46.415  40.376  0.00  0.00      A
ATOM   2172  HG  SER   151      43.181  45.467  40.536  0.00  0.00      A
ATOM   2173  C   SER   151      39.938  47.877  41.074  0.00  0.00      A
ATOM   2174  O   SER   151      39.600  48.274  39.965  0.00  0.00      A
ATOM   2175  N   GLY   152      39.040  47.558  42.018  0.00  0.00      A
ATOM   2176  H   GLY   152      39.410  47.206  42.885  0.00  0.00      A
ATOM   2177  CA  GLY   152      37.575  47.550  41.882  0.00  0.00      A
ATOM   2178  HA3 GLY   152      37.271  46.615  41.417  0.00  0.00      A
ATOM   2179  HA2 GLY   152      37.144  47.577  42.882  0.00  0.00      A
ATOM   2180  C   GLY   152      36.926  48.686  41.080  0.00  0.00      A
ATOM   2181  O   GLY   152      36.140  48.399  40.177  0.00  0.00      A
ATOM   2182  N   GLY   153      37.318  49.947  41.303  0.00  0.00      A
ATOM   2183  H   GLY   153      38.023  50.139  42.005  0.00  0.00      A
ATOM   2184  CA  GLY   153      36.728  51.106  40.618  0.00  0.00      A
ATOM   2185  HA3 GLY   153      35.647  51.087  40.738  0.00  0.00      A
ATOM   2186  HA2 GLY   153      37.106  52.014  41.084  0.00  0.00      A
ATOM   2187  C   GLY   153      37.037  51.182  39.119  0.00  0.00      A
ATOM   2188  O   GLY   153      36.141  51.475  38.329  0.00  0.00      A
ATOM   2189  N   ALA   154      38.206  50.686  38.707  0.00  0.00      A
ATOM   2190  H   ALA   154      38.836  50.300  39.397  0.00  0.00      A
ATOM   2191  CA  ALA   154      38.600  50.599  37.301  0.00  0.00      A
ATOM   2192  HA  ALA   154      38.403  51.554  36.808  0.00  0.00      A
ATOM   2193  CB  ALA   154      40.112  50.345  37.265  0.00  0.00      A
ATOM   2194  HB1 ALA   154      40.387  49.525  37.923  0.00  0.00      A
ATOM   2195  HB2 ALA   154      40.419  50.095  36.252  0.00  0.00      A
ATOM   2196  HB3 ALA   154      40.647  51.242  37.577  0.00  0.00      A
ATOM   2197  C   ALA   154      37.820  49.514  36.530  0.00  0.00      A
ATOM   2198  O   ALA   154      37.331  49.758  35.428  0.00  0.00      A
ATOM   2199  N   ALA   155      37.555  48.361  37.159  0.00  0.00      A
ATOM   2200  H   ALA   155      37.906  48.231  38.098  0.00  0.00      A
ATOM   2201  CA  ALA   155      36.716  47.319  36.558  0.00  0.00      A
ATOM   2202  HA  ALA   155      37.104  47.095  35.564  0.00  0.00      A
ATOM   2203  CB  ALA   155      36.828  46.050  37.407  0.00  0.00      A
ATOM   2204  HB1 ALA   155      37.878  45.783  37.536  0.00  0.00      A
ATOM   2205  HB2 ALA   155      36.361  46.213  38.379  0.00  0.00      A
ATOM   2206  HB3 ALA   155      36.321  45.231  36.899  0.00  0.00      A
ATOM   2207  C   ALA   155      35.247  47.762  36.386  0.00  0.00      A
ATOM   2208  O   ALA   155      34.642  47.512  35.339  0.00  0.00      A
ATOM   2209  N   ALA   156      34.729  48.559  37.329  0.00  0.00      A
ATOM   2210  H   ALA   156      35.269  48.731  38.169  0.00  0.00      A
ATOM   2211  CA  ALA   156      33.414  49.186  37.220  0.00  0.00      A
ATOM   2212  HA  ALA   156      32.688  48.411  36.972  0.00  0.00      A
ATOM   2213  CB  ALA   156      33.042  49.764  38.593  0.00  0.00      A
ATOM   2214  HB1 ALA   156      33.774  50.510  38.899  0.00  0.00      A
ATOM   2215  HB2 ALA   156      33.015  48.965  39.334  0.00  0.00      A
ATOM   2216  HB3 ALA   156      32.060  50.234  38.542  0.00  0.00      A
ATOM   2217  C   ALA   156      33.336  50.255  36.108  0.00  0.00      A
ATOM   2218  O   ALA   156      32.355  50.278  35.363  0.00  0.00      A
ATOM   2219  N   ALA   157      34.387  51.064  35.911  0.00  0.00      A
ATOM   2220  H   ALA   157      35.168  51.012  36.558  0.00  0.00      A
ATOM   2221  CA  ALA   157      34.438  52.091  34.862  0.00  0.00      A
ATOM   2222  HA  ALA   157      33.573  52.733  34.987  0.00  0.00      A
ATOM   2223  CB  ALA   157      35.700  52.940  35.067  0.00  0.00      A
ATOM   2224  HB1 ALA   157      36.595  52.332  34.922  0.00  0.00      A
ATOM   2225  HB2 ALA   157      35.715  53.761  34.349  0.00  0.00      A
ATOM   2226  HB3 ALA   157      35.712  53.356  36.076  0.00  0.00      A
ATOM   2227  C   ALA   157      34.353  51.532  33.426  0.00  0.00      A
ATOM   2228  O   ALA   157      33.633  52.092  32.590  0.00  0.00      A
ATOM   2229  N   LEU   158      34.933  50.345  33.210  0.00  0.00      A
ATOM   2230  H   LEU   158      35.511  49.972  33.954  0.00  0.00      A
ATOM   2231  CA  LEU   158      34.789  49.555  31.984  0.00  0.00      A
ATOM   2232  HA  LEU   158      35.005  50.181  31.117  0.00  0.00      A
ATOM   2233  CB  LEU   158      35.779  48.377  32.037  0.00  0.00      A
ATOM   2234  HB3 LEU   158      35.571  47.797  32.935  0.00  0.00      A
ATOM   2235  HB2 LEU   158      35.599  47.727  31.180  0.00  0.00      A
ATOM   2236  CG  LEU   158      37.267  48.760  32.053  0.00  0.00      A
ATOM   2237  HG  LEU   158      37.462  49.499  32.827  0.00  0.00      A
ATOM   2238  CD1 LEU   158      38.073  47.503  32.366  0.00  0.00      A
ATOM   2239 HD11 LEU   158      39.132  47.734  32.307  0.00  0.00      A
ATOM   2240 HD12 LEU   158      37.829  46.709  31.663  0.00  0.00      A
ATOM   2241 HD13 LEU   158      37.849  47.169  33.377  0.00  0.00      A
ATOM   2242  CD2 LEU   158      37.721  49.324  30.711  0.00  0.00      A
ATOM   2243 HD21 LEU   158      37.225  50.275  30.525  0.00  0.00      A
ATOM   2244 HD22 LEU   158      37.488  48.627  29.912  0.00  0.00      A
ATOM   2245 HD23 LEU   158      38.794  49.498  30.730  0.00  0.00      A
ATOM   2246  C   LEU   158      33.364  49.006  31.823  0.00  0.00      A
ATOM   2247  O   LEU   158      32.749  49.170  30.771  0.00  0.00      A
ATOM   2248  N   ALA   159      32.828  48.348  32.856  0.00  0.00      A
ATOM   2249  H   ALA   159      33.385  48.238  33.696  0.00  0.00      A
ATOM   2250  CA  ALA   159      31.522  47.684  32.795  0.00  0.00      A
ATOM   2251  HA  ALA   159      31.539  46.965  31.975  0.00  0.00      A
ATOM   2252  CB  ALA   159      31.323  46.913  34.100  0.00  0.00      A
ATOM   2253  HB1 ALA   159      30.361  46.399  34.083  0.00  0.00      A
ATOM   2254  HB2 ALA   159      31.356  47.593  34.950  0.00  0.00      A
ATOM   2255  HB3 ALA   159      32.117  46.176  34.199  0.00  0.00      A
ATOM   2256  C   ALA   159      30.354  48.655  32.535  0.00  0.00      A
ATOM   2257  O   ALA   159      29.530  48.405  31.649  0.00  0.00      A
ATOM   2258  N   ALA   160      30.397  49.838  33.159  0.00  0.00      A
ATOM   2259  H   ALA   160      31.119  49.971  33.863  0.00  0.00      A
ATOM   2260  CA  ALA   160      29.504  50.974  32.902  0.00  0.00      A
ATOM   2261  HA  ALA   160      28.476  50.618  32.923  0.00  0.00      A
ATOM   2262  CB  ALA   160      29.675  51.961  34.064  0.00  0.00      A
ATOM   2263  HB1 ALA   160      29.056  52.844  33.898  0.00  0.00      A
ATOM   2264  HB2 ALA   160      30.720  52.258  34.154  0.00  0.00      A
ATOM   2265  HB3 ALA   160      29.364  51.488  34.996  0.00  0.00      A
ATOM   2266  C   ALA   160      29.710  51.654  31.524  0.00  0.00      A
ATOM   2267  O   ALA   160      28.938  52.537  31.142  0.00  0.00      A
ATOM   2268  N   GLY   161      30.720  51.246  30.749  0.00  0.00      A
ATOM   2269  H   GLY   161      31.314  50.491  31.075  0.00  0.00      A
ATOM   2270  CA  GLY   161      31.017  51.801  29.429  0.00  0.00      A
ATOM   2271  HA3 GLY   161      30.160  51.655  28.771  0.00  0.00      A
ATOM   2272  HA2 GLY   161      31.871  51.261  29.026  0.00  0.00      A
ATOM   2273  C   GLY   161      31.382  53.284  29.447  0.00  0.00      A
ATOM   2274  O   GLY   161      30.907  54.039  28.599  0.00  0.00      A
ATOM   2275  N   MET   162      32.068  53.733  30.503  0.00  0.00      A
ATOM   2276  H   MET   162      32.386  53.054  31.187  0.00  0.00      A
ATOM   2277  CA  MET   162      32.498  55.130  30.648  0.00  0.00      A
ATOM   2278  HA  MET   162      31.731  55.782  30.228  0.00  0.00      A
ATOM   2279  CB  MET   162      32.638  55.478  32.142  0.00  0.00      A
ATOM   2280  HB3 MET   162      33.490  54.952  32.574  0.00  0.00      A
ATOM   2281  HB2 MET   162      32.807  56.548  32.223  0.00  0.00      A
ATOM   2282  CG  MET   162      31.367  55.124  32.931  0.00  0.00      A
ATOM   2283  HG3 MET   162      31.318  54.044  33.042  0.00  0.00      A
ATOM   2284  HG2 MET   162      30.509  55.433  32.333  0.00  0.00      A
ATOM   2285  SD  MET   162      31.168  55.884  34.572  0.00  0.00      A
ATOM   2286  CE  MET   162      32.419  55.054  35.576  0.00  0.00      A
ATOM   2287  HE1 MET   162      33.387  55.096  35.078  0.00  0.00      A
ATOM   2288  HE2 MET   162      32.489  55.554  36.542  0.00  0.00      A
ATOM   2289  HE3 MET   162      32.119  54.019  35.738  0.00  0.00      A
ATOM   2290  C   MET   162      33.802  55.397  29.868  0.00  0.00      A
ATOM   2291  O   MET   162      33.859  56.331  29.064  0.00  0.00      A
ATOM   2292  N   VAL   163      34.701  54.405  29.867  0.00  0.00      A
ATOM   2293  H   VAL   163      34.518  53.609  30.464  0.00  0.00      A
ATOM   2294  CA  VAL   163      35.913  54.311  29.033  0.00  0.00      A
ATOM   2295  HA  VAL   163      35.790  54.958  28.166  0.00  0.00      A
ATOM   2296  CB  VAL   163      37.173  54.771  29.804  0.00  0.00      A
ATOM   2297  HB  VAL   163      38.045  54.588  29.178  0.00  0.00      A
ATOM   2298  CG1 VAL   163      37.136  56.278  30.088  0.00  0.00      A
ATOM   2299 HG11 VAL   163      36.328  56.516  30.779  0.00  0.00      A
ATOM   2300 HG12 VAL   163      38.082  56.589  30.532  0.00  0.00      A
ATOM   2301 HG13 VAL   163      36.987  56.825  29.158  0.00  0.00      A
ATOM   2302  CG2 VAL   163      37.393  54.017  31.121  0.00  0.00      A
ATOM   2303 HG21 VAL   163      37.454  52.944  30.944  0.00  0.00      A
ATOM   2304 HG22 VAL   163      38.340  54.333  31.560  0.00  0.00      A
ATOM   2305 HG23 VAL   163      36.593  54.228  31.829  0.00  0.00      A
ATOM   2306  C   VAL   163      36.106  52.867  28.531  0.00  0.00      A
ATOM   2307  O   VAL   163      35.626  51.932  29.175  0.00  0.00      A
ATOM   2308  N   PRO   164      36.818  52.644  27.407  0.00  0.00      A
ATOM   2309  CD  PRO   164      37.342  53.657  26.498  0.00  0.00      A
ATOM   2310  HD3 PRO   164      36.514  54.216  26.062  0.00  0.00      A
ATOM   2311  HD2 PRO   164      38.022  54.338  27.005  0.00  0.00      A
ATOM   2312  CG  PRO   164      38.091  52.903  25.399  0.00  0.00      A
ATOM   2313  HG3 PRO   164      38.014  53.410  24.436  0.00  0.00      A
ATOM   2314  HG2 PRO   164      39.136  52.778  25.685  0.00  0.00      A
ATOM   2315  CB  PRO   164      37.389  51.547  25.384  0.00  0.00      A
ATOM   2316  HB3 PRO   164      36.467  51.632  24.810  0.00  0.00      A
ATOM   2317  HB2 PRO   164      38.024  50.765  24.965  0.00  0.00      A
ATOM   2318  CA  PRO   164      37.049  51.303  26.860  0.00  0.00      A
ATOM   2319  HA  PRO   164      36.141  50.705  26.926  0.00  0.00      A
ATOM   2320  C   PRO   164      38.185  50.528  27.549  0.00  0.00      A
ATOM   2321  O   PRO   164      38.277  49.309  27.369  0.00  0.00      A
ATOM   2322  N   LEU   165      39.101  51.225  28.230  0.00  0.00      A
ATOM   2323  H   LEU   165      38.927  52.207  28.392  0.00  0.00      A
ATOM   2324  CA  LEU   165      40.434  50.742  28.602  0.00  0.00      A
ATOM   2325  HA  LEU   165      40.416  49.654  28.687  0.00  0.00      A
ATOM   2326  CB  LEU   165      41.392  51.157  27.465  0.00  0.00      A
ATOM   2327  HB3 LEU   165      41.411  52.247  27.418  0.00  0.00      A
ATOM   2328  HB2 LEU   165      40.986  50.792  26.520  0.00  0.00      A
ATOM   2329  CG  LEU   165      42.843  50.656  27.584  0.00  0.00      A
ATOM   2330  HG  LEU   165      43.287  51.028  28.504  0.00  0.00      A
ATOM   2331  CD1 LEU   165      42.927  49.128  27.578  0.00  0.00      A
ATOM   2332 HD11 LEU   165      43.964  48.809  27.505  0.00  0.00      A
ATOM   2333 HD12 LEU   165      42.365  48.721  26.740  0.00  0.00      A
ATOM   2334 HD13 LEU   165      42.519  48.735  28.505  0.00  0.00      A
ATOM   2335  CD2 LEU   165      43.655  51.205  26.408  0.00  0.00      A
ATOM   2336 HD21 LEU   165      44.693  50.893  26.502  0.00  0.00      A
ATOM   2337 HD22 LEU   165      43.619  52.295  26.418  0.00  0.00      A
ATOM   2338 HD23 LEU   165      43.251  50.835  25.466  0.00  0.00      A
ATOM   2339  C   LEU   165      40.874  51.329  29.955  0.00  0.00      A
ATOM   2340  O   LEU   165      40.568  52.479  30.264  0.00  0.00      A
ATOM   2341  N   GLU   166      41.623  50.538  30.724  0.00  0.00      A
ATOM   2342  H   GLU   166      41.821  49.600  30.391  0.00  0.00      A
ATOM   2343  CA  GLU   166      42.035  50.794  32.111  0.00  0.00      A
ATOM   2344  HA  GLU   166      42.204  51.863  32.259  0.00  0.00      A
ATOM   2345  CB  GLU   166      40.897  50.323  33.045  0.00  0.00      A
ATOM   2346  HB3 GLU   166      41.285  49.701  33.853  0.00  0.00      A
ATOM   2347  HB2 GLU   166      40.204  49.694  32.492  0.00  0.00      A
ATOM   2348  CG  GLU   166      40.110  51.496  33.644  0.00  0.00      A
ATOM   2349  HG3 GLU   166      39.207  51.098  34.107  0.00  0.00      A
ATOM   2350  HG2 GLU   166      39.800  52.177  32.848  0.00  0.00      A
ATOM   2351  CD  GLU   166      40.905  52.255  34.712  0.00  0.00      A
ATOM   2352  OE1 GLU   166      40.367  53.244  35.257  0.00  0.00      A
ATOM   2353  OE2 GLU   166      42.027  51.824  35.057  0.00  0.00      A
ATOM   2354  C   GLU   166      43.356  50.063  32.450  0.00  0.00      A
ATOM   2355  O   GLU   166      43.857  49.247  31.667  0.00  0.00      A
ATOM   2356  N   TYR   167      43.918  50.307  33.638  0.00  0.00      A
ATOM   2357  H   TYR   167      43.431  50.948  34.271  0.00  0.00      A
ATOM   2358  CA  TYR   167      45.131  49.642  34.126  0.00  0.00      A
ATOM   2359  HA  TYR   167      45.166  48.641  33.697  0.00  0.00      A
ATOM   2360  CB  TYR   167      46.377  50.412  33.648  0.00  0.00      A
ATOM   2361  HB3 TYR   167      46.772  50.996  34.478  0.00  0.00      A
ATOM   2362  HB2 TYR   167      46.097  51.120  32.866  0.00  0.00      A
ATOM   2363  CG  TYR   167      47.497  49.543  33.112  0.00  0.00      A
ATOM   2364  CD1 TYR   167      48.398  48.931  34.003  0.00  0.00      A
ATOM   2365  HD1 TYR   167      48.272  49.055  35.069  0.00  0.00      A
ATOM   2366  CE1 TYR   167      49.466  48.164  33.502  0.00  0.00      A
ATOM   2367  HE1 TYR   167      50.170  47.699  34.172  0.00  0.00      A
ATOM   2368  CZ  TYR   167      49.622  47.988  32.122  0.00  0.00      A
ATOM   2369  OH  TYR   167      50.620  47.191  31.666  0.00  0.00      A
ATOM   2370  HH  TYR   167      50.933  47.441  30.780  0.00  0.00      A
ATOM   2371  CE2 TYR   167      48.730  48.596  31.228  0.00  0.00      A
ATOM   2372  HE2 TYR   167      48.855  48.451  30.166  0.00  0.00      A
ATOM   2373  CD2 TYR   167      47.662  49.372  31.723  0.00  0.00      A
ATOM   2374  HD2 TYR   167      46.961  49.833  31.038  0.00  0.00      A
ATOM   2375  C   TYR   167      45.117  49.488  35.656  0.00  0.00      A
ATOM   2376  O   TYR   167      44.791  50.414  36.399  0.00  0.00      A
ATOM   2377  N   GLY   168      45.590  48.338  36.142  0.00  0.00      A
ATOM   2378  H   GLY   168      45.953  47.654  35.482  0.00  0.00      A
ATOM   2379  CA  GLY   168      45.539  47.946  37.552  0.00  0.00      A
ATOM   2380  HA3 GLY   168      45.446  48.829  38.185  0.00  0.00      A
ATOM   2381  HA2 GLY   168      44.653  47.330  37.708  0.00  0.00      A
ATOM   2382  C   GLY   168      46.768  47.155  38.015  0.00  0.00      A
ATOM   2383  O   GLY   168      47.841  47.217  37.413  0.00  0.00      A
ATOM   2384  N   SER   169      46.636  46.503  39.173  0.00  0.00      A
ATOM   2385  H   SER   169      45.726  46.484  39.606  0.00  0.00      A
ATOM   2386  CA  SER   169      47.711  45.757  39.850  0.00  0.00      A
ATOM   2387  HA  SER   169      48.357  45.313  39.095  0.00  0.00      A
ATOM   2388  CB  SER   169      48.566  46.702  40.705  0.00  0.00      A
ATOM   2389  HB3 SER   169      49.122  47.364  40.046  0.00  0.00      A
ATOM   2390  HB2 SER   169      49.289  46.129  41.285  0.00  0.00      A
ATOM   2391  OG  SER   169      47.783  47.496  41.578  0.00  0.00      A
ATOM   2392  HG  SER   169      48.371  48.228  41.864  0.00  0.00      A
ATOM   2393  C   SER   169      47.165  44.612  40.710  0.00  0.00      A
ATOM   2394  O   SER   169      46.030  44.678  41.200  0.00  0.00      A
ATOM   2395  N   ASP   170      48.000  43.608  40.992  0.00  0.00      A
ATOM   2396  H   ASP   170      48.958  43.687  40.656  0.00  0.00      A
ATOM   2397  CA  ASP   170      47.596  42.281  41.494  0.00  0.00      A
ATOM   2398  HA  ASP   170      46.623  42.349  41.979  0.00  0.00      A
ATOM   2399  CB  ASP   170      47.479  41.375  40.251  0.00  0.00      A
ATOM   2400  HB3 ASP   170      48.480  41.186  39.857  0.00  0.00      A
ATOM   2401  HB2 ASP   170      46.926  41.918  39.484  0.00  0.00      A
ATOM   2402  CG  ASP   170      46.740  40.055  40.495  0.00  0.00      A
ATOM   2403  OD1 ASP   170      47.241  39.191  41.245  0.00  0.00      A
ATOM   2404  OD2 ASP   170      45.641  39.873  39.922  0.00  0.00      A
ATOM   2405  C   ASP   170      48.611  41.701  42.510  0.00  0.00      A
ATOM   2406  O   ASP   170      49.808  41.983  42.393  0.00  0.00      A
ATOM   2407  N   ILE   171      48.121  41.008  43.554  0.00  0.00      A
ATOM   2408  H   ILE   171      47.115  41.001  43.660  0.00  0.00      A
ATOM   2409  CA  ILE   171      48.887  40.159  44.504  0.00  0.00      A
ATOM   2410  HA  ILE   171      49.500  39.485  43.906  0.00  0.00      A
ATOM   2411  CB  ILE   171      49.840  41.014  45.380  0.00  0.00      A
ATOM   2412  HB  ILE   171      50.505  41.563  44.716  0.00  0.00      A
ATOM   2413  CG2 ILE   171      49.076  42.054  46.221  0.00  0.00      A
ATOM   2414 HG21 ILE   171      48.496  41.568  47.003  0.00  0.00      A
ATOM   2415 HG22 ILE   171      48.412  42.643  45.587  0.00  0.00      A
ATOM   2416 HG23 ILE   171      49.789  42.738  46.675  0.00  0.00      A
ATOM   2417  CG1 ILE   171      50.745  40.113  46.249  0.00  0.00      A
ATOM   2418 HG13 ILE   171      51.181  39.340  45.615  0.00  0.00      A
ATOM   2419 HG12 ILE   171      50.155  39.625  47.022  0.00  0.00      A
ATOM   2420  CD1 ILE   171      51.901  40.849  46.930  0.00  0.00      A
ATOM   2421 HD11 ILE   171      51.526  41.588  47.638  0.00  0.00      A
ATOM   2422 HD12 ILE   171      52.523  41.334  46.180  0.00  0.00      A
ATOM   2423 HD13 ILE   171      52.503  40.122  47.473  0.00  0.00      A
ATOM   2424  C   ILE   171      47.982  39.268  45.396  0.00  0.00      A
ATOM   2425  O   ILE   171      48.349  38.152  45.769  0.00  0.00      A
ATOM   2426  N   GLY   172      46.742  39.688  45.647  0.00  0.00      A
ATOM   2427  H   GLY   172      46.499  40.622  45.334  0.00  0.00      A
ATOM   2428  CA  GLY   172      45.695  38.948  46.351  0.00  0.00      A
ATOM   2429  HA3 GLY   172      45.249  39.597  47.102  0.00  0.00      A
ATOM   2430  HA2 GLY   172      46.120  38.097  46.884  0.00  0.00      A
ATOM   2431  C   GLY   172      44.587  38.480  45.396  0.00  0.00      A
ATOM   2432  O   GLY   172      44.333  37.282  45.335  0.00  0.00      A
ATOM   2433  N   GLY   173      44.113  39.327  44.481  0.00  0.00      A
ATOM   2434  H   GLY   173      44.388  40.299  44.508  0.00  0.00      A
ATOM   2435  CA  GLY   173      43.231  38.892  43.408  0.00  0.00      A
ATOM   2436  HA3 GLY   173      42.323  38.454  43.823  0.00  0.00      A
ATOM   2437  HA2 GLY   173      43.752  38.133  42.814  0.00  0.00      A
ATOM   2438  C   GLY   173      42.834  40.082  42.535  0.00  0.00      A
ATOM   2439  O   GLY   173      41.801  40.029  41.864  0.00  0.00      A
ATOM   2440  N   SER   174      43.587  41.192  42.622  0.00  0.00      A
ATOM   2441  H   SER   174      44.451  41.131  43.151  0.00  0.00      A
ATOM   2442  CA  SER   174      43.038  42.555  42.489  0.00  0.00      A
ATOM   2443  HA  SER   174      42.034  42.522  42.933  0.00  0.00      A
ATOM   2444  CB  SER   174      43.920  43.461  43.310  0.00  0.00      A
ATOM   2445  HB3 SER   174      43.649  44.506  43.158  0.00  0.00      A
ATOM   2446  HB2 SER   174      44.976  43.341  43.068  0.00  0.00      A
ATOM   2447  OG  SER   174      43.719  43.177  44.703  0.00  0.00      A
ATOM   2448  HG  SER   174      44.748  45.446  45.200  0.00  0.00      A
ATOM   2449  C   SER   174      42.874  43.143  41.113  0.00  0.00      A
ATOM   2450  O   SER   174      42.184  44.140  41.017  0.00  0.00      A
ATOM   2451  N   ILE   175      43.326  42.427  40.082  0.00  0.00      A
ATOM   2452  H   ILE   175      43.910  41.627  40.295  0.00  0.00      A
ATOM   2453  CA  ILE   175      42.880  42.615  38.689  0.00  0.00      A
ATOM   2454  HA  ILE   175      42.477  43.619  38.559  0.00  0.00      A
ATOM   2455  CB  ILE   175      44.080  42.440  37.724  0.00  0.00      A
ATOM   2456  HB  ILE   175      44.612  41.525  37.991  0.00  0.00      A
ATOM   2457  CG2 ILE   175      43.627  42.303  36.262  0.00  0.00      A
ATOM   2458 HG21 ILE   175      43.044  43.174  35.969  0.00  0.00      A
ATOM   2459 HG22 ILE   175      43.031  41.402  36.119  0.00  0.00      A
ATOM   2460 HG23 ILE   175      44.490  42.216  35.610  0.00  0.00      A
ATOM   2461  CG1 ILE   175      45.049  43.635  37.870  0.00  0.00      A
ATOM   2462 HG13 ILE   175      45.350  43.700  38.911  0.00  0.00      A
ATOM   2463 HG12 ILE   175      44.530  44.560  37.611  0.00  0.00      A
ATOM   2464  CD1 ILE   175      46.326  43.530  37.023  0.00  0.00      A
ATOM   2465 HD11 ILE   175      46.100  43.703  35.970  0.00  0.00      A
ATOM   2466 HD12 ILE   175      46.776  42.545  37.143  0.00  0.00      A
ATOM   2467 HD13 ILE   175      47.041  44.285  37.342  0.00  0.00      A
ATOM   2468  C   ILE   175      41.756  41.629  38.346  0.00  0.00      A
ATOM   2469  O   ILE   175      40.817  41.976  37.636  0.00  0.00      A
ATOM   2470  N   ARG   176      41.792  40.416  38.906  0.00  0.00      A
ATOM   2471  H   ARG   176      42.457  40.258  39.652  0.00  0.00      A
ATOM   2472  CA  ARG   176      41.109  39.246  38.339  0.00  0.00      A
ATOM   2473  HA  ARG   176      40.933  39.421  37.278  0.00  0.00      A
ATOM   2474  CB  ARG   176      42.034  38.030  38.493  0.00  0.00      A
ATOM   2475  HB3 ARG   176      42.327  37.936  39.541  0.00  0.00      A
ATOM   2476  HB2 ARG   176      41.492  37.127  38.209  0.00  0.00      A
ATOM   2477  CG  ARG   176      43.284  38.149  37.602  0.00  0.00      A
ATOM   2478  HG3 ARG   176      43.778  39.110  37.755  0.00  0.00      A
ATOM   2479  HG2 ARG   176      42.986  38.081  36.555  0.00  0.00      A
ATOM   2480  CD  ARG   176      44.290  37.039  37.907  0.00  0.00      A
ATOM   2481  HD3 ARG   176      43.779  36.077  37.864  0.00  0.00      A
ATOM   2482  HD2 ARG   176      45.054  37.056  37.131  0.00  0.00      A
ATOM   2483  NE  ARG   176      44.942  37.260  39.212  0.00  0.00      A
ATOM   2484  HE  ARG   176      45.215  38.220  39.428  0.00  0.00      A
ATOM   2485  CZ  ARG   176      45.250  36.371  40.136  0.00  0.00      A
ATOM   2486  NH1 ARG   176      44.963  35.108  40.025  0.00  0.00      A
ATOM   2487 HH11 ARG   176      44.450  34.745  39.224  0.00  0.00      A
ATOM   2488 HH12 ARG   176      45.225  34.470  40.765  0.00  0.00      A
ATOM   2489  NH2 ARG   176      45.890  36.750  41.206  0.00  0.00      A
ATOM   2490 HH21 ARG   176      46.225  36.070  41.866  0.00  0.00      A
ATOM   2491 HH22 ARG   176      46.269  37.702  41.250  0.00  0.00      A
ATOM   2492  C   ARG   176      39.748  38.978  38.970  0.00  0.00      A
ATOM   2493  O   ARG   176      38.792  38.728  38.235  0.00  0.00      A
ATOM   2494  N   VAL   177      39.630  39.227  40.275  0.00  0.00      A
ATOM   2495  H   VAL   177      40.477  39.501  40.772  0.00  0.00      A
ATOM   2496  CA  VAL   177      38.380  39.209  41.051  0.00  0.00      A
ATOM   2497  HA  VAL   177      37.841  38.293  40.810  0.00  0.00      A
ATOM   2498  CB  VAL   177      38.670  39.189  42.568  0.00  0.00      A
ATOM   2499  HB  VAL   177      39.286  40.044  42.837  0.00  0.00      A
ATOM   2500  CG1 VAL   177      37.388  39.242  43.407  0.00  0.00      A
ATOM   2501 HG11 VAL   177      37.635  39.152  44.464  0.00  0.00      A
ATOM   2502 HG12 VAL   177      36.872  40.191  43.265  0.00  0.00      A
ATOM   2503 HG13 VAL   177      36.719  38.429  43.124  0.00  0.00      A
ATOM   2504  CG2 VAL   177      39.428  37.915  42.963  0.00  0.00      A
ATOM   2505 HG21 VAL   177      38.832  37.034  42.729  0.00  0.00      A
ATOM   2506 HG22 VAL   177      39.641  37.930  44.032  0.00  0.00      A
ATOM   2507 HG23 VAL   177      40.373  37.858  42.424  0.00  0.00      A
ATOM   2508  C   VAL   177      37.448  40.370  40.683  0.00  0.00      A
ATOM   2509  O   VAL   177      36.331  40.079  40.261  0.00  0.00      A
ATOM   2510  N   PRO   178      37.888  41.648  40.631  0.00  0.00      A
ATOM   2511  CD  PRO   178      39.148  42.197  41.115  0.00  0.00      A
ATOM   2512  HD3 PRO   178      39.156  42.161  42.203  0.00  0.00      A
ATOM   2513  HD2 PRO   178      40.012  41.673  40.715  0.00  0.00      A
ATOM   2514  CG  PRO   178      39.182  43.654  40.659  0.00  0.00      A
ATOM   2515  HG3 PRO   178      39.684  44.289  41.387  0.00  0.00      A
ATOM   2516  HG2 PRO   178      39.659  43.725  39.679  0.00  0.00      A
ATOM   2517  CB  PRO   178      37.714  44.032  40.545  0.00  0.00      A
ATOM   2518  HB3 PRO   178      37.359  44.358  41.521  0.00  0.00      A
ATOM   2519  HB2 PRO   178      37.559  44.818  39.810  0.00  0.00      A
ATOM   2520  CA  PRO   178      37.016  42.727  40.169  0.00  0.00      A
ATOM   2521  HA  PRO   178      36.074  42.686  40.714  0.00  0.00      A
ATOM   2522  C   PRO   178      36.684  42.632  38.673  0.00  0.00      A
ATOM   2523  O   PRO   178      35.538  42.885  38.313  0.00  0.00      A
ATOM   2524  N   ALA   179      37.549  42.032  37.844  0.00  0.00      A
ATOM   2525  H   ALA   179      38.494  41.848  38.151  0.00  0.00      A
ATOM   2526  CA  ALA   179      37.181  41.636  36.483  0.00  0.00      A
ATOM   2527  HA  ALA   179      36.779  42.514  35.976  0.00  0.00      A
ATOM   2528  CB  ALA   179      38.443  41.211  35.727  0.00  0.00      A
ATOM   2529  HB1 ALA   179      39.110  42.068  35.616  0.00  0.00      A
ATOM   2530  HB2 ALA   179      38.180  40.850  34.735  0.00  0.00      A
ATOM   2531  HB3 ALA   179      38.960  40.421  36.265  0.00  0.00      A
ATOM   2532  C   ALA   179      36.073  40.557  36.432  0.00  0.00      A
ATOM   2533  O   ALA   179      35.123  40.728  35.670  0.00  0.00      A
ATOM   2534  N   HID   180      36.059  39.574  37.346  0.00  0.00      A
ATOM   2535  H   HID   180      36.836  39.503  37.992  0.00  0.00      A
ATOM   2536  CA  HID   180      34.950  38.613  37.487  0.00  0.00      A
ATOM   2537  HA  HID   180      34.710  38.216  36.504  0.00  0.00      A
ATOM   2538  CB  HID   180      35.379  37.440  38.392  0.00  0.00      A
ATOM   2539  HB3 HID   180      35.442  37.781  39.426  0.00  0.00      A
ATOM   2540  HB2 HID   180      36.379  37.126  38.094  0.00  0.00      A
ATOM   2541  CG  HID   180      34.475  36.222  38.347  0.00  0.00      A
ATOM   2542  ND1 HID   180      33.177  36.111  38.806  0.00  0.00      A
ATOM   2543  HD1 HID   180      32.584  36.855  39.167  0.00  0.00      A
ATOM   2544  CE1 HID   180      32.759  34.851  38.614  0.00  0.00      A
ATOM   2545  HE1 HID   180      31.772  34.480  38.870  0.00  0.00      A
ATOM   2546  NE2 HID   180      33.729  34.121  38.040  0.00  0.00      A
ATOM   2547  CD2 HID   180      34.821  34.982  37.880  0.00  0.00      A
ATOM   2548  HD2 HID   180      35.777  34.711  37.455  0.00  0.00      A
ATOM   2549  C   HID   180      33.669  39.264  38.028  0.00  0.00      A
ATOM   2550  O   HID   180      32.568  38.885  37.637  0.00  0.00      A
ATOM   2551  N   PHE   181      33.781  40.208  38.963  0.00  0.00      A
ATOM   2552  H   PHE   181      34.708  40.430  39.312  0.00  0.00      A
ATOM   2553  CA  PHE   181      32.623  40.852  39.594  0.00  0.00      A
ATOM   2554  HA  PHE   181      31.856  40.110  39.808  0.00  0.00      A
ATOM   2555  CB  PHE   181      33.046  41.473  40.931  0.00  0.00      A
ATOM   2556  HB3 PHE   181      33.933  42.080  40.761  0.00  0.00      A
ATOM   2557  HB2 PHE   181      32.252  42.149  41.250  0.00  0.00      A
ATOM   2558  CG  PHE   181      33.332  40.531  42.097  0.00  0.00      A
ATOM   2559  CD1 PHE   181      33.449  39.130  41.954  0.00  0.00      A
ATOM   2560  HD1 PHE   181      33.319  38.654  40.996  0.00  0.00      A
ATOM   2561  CE1 PHE   181      33.729  38.320  43.070  0.00  0.00      A
ATOM   2562  HE1 PHE   181      33.811  37.247  42.952  0.00  0.00      A
ATOM   2563  CZ  PHE   181      33.900  38.901  44.338  0.00  0.00      A
ATOM   2564  HZ  PHE   181      34.122  38.276  45.192  0.00  0.00      A
ATOM   2565  CE2 PHE   181      33.770  40.293  44.488  0.00  0.00      A
ATOM   2566  HE2 PHE   181      33.891  40.753  45.456  0.00  0.00      A
ATOM   2567  CD2 PHE   181      33.477  41.098  43.375  0.00  0.00      A
ATOM   2568  HD2 PHE   181      33.356  42.163  43.502  0.00  0.00      A
ATOM   2569  C   PHE   181      31.962  41.897  38.682  0.00  0.00      A
ATOM   2570  O   PHE   181      30.736  41.958  38.633  0.00  0.00      A
ATOM   2571  N   CYS   182      32.732  42.616  37.863  0.00  0.00      A
ATOM   2572  H   CYS   182      33.739  42.557  37.979  0.00  0.00      A
ATOM   2573  CA  CYS   182      32.215  43.602  36.906  0.00  0.00      A
ATOM   2574  HA  CYS   182      31.216  43.912  37.215  0.00  0.00      A
ATOM   2575  CB  CYS   182      33.112  44.846  36.963  0.00  0.00      A
ATOM   2576  HB3 CYS   182      32.804  45.549  36.190  0.00  0.00      A
ATOM   2577  HB2 CYS   182      34.152  44.569  36.786  0.00  0.00      A
ATOM   2578  SG  CYS   182      32.947  45.661  38.583  0.00  0.00      A
ATOM   2579  HG  CYS   182      33.676  44.798  39.311  0.00  0.00      A
ATOM   2580  C   CYS   182      32.055  43.045  35.472  0.00  0.00      A
ATOM   2581  O   CYS   182      31.412  43.679  34.635  0.00  0.00      A
ATOM   2582  N   GLY   183      32.469  41.799  35.215  0.00  0.00      A
ATOM   2583  H   GLY   183      33.013  41.319  35.919  0.00  0.00      A
ATOM   2584  CA  GLY   183      32.188  41.071  33.973  0.00  0.00      A
ATOM   2585  HA3 GLY   183      32.409  40.018  34.142  0.00  0.00      A
ATOM   2586  HA2 GLY   183      31.132  41.166  33.722  0.00  0.00      A
ATOM   2587  C   GLY   183      33.017  41.540  32.774  0.00  0.00      A
ATOM   2588  O   GLY   183      32.454  41.841  31.721  0.00  0.00      A
ATOM   2589  N   VAL   184      34.313  41.787  32.979  0.00  0.00      A
ATOM   2590  H   VAL   184      34.699  41.511  33.877  0.00  0.00      A
ATOM   2591  CA  VAL   184      35.228  42.447  32.017  0.00  0.00      A
ATOM   2592  HA  VAL   184      34.791  42.401  31.020  0.00  0.00      A
ATOM   2593  CB  VAL   184      35.419  43.946  32.359  0.00  0.00      A
ATOM   2594  HB  VAL   184      36.132  44.372  31.655  0.00  0.00      A
ATOM   2595  CG1 VAL   184      34.112  44.730  32.196  0.00  0.00      A
ATOM   2596 HG11 VAL   184      33.375  44.401  32.926  0.00  0.00      A
ATOM   2597 HG12 VAL   184      33.714  44.579  31.193  0.00  0.00      A
ATOM   2598 HG13 VAL   184      34.300  45.793  32.341  0.00  0.00      A
ATOM   2599  CG2 VAL   184      35.960  44.185  33.775  0.00  0.00      A
ATOM   2600 HG21 VAL   184      36.105  45.255  33.932  0.00  0.00      A
ATOM   2601 HG22 VAL   184      35.259  43.811  34.521  0.00  0.00      A
ATOM   2602 HG23 VAL   184      36.923  43.688  33.891  0.00  0.00      A
ATOM   2603  C   VAL   184      36.576  41.717  31.918  0.00  0.00      A
ATOM   2604  O   VAL   184      36.799  40.733  32.627  0.00  0.00      A
ATOM   2605  N   TRP   185      37.450  42.126  30.992  0.00  0.00      A
ATOM   2606  H   TRP   185      37.256  42.972  30.467  0.00  0.00      A
ATOM   2607  CA  TRP   185      38.788  41.540  30.821  0.00  0.00      A
ATOM   2608  HA  TRP   185      38.745  40.470  31.028  0.00  0.00      A
ATOM   2609  CB  TRP   185      39.289  41.738  29.378  0.00  0.00      A
ATOM   2610  HB3 TRP   185      40.271  41.274  29.301  0.00  0.00      A
ATOM   2611  HB2 TRP   185      39.429  42.803  29.193  0.00  0.00      A
ATOM   2612  CG  TRP   185      38.437  41.184  28.272  0.00  0.00      A
ATOM   2613  CD1 TRP   185      37.295  41.741  27.810  0.00  0.00      A
ATOM   2614  HD1 TRP   185      36.857  42.656  28.191  0.00  0.00      A
ATOM   2615  NE1 TRP   185      36.760  40.955  26.810  0.00  0.00      A
ATOM   2616  HE1 TRP   185      35.855  41.148  26.381  0.00  0.00      A
ATOM   2617  CE2 TRP   185      37.542  39.850  26.559  0.00  0.00      A
ATOM   2618  CZ2 TRP   185      37.416  38.768  25.675  0.00  0.00      A
ATOM   2619  HZ2 TRP   185      36.568  38.703  25.010  0.00  0.00      A
ATOM   2620  CH2 TRP   185      38.416  37.782  25.656  0.00  0.00      A
ATOM   2621  HH2 TRP   185      38.346  36.949  24.971  0.00  0.00      A
ATOM   2622  CZ3 TRP   185      39.521  37.892  26.517  0.00  0.00      A
ATOM   2623  HZ3 TRP   185      40.289  37.133  26.493  0.00  0.00      A
ATOM   2624  CE3 TRP   185      39.632  38.980  27.407  0.00  0.00      A
ATOM   2625  HE3 TRP   185      40.482  39.051  28.066  0.00  0.00      A
ATOM   2626  CD2 TRP   185      38.640  39.982  27.462  0.00  0.00      A
ATOM   2627  C   TRP   185      39.782  42.190  31.794  0.00  0.00      A
ATOM   2628  O   TRP   185      39.807  43.416  31.924  0.00  0.00      A
ATOM   2629  N   GLY   186      40.742  41.416  32.300  0.00  0.00      A
ATOM   2630  H   GLY   186      40.683  40.411  32.157  0.00  0.00      A
ATOM   2631  CA  GLY   186      41.879  41.936  33.063  0.00  0.00      A
ATOM   2632  HA3 GLY   186      42.259  42.832  32.578  0.00  0.00      A
ATOM   2633  HA2 GLY   186      41.553  42.200  34.070  0.00  0.00      A
ATOM   2634  C   GLY   186      43.018  40.927  33.168  0.00  0.00      A
ATOM   2635  O   GLY   186      42.775  39.743  33.408  0.00  0.00      A
ATOM   2636  N   LEU   187      44.265  41.397  33.072  0.00  0.00      A
ATOM   2637  H   LEU   187      44.391  42.401  32.961  0.00  0.00      A
ATOM   2638  CA  LEU   187      45.449  40.547  32.908  0.00  0.00      A
ATOM   2639  HA  LEU   187      45.158  39.501  33.004  0.00  0.00      A
ATOM   2640  CB  LEU   187      45.985  40.754  31.476  0.00  0.00      A
ATOM   2641  HB3 LEU   187      46.190  41.816  31.339  0.00  0.00      A
ATOM   2642  HB2 LEU   187      45.201  40.472  30.774  0.00  0.00      A
ATOM   2643  CG  LEU   187      47.260  39.966  31.118  0.00  0.00      A
ATOM   2644  HG  LEU   187      48.067  40.239  31.796  0.00  0.00      A
ATOM   2645  CD1 LEU   187      47.051  38.452  31.172  0.00  0.00      A
ATOM   2646 HD11 LEU   187      46.795  38.144  32.183  0.00  0.00      A
ATOM   2647 HD12 LEU   187      46.261  38.160  30.484  0.00  0.00      A
ATOM   2648 HD13 LEU   187      47.977  37.947  30.891  0.00  0.00      A
ATOM   2649  CD2 LEU   187      47.683  40.330  29.695  0.00  0.00      A
ATOM   2650 HD21 LEU   187      47.885  41.399  29.634  0.00  0.00      A
ATOM   2651 HD22 LEU   187      48.591  39.785  29.433  0.00  0.00      A
ATOM   2652 HD23 LEU   187      46.897  40.068  28.987  0.00  0.00      A
ATOM   2653  C   LEU   187      46.507  40.831  33.983  0.00  0.00      A
ATOM   2654  O   LEU   187      47.217  41.834  33.931  0.00  0.00      A
ATOM   2655  N   LYN   188      46.670  39.891  34.917  0.00  0.00      A
ATOM   2656  H   LYN   188      46.078  39.069  34.862  0.00  0.00      A
ATOM   2657  CA  LYN   188      47.888  39.784  35.725  0.00  0.00      A
ATOM   2658  HA  LYN   188      48.090  40.740  36.208  0.00  0.00      A
ATOM   2659  CB  LYN   188      47.669  38.701  36.792  0.00  0.00      A
ATOM   2660  HB3 LYN   188      47.458  37.757  36.292  0.00  0.00      A
ATOM   2661  HB2 LYN   188      46.800  38.972  37.395  0.00  0.00      A
ATOM   2662  CG  LYN   188      48.876  38.506  37.721  0.00  0.00      A
ATOM   2663  HG3 LYN   188      49.776  38.304  37.140  0.00  0.00      A
ATOM   2664  HG2 LYN   188      49.022  39.412  38.307  0.00  0.00      A
ATOM   2665  CD  LYN   188      48.632  37.313  38.645  0.00  0.00      A
ATOM   2666  HD3 LYN   188      47.716  37.469  39.209  0.00  0.00      A
ATOM   2667  HD2 LYN   188      48.516  36.415  38.037  0.00  0.00      A
ATOM   2668  CE  LYN   188      49.782  37.081  39.621  0.00  0.00      A
ATOM   2669  HE3 LYN   188      50.726  37.015  39.082  0.00  0.00      A
ATOM   2670  HE2 LYN   188      49.598  36.140  40.127  0.00  0.00      A
ATOM   2671  NZ  LYN   188      49.874  38.142  40.643  0.00  0.00      A
ATOM   2672  HZ3 LYN   188      50.143  38.997  40.166  0.00  0.00      A
ATOM   2673  HZ2 LYN   188      48.923  38.358  40.976  0.00  0.00      A
ATOM   2674  C   LYN   188      49.065  39.429  34.807  0.00  0.00      A
ATOM   2675  O   LYN   188      48.937  38.535  33.972  0.00  0.00      A
ATOM   2676  N   THR   189      50.245  39.991  35.072  0.00  0.00      A
ATOM   2677  H   THR   189      50.317  40.647  35.832  0.00  0.00      A
ATOM   2678  CA  THR   189      51.456  39.788  34.260  0.00  0.00      A
ATOM   2679  HA  THR   189      51.243  39.098  33.444  0.00  0.00      A
ATOM   2680  CB  THR   189      51.914  41.111  33.620  0.00  0.00      A
ATOM   2681  HB  THR   189      52.773  40.903  32.983  0.00  0.00      A
ATOM   2682  CG2 THR   189      50.845  41.775  32.752  0.00  0.00      A
ATOM   2683 HG21 THR   189      50.532  41.083  31.971  0.00  0.00      A
ATOM   2684 HG22 THR   189      49.979  42.053  33.352  0.00  0.00      A
ATOM   2685 HG23 THR   189      51.259  42.669  32.284  0.00  0.00      A
ATOM   2686  OG1 THR   189      52.298  42.035  34.616  0.00  0.00      A
ATOM   2687  HG1 THR   189      51.774  42.851  34.502  0.00  0.00      A
ATOM   2688  C   THR   189      52.596  39.173  35.079  0.00  0.00      A
ATOM   2689  O   THR   189      52.561  39.153  36.314  0.00  0.00      A
ATOM   2690  N   THR   190      53.610  38.648  34.388  0.00  0.00      A
ATOM   2691  H   THR   190      53.530  38.620  33.373  0.00  0.00      A
ATOM   2692  CA  THR   190      54.841  38.084  34.979  0.00  0.00      A
ATOM   2693  HA  THR   190      54.572  37.213  35.578  0.00  0.00      A
ATOM   2694  CB  THR   190      55.779  37.623  33.854  0.00  0.00      A
ATOM   2695  HB  THR   190      56.069  38.473  33.242  0.00  0.00      A
ATOM   2696  CG2 THR   190      57.046  36.914  34.328  0.00  0.00      A
ATOM   2697 HG21 THR   190      56.792  36.141  35.054  0.00  0.00      A
ATOM   2698 HG22 THR   190      57.732  37.634  34.772  0.00  0.00      A
ATOM   2699 HG23 THR   190      57.555  36.464  33.477  0.00  0.00      A
ATOM   2700  OG1 THR   190      55.091  36.700  33.051  0.00  0.00      A
ATOM   2701  HG1 THR   190      54.464  37.211  32.484  0.00  0.00      A
ATOM   2702  C   THR   190      55.562  39.089  35.886  0.00  0.00      A
ATOM   2703  O   THR   190      55.505  40.296  35.639  0.00  0.00      A
ATOM   2704  N   PHE   191      56.320  38.592  36.872  0.00  0.00      A
ATOM   2705  H   PHE   191      56.253  37.597  37.032  0.00  0.00      A
ATOM   2706  CA  PHE   191      56.997  39.357  37.933  0.00  0.00      A
ATOM   2707  HA  PHE   191      56.226  39.663  38.638  0.00  0.00      A
ATOM   2708  CB  PHE   191      57.941  38.426  38.714  0.00  0.00      A
ATOM   2709  HB3 PHE   191      58.213  38.922  39.647  0.00  0.00      A
ATOM   2710  HB2 PHE   191      57.403  37.517  38.987  0.00  0.00      A
ATOM   2711  CG  PHE   191      59.218  38.054  37.980  0.00  0.00      A
ATOM   2712  CD1 PHE   191      60.374  38.845  38.129  0.00  0.00      A
ATOM   2713  HD1 PHE   191      60.363  39.701  38.790  0.00  0.00      A
ATOM   2714  CE1 PHE   191      61.547  38.531  37.419  0.00  0.00      A
ATOM   2715  HE1 PHE   191      62.429  39.145  37.537  0.00  0.00      A
ATOM   2716  CZ  PHE   191      61.569  37.420  36.559  0.00  0.00      A
ATOM   2717  HZ  PHE   191      62.470  37.171  36.015  0.00  0.00      A
ATOM   2718  CE2 PHE   191      60.420  36.624  36.414  0.00  0.00      A
ATOM   2719  HE2 PHE   191      60.441  35.762  35.762  0.00  0.00      A
ATOM   2720  CD2 PHE   191      59.250  36.932  37.131  0.00  0.00      A
ATOM   2721  HD2 PHE   191      58.381  36.300  37.030  0.00  0.00      A
ATOM   2722  C   PHE   191      57.724  40.651  37.510  0.00  0.00      A
ATOM   2723  O   PHE   191      57.652  41.633  38.248  0.00  0.00      A
ATOM   2724  N   ASP   192      58.275  40.741  36.293  0.00  0.00      A
ATOM   2725  H   ASP   192      58.301  39.907  35.728  0.00  0.00      A
ATOM   2726  CA  ASP   192      58.908  41.963  35.760  0.00  0.00      A
ATOM   2727  HA  ASP   192      58.498  42.815  36.304  0.00  0.00      A
ATOM   2728  CB  ASP   192      60.419  41.926  36.052  0.00  0.00      A
ATOM   2729  HB3 ASP   192      60.577  41.596  37.080  0.00  0.00      A
ATOM   2730  HB2 ASP   192      60.905  41.209  35.388  0.00  0.00      A
ATOM   2731  CG  ASP   192      61.065  43.306  35.908  0.00  0.00      A
ATOM   2732  OD1 ASP   192      62.115  43.438  35.238  0.00  0.00      A
ATOM   2733  OD2 ASP   192      60.564  44.283  36.517  0.00  0.00      A
ATOM   2734  C   ASP   192      58.578  42.232  34.274  0.00  0.00      A
ATOM   2735  O   ASP   192      59.390  42.794  33.536  0.00  0.00      A
ATOM   2736  N   ALA   193      57.397  41.799  33.815  0.00  0.00      A
ATOM   2737  H   ALA   193      56.782  41.316  34.458  0.00  0.00      A
ATOM   2738  CA  ALA   193      56.875  42.141  32.487  0.00  0.00      A
ATOM   2739  HA  ALA   193      57.624  41.901  31.734  0.00  0.00      A
ATOM   2740  CB  ALA   193      55.633  41.288  32.212  0.00  0.00      A
ATOM   2741  HB1 ALA   193      55.924  40.248  32.076  0.00  0.00      A
ATOM   2742  HB2 ALA   193      55.148  41.627  31.296  0.00  0.00      A
ATOM   2743  HB3 ALA   193      54.931  41.372  33.040  0.00  0.00      A
ATOM   2744  C   ALA   193      56.546  43.637  32.320  0.00  0.00      A
ATOM   2745  O   ALA   193      56.728  44.185  31.236  0.00  0.00      A
ATOM   2746  N   VAL   194      56.108  44.325  33.379  0.00  0.00      A
ATOM   2747  H   VAL   194      55.980  43.828  34.254  0.00  0.00      A
ATOM   2748  CA  VAL   194      55.667  45.730  33.330  0.00  0.00      A
ATOM   2749  HA  VAL   194      56.035  46.197  32.417  0.00  0.00      A
ATOM   2750  CB  VAL   194      54.125  45.809  33.306  0.00  0.00      A
ATOM   2751  HB  VAL   194      53.735  45.282  34.174  0.00  0.00      A
ATOM   2752  CG1 VAL   194      53.619  47.258  33.339  0.00  0.00      A
ATOM   2753 HG11 VAL   194      53.976  47.802  32.465  0.00  0.00      A
ATOM   2754 HG12 VAL   194      52.531  47.256  33.341  0.00  0.00      A
ATOM   2755 HG13 VAL   194      53.936  47.767  34.247  0.00  0.00      A
ATOM   2756  CG2 VAL   194      53.534  45.156  32.049  0.00  0.00      A
ATOM   2757 HG21 VAL   194      52.448  45.235  32.068  0.00  0.00      A
ATOM   2758 HG22 VAL   194      53.917  45.645  31.152  0.00  0.00      A
ATOM   2759 HG23 VAL   194      53.788  44.098  32.017  0.00  0.00      A
ATOM   2760  C   VAL   194      56.248  46.500  34.518  0.00  0.00      A
ATOM   2761  O   VAL   194      56.389  45.967  35.615  0.00  0.00      A
ATOM   2762  N   SER   195      56.629  47.756  34.283  0.00  0.00      A
ATOM   2763  H   SER   195      56.501  48.117  33.350  0.00  0.00      A
ATOM   2764  CA  SER   195      57.256  48.658  35.259  0.00  0.00      A
ATOM   2765  HA  SER   195      58.138  48.175  35.675  0.00  0.00      A
ATOM   2766  CB  SER   195      57.722  49.924  34.538  0.00  0.00      A
ATOM   2767  HB3 SER   195      56.867  50.413  34.067  0.00  0.00      A
ATOM   2768  HB2 SER   195      58.177  50.610  35.253  0.00  0.00      A
ATOM   2769  OG  SER   195      58.669  49.576  33.548  0.00  0.00      A
ATOM   2770  HG  SER   195      59.514  49.397  34.017  0.00  0.00      A
ATOM   2771  C   SER   195      56.335  49.037  36.426  0.00  0.00      A
ATOM   2772  O   SER   195      55.506  49.938  36.294  0.00  0.00      A
ATOM   2773  N   LEU   196      56.610  48.495  37.618  0.00  0.00      A
ATOM   2774  H   LEU   196      57.291  47.746  37.648  0.00  0.00      A
ATOM   2775  CA  LEU   196      55.999  48.916  38.893  0.00  0.00      A
ATOM   2776  HA  LEU   196      54.918  48.910  38.761  0.00  0.00      A
ATOM   2777  CB  LEU   196      56.376  47.867  39.961  0.00  0.00      A
ATOM   2778  HB3 LEU   196      56.212  46.869  39.551  0.00  0.00      A
ATOM   2779  HB2 LEU   196      57.441  47.966  40.161  0.00  0.00      A
ATOM   2780  CG  LEU   196      55.618  47.963  41.301  0.00  0.00      A
ATOM   2781  HG  LEU   196      55.661  48.980  41.684  0.00  0.00      A
ATOM   2782  CD1 LEU   196      54.153  47.540  41.167  0.00  0.00      A
ATOM   2783 HD11 LEU   196      53.644  48.183  40.453  0.00  0.00      A
ATOM   2784 HD12 LEU   196      54.093  46.505  40.829  0.00  0.00      A
ATOM   2785 HD13 LEU   196      53.667  47.641  42.136  0.00  0.00      A
ATOM   2786  CD2 LEU   196      56.265  47.046  42.339  0.00  0.00      A
ATOM   2787 HD21 LEU   196      57.320  47.298  42.446  0.00  0.00      A
ATOM   2788 HD22 LEU   196      55.774  47.177  43.303  0.00  0.00      A
ATOM   2789 HD23 LEU   196      56.181  46.006  42.029  0.00  0.00      A
ATOM   2790  C   LEU   196      56.391  50.352  39.328  0.00  0.00      A
ATOM   2791  O   LEU   196      55.694  50.966  40.129  0.00  0.00      A
ATOM   2792  N   GLU   197      57.446  50.925  38.740  0.00  0.00      A
ATOM   2793  H   GLU   197      58.026  50.329  38.159  0.00  0.00      A
ATOM   2794  CA  GLU   197      57.921  52.309  38.913  0.00  0.00      A
ATOM   2795  HA  GLU   197      58.415  52.392  39.876  0.00  0.00      A
ATOM   2796  CB  GLU   197      58.979  52.621  37.842  0.00  0.00      A
ATOM   2797  HB3 GLU   197      59.003  53.701  37.697  0.00  0.00      A
ATOM   2798  HB2 GLU   197      58.686  52.171  36.893  0.00  0.00      A
ATOM   2799  CG  GLU   197      60.410  52.194  38.213  0.00  0.00      A
ATOM   2800  HG3 GLU   197      61.086  52.621  37.471  0.00  0.00      A
ATOM   2801  HG2 GLU   197      60.663  52.639  39.178  0.00  0.00      A
ATOM   2802  CD  GLU   197      60.673  50.684  38.273  0.00  0.00      A
ATOM   2803  OE1 GLU   197      61.745  50.293  38.794  0.00  0.00      A
ATOM   2804  OE2 GLU   197      59.870  49.867  37.760  0.00  0.00      A
ATOM   2805  C   GLU   197      56.803  53.372  38.914  0.00  0.00      A
ATOM   2806  O   GLU   197      56.252  53.722  37.865  0.00  0.00      A
ATOM   2807  N   GLY   198      56.485  53.898  40.102  0.00  0.00      A
ATOM   2808  H   GLY   198      56.983  53.559  40.914  0.00  0.00      A
ATOM   2809  CA  GLY   198      55.423  54.890  40.320  0.00  0.00      A
ATOM   2810  HA3 GLY   198      55.247  55.457  39.409  0.00  0.00      A
ATOM   2811  HA2 GLY   198      55.763  55.590  41.083  0.00  0.00      A
ATOM   2812  C   GLY   198      54.093  54.295  40.806  0.00  0.00      A
ATOM   2813  O   GLY   198      53.040  54.903  40.614  0.00  0.00      A
ATOM   2814  N   HID   199      54.122  53.093  41.385  0.00  0.00      A
ATOM   2815  H   HID   199      54.997  52.583  41.351  0.00  0.00      A
ATOM   2816  CA  HID   199      52.973  52.368  41.933  0.00  0.00      A
ATOM   2817  HA  HID   199      52.136  53.059  42.023  0.00  0.00      A
ATOM   2818  CB  HID   199      52.558  51.259  40.950  0.00  0.00      A
ATOM   2819  HB3 HID   199      53.254  50.425  41.025  0.00  0.00      A
ATOM   2820  HB2 HID   199      52.633  51.651  39.934  0.00  0.00      A
ATOM   2821  CG  HID   199      51.149  50.754  41.144  0.00  0.00      A
ATOM   2822  ND1 HID   199      50.131  50.881  40.233  0.00  0.00      A
ATOM   2823  HD1 HID   199      50.194  51.321  39.318  0.00  0.00      A
ATOM   2824  CE1 HID   199      49.033  50.308  40.733  0.00  0.00      A
ATOM   2825  HE1 HID   199      48.075  50.271  40.227  0.00  0.00      A
ATOM   2826  NE2 HID   199      49.286  49.799  41.953  0.00  0.00      A
ATOM   2827  CD2 HID   199      50.634  50.077  42.219  0.00  0.00      A
ATOM   2828  HD2 HID   199      51.170  49.799  43.114  0.00  0.00      A
ATOM   2829  C   HID   199      53.299  51.860  43.352  0.00  0.00      A
ATOM   2830  O   HID   199      53.391  50.655  43.610  0.00  0.00      A
ATOM   2831  N   TYR   200      53.573  52.795  44.269  0.00  0.00      A
ATOM   2832  H   TYR   200      53.423  53.770  44.022  0.00  0.00      A
ATOM   2833  CA  TYR   200      54.132  52.525  45.602  0.00  0.00      A
ATOM   2834  HA  TYR   200      54.100  51.456  45.804  0.00  0.00      A
ATOM   2835  CB  TYR   200      55.598  52.981  45.650  0.00  0.00      A
ATOM   2836  HB3 TYR   200      56.027  52.649  46.597  0.00  0.00      A
ATOM   2837  HB2 TYR   200      55.614  54.072  45.657  0.00  0.00      A
ATOM   2838  CG  TYR   200      56.508  52.496  44.535  0.00  0.00      A
ATOM   2839  CD1 TYR   200      57.315  53.423  43.846  0.00  0.00      A
ATOM   2840  HD1 TYR   200      57.257  54.478  44.082  0.00  0.00      A
ATOM   2841  CE1 TYR   200      58.240  52.975  42.886  0.00  0.00      A
ATOM   2842  HE1 TYR   200      58.897  53.673  42.388  0.00  0.00      A
ATOM   2843  CZ  TYR   200      58.359  51.607  42.616  0.00  0.00      A
ATOM   2844  OH  TYR   200      59.302  51.188  41.738  0.00  0.00      A
ATOM   2845  HH  TYR   200      59.325  50.215  41.665  0.00  0.00      A
ATOM   2846  CE2 TYR   200      57.537  50.682  43.270  0.00  0.00      A
ATOM   2847  HE2 TYR   200      57.641  49.630  43.052  0.00  0.00      A
ATOM   2848  CD2 TYR   200      56.608  51.123  44.232  0.00  0.00      A
ATOM   2849  HD2 TYR   200      55.989  50.404  44.752  0.00  0.00      A
ATOM   2850  C   TYR   200      53.354  53.249  46.710  0.00  0.00      A
ATOM   2851  O   TYR   200      53.038  54.434  46.577  0.00  0.00      A
ATOM   2852  N   PHE   201      53.144  52.580  47.845  0.00  0.00      A
ATOM   2853  H   PHE   201      53.419  51.602  47.879  0.00  0.00      A
ATOM   2854  CA  PHE   201      52.463  53.133  49.023  0.00  0.00      A
ATOM   2855  HA  PHE   201      51.431  53.312  48.736  0.00  0.00      A
ATOM   2856  CB  PHE   201      52.458  52.032  50.097  0.00  0.00      A
ATOM   2857  HB3 PHE   201      52.080  51.117  49.637  0.00  0.00      A
ATOM   2858  HB2 PHE   201      53.482  51.821  50.389  0.00  0.00      A
ATOM   2859  CG  PHE   201      51.635  52.295  51.347  0.00  0.00      A
ATOM   2860  CD1 PHE   201      52.087  53.195  52.331  0.00  0.00      A
ATOM   2861  HD1 PHE   201      53.007  53.740  52.190  0.00  0.00      A
ATOM   2862  CE1 PHE   201      51.348  53.399  53.508  0.00  0.00      A
ATOM   2863  HE1 PHE   201      51.706  54.092  54.258  0.00  0.00      A
ATOM   2864  CZ  PHE   201      50.154  52.693  53.715  0.00  0.00      A
ATOM   2865  HZ  PHE   201      49.594  52.839  54.629  0.00  0.00      A
ATOM   2866  CE2 PHE   201      49.694  51.796  52.736  0.00  0.00      A
ATOM   2867  HE2 PHE   201      48.780  51.250  52.903  0.00  0.00      A
ATOM   2868  CD2 PHE   201      50.430  51.596  51.555  0.00  0.00      A
ATOM   2869  HD2 PHE   201      50.083  50.886  50.818  0.00  0.00      A
ATOM   2870  C   PHE   201      53.095  54.473  49.500  0.00  0.00      A
ATOM   2871  O   PHE   201      54.304  54.672  49.317  0.00  0.00      A
ATOM   2872  N   PRO   202      52.301  55.455  49.992  0.00  0.00      A
ATOM   2873  CD  PRO   202      50.844  55.425  50.071  0.00  0.00      A
ATOM   2874  HD3 PRO   202      50.523  54.779  50.887  0.00  0.00      A
ATOM   2875  HD2 PRO   202      50.414  55.088  49.133  0.00  0.00      A
ATOM   2876  CG  PRO   202      50.387  56.857  50.346  0.00  0.00      A
ATOM   2877  HG3 PRO   202      50.230  57.380  49.401  0.00  0.00      A
ATOM   2878  HG2 PRO   202      49.482  56.885  50.955  0.00  0.00      A
ATOM   2879  CB  PRO   202      51.579  57.462  51.077  0.00  0.00      A
ATOM   2880  HB3 PRO   202      51.534  57.179  52.130  0.00  0.00      A
ATOM   2881  HB2 PRO   202      51.610  58.547  50.971  0.00  0.00      A
ATOM   2882  CA  PRO   202      52.768  56.789  50.384  0.00  0.00      A
ATOM   2883  HA  PRO   202      52.958  57.335  49.463  0.00  0.00      A
ATOM   2884  C   PRO   202      54.045  56.828  51.242  0.00  0.00      A
ATOM   2885  O   PRO   202      54.023  56.509  52.434  0.00  0.00      A
ATOM   2886  N   ARG   203      55.131  57.363  50.663  0.00  0.00      A
ATOM   2887  H   ARG   203      55.035  57.570  49.674  0.00  0.00      A
ATOM   2888  CA  ARG   203      56.461  57.624  51.271  0.00  0.00      A
ATOM   2889  HA  ARG   203      57.102  58.037  50.492  0.00  0.00      A
ATOM   2890  CB  ARG   203      56.365  58.670  52.400  0.00  0.00      A
ATOM   2891  HB3 ARG   203      57.378  58.972  52.673  0.00  0.00      A
ATOM   2892  HB2 ARG   203      55.947  58.188  53.282  0.00  0.00      A
ATOM   2893  CG  ARG   203      55.536  59.937  52.145  0.00  0.00      A
ATOM   2894  HG3 ARG   203      54.482  59.672  52.057  0.00  0.00      A
ATOM   2895  HG2 ARG   203      55.639  60.556  53.030  0.00  0.00      A
ATOM   2896  CD  ARG   203      55.936  60.773  50.922  0.00  0.00      A
ATOM   2897  HD3 ARG   203      55.582  60.251  50.036  0.00  0.00      A
ATOM   2898  HD2 ARG   203      55.431  61.740  50.966  0.00  0.00      A
ATOM   2899  NE  ARG   203      57.390  60.972  50.793  0.00  0.00      A
ATOM   2900  HE  ARG   203      57.821  60.578  49.963  0.00  0.00      A
ATOM   2901  CZ  ARG   203      58.213  61.558  51.641  0.00  0.00      A
ATOM   2902  NH1 ARG   203      57.841  62.227  52.696  0.00  0.00      A
ATOM   2903 HH11 ARG   203      56.853  62.427  52.853  0.00  0.00      A
ATOM   2904 HH12 ARG   203      58.536  62.581  53.336  0.00  0.00      A
ATOM   2905  NH2 ARG   203      59.489  61.452  51.428  0.00  0.00      A
ATOM   2906 HH21 ARG   203      60.122  61.724  52.179  0.00  0.00      A
ATOM   2907 HH22 ARG   203      59.820  60.857  50.687  0.00  0.00      A
ATOM   2908  C   ARG   203      57.225  56.410  51.820  0.00  0.00      A
ATOM   2909  O   ARG   203      58.436  56.510  52.029  0.00  0.00      A
ATOM   2910  N   THR   204      56.570  55.287  52.088  0.00  0.00      A
ATOM   2911  H   THR   204      55.581  55.250  51.881  0.00  0.00      A
ATOM   2912  CA  THR   204      57.169  54.077  52.670  0.00  0.00      A
ATOM   2913  HA  THR   204      57.628  54.336  53.619  0.00  0.00      A
ATOM   2914  CB  THR   204      56.093  53.013  52.919  0.00  0.00      A
ATOM   2915  HB  THR   204      56.566  52.062  53.145  0.00  0.00      A
ATOM   2916  CG2 THR   204      55.149  53.386  54.057  0.00  0.00      A
ATOM   2917 HG21 THR   204      55.686  53.348  55.002  0.00  0.00      A
ATOM   2918 HG22 THR   204      54.325  52.679  54.093  0.00  0.00      A
ATOM   2919 HG23 THR   204      54.742  54.384  53.909  0.00  0.00      A
ATOM   2920  OG1 THR   204      55.321  52.850  51.762  0.00  0.00      A
ATOM   2921  HG1 THR   204      55.331  51.898  51.548  0.00  0.00      A
ATOM   2922  C   THR   204      58.241  53.471  51.769  0.00  0.00      A
ATOM   2923  O   THR   204      58.142  53.545  50.545  0.00  0.00      A
ATOM   2924  N   ASP   205      59.183  52.721  52.343  0.00  0.00      A
ATOM   2925  H   ASP   205      59.248  52.737  53.357  0.00  0.00      A
ATOM   2926  CA  ASP   205      60.183  51.919  51.608  0.00  0.00      A
ATOM   2927  HA  ASP   205      60.570  52.541  50.801  0.00  0.00      A
ATOM   2928  CB  ASP   205      61.356  51.640  52.561  0.00  0.00      A
ATOM   2929  HB3 ASP   205      61.693  52.585  52.990  0.00  0.00      A
ATOM   2930  HB2 ASP   205      61.008  51.006  53.378  0.00  0.00      A
ATOM   2931  CG  ASP   205      62.555  50.982  51.875  0.00  0.00      A
ATOM   2932  OD1 ASP   205      63.157  50.071  52.486  0.00  0.00      A
ATOM   2933  OD2 ASP   205      62.905  51.342  50.726  0.00  0.00      A
ATOM   2934  C   ASP   205      59.595  50.645  50.931  0.00  0.00      A
ATOM   2935  O   ASP   205      60.207  49.575  50.900  0.00  0.00      A
ATOM   2936  N   SER   206      58.341  50.717  50.476  0.00  0.00      A
ATOM   2937  H   SER   206      57.880  51.617  50.540  0.00  0.00      A
ATOM   2938  CA  SER   206      57.584  49.630  49.837  0.00  0.00      A
ATOM   2939  HA  SER   206      57.712  48.719  50.422  0.00  0.00      A
ATOM   2940  CB  SER   206      56.087  49.981  49.829  0.00  0.00      A
ATOM   2941  HB3 SER   206      55.930  50.878  49.227  0.00  0.00      A
ATOM   2942  HB2 SER   206      55.525  49.164  49.377  0.00  0.00      A
ATOM   2943  OG  SER   206      55.605  50.216  51.145  0.00  0.00      A
ATOM   2944  HG  SER   206      54.944  49.521  51.359  0.00  0.00      A
ATOM   2945  C   SER   206      58.039  49.323  48.398  0.00  0.00      A
ATOM   2946  O   SER   206      57.718  48.260  47.874  0.00  0.00      A
ATOM   2947  N   ALA   207      58.870  50.172  47.776  0.00  0.00      A
ATOM   2948  H   ALA   207      59.152  50.999  48.283  0.00  0.00      A
ATOM   2949  CA  ALA   207      59.327  50.059  46.379  0.00  0.00      A
ATOM   2950  HA  ALA   207      58.450  49.834  45.773  0.00  0.00      A
ATOM   2951  CB  ALA   207      59.850  51.436  45.944  0.00  0.00      A
ATOM   2952  HB1 ALA   207      60.758  51.680  46.489  0.00  0.00      A
ATOM   2953  HB2 ALA   207      60.075  51.426  44.878  0.00  0.00      A
ATOM   2954  HB3 ALA   207      59.094  52.200  46.130  0.00  0.00      A
ATOM   2955  C   ALA   207      60.348  48.925  46.080  0.00  0.00      A
ATOM   2956  O   ALA   207      61.032  48.954  45.051  0.00  0.00      A
ATOM   2957  N   LYS   208      60.415  47.895  46.938  0.00  0.00      A
ATOM   2958  H   LYS   208      59.762  47.925  47.712  0.00  0.00      A
ATOM   2959  CA  LYS   208      61.281  46.704  46.828  0.00  0.00      A
ATOM   2960  HA  LYS   208      61.775  46.713  45.855  0.00  0.00      A
ATOM   2961  CB  LYS   208      62.398  46.722  47.891  0.00  0.00      A
ATOM   2962  HB3 LYS   208      61.962  46.667  48.889  0.00  0.00      A
ATOM   2963  HB2 LYS   208      63.012  45.832  47.737  0.00  0.00      A
ATOM   2964  CG  LYS   208      63.298  47.969  47.799  0.00  0.00      A
ATOM   2965  HG3 LYS   208      63.378  48.274  46.754  0.00  0.00      A
ATOM   2966  HG2 LYS   208      62.841  48.789  48.357  0.00  0.00      A
ATOM   2967  CD  LYS   208      64.725  47.719  48.312  0.00  0.00      A
ATOM   2968  HD3 LYS   208      65.314  48.627  48.177  0.00  0.00      A
ATOM   2969  HD2 LYS   208      65.178  46.950  47.684  0.00  0.00      A
ATOM   2970  CE  LYS   208      64.834  47.261  49.774  0.00  0.00      A
ATOM   2971  HE3 LYS   208      65.855  46.897  49.928  0.00  0.00      A
ATOM   2972  HE2 LYS   208      64.154  46.425  49.957  0.00  0.00      A
ATOM   2973  NZ  LYS   208      64.579  48.354  50.740  0.00  0.00      A
ATOM   2974  HZ1 LYS   208      63.593  48.515  50.926  0.00  0.00      A
ATOM   2975  HZ2 LYS   208      64.980  49.232  50.427  0.00  0.00      A
ATOM   2976  HZ3 LYS   208      65.020  48.127  51.629  0.00  0.00      A
ATOM   2977  C   LYS   208      60.452  45.410  46.855  0.00  0.00      A
ATOM   2978  O   LYS   208      60.430  44.680  47.846  0.00  0.00      A
ATOM   2979  N   ALA   209      59.636  45.223  45.820  0.00  0.00      A
ATOM   2980  H   ALA   209      59.729  45.851  45.038  0.00  0.00      A
ATOM   2981  CA  ALA   209      58.723  44.087  45.659  0.00  0.00      A
ATOM   2982  HA  ALA   209      58.115  43.996  46.561  0.00  0.00      A
ATOM   2983  CB  ALA   209      57.791  44.423  44.483  0.00  0.00      A
ATOM   2984  HB1 ALA   209      57.061  43.627  44.338  0.00  0.00      A
ATOM   2985  HB2 ALA   209      58.371  44.534  43.565  0.00  0.00      A
ATOM   2986  HB3 ALA   209      57.257  45.351  44.687  0.00  0.00      A
ATOM   2987  C   ALA   209      59.447  42.736  45.435  0.00  0.00      A
ATOM   2988  O   ALA   209      60.644  42.696  45.142  0.00  0.00      A
ATOM   2989  N   ASP   210      58.682  41.642  45.408  0.00  0.00      A
ATOM   2990  H   ASP   210      57.713  41.768  45.681  0.00  0.00      A
ATOM   2991  CA  ASP   210      59.072  40.347  44.812  0.00  0.00      A
ATOM   2992  HA  ASP   210      59.805  40.527  44.024  0.00  0.00      A
ATOM   2993  CB  ASP   210      59.724  39.423  45.858  0.00  0.00      A
ATOM   2994  HB3 ASP   210      59.109  39.419  46.760  0.00  0.00      A
ATOM   2995  HB2 ASP   210      59.739  38.404  45.467  0.00  0.00      A
ATOM   2996  CG  ASP   210      61.165  39.791  46.226  0.00  0.00      A
ATOM   2997  OD1 ASP   210      61.372  40.352  47.326  0.00  0.00      A
ATOM   2998  OD2 ASP   210      62.116  39.478  45.467  0.00  0.00      A
ATOM   2999  C   ASP   210      57.886  39.604  44.147  0.00  0.00      A
ATOM   3000  O   ASP   210      58.116  38.823  43.221  0.00  0.00      A
ATOM   3001  N   LEU   211      56.629  39.903  44.526  0.00  0.00      A
ATOM   3002  H   LEU   211      56.511  40.558  45.292  0.00  0.00      A
ATOM   3003  CA  LEU   211      55.405  39.267  43.996  0.00  0.00      A
ATOM   3004  HA  LEU   211      55.673  38.624  43.158  0.00  0.00      A
ATOM   3005  CB  LEU   211      54.733  38.383  45.078  0.00  0.00      A
ATOM   3006  HB3 LEU   211      54.494  38.996  45.947  0.00  0.00      A
ATOM   3007  HB2 LEU   211      53.783  38.052  44.657  0.00  0.00      A
ATOM   3008  CG  LEU   211      55.489  37.113  45.538  0.00  0.00      A
ATOM   3009  HG  LEU   211      55.978  36.646  44.685  0.00  0.00      A
ATOM   3010  CD1 LEU   211      56.527  37.378  46.633  0.00  0.00      A
ATOM   3011 HD11 LEU   211      56.982  36.440  46.951  0.00  0.00      A
ATOM   3012 HD12 LEU   211      57.317  38.007  46.244  0.00  0.00      A
ATOM   3013 HD13 LEU   211      56.065  37.868  47.489  0.00  0.00      A
ATOM   3014  CD2 LEU   211      54.501  36.105  46.139  0.00  0.00      A
ATOM   3015 HD21 LEU   211      53.796  35.792  45.371  0.00  0.00      A
ATOM   3016 HD22 LEU   211      55.033  35.222  46.490  0.00  0.00      A
ATOM   3017 HD23 LEU   211      53.956  36.559  46.968  0.00  0.00      A
ATOM   3018  C   LEU   211      54.369  40.276  43.439  0.00  0.00      A
ATOM   3019  O   LEU   211      53.487  39.893  42.664  0.00  0.00      A
ATOM   3020  N   SER   212      54.461  41.556  43.819  0.00  0.00      A
ATOM   3021  H   SER   212      55.177  41.797  44.490  0.00  0.00      A
ATOM   3022  CA  SER   212      53.554  42.626  43.368  0.00  0.00      A
ATOM   3023  HA  SER   212      52.525  42.298  43.520  0.00  0.00      A
ATOM   3024  CB  SER   212      53.772  43.912  44.179  0.00  0.00      A
ATOM   3025  HB3 SER   212      54.746  44.342  43.936  0.00  0.00      A
ATOM   3026  HB2 SER   212      53.000  44.631  43.904  0.00  0.00      A
ATOM   3027  OG  SER   212      53.704  43.671  45.575  0.00  0.00      A
ATOM   3028  HG  SER   212      53.334  44.472  46.000  0.00  0.00      A
ATOM   3029  C   SER   212      53.756  42.947  41.881  0.00  0.00      A
ATOM   3030  O   SER   212      54.862  43.316  41.475  0.00  0.00      A
ATOM   3031  N   VAL   213      52.667  42.967  41.098  0.00  0.00      A
ATOM   3032  H   VAL   213      51.776  42.700  41.504  0.00  0.00      A
ATOM   3033  CA  VAL   213      52.709  43.203  39.635  0.00  0.00      A
ATOM   3034  HA  VAL   213      53.653  43.691  39.387  0.00  0.00      A
ATOM   3035  CB  VAL   213      52.678  41.873  38.846  0.00  0.00      A
ATOM   3036  HB  VAL   213      52.679  42.106  37.780  0.00  0.00      A
ATOM   3037  CG1 VAL   213      53.931  41.039  39.113  0.00  0.00      A
ATOM   3038 HG11 VAL   213      54.821  41.647  38.957  0.00  0.00      A
ATOM   3039 HG12 VAL   213      53.956  40.200  38.420  0.00  0.00      A
ATOM   3040 HG13 VAL   213      53.932  40.657  40.133  0.00  0.00      A
ATOM   3041  CG2 VAL   213      51.432  41.024  39.134  0.00  0.00      A
ATOM   3042 HG21 VAL   213      51.477  40.109  38.544  0.00  0.00      A
ATOM   3043 HG22 VAL   213      51.390  40.764  40.192  0.00  0.00      A
ATOM   3044 HG23 VAL   213      50.538  41.579  38.857  0.00  0.00      A
ATOM   3045  C   VAL   213      51.605  44.147  39.137  0.00  0.00      A
ATOM   3046  O   VAL   213      50.643  44.442  39.850  0.00  0.00      A
ATOM   3047  N   VAL   214      51.717  44.580  37.878  0.00  0.00      A
ATOM   3048  H   VAL   214      52.497  44.234  37.333  0.00  0.00      A
ATOM   3049  CA  VAL   214      50.870  45.588  37.209  0.00  0.00      A
ATOM   3050  HA  VAL   214      49.945  45.713  37.765  0.00  0.00      A
ATOM   3051  CB  VAL   214      51.576  46.965  37.140  0.00  0.00      A
ATOM   3052  HB  VAL   214      51.166  47.523  36.298  0.00  0.00      A
ATOM   3053  CG1 VAL   214      51.308  47.791  38.399  0.00  0.00      A
ATOM   3054 HG11 VAL   214      50.258  48.075  38.418  0.00  0.00      A
ATOM   3055 HG12 VAL   214      51.904  48.704  38.382  0.00  0.00      A
ATOM   3056 HG13 VAL   214      51.557  47.217  39.291  0.00  0.00      A
ATOM   3057  CG2 VAL   214      53.098  46.892  36.959  0.00  0.00      A
ATOM   3058 HG21 VAL   214      53.343  46.219  36.142  0.00  0.00      A
ATOM   3059 HG22 VAL   214      53.582  46.533  37.868  0.00  0.00      A
ATOM   3060 HG23 VAL   214      53.485  47.884  36.727  0.00  0.00      A
ATOM   3061  C   VAL   214      50.483  45.123  35.800  0.00  0.00      A
ATOM   3062  O   VAL   214      51.276  44.474  35.118  0.00  0.00      A
ATOM   3063  N   GLY   215      49.247  45.402  35.376  0.00  0.00      A
ATOM   3064  H   GLY   215      48.629  45.953  35.964  0.00  0.00      A
ATOM   3065  CA  GLY   215      48.727  44.970  34.073  0.00  0.00      A
ATOM   3066  HA3 GLY   215      48.597  43.890  34.077  0.00  0.00      A
ATOM   3067  HA2 GLY   215      49.464  45.214  33.307  0.00  0.00      A
ATOM   3068  C   GLY   215      47.382  45.610  33.686  0.00  0.00      A
ATOM   3069  O   GLY   215      46.741  46.243  34.533  0.00  0.00      A
ATOM   3070  N   PRO   216      46.981  45.522  32.404  0.00  0.00      A
ATOM   3071  CD  PRO   216      47.677  44.800  31.347  0.00  0.00      A
ATOM   3072  HD3 PRO   216      47.841  43.756  31.620  0.00  0.00      A
ATOM   3073  HD2 PRO   216      48.629  45.289  31.135  0.00  0.00      A
ATOM   3074  CG  PRO   216      46.776  44.889  30.118  0.00  0.00      A
ATOM   3075  HG3 PRO   216      46.079  44.052  30.123  0.00  0.00      A
ATOM   3076  HG2 PRO   216      47.353  44.909  29.194  0.00  0.00      A
ATOM   3077  CB  PRO   216      46.017  46.195  30.345  0.00  0.00      A
ATOM   3078  HB3 PRO   216      45.078  46.225  29.793  0.00  0.00      A
ATOM   3079  HB2 PRO   216      46.646  47.033  30.046  0.00  0.00      A
ATOM   3080  CA  PRO   216      45.816  46.227  31.865  0.00  0.00      A
ATOM   3081  HA  PRO   216      45.830  47.265  32.193  0.00  0.00      A
ATOM   3082  C   PRO   216      44.470  45.603  32.278  0.00  0.00      A
ATOM   3083  O   PRO   216      44.383  44.411  32.596  0.00  0.00      A
ATOM   3084  N   MET   217      43.388  46.359  32.059  0.00  0.00      A
ATOM   3085  H   MET   217      43.535  47.323  31.766  0.00  0.00      A
ATOM   3086  CA  MET   217      41.994  45.883  32.054  0.00  0.00      A
ATOM   3087  HA  MET   217      41.982  44.811  31.878  0.00  0.00      A
ATOM   3088  CB  MET   217      41.311  46.167  33.403  0.00  0.00      A
ATOM   3089  HB3 MET   217      40.284  45.806  33.347  0.00  0.00      A
ATOM   3090  HB2 MET   217      41.294  47.242  33.580  0.00  0.00      A
ATOM   3091  CG  MET   217      41.995  45.468  34.583  0.00  0.00      A
ATOM   3092  HG3 MET   217      42.939  45.970  34.795  0.00  0.00      A
ATOM   3093  HG2 MET   217      42.221  44.448  34.282  0.00  0.00      A
ATOM   3094  SD  MET   217      41.021  45.388  36.116  0.00  0.00      A
ATOM   3095  CE  MET   217      40.892  47.149  36.507  0.00  0.00      A
ATOM   3096  HE1 MET   217      40.339  47.668  35.724  0.00  0.00      A
ATOM   3097  HE2 MET   217      40.363  47.266  37.452  0.00  0.00      A
ATOM   3098  HE3 MET   217      41.890  47.581  36.590  0.00  0.00      A
ATOM   3099  C   MET   217      41.205  46.544  30.912  0.00  0.00      A
ATOM   3100  O   MET   217      41.491  47.682  30.548  0.00  0.00      A
ATOM   3101  N   ALA   218      40.218  45.855  30.329  0.00  0.00      A
ATOM   3102  H   ALA   218      39.954  44.953  30.713  0.00  0.00      A
ATOM   3103  CA  ALA   218      39.522  46.340  29.130  0.00  0.00      A
ATOM   3104  HA  ALA   218      39.463  47.429  29.167  0.00  0.00      A
ATOM   3105  CB  ALA   218      40.363  45.949  27.906  0.00  0.00      A
ATOM   3106  HB1 ALA   218      39.923  46.357  26.998  0.00  0.00      A
ATOM   3107  HB2 ALA   218      41.375  46.344  28.002  0.00  0.00      A
ATOM   3108  HB3 ALA   218      40.406  44.863  27.824  0.00  0.00      A
ATOM   3109  C   ALA   218      38.084  45.809  28.981  0.00  0.00      A
ATOM   3110  O   ALA   218      37.724  44.752  29.507  0.00  0.00      A
ATOM   3111  N   ARG   219      37.293  46.475  28.127  0.00  0.00      A
ATOM   3112  H   ARG   219      37.652  47.344  27.740  0.00  0.00      A
ATOM   3113  CA  ARG   219      36.008  45.960  27.610  0.00  0.00      A
ATOM   3114  HA  ARG   219      35.479  45.438  28.408  0.00  0.00      A
ATOM   3115  CB  ARG   219      35.129  47.117  27.109  0.00  0.00      A
ATOM   3116  HB3 ARG   219      35.666  47.680  26.343  0.00  0.00      A
ATOM   3117  HB2 ARG   219      34.233  46.696  26.651  0.00  0.00      A
ATOM   3118  CG  ARG   219      34.698  48.069  28.232  0.00  0.00      A
ATOM   3119  HG3 ARG   219      35.572  48.595  28.611  0.00  0.00      A
ATOM   3120  HG2 ARG   219      34.239  47.508  29.047  0.00  0.00      A
ATOM   3121  CD  ARG   219      33.709  49.106  27.699  0.00  0.00      A
ATOM   3122  HD3 ARG   219      33.657  49.931  28.412  0.00  0.00      A
ATOM   3123  HD2 ARG   219      34.096  49.489  26.756  0.00  0.00      A
ATOM   3124  NE  ARG   219      32.356  48.551  27.493  0.00  0.00      A
ATOM   3125  HE  ARG   219      32.164  47.611  27.809  0.00  0.00      A
ATOM   3126  CZ  ARG   219      31.322  49.214  27.020  0.00  0.00      A
ATOM   3127  NH1 ARG   219      31.398  50.425  26.577  0.00  0.00      A
ATOM   3128 HH11 ARG   219      30.563  50.812  26.153  0.00  0.00      A
ATOM   3129 HH12 ARG   219      32.304  50.871  26.477  0.00  0.00      A
ATOM   3130  NH2 ARG   219      30.140  48.688  26.990  0.00  0.00      A
ATOM   3131 HH21 ARG   219      30.030  47.730  27.289  0.00  0.00      A
ATOM   3132 HH22 ARG   219      29.358  49.261  26.699  0.00  0.00      A
ATOM   3133  C   ARG   219      36.171  44.941  26.477  0.00  0.00      A
ATOM   3134  O   ARG   219      35.226  44.204  26.196  0.00  0.00      A
ATOM   3135  N   THR   220      37.353  44.858  25.866  0.00  0.00      A
ATOM   3136  H   THR   220      38.071  45.517  26.136  0.00  0.00      A
ATOM   3137  CA  THR   220      37.641  44.018  24.690  0.00  0.00      A
ATOM   3138  HA  THR   220      36.884  43.240  24.617  0.00  0.00      A
ATOM   3139  CB  THR   220      37.602  44.850  23.393  0.00  0.00      A
ATOM   3140  HB  THR   220      37.688  44.167  22.553  0.00  0.00      A
ATOM   3141  CG2 THR   220      36.313  45.652  23.215  0.00  0.00      A
ATOM   3142 HG21 THR   220      35.454  44.982  23.260  0.00  0.00      A
ATOM   3143 HG22 THR   220      36.327  46.146  22.246  0.00  0.00      A
ATOM   3144 HG23 THR   220      36.218  46.416  23.986  0.00  0.00      A
ATOM   3145  OG1 THR   220      38.688  45.746  23.313  0.00  0.00      A
ATOM   3146  HG1 THR   220      38.542  46.438  23.988  0.00  0.00      A
ATOM   3147  C   THR   220      39.015  43.343  24.804  0.00  0.00      A
ATOM   3148  O   THR   220      39.921  43.910  25.422  0.00  0.00      A
ATOM   3149  N   PRO   221      39.255  42.206  24.123  0.00  0.00      A
ATOM   3150  CD  PRO   221      38.312  41.420  23.337  0.00  0.00      A
ATOM   3151  HD3 PRO   221      37.577  40.964  23.999  0.00  0.00      A
ATOM   3152  HD2 PRO   221      37.808  42.026  22.587  0.00  0.00      A
ATOM   3153  CG  PRO   221      39.132  40.330  22.649  0.00  0.00      A
ATOM   3154  HG3 PRO   221      38.568  39.402  22.552  0.00  0.00      A
ATOM   3155  HG2 PRO   221      39.459  40.682  21.670  0.00  0.00      A
ATOM   3156  CB  PRO   221      40.344  40.162  23.565  0.00  0.00      A
ATOM   3157  HB3 PRO   221      41.214  39.790  23.023  0.00  0.00      A
ATOM   3158  HB2 PRO   221      40.096  39.481  24.375  0.00  0.00      A
ATOM   3159  CA  PRO   221      40.568  41.564  24.141  0.00  0.00      A
ATOM   3160  HA  PRO   221      40.915  41.488  25.170  0.00  0.00      A
ATOM   3161  C   PRO   221      41.626  42.323  23.328  0.00  0.00      A
ATOM   3162  O   PRO   221      42.823  42.172  23.580  0.00  0.00      A
ATOM   3163  N   ALA   222      41.205  43.120  22.341  0.00  0.00      A
ATOM   3164  H   ALA   222      40.221  43.288  22.189  0.00  0.00      A
ATOM   3165  CA  ALA   222      42.112  43.784  21.382  0.00  0.00      A
ATOM   3166  HA  ALA   222      42.880  43.078  21.066  0.00  0.00      A
ATOM   3167  CB  ALA   222      41.268  44.304  20.132  0.00  0.00      A
ATOM   3168  HB1 ALA   222      40.455  44.873  20.584  0.00  0.00      A
ATOM   3169  HB2 ALA   222      41.893  44.924  19.489  0.00  0.00      A
ATOM   3170  HB3 ALA   222      40.837  43.431  19.642  0.00  0.00      A
ATOM   3171  C   ALA   222      42.860  44.900  22.123  0.00  0.00      A
ATOM   3172  O   ALA   222      44.107  44.928  22.012  0.00  0.00      A
ATOM   3173  N   ASP   223      42.162  45.805  22.817  0.00  0.00      A
ATOM   3174  H   ASP   223      41.151  45.739  22.842  0.00  0.00      A
ATOM   3175  CA  ASP   223      42.809  46.951  23.467  0.00  0.00      A
ATOM   3176  HA  ASP   223      43.431  47.471  22.737  0.00  0.00      A
ATOM   3177  CB  ASP   223      41.763  47.938  23.999  0.00  0.00      A
ATOM   3178  HB3 ASP   223      42.298  48.768  24.460  0.00  0.00      A
ATOM   3179  HB2 ASP   223      41.188  47.438  24.781  0.00  0.00      A
ATOM   3180  CG  ASP   223      40.788  48.542  22.985  0.00  0.00      A
ATOM   3181  OD1 ASP   223      41.034  48.551  21.754  0.00  0.00      A
ATOM   3182  OD2 ASP   223      39.775  49.085  23.481  0.00  0.00      A
ATOM   3183  C   ASP   223      43.706  46.514  24.642  0.00  0.00      A
ATOM   3184  O   ASP   223      44.747  47.122  24.895  0.00  0.00      A
ATOM   3185  N   LEU   224      43.355  45.398  25.298  0.00  0.00      A
ATOM   3186  H   LEU   224      42.488  44.951  25.026  0.00  0.00      A
ATOM   3187  CA  LEU   224      44.128  44.785  26.382  0.00  0.00      A
ATOM   3188  HA  LEU   224      44.203  45.507  27.196  0.00  0.00      A
ATOM   3189  CB  LEU   224      43.361  43.533  26.864  0.00  0.00      A
ATOM   3190  HB3 LEU   224      43.534  42.723  26.155  0.00  0.00      A
ATOM   3191  HB2 LEU   224      42.289  43.733  26.863  0.00  0.00      A
ATOM   3192  CG  LEU   224      43.764  43.065  28.273  0.00  0.00      A
ATOM   3193  HG  LEU   224      44.841  43.162  28.398  0.00  0.00      A
ATOM   3194  CD1 LEU   224      43.051  43.877  29.351  0.00  0.00      A
ATOM   3195 HD11 LEU   224      43.246  44.938  29.213  0.00  0.00      A
ATOM   3196 HD12 LEU   224      43.412  43.571  30.331  0.00  0.00      A
ATOM   3197 HD13 LEU   224      41.977  43.704  29.299  0.00  0.00      A
ATOM   3198  CD2 LEU   224      43.388  41.603  28.492  0.00  0.00      A
ATOM   3199 HD21 LEU   224      44.070  40.976  27.922  0.00  0.00      A
ATOM   3200 HD22 LEU   224      43.476  41.343  29.545  0.00  0.00      A
ATOM   3201 HD23 LEU   224      42.365  41.427  28.162  0.00  0.00      A
ATOM   3202  C   LEU   224      45.557  44.426  25.932  0.00  0.00      A
ATOM   3203  O   LEU   224      46.535  44.821  26.571  0.00  0.00      A
ATOM   3204  N   ALA   225      45.678  43.768  24.772  0.00  0.00      A
ATOM   3205  H   ALA   225      44.832  43.504  24.281  0.00  0.00      A
ATOM   3206  CA  ALA   225      46.963  43.402  24.174  0.00  0.00      A
ATOM   3207  HA  ALA   225      47.566  42.895  24.929  0.00  0.00      A
ATOM   3208  CB  ALA   225      46.693  42.416  23.029  0.00  0.00      A
ATOM   3209  HB1 ALA   225      46.152  41.548  23.406  0.00  0.00      A
ATOM   3210  HB2 ALA   225      47.642  42.082  22.604  0.00  0.00      A
ATOM   3211  HB3 ALA   225      46.100  42.897  22.249  0.00  0.00      A
ATOM   3212  C   ALA   225      47.772  44.619  23.683  0.00  0.00      A
ATOM   3213  O   ALA   225      48.995  44.640  23.820  0.00  0.00      A
ATOM   3214  N   LEU   226      47.099  45.662  23.179  0.00  0.00      A
ATOM   3215  H   LEU   226      46.094  45.584  23.090  0.00  0.00      A
ATOM   3216  CA  LEU   226      47.737  46.919  22.768  0.00  0.00      A
ATOM   3217  HA  LEU   226      48.542  46.678  22.073  0.00  0.00      A
ATOM   3218  CB  LEU   226      46.693  47.789  22.040  0.00  0.00      A
ATOM   3219  HB3 LEU   226      45.866  47.989  22.720  0.00  0.00      A
ATOM   3220  HB2 LEU   226      46.290  47.221  21.203  0.00  0.00      A
ATOM   3221  CG  LEU   226      47.213  49.143  21.522  0.00  0.00      A
ATOM   3222  HG  LEU   226      47.450  49.786  22.369  0.00  0.00      A
ATOM   3223  CD1 LEU   226      48.448  49.027  20.627  0.00  0.00      A
ATOM   3224 HD11 LEU   226      48.686  50.001  20.203  0.00  0.00      A
ATOM   3225 HD12 LEU   226      49.302  48.693  21.215  0.00  0.00      A
ATOM   3226 HD13 LEU   226      48.260  48.322  19.821  0.00  0.00      A
ATOM   3227  CD2 LEU   226      46.119  49.813  20.696  0.00  0.00      A
ATOM   3228 HD21 LEU   226      46.436  50.814  20.404  0.00  0.00      A
ATOM   3229 HD22 LEU   226      45.921  49.224  19.803  0.00  0.00      A
ATOM   3230 HD23 LEU   226      45.206  49.896  21.288  0.00  0.00      A
ATOM   3231  C   LEU   226      48.360  47.665  23.958  0.00  0.00      A
ATOM   3232  O   LEU   226      49.534  48.032  23.909  0.00  0.00      A
ATOM   3233  N   ALA   227      47.628  47.784  25.070  0.00  0.00      A
ATOM   3234  H   ALA   227      46.668  47.450  25.059  0.00  0.00      A
ATOM   3235  CA  ALA   227      48.141  48.393  26.294  0.00  0.00      A
ATOM   3236  HA  ALA   227      48.475  49.405  26.061  0.00  0.00      A
ATOM   3237  CB  ALA   227      46.992  48.485  27.302  0.00  0.00      A
ATOM   3238  HB1 ALA   227      46.609  47.489  27.528  0.00  0.00      A
ATOM   3239  HB2 ALA   227      47.339  48.960  28.220  0.00  0.00      A
ATOM   3240  HB3 ALA   227      46.188  49.085  26.878  0.00  0.00      A
ATOM   3241  C   ALA   227      49.349  47.629  26.868  0.00  0.00      A
ATOM   3242  O   ALA   227      50.348  48.253  27.237  0.00  0.00      A
ATOM   3243  N   LEU   228      49.325  46.290  26.823  0.00  0.00      A
ATOM   3244  H   LEU   228      48.474  45.842  26.499  0.00  0.00      A
ATOM   3245  CA  LEU   228      50.458  45.436  27.201  0.00  0.00      A
ATOM   3246  HA  LEU   228      50.732  45.674  28.229  0.00  0.00      A
ATOM   3247  CB  LEU   228      50.002  43.964  27.143  0.00  0.00      A
ATOM   3248  HB3 LEU   228      49.117  43.837  27.768  0.00  0.00      A
ATOM   3249  HB2 LEU   228      49.718  43.732  26.118  0.00  0.00      A
ATOM   3250  CG  LEU   228      51.072  42.948  27.586  0.00  0.00      A
ATOM   3251  HG  LEU   228      51.993  43.130  27.038  0.00  0.00      A
ATOM   3252  CD1 LEU   228      51.377  43.033  29.083  0.00  0.00      A
ATOM   3253 HD11 LEU   228      50.465  42.887  29.662  0.00  0.00      A
ATOM   3254 HD12 LEU   228      51.807  44.005  29.322  0.00  0.00      A
ATOM   3255 HD13 LEU   228      52.102  42.265  29.353  0.00  0.00      A
ATOM   3256  CD2 LEU   228      50.605  41.530  27.256  0.00  0.00      A
ATOM   3257 HD21 LEU   228      50.429  41.440  26.184  0.00  0.00      A
ATOM   3258 HD22 LEU   228      49.685  41.302  27.791  0.00  0.00      A
ATOM   3259 HD23 LEU   228      51.378  40.815  27.537  0.00  0.00      A
ATOM   3260  C   LEU   228      51.702  45.682  26.324  0.00  0.00      A
ATOM   3261  O   LEU   228      52.775  45.966  26.857  0.00  0.00      A
ATOM   3262  N   ASP   229      51.552  45.684  24.995  0.00  0.00      A
ATOM   3263  H   ASP   229      50.629  45.475  24.623  0.00  0.00      A
ATOM   3264  CA  ASP   229      52.637  45.903  24.019  0.00  0.00      A
ATOM   3265  HA  ASP   229      53.389  45.125  24.156  0.00  0.00      A
ATOM   3266  CB  ASP   229      52.050  45.758  22.600  0.00  0.00      A
ATOM   3267  HB3 ASP   229      51.523  44.804  22.536  0.00  0.00      A
ATOM   3268  HB2 ASP   229      51.318  46.550  22.433  0.00  0.00      A
ATOM   3269  CG  ASP   229      53.095  45.805  21.477  0.00  0.00      A
ATOM   3270  OD1 ASP   229      53.407  46.918  20.984  0.00  0.00      A
ATOM   3271  OD2 ASP   229      53.570  44.726  21.047  0.00  0.00      A
ATOM   3272  C   ASP   229      53.342  47.261  24.202  0.00  0.00      A
ATOM   3273  O   ASP   229      54.573  47.319  24.209  0.00  0.00      A
ATOM   3274  N   ILE   230      52.572  48.306  24.534  0.00  0.00      A
ATOM   3275  H   ILE   230      51.568  48.149  24.525  0.00  0.00      A
ATOM   3276  CA  ILE   230      53.048  49.677  24.808  0.00  0.00      A
ATOM   3277  HA  ILE   230      53.787  49.947  24.054  0.00  0.00      A
ATOM   3278  CB  ILE   230      51.842  50.650  24.676  0.00  0.00      A
ATOM   3279  HB  ILE   230      51.010  50.234  25.248  0.00  0.00      A
ATOM   3280  CG2 ILE   230      52.124  52.061  25.233  0.00  0.00      A
ATOM   3281 HG21 ILE   230      53.012  52.478  24.758  0.00  0.00      A
ATOM   3282 HG22 ILE   230      52.275  52.018  26.311  0.00  0.00      A
ATOM   3283 HG23 ILE   230      51.282  52.726  25.054  0.00  0.00      A
ATOM   3284  CG1 ILE   230      51.416  50.748  23.190  0.00  0.00      A
ATOM   3285 HG13 ILE   230      51.362  49.750  22.755  0.00  0.00      A
ATOM   3286 HG12 ILE   230      52.167  51.308  22.632  0.00  0.00      A
ATOM   3287  CD1 ILE   230      50.044  51.400  22.978  0.00  0.00      A
ATOM   3288 HD11 ILE   230      49.291  50.881  23.572  0.00  0.00      A
ATOM   3289 HD12 ILE   230      49.774  51.334  21.926  0.00  0.00      A
ATOM   3290 HD13 ILE   230      50.065  52.451  23.258  0.00  0.00      A
ATOM   3291  C   ILE   230      53.759  49.815  26.169  0.00  0.00      A
ATOM   3292  O   ILE   230      54.592  50.708  26.343  0.00  0.00      A
ATOM   3293  N   THR   231      53.437  48.971  27.157  0.00  0.00      A
ATOM   3294  H   THR   231      52.777  48.232  26.942  0.00  0.00      A
ATOM   3295  CA  THR   231      53.890  49.131  28.560  0.00  0.00      A
ATOM   3296  HA  THR   231      54.370  50.101  28.661  0.00  0.00      A
ATOM   3297  CB  THR   231      52.715  49.123  29.553  0.00  0.00      A
ATOM   3298  HB  THR   231      53.110  49.104  30.569  0.00  0.00      A
ATOM   3299  CG2 THR   231      51.845  50.367  29.413  0.00  0.00      A
ATOM   3300 HG21 THR   231      50.994  50.295  30.090  0.00  0.00      A
ATOM   3301 HG22 THR   231      52.425  51.252  29.674  0.00  0.00      A
ATOM   3302 HG23 THR   231      51.480  50.465  28.391  0.00  0.00      A
ATOM   3303  OG1 THR   231      51.875  48.006  29.381  0.00  0.00      A
ATOM   3304  HG1 THR   231      51.383  48.143  28.545  0.00  0.00      A
ATOM   3305  C   THR   231      54.937  48.110  29.015  0.00  0.00      A
ATOM   3306  O   THR   231      55.647  48.372  29.992  0.00  0.00      A
ATOM   3307  N   SER   232      55.123  47.029  28.253  0.00  0.00      A
ATOM   3308  H   SER   232      54.507  46.910  27.457  0.00  0.00      A
ATOM   3309  CA  SER   232      56.086  45.952  28.527  0.00  0.00      A
ATOM   3310  HA  SER   232      55.807  45.493  29.472  0.00  0.00      A
ATOM   3311  CB  SER   232      55.987  44.874  27.444  0.00  0.00      A
ATOM   3312  HB3 SER   232      56.145  45.320  26.462  0.00  0.00      A
ATOM   3313  HB2 SER   232      56.751  44.118  27.616  0.00  0.00      A
ATOM   3314  OG  SER   232      54.720  44.253  27.493  0.00  0.00      A
ATOM   3315  HG  SER   232      54.043  44.907  27.236  0.00  0.00      A
ATOM   3316  C   SER   232      57.539  46.440  28.633  0.00  0.00      A
ATOM   3317  O   SER   232      58.004  47.240  27.811  0.00  0.00      A
ATOM   3318  N   LYS   233      58.281  45.931  29.627  0.00  0.00      A
ATOM   3319  H   LYS   233      57.838  45.228  30.218  0.00  0.00      A
ATOM   3320  CA  LYS   233      59.694  46.278  29.890  0.00  0.00      A
ATOM   3321  HA  LYS   233      59.796  47.364  29.903  0.00  0.00      A
ATOM   3322  CB  LYS   233      60.130  45.738  31.263  0.00  0.00      A
ATOM   3323  HB3 LYS   233      59.823  44.696  31.376  0.00  0.00      A
ATOM   3324  HB2 LYS   233      61.215  45.787  31.317  0.00  0.00      A
ATOM   3325  CG  LYS   233      59.548  46.585  32.401  0.00  0.00      A
ATOM   3326  HG3 LYS   233      58.468  46.446  32.423  0.00  0.00      A
ATOM   3327  HG2 LYS   233      59.751  47.633  32.191  0.00  0.00      A
ATOM   3328  CD  LYS   233      60.115  46.248  33.788  0.00  0.00      A
ATOM   3329  HD3 LYS   233      59.932  45.198  34.002  0.00  0.00      A
ATOM   3330  HD2 LYS   233      59.573  46.838  34.524  0.00  0.00      A
ATOM   3331  CE  LYS   233      61.616  46.545  33.927  0.00  0.00      A
ATOM   3332  HE3 LYS   233      62.173  45.877  33.265  0.00  0.00      A
ATOM   3333  HE2 LYS   233      61.809  47.577  33.619  0.00  0.00      A
ATOM   3334  NZ  LYS   233      62.068  46.351  35.325  0.00  0.00      A
ATOM   3335  HZ1 LYS   233      63.078  46.400  35.417  0.00  0.00      A
ATOM   3336  HZ2 LYS   233      61.686  47.060  35.941  0.00  0.00      A
ATOM   3337  HZ3 LYS   233      61.773  45.433  35.665  0.00  0.00      A
ATOM   3338  C   LYS   233      60.654  45.779  28.808  0.00  0.00      A
ATOM   3339  O   LYS   233      61.428  46.583  28.282  0.00  0.00      A
ATOM   3340  N   VAL   234      60.406  44.582  28.278  0.00  0.00      A
ATOM   3341  H   VAL   234      59.680  44.018  28.712  0.00  0.00      A
ATOM   3342  CA  VAL   234      61.081  44.029  27.090  0.00  0.00      A
ATOM   3343  HA  VAL   234      61.637  44.836  26.617  0.00  0.00      A
ATOM   3344  CB  VAL   234      62.096  42.926  27.458  0.00  0.00      A
ATOM   3345  HB  VAL   234      62.660  42.682  26.558  0.00  0.00      A
ATOM   3346  CG1 VAL   234      63.105  43.403  28.511  0.00  0.00      A
ATOM   3347 HG11 VAL   234      63.896  42.662  28.623  0.00  0.00      A
ATOM   3348 HG12 VAL   234      62.612  43.532  29.476  0.00  0.00      A
ATOM   3349 HG13 VAL   234      63.548  44.349  28.203  0.00  0.00      A
ATOM   3350  CG2 VAL   234      61.436  41.636  27.951  0.00  0.00      A
ATOM   3351 HG21 VAL   234      60.765  41.227  27.195  0.00  0.00      A
ATOM   3352 HG22 VAL   234      60.881  41.815  28.871  0.00  0.00      A
ATOM   3353 HG23 VAL   234      62.204  40.892  28.150  0.00  0.00      A
ATOM   3354  C   VAL   234      60.055  43.521  26.064  0.00  0.00      A
ATOM   3355  O   VAL   234      58.913  43.240  26.451  0.00  0.00      A
ATOM   3356  N   PRO   235      60.397  43.496  24.758  0.00  0.00      A
ATOM   3357  CD  PRO   235      61.666  43.754  24.169  0.00  0.00      A
ATOM   3358  HD3 PRO   235      62.162  42.800  23.988  0.00  0.00      A
ATOM   3359  HD2 PRO   235      62.351  44.414  24.701  0.00  0.00      A
ATOM   3360  CG  PRO   235      61.403  44.400  22.793  0.00  0.00      A
ATOM   3361  HG3 PRO   235      61.207  45.472  22.820  0.00  0.00      A
ATOM   3362  HG2 PRO   235      62.227  44.197  22.109  0.00  0.00      A
ATOM   3363  CB  PRO   235      60.070  43.769  22.411  0.00  0.00      A
ATOM   3364  HB3 PRO   235      59.408  44.444  21.870  0.00  0.00      A
ATOM   3365  HB2 PRO   235      60.345  42.852  21.889  0.00  0.00      A
ATOM   3366  CA  PRO   235      59.416  43.362  23.686  0.00  0.00      A
ATOM   3367  HA  PRO   235      58.675  44.099  23.993  0.00  0.00      A
ATOM   3368  C   PRO   235      58.713  41.945  23.749  0.00  0.00      A
ATOM   3369  O   PRO   235      59.292  41.042  24.336  0.00  0.00      A
ATOM   3370  N   LEU   236      57.430  41.801  23.395  0.00  0.00      A
ATOM   3371  H   LEU   236      56.962  42.569  22.933  0.00  0.00      A
ATOM   3372  CA  LEU   236      56.634  40.579  23.654  0.00  0.00      A
ATOM   3373  HA  LEU   236      56.804  40.286  24.688  0.00  0.00      A
ATOM   3374  CB  LEU   236      55.133  40.882  23.458  0.00  0.00      A
ATOM   3375  HB3 LEU   236      54.982  41.259  22.447  0.00  0.00      A
ATOM   3376  HB2 LEU   236      54.569  39.952  23.526  0.00  0.00      A
ATOM   3377  CG  LEU   236      54.528  41.871  24.472  0.00  0.00      A
ATOM   3378  HG  LEU   236      55.094  42.802  24.472  0.00  0.00      A
ATOM   3379  CD1 LEU   236      53.084  42.184  24.081  0.00  0.00      A
ATOM   3380 HD11 LEU   236      53.069  42.672  23.109  0.00  0.00      A
ATOM   3381 HD12 LEU   236      52.490  41.271  24.049  0.00  0.00      A
ATOM   3382 HD13 LEU   236      52.647  42.867  24.808  0.00  0.00      A
ATOM   3383  CD2 LEU   236      54.531  41.288  25.886  0.00  0.00      A
ATOM   3384 HD21 LEU   236      53.988  41.947  26.559  0.00  0.00      A
ATOM   3385 HD22 LEU   236      55.554  41.202  26.245  0.00  0.00      A
ATOM   3386 HD23 LEU   236      54.055  40.308  25.894  0.00  0.00      A
ATOM   3387  C   LEU   236      57.043  39.380  22.762  0.00  0.00      A
ATOM   3388  O   LEU   236      57.573  39.614  21.673  0.00  0.00      A
ATOM   3389  N   PRO   237      56.710  38.123  23.141  0.00  0.00      A
ATOM   3390  CD  PRO   237      56.177  37.737  24.443  0.00  0.00      A
ATOM   3391  HD3 PRO   237      56.719  38.215  25.260  0.00  0.00      A
ATOM   3392  HD2 PRO   237      55.118  37.990  24.496  0.00  0.00      A
ATOM   3393  CG  PRO   237      56.342  36.222  24.542  0.00  0.00      A
ATOM   3394  HG3 PRO   237      57.330  35.988  24.942  0.00  0.00      A
ATOM   3395  HG2 PRO   237      55.561  35.768  25.151  0.00  0.00      A
ATOM   3396  CB  PRO   237      56.255  35.771  23.089  0.00  0.00      A
ATOM   3397  HB3 PRO   237      56.779  34.829  22.930  0.00  0.00      A
ATOM   3398  HB2 PRO   237      55.205  35.677  22.805  0.00  0.00      A
ATOM   3399  CA  PRO   237      56.909  36.922  22.315  0.00  0.00      A
ATOM   3400  HA  PRO   237      57.982  36.746  22.262  0.00  0.00      A
ATOM   3401  C   PRO   237      56.353  36.996  20.881  0.00  0.00      A
ATOM   3402  O   PRO   237      55.417  37.754  20.606  0.00  0.00      A
ATOM   3403  N   GLN   238      56.802  36.092  19.996  0.00  0.00      A
ATOM   3404  H   GLN   238      57.528  35.434  20.241  0.00  0.00      A
ATOM   3405  CA  GLN   238      56.444  36.087  18.630  0.00  0.00      A
ATOM   3406  HA  GLN   238      56.571  37.117  18.299  0.00  0.00      A
ATOM   3407  CB  GLN   238      57.521  35.339  17.816  0.00  0.00      A
ATOM   3408  HB3 GLN   238      58.421  35.867  18.129  0.00  0.00      A
ATOM   3409  HB2 GLN   238      57.315  35.431  16.750  0.00  0.00      A
ATOM   3410  CG  GLN   238      57.617  33.840  18.068  0.00  0.00      A
ATOM   3411  HG3 GLN   238      57.697  33.681  19.143  0.00  0.00      A
ATOM   3412  HG2 GLN   238      56.771  33.349  17.587  0.00  0.00      A
ATOM   3413  CD  GLN   238      58.967  33.270  17.646  0.00  0.00      A
ATOM   3414  OE1 GLN   238      59.854  33.909  17.163  0.00  0.00      A
ATOM   3415  NE2 GLN   238      59.090  31.952  17.807  0.00  0.00      A
ATOM   3416 HE21 GLN   238      58.330  31.428  18.215  0.00  0.00      A
ATOM   3417 HE22 GLN   238      60.004  31.571  18.007  0.00  0.00      A
ATOM   3418  C   GLN   238      55.005  35.608  18.399  0.00  0.00      A
ATOM   3419  O   GLN   238      54.382  34.984  19.262  0.00  0.00      A
ATOM   3420  N   SER   239      54.550  35.789  17.182  0.00  0.00      A
ATOM   3421  H   SER   239      55.048  36.348  16.503  0.00  0.00      A
ATOM   3422  CA  SER   239      53.390  35.153  16.573  0.00  0.00      A
ATOM   3423  HA  SER   239      52.464  35.558  16.980  0.00  0.00      A
ATOM   3424  CB  SER   239      53.365  35.653  15.093  0.00  0.00      A
ATOM   3425  HB3 SER   239      54.288  35.298  14.634  0.00  0.00      A
ATOM   3426  HB2 SER   239      52.609  35.112  14.524  0.00  0.00      A
ATOM   3427  OG  SER   239      53.169  37.046  14.887  0.00  0.00      A
ATOM   3428  HG  SER   239      53.466  37.357  14.029  0.00  0.00      A
ATOM   3429  C   SER   239      53.496  33.563  16.624  0.00  0.00      A
ATOM   3430  O   SER   239      54.247  32.973  15.838  0.00  0.00      A
ATOM   3431  N   ARG   240      52.866  32.898  17.584  0.00  0.00      A
ATOM   3432  H   ARG   240      52.392  33.455  18.281  0.00  0.00      A
ATOM   3433  CA  ARG   240      52.798  31.432  17.746  0.00  0.00      A
ATOM   3434  HA  ARG   240      53.097  30.947  16.817  0.00  0.00      A
ATOM   3435  CB  ARG   240      53.824  31.030  18.871  0.00  0.00      A
ATOM   3436  HB3 ARG   240      54.803  31.318  18.487  0.00  0.00      A
ATOM   3437  HB2 ARG   240      53.911  29.944  18.901  0.00  0.00      A
ATOM   3438  CG  ARG   240      53.504  31.620  20.302  0.00  0.00      A
ATOM   3439  HG3 ARG   240      53.326  32.692  20.374  0.00  0.00      A
ATOM   3440  HG2 ARG   240      52.633  31.087  20.683  0.00  0.00      A
ATOM   3441  CD  ARG   240      54.764  31.349  21.187  0.00  0.00      A
ATOM   3442  HD3 ARG   240      55.092  30.311  21.130  0.00  0.00      A
ATOM   3443  HD2 ARG   240      55.614  31.877  20.755  0.00  0.00      A
ATOM   3444  NE  ARG   240      54.549  31.748  22.597  0.00  0.00      A
ATOM   3445  HE  ARG   240      53.636  31.949  22.981  0.00  0.00      A
ATOM   3446  CZ  ARG   240      55.537  31.985  23.431  0.00  0.00      A
ATOM   3447  NH1 ARG   240      56.745  31.832  23.095  0.00  0.00      A
ATOM   3448 HH11 ARG   240      57.511  31.740  23.747  0.00  0.00      A
ATOM   3449 HH12 ARG   240      56.908  31.413  22.191  0.00  0.00      A
ATOM   3450  NH2 ARG   240      55.278  32.412  24.633  0.00  0.00      A
ATOM   3451 HH21 ARG   240      54.309  32.510  24.904  0.00  0.00      A
ATOM   3452 HH22 ARG   240      56.033  32.552  25.289  0.00  0.00      A
ATOM   3453  C   ARG   240      51.431  30.769  18.039  0.00  0.00      A
ATOM   3454  O   ARG   240      51.367  29.626  18.453  0.00  0.00      A
ATOM   3455  N   ILE   241      50.385  31.557  17.930  0.00  0.00      A
ATOM   3456  H   ILE   241      50.431  32.468  17.497  0.00  0.00      A
ATOM   3457  CA  ILE   241      48.935  31.182  18.278  0.00  0.00      A
ATOM   3458  HA  ILE   241      48.834  30.140  17.972  0.00  0.00      A
ATOM   3459  CB  ILE   241      48.750  31.323  19.796  0.00  0.00      A
ATOM   3460  HB  ILE   241      49.341  30.594  20.350  0.00  0.00      A
ATOM   3461  CG2 ILE   241      49.210  32.726  20.376  0.00  0.00      A
ATOM   3462 HG21 ILE   241      49.109  32.773  21.460  0.00  0.00      A
ATOM   3463 HG22 ILE   241      50.225  32.959  20.056  0.00  0.00      A
ATOM   3464 HG23 ILE   241      48.731  33.624  19.987  0.00  0.00      A
ATOM   3465  CG1 ILE   241      47.310  31.137  20.347  0.00  0.00      A
ATOM   3466 HG13 ILE   241      47.342  31.394  21.406  0.00  0.00      A
ATOM   3467 HG12 ILE   241      46.642  31.782  19.776  0.00  0.00      A
ATOM   3468  CD1 ILE   241      46.756  29.647  20.468  0.00  0.00      A
ATOM   3469 HD11 ILE   241      46.683  29.231  19.463  0.00  0.00      A
ATOM   3470 HD12 ILE   241      45.768  29.571  20.922  0.00  0.00      A
ATOM   3471 HD13 ILE   241      47.407  29.022  21.080  0.00  0.00      A
ATOM   3472  C   ILE   241      48.004  32.005  17.399  0.00  0.00      A
ATOM   3473  O   ILE   241      47.608  33.088  17.754  0.00  0.00      A
ATOM   3474  N   ALA   242      47.600  31.457  16.294  0.00  0.00      A
ATOM   3475  H   ALA   242      47.997  30.565  16.039  0.00  0.00      A
ATOM   3476  CA  ALA   242      46.575  31.930  15.363  0.00  0.00      A
ATOM   3477  HA  ALA   242      46.265  32.957  15.559  0.00  0.00      A
ATOM   3478  CB  ALA   242      47.251  31.764  13.946  0.00  0.00      A
ATOM   3479  HB1 ALA   242      46.559  32.237  13.249  0.00  0.00      A
ATOM   3480  HB2 ALA   242      48.204  32.293  13.923  0.00  0.00      A
ATOM   3481  HB3 ALA   242      47.404  30.710  13.714  0.00  0.00      A
ATOM   3482  C   ALA   242      45.288  31.099  15.338  0.00  0.00      A
ATOM   3483  O   ALA   242      44.357  31.505  14.710  0.00  0.00      A
ATOM   3484  N   ASN   243      45.118  29.965  16.017  0.00  0.00      A
ATOM   3485  H   ASN   243      45.943  29.587  16.460  0.00  0.00      A
ATOM   3486  CA  ASN   243      43.930  29.120  16.142  0.00  0.00      A
ATOM   3487  HA  ASN   243      43.095  29.740  16.469  0.00  0.00      A
ATOM   3488  CB  ASN   243      43.564  28.510  14.807  0.00  0.00      A
ATOM   3489  HB3 ASN   243      42.655  27.933  14.974  0.00  0.00      A
ATOM   3490  HB2 ASN   243      43.427  29.229  13.999  0.00  0.00      A
ATOM   3491  CG  ASN   243      44.614  27.462  14.375  0.00  0.00      A
ATOM   3492  OD1 ASN   243      44.748  26.439  15.042  0.00  0.00      A
ATOM   3493  ND2 ASN   243      45.543  27.906  13.542  0.00  0.00      A
ATOM   3494 HD21 ASN   243      45.477  28.826  13.130  0.00  0.00      A
ATOM   3495 HD22 ASN   243      46.349  27.357  13.278  0.00  0.00      A
ATOM   3496  C   ASN   243      44.200  28.027  17.272  0.00  0.00      A
ATOM   3497  O   ASN   243      45.292  27.947  17.804  0.00  0.00      A
ATOM   3498  N   LEU   244      43.150  27.136  17.629  0.00  0.00      A
ATOM   3499  H   LEU   244      42.336  27.101  17.034  0.00  0.00      A
ATOM   3500  CA  LEU   244      43.208  26.233  18.792  0.00  0.00      A
ATOM   3501  HA  LEU   244      44.008  26.502  19.482  0.00  0.00      A
ATOM   3502  CB  LEU   244      41.786  26.238  19.414  0.00  0.00      A
ATOM   3503  HB3 LEU   244      41.069  25.962  18.641  0.00  0.00      A
ATOM   3504  HB2 LEU   244      41.656  25.402  20.102  0.00  0.00      A
ATOM   3505  CG  LEU   244      41.433  27.662  19.931  0.00  0.00      A
ATOM   3506  HG  LEU   244      41.615  28.276  19.049  0.00  0.00      A
ATOM   3507  CD1 LEU   244      40.044  27.697  20.463  0.00  0.00      A
ATOM   3508 HD11 LEU   244      39.929  27.117  21.379  0.00  0.00      A
ATOM   3509 HD12 LEU   244      39.779  28.749  20.567  0.00  0.00      A
ATOM   3510 HD13 LEU   244      39.391  27.144  19.788  0.00  0.00      A
ATOM   3511  CD2 LEU   244      42.448  28.230  20.935  0.00  0.00      A
ATOM   3512 HD21 LEU   244      43.476  27.933  20.730  0.00  0.00      A
ATOM   3513 HD22 LEU   244      42.188  27.935  21.952  0.00  0.00      A
ATOM   3514 HD23 LEU   244      42.240  29.300  20.895  0.00  0.00      A
ATOM   3515  C   LEU   244      43.635  24.809  18.467  0.00  0.00      A
ATOM   3516  O   LEU   244      43.756  24.039  19.351  0.00  0.00      A
ATOM   3517  N   SER   245      43.844  24.459  17.181  0.00  0.00      A
ATOM   3518  H   SER   245      43.701  25.193  16.503  0.00  0.00      A
ATOM   3519  CA  SER   245      44.164  23.078  16.766  0.00  0.00      A
ATOM   3520  HA  SER   245      43.361  22.464  17.175  0.00  0.00      A
ATOM   3521  CB  SER   245      44.232  22.919  15.264  0.00  0.00      A
ATOM   3522  HB3 SER   245      44.508  21.890  15.033  0.00  0.00      A
ATOM   3523  HB2 SER   245      44.878  23.691  14.847  0.00  0.00      A
ATOM   3524  OG  SER   245      42.882  23.214  14.815  0.00  0.00      A
ATOM   3525  HG  SER   245      42.834  22.779  13.961  0.00  0.00      A
ATOM   3526  C   SER   245      45.544  22.636  17.286  0.00  0.00      A
ATOM   3527  O   SER   245      46.661  23.074  16.926  0.00  0.00      A
ATOM   3528  N   GLY   246      45.482  21.722  18.202  0.00  0.00      A
ATOM   3529  H   GLY   246      44.554  21.370  18.390  0.00  0.00      A
ATOM   3530  CA  GLY   246      46.620  21.067  18.807  0.00  0.00      A
ATOM   3531  HA3 GLY   246      47.515  21.140  18.191  0.00  0.00      A
ATOM   3532  HA2 GLY   246      46.232  20.052  18.887  0.00  0.00      A
ATOM   3533  C   GLY   246      46.939  21.646  20.169  0.00  0.00      A
ATOM   3534  O   GLY   246      47.918  21.128  20.701  0.00  0.00      A
ATOM   3535  N   LEU   247      46.189  22.635  20.722  0.00  0.00      A
ATOM   3536  H   LEU   247      45.523  23.071  20.100  0.00  0.00      A
ATOM   3537  CA  LEU   247      46.646  23.300  21.924  0.00  0.00      A
ATOM   3538  HA  LEU   247      47.724  23.450  21.853  0.00  0.00      A
ATOM   3539  CB  LEU   247      45.769  24.606  21.969  0.00  0.00      A
ATOM   3540  HB3 LEU   247      44.755  24.271  22.188  0.00  0.00      A
ATOM   3541  HB2 LEU   247      45.791  25.122  21.009  0.00  0.00      A
ATOM   3542  CG  LEU   247      46.172  25.738  23.008  0.00  0.00      A
ATOM   3543  HG  LEU   247      46.256  25.359  24.027  0.00  0.00      A
ATOM   3544  CD1 LEU   247      47.428  26.421  22.548  0.00  0.00      A
ATOM   3545 HD11 LEU   247      47.794  27.210  23.204  0.00  0.00      A
ATOM   3546 HD12 LEU   247      48.142  25.598  22.521  0.00  0.00      A
ATOM   3547 HD13 LEU   247      47.203  26.792  21.548  0.00  0.00      A
ATOM   3548  CD2 LEU   247      45.058  26.820  23.256  0.00  0.00      A
ATOM   3549 HD21 LEU   247      45.241  27.369  24.180  0.00  0.00      A
ATOM   3550 HD22 LEU   247      44.932  27.492  22.407  0.00  0.00      A
ATOM   3551 HD23 LEU   247      44.082  26.341  23.328  0.00  0.00      A
ATOM   3552  C   LEU   247      46.345  22.530  23.195  0.00  0.00      A
ATOM   3553  O   LEU   247      45.283  21.917  23.377  0.00  0.00      A
ATOM   3554  N   ARG   248      47.319  22.440  24.089  0.00  0.00      A
ATOM   3555  H   ARG   248      48.188  22.908  23.875  0.00  0.00      A
ATOM   3556  CA  ARG   248      47.274  21.496  25.174  0.00  0.00      A
ATOM   3557  HA  ARG   248      46.538  20.721  24.959  0.00  0.00      A
ATOM   3558  CB  ARG   248      48.670  20.927  25.475  0.00  0.00      A
ATOM   3559  HB3 ARG   248      49.342  21.759  25.682  0.00  0.00      A
ATOM   3560  HB2 ARG   248      48.610  20.140  26.227  0.00  0.00      A
ATOM   3561  CG  ARG   248      49.248  20.195  24.276  0.00  0.00      A
ATOM   3562  HG3 ARG   248      49.203  20.919  23.463  0.00  0.00      A
ATOM   3563  HG2 ARG   248      48.706  19.269  24.086  0.00  0.00      A
ATOM   3564  CD  ARG   248      50.755  19.811  24.506  0.00  0.00      A
ATOM   3565  HD3 ARG   248      51.168  19.139  23.754  0.00  0.00      A
ATOM   3566  HD2 ARG   248      50.859  19.279  25.452  0.00  0.00      A
ATOM   3567  NE  ARG   248      51.589  21.020  24.651  0.00  0.00      A
ATOM   3568  HE  ARG   248      51.326  21.879  24.188  0.00  0.00      A
ATOM   3569  CZ  ARG   248      52.815  21.002  25.168  0.00  0.00      A
ATOM   3570  NH1 ARG   248      53.420  19.882  25.592  0.00  0.00      A
ATOM   3571 HH11 ARG   248      53.040  18.990  25.307  0.00  0.00      A
ATOM   3572 HH12 ARG   248      54.395  20.011  25.823  0.00  0.00      A
ATOM   3573  NH2 ARG   248      53.466  22.105  25.258  0.00  0.00      A
ATOM   3574 HH21 ARG   248      54.428  22.112  25.564  0.00  0.00      A
ATOM   3575 HH22 ARG   248      53.115  22.970  24.873  0.00  0.00      A
ATOM   3576  C   ARG   248      46.778  22.269  26.387  0.00  0.00      A
ATOM   3577  O   ARG   248      47.514  23.164  26.829  0.00  0.00      A
ATOM   3578  N   ILE   249      45.629  21.910  26.975  0.00  0.00      A
ATOM   3579  H   ILE   249      45.044  21.191  26.574  0.00  0.00      A
ATOM   3580  CA  ILE   249      45.055  22.610  28.140  0.00  0.00      A
ATOM   3581  HA  ILE   249      45.771  23.383  28.420  0.00  0.00      A
ATOM   3582  CB  ILE   249      43.686  23.250  27.673  0.00  0.00      A
ATOM   3583  HB  ILE   249      43.176  22.442  27.147  0.00  0.00      A
ATOM   3584  CG2 ILE   249      42.869  23.825  28.825  0.00  0.00      A
ATOM   3585 HG21 ILE   249      42.453  23.051  29.470  0.00  0.00      A
ATOM   3586 HG22 ILE   249      43.388  24.600  29.389  0.00  0.00      A
ATOM   3587 HG23 ILE   249      41.919  24.166  28.413  0.00  0.00      A
ATOM   3588  CG1 ILE   249      43.849  24.359  26.567  0.00  0.00      A
ATOM   3589 HG13 ILE   249      44.548  23.964  25.829  0.00  0.00      A
ATOM   3590 HG12 ILE   249      44.337  25.203  27.056  0.00  0.00      A
ATOM   3591  CD1 ILE   249      42.618  24.803  25.853  0.00  0.00      A
ATOM   3592 HD11 ILE   249      41.789  25.104  26.495  0.00  0.00      A
ATOM   3593 HD12 ILE   249      42.122  23.944  25.400  0.00  0.00      A
ATOM   3594 HD13 ILE   249      42.884  25.533  25.089  0.00  0.00      A
ATOM   3595  C   ILE   249      44.982  21.612  29.315  0.00  0.00      A
ATOM   3596  O   ILE   249      44.607  20.498  29.079  0.00  0.00      A
ATOM   3597  N   LEU   250      45.058  22.173  30.526  0.00  0.00      A
ATOM   3598  H   LEU   250      45.391  23.131  30.561  0.00  0.00      A
ATOM   3599  CA  LEU   250      44.685  21.560  31.801  0.00  0.00      A
ATOM   3600  HA  LEU   250      44.499  20.503  31.639  0.00  0.00      A
ATOM   3601  CB  LEU   250      45.870  21.696  32.778  0.00  0.00      A
ATOM   3602  HB3 LEU   250      46.076  22.757  32.902  0.00  0.00      A
ATOM   3603  HB2 LEU   250      46.753  21.237  32.333  0.00  0.00      A
ATOM   3604  CG  LEU   250      45.635  21.077  34.172  0.00  0.00      A
ATOM   3605  HG  LEU   250      44.677  21.409  34.570  0.00  0.00      A
ATOM   3606  CD1 LEU   250      45.662  19.549  34.144  0.00  0.00      A
ATOM   3607 HD11 LEU   250      46.626  19.194  33.779  0.00  0.00      A
ATOM   3608 HD12 LEU   250      44.878  19.176  33.493  0.00  0.00      A
ATOM   3609 HD13 LEU   250      45.489  19.161  35.147  0.00  0.00      A
ATOM   3610  CD2 LEU   250      46.730  21.527  35.136  0.00  0.00      A
ATOM   3611 HD21 LEU   250      46.712  22.612  35.229  0.00  0.00      A
ATOM   3612 HD22 LEU   250      47.702  21.213  34.759  0.00  0.00      A
ATOM   3613 HD23 LEU   250      46.556  21.090  36.119  0.00  0.00      A
ATOM   3614  C   LEU   250      43.412  22.233  32.357  0.00  0.00      A
ATOM   3615  O   LEU   250      43.432  23.409  32.714  0.00  0.00      A
ATOM   3616  N   LEU   251      42.308  21.494  32.446  0.00  0.00      A
ATOM   3617  H   LEU   251      42.385  20.524  32.161  0.00  0.00      A
ATOM   3618  CA  LEU   251      41.076  21.888  33.136  0.00  0.00      A
ATOM   3619  HA  LEU   251      40.912  22.958  33.003  0.00  0.00      A
ATOM   3620  CB  LEU   251      39.903  21.124  32.493  0.00  0.00      A
ATOM   3621  HB3 LEU   251      40.169  20.067  32.441  0.00  0.00      A
ATOM   3622  HB2 LEU   251      39.781  21.497  31.479  0.00  0.00      A
ATOM   3623  CG  LEU   251      38.544  21.240  33.205  0.00  0.00      A
ATOM   3624  HG  LEU   251      38.635  20.883  34.230  0.00  0.00      A
ATOM   3625  CD1 LEU   251      38.023  22.678  33.216  0.00  0.00      A
ATOM   3626 HD11 LEU   251      37.049  22.701  33.704  0.00  0.00      A
ATOM   3627 HD12 LEU   251      37.920  23.048  32.197  0.00  0.00      A
ATOM   3628 HD13 LEU   251      38.706  23.324  33.765  0.00  0.00      A
ATOM   3629  CD2 LEU   251      37.521  20.362  32.484  0.00  0.00      A
ATOM   3630 HD21 LEU   251      37.913  19.357  32.344  0.00  0.00      A
ATOM   3631 HD22 LEU   251      36.623  20.289  33.094  0.00  0.00      A
ATOM   3632 HD23 LEU   251      37.275  20.782  31.508  0.00  0.00      A
ATOM   3633  C   LEU   251      41.203  21.593  34.639  0.00  0.00      A
ATOM   3634  O   LEU   251      41.214  20.433  35.056  0.00  0.00      A
ATOM   3635  N   LEU   252      41.165  22.634  35.467  0.00  0.00      A
ATOM   3636  H   LEU   252      41.092  23.563  35.058  0.00  0.00      A
ATOM   3637  CA  LEU   252      41.381  22.547  36.911  0.00  0.00      A
ATOM   3638  HA  LEU   252      41.573  21.506  37.178  0.00  0.00      A
ATOM   3639  CB  LEU   252      42.656  23.344  37.269  0.00  0.00      A
ATOM   3640  HB3 LEU   252      42.410  24.399  37.383  0.00  0.00      A
ATOM   3641  HB2 LEU   252      43.357  23.263  36.436  0.00  0.00      A
ATOM   3642  CG  LEU   252      43.396  22.845  38.523  0.00  0.00      A
ATOM   3643  HG  LEU   252      43.702  21.810  38.365  0.00  0.00      A
ATOM   3644  CD1 LEU   252      44.652  23.691  38.741  0.00  0.00      A
ATOM   3645 HD11 LEU   252      45.315  23.598  37.880  0.00  0.00      A
ATOM   3646 HD12 LEU   252      44.381  24.739  38.877  0.00  0.00      A
ATOM   3647 HD13 LEU   252      45.178  23.347  39.630  0.00  0.00      A
ATOM   3648  CD2 LEU   252      42.558  22.913  39.800  0.00  0.00      A
ATOM   3649 HD21 LEU   252      43.164  22.607  40.653  0.00  0.00      A
ATOM   3650 HD22 LEU   252      41.708  22.239  39.731  0.00  0.00      A
ATOM   3651 HD23 LEU   252      42.211  23.934  39.961  0.00  0.00      A
ATOM   3652  C   LEU   252      40.108  22.979  37.657  0.00  0.00      A
ATOM   3653  O   LEU   252      39.913  24.157  37.957  0.00  0.00      A
ATOM   3654  N   THR   253      39.198  22.023  37.887  0.00  0.00      A
ATOM   3655  H   THR   253      39.377  21.103  37.501  0.00  0.00      A
ATOM   3656  CA  THR   253      37.862  22.267  38.473  0.00  0.00      A
ATOM   3657  HA  THR   253      37.886  23.212  39.014  0.00  0.00      A
ATOM   3658  CB  THR   253      36.773  22.394  37.397  0.00  0.00      A
ATOM   3659  HB  THR   253      35.802  22.447  37.889  0.00  0.00      A
ATOM   3660  CG2 THR   253      36.916  23.643  36.533  0.00  0.00      A
ATOM   3661 HG21 THR   253      37.867  23.631  36.005  0.00  0.00      A
ATOM   3662 HG22 THR   253      36.101  23.675  35.811  0.00  0.00      A
ATOM   3663 HG23 THR   253      36.862  24.528  37.164  0.00  0.00      A
ATOM   3664  OG1 THR   253      36.779  21.266  36.560  0.00  0.00      A
ATOM   3665  HG1 THR   253      35.957  20.781  36.753  0.00  0.00      A
ATOM   3666  C   THR   253      37.378  21.215  39.478  0.00  0.00      A
ATOM   3667  O   THR   253      36.597  21.593  40.358  0.00  0.00      A
ATOM   3668  N   ALA   254      37.976  20.011  39.550  0.00  0.00      A
ATOM   3669  H   ALA   254      38.697  19.749  38.894  0.00  0.00      A
ATOM   3670  CA  ALA   254      37.615  19.040  40.564  0.00  0.00      A
ATOM   3671  HA  ALA   254      36.807  19.408  41.198  0.00  0.00      A
ATOM   3672  CB  ALA   254      37.112  17.844  39.688  0.00  0.00      A
ATOM   3673  HB1 ALA   254      37.856  17.320  39.086  0.00  0.00      A
ATOM   3674  HB2 ALA   254      36.678  17.150  40.408  0.00  0.00      A
ATOM   3675  HB3 ALA   254      36.403  18.198  38.939  0.00  0.00      A
ATOM   3676  C   ALA   254      38.707  18.605  41.514  0.00  0.00      A
ATOM   3677  O   ALA   254      38.731  17.449  41.977  0.00  0.00      A
ATOM   3678  N   HID   255      39.665  19.503  41.765  0.00  0.00      A
ATOM   3679  H   HID   255      39.586  20.403  41.321  0.00  0.00      A
ATOM   3680  CA  HID   255      40.712  19.356  42.782  0.00  0.00      A
ATOM   3681  HA  HID   255      41.215  18.403  42.617  0.00  0.00      A
ATOM   3682  CB  HID   255      41.729  20.496  42.561  0.00  0.00      A
ATOM   3683  HB3 HID   255      42.107  20.420  41.541  0.00  0.00      A
ATOM   3684  HB2 HID   255      41.219  21.455  42.650  0.00  0.00      A
ATOM   3685  CG  HID   255      42.918  20.506  43.494  0.00  0.00      A
ATOM   3686  ND1 HID   255      42.924  20.933  44.800  0.00  0.00      A
ATOM   3687  HD1 HID   255      42.118  21.256  45.338  0.00  0.00      A
ATOM   3688  CE1 HID   255      44.142  20.717  45.315  0.00  0.00      A
ATOM   3689  HE1 HID   255      44.411  20.909  46.348  0.00  0.00      A
ATOM   3690  NE2 HID   255      44.967  20.206  44.379  0.00  0.00      A
ATOM   3691  CD2 HID   255      44.187  20.073  43.216  0.00  0.00      A
ATOM   3692  HD2 HID   255      44.516  19.662  42.269  0.00  0.00      A
ATOM   3693  C   HID   255      40.093  19.372  44.204  0.00  0.00      A
ATOM   3694  O   HID   255      39.051  20.014  44.402  0.00  0.00      A
ATOM   3695  N   PRO   256      40.647  18.631  45.184  0.00  0.00      A
ATOM   3696  CD  PRO   256      41.746  17.685  45.042  0.00  0.00      A
ATOM   3697  HD3 PRO   256      42.603  18.116  44.528  0.00  0.00      A
ATOM   3698  HD2 PRO   256      41.396  16.802  44.504  0.00  0.00      A
ATOM   3699  CG  PRO   256      42.137  17.294  46.462  0.00  0.00      A
ATOM   3700  HG3 PRO   256      42.542  16.283  46.502  0.00  0.00      A
ATOM   3701  HG2 PRO   256      42.846  18.022  46.859  0.00  0.00      A
ATOM   3702  CB  PRO   256      40.816  17.404  47.214  0.00  0.00      A
ATOM   3703  HB3 PRO   256      40.227  16.505  47.030  0.00  0.00      A
ATOM   3704  HB2 PRO   256      40.970  17.550  48.284  0.00  0.00      A
ATOM   3705  CA  PRO   256      40.125  18.598  46.555  0.00  0.00      A
ATOM   3706  HA  PRO   256      39.058  18.402  46.518  0.00  0.00      A
ATOM   3707  C   PRO   256      40.357  19.905  47.338  0.00  0.00      A
ATOM   3708  O   PRO   256      41.188  20.726  46.961  0.00  0.00      A
ATOM   3709  N   GLU   257      39.613  20.108  48.434  0.00  0.00      A
ATOM   3710  H   GLU   257      38.970  19.362  48.681  0.00  0.00      A
ATOM   3711  CA  GLU   257      39.582  21.304  49.313  0.00  0.00      A
ATOM   3712  HA  GLU   257      38.806  21.117  50.050  0.00  0.00      A
ATOM   3713  CB  GLU   257      40.917  21.400  50.085  0.00  0.00      A
ATOM   3714  HB3 GLU   257      41.216  20.401  50.408  0.00  0.00      A
ATOM   3715  HB2 GLU   257      41.685  21.768  49.404  0.00  0.00      A
ATOM   3716  CG  GLU   257      40.903  22.317  51.319  0.00  0.00      A
ATOM   3717  HG3 GLU   257      41.925  22.397  51.696  0.00  0.00      A
ATOM   3718  HG2 GLU   257      40.591  23.315  51.011  0.00  0.00      A
ATOM   3719  CD  GLU   257      40.003  21.815  52.458  0.00  0.00      A
ATOM   3720  OE1 GLU   257      40.086  20.625  52.852  0.00  0.00      A
ATOM   3721  OE2 GLU   257      39.188  22.605  52.985  0.00  0.00      A
ATOM   3722  C   GLU   257      39.174  22.645  48.647  0.00  0.00      A
ATOM   3723  O   GLU   257      38.530  23.485  49.284  0.00  0.00      A
ATOM   3724  N   THR   258      39.384  22.800  47.339  0.00  0.00      A
ATOM   3725  H   THR   258      39.938  22.081  46.883  0.00  0.00      A
ATOM   3726  CA  THR   258      38.991  23.934  46.488  0.00  0.00      A
ATOM   3727  HA  THR   258      39.063  24.852  47.070  0.00  0.00      A
ATOM   3728  CB  THR   258      39.959  24.068  45.299  0.00  0.00      A
ATOM   3729  HB  THR   258      39.538  24.739  44.554  0.00  0.00      A
ATOM   3730  CG2 THR   258      41.308  24.628  45.748  0.00  0.00      A
ATOM   3731 HG21 THR   258      41.161  25.604  46.210  0.00  0.00      A
ATOM   3732 HG22 THR   258      41.779  23.954  46.464  0.00  0.00      A
ATOM   3733 HG23 THR   258      41.957  24.739  44.880  0.00  0.00      A
ATOM   3734  OG1 THR   258      40.216  22.808  44.720  0.00  0.00      A
ATOM   3735  HG1 THR   258      39.365  22.453  44.433  0.00  0.00      A
ATOM   3736  C   THR   258      37.536  23.822  46.009  0.00  0.00      A
ATOM   3737  O   THR   258      37.244  23.245  44.957  0.00  0.00      A
ATOM   3738  N   VAL   259      36.610  24.202  46.891  0.00  0.00      A
ATOM   3739  H   VAL   259      36.943  24.541  47.783  0.00  0.00      A
ATOM   3740  CA  VAL   259      35.147  24.245  46.674  0.00  0.00      A
ATOM   3741  HA  VAL   259      34.834  23.308  46.212  0.00  0.00      A
ATOM   3742  CB  VAL   259      34.413  24.376  48.026  0.00  0.00      A
ATOM   3743  HB  VAL   259      33.349  24.508  47.837  0.00  0.00      A
ATOM   3744  CG1 VAL   259      34.581  23.092  48.847  0.00  0.00      A
ATOM   3745 HG11 VAL   259      34.203  22.242  48.280  0.00  0.00      A
ATOM   3746 HG12 VAL   259      34.007  23.176  49.769  0.00  0.00      A
ATOM   3747 HG13 VAL   259      35.629  22.925  49.097  0.00  0.00      A
ATOM   3748  CG2 VAL   259      34.885  25.566  48.876  0.00  0.00      A
ATOM   3749 HG21 VAL   259      34.747  26.496  48.325  0.00  0.00      A
ATOM   3750 HG22 VAL   259      34.295  25.617  49.791  0.00  0.00      A
ATOM   3751 HG23 VAL   259      35.935  25.467  49.149  0.00  0.00      A
ATOM   3752  C   VAL   259      34.706  25.376  45.729  0.00  0.00      A
ATOM   3753  O   VAL   259      35.429  26.366  45.559  0.00  0.00      A
ATOM   3754  N   ALA   260      33.492  25.284  45.167  0.00  0.00      A
ATOM   3755  H   ALA   260      32.918  24.470  45.376  0.00  0.00      A
ATOM   3756  CA  ALA   260      32.970  26.283  44.227  0.00  0.00      A
ATOM   3757  HA  ALA   260      33.298  27.270  44.555  0.00  0.00      A
ATOM   3758  CB  ALA   260      33.588  26.005  42.849  0.00  0.00      A
ATOM   3759  HB1 ALA   260      34.674  26.074  42.902  0.00  0.00      A
ATOM   3760  HB2 ALA   260      33.231  26.738  42.125  0.00  0.00      A
ATOM   3761  HB3 ALA   260      33.307  25.005  42.516  0.00  0.00      A
ATOM   3762  C   ALA   260      31.431  26.335  44.101  0.00  0.00      A
ATOM   3763  O   ALA   260      30.709  25.357  44.313  0.00  0.00      A
ATOM   3764  N   ASP   261      30.951  27.471  43.596  0.00  0.00      A
ATOM   3765  H   ASP   261      31.622  28.223  43.474  0.00  0.00      A
ATOM   3766  CA  ASP   261      29.654  27.674  42.951  0.00  0.00      A
ATOM   3767  HA  ASP   261      28.854  27.389  43.634  0.00  0.00      A
ATOM   3768  CB  ASP   261      29.516  29.168  42.641  0.00  0.00      A
ATOM   3769  HB3 ASP   261      29.491  29.727  43.576  0.00  0.00      A
ATOM   3770  HB2 ASP   261      30.384  29.502  42.070  0.00  0.00      A
ATOM   3771  CG  ASP   261      28.250  29.457  41.844  0.00  0.00      A
ATOM   3772  OD1 ASP   261      28.358  29.698  40.626  0.00  0.00      A
ATOM   3773  OD2 ASP   261      27.150  29.434  42.447  0.00  0.00      A
ATOM   3774  C   ASP   261      29.517  26.848  41.661  0.00  0.00      A
ATOM   3775  O   ASP   261      30.342  26.937  40.750  0.00  0.00      A
ATOM   3776  N   SER   262      28.414  26.112  41.540  0.00  0.00      A
ATOM   3777  H   SER   262      27.715  26.122  42.268  0.00  0.00      A
ATOM   3778  CA  SER   262      28.179  25.194  40.428  0.00  0.00      A
ATOM   3779  HA  SER   262      29.088  24.611  40.271  0.00  0.00      A
ATOM   3780  CB  SER   262      27.079  24.202  40.813  0.00  0.00      A
ATOM   3781  HB3 SER   262      26.807  23.587  39.957  0.00  0.00      A
ATOM   3782  HB2 SER   262      27.453  23.553  41.605  0.00  0.00      A
ATOM   3783  OG  SER   262      25.938  24.885  41.288  0.00  0.00      A
ATOM   3784  HG  SER   262      25.288  24.203  41.559  0.00  0.00      A
ATOM   3785  C   SER   262      27.866  25.888  39.096  0.00  0.00      A
ATOM   3786  O   SER   262      28.413  25.465  38.084  0.00  0.00      A
ATOM   3787  N   ALA   263      27.174  27.035  39.065  0.00  0.00      A
ATOM   3788  H   ALA   263      26.801  27.403  39.929  0.00  0.00      A
ATOM   3789  CA  ALA   263      26.983  27.808  37.823  0.00  0.00      A
ATOM   3790  HA  ALA   263      26.567  27.149  37.060  0.00  0.00      A
ATOM   3791  CB  ALA   263      25.968  28.924  38.082  0.00  0.00      A
ATOM   3792  HB1 ALA   263      26.332  29.601  38.856  0.00  0.00      A
ATOM   3793  HB2 ALA   263      25.023  28.481  38.394  0.00  0.00      A
ATOM   3794  HB3 ALA   263      25.802  29.486  37.161  0.00  0.00      A
ATOM   3795  C   ALA   263      28.300  28.380  37.254  0.00  0.00      A
ATOM   3796  O   ALA   263      28.528  28.371  36.040  0.00  0.00      A
ATOM   3797  N   THR   264      29.228  28.749  38.140  0.00  0.00      A
ATOM   3798  H   THR   264      28.945  28.779  39.117  0.00  0.00      A
ATOM   3799  CA  THR   264      30.600  29.156  37.803  0.00  0.00      A
ATOM   3800  HA  THR   264      30.559  29.930  37.041  0.00  0.00      A
ATOM   3801  CB  THR   264      31.296  29.750  39.040  0.00  0.00      A
ATOM   3802  HB  THR   264      31.379  28.990  39.815  0.00  0.00      A
ATOM   3803  CG2 THR   264      32.696  30.292  38.745  0.00  0.00      A
ATOM   3804 HG21 THR   264      33.365  29.478  38.466  0.00  0.00      A
ATOM   3805 HG22 THR   264      33.090  30.781  39.635  0.00  0.00      A
ATOM   3806 HG23 THR   264      32.650  31.014  37.932  0.00  0.00      A
ATOM   3807  OG1 THR   264      30.539  30.829  39.544  0.00  0.00      A
ATOM   3808  HG1 THR   264      29.696  30.459  39.888  0.00  0.00      A
ATOM   3809  C   THR   264      31.409  27.990  37.228  0.00  0.00      A
ATOM   3810  O   THR   264      31.988  28.121  36.148  0.00  0.00      A
ATOM   3811  N   ILE   265      31.326  26.801  37.838  0.00  0.00      A
ATOM   3812  H   ILE   265      30.816  26.736  38.715  0.00  0.00      A
ATOM   3813  CA  ILE   265      31.937  25.583  37.282  0.00  0.00      A
ATOM   3814  HA  ILE   265      32.968  25.818  37.019  0.00  0.00      A
ATOM   3815  CB  ILE   265      31.965  24.439  38.322  0.00  0.00      A
ATOM   3816  HB  ILE   265      30.941  24.251  38.648  0.00  0.00      A
ATOM   3817  CG2 ILE   265      32.502  23.137  37.702  0.00  0.00      A
ATOM   3818 HG21 ILE   265      32.641  22.388  38.476  0.00  0.00      A
ATOM   3819 HG22 ILE   265      33.449  23.308  37.189  0.00  0.00      A
ATOM   3820 HG23 ILE   265      31.784  22.732  36.993  0.00  0.00      A
ATOM   3821  CG1 ILE   265      32.798  24.792  39.577  0.00  0.00      A
ATOM   3822 HG13 ILE   265      32.669  23.997  40.312  0.00  0.00      A
ATOM   3823 HG12 ILE   265      32.405  25.703  40.020  0.00  0.00      A
ATOM   3824  CD1 ILE   265      34.304  24.993  39.351  0.00  0.00      A
ATOM   3825 HD11 ILE   265      34.766  24.062  39.030  0.00  0.00      A
ATOM   3826 HD12 ILE   265      34.773  25.302  40.285  0.00  0.00      A
ATOM   3827 HD13 ILE   265      34.475  25.764  38.603  0.00  0.00      A
ATOM   3828  C   ILE   265      31.275  25.138  35.969  0.00  0.00      A
ATOM   3829  O   ILE   265      32.003  24.784  35.040  0.00  0.00      A
ATOM   3830  N   SER   266      29.960  25.322  35.777  0.00  0.00      A
ATOM   3831  H   SER   266      29.327  25.678  36.479  0.00  0.00      A
ATOM   3832  CA  SER   266      29.288  25.105  34.473  0.00  0.00      A
ATOM   3833  HA  SER   266      29.407  24.065  34.169  0.00  0.00      A
ATOM   3834  CB  SER   266      27.766  25.377  34.513  0.00  0.00      A
ATOM   3835  HB3 SER   266      27.373  25.271  33.502  0.00  0.00      A
ATOM   3836  HB2 SER   266      27.635  26.404  34.855  0.00  0.00      A
ATOM   3837  OG  SER   266      27.055  24.503  35.491  0.00  0.00      A
ATOM   3838  HG  SER   266      27.061  23.612  35.135  0.00  0.00      A
ATOM   3839  C   SER   266      29.849  25.934  33.348  0.00  0.00      A
ATOM   3840  O   SER   266      29.883  25.539  32.209  0.00  0.00      A
ATOM   3841  N   ALA   267      30.240  27.176  33.662  0.00  0.00      A
ATOM   3842  H   ALA   267      30.135  27.483  34.621  0.00  0.00      A
ATOM   3843  CA  ALA   267      30.785  28.129  32.698  0.00  0.00      A
ATOM   3844  HA  ALA   267      30.201  28.070  31.777  0.00  0.00      A
ATOM   3845  CB  ALA   267      30.627  29.542  33.270  0.00  0.00      A
ATOM   3846  HB1 ALA   267      29.596  29.709  33.585  0.00  0.00      A
ATOM   3847  HB2 ALA   267      30.877  30.279  32.508  0.00  0.00      A
ATOM   3848  HB3 ALA   267      31.288  29.673  34.126  0.00  0.00      A
ATOM   3849  C   ALA   267      32.254  27.831  32.345  0.00  0.00      A
ATOM   3850  O   ALA   267      32.603  27.815  31.166  0.00  0.00      A
ATOM   3851  N   VAL   268      33.096  27.486  33.330  0.00  0.00      A
ATOM   3852  H   VAL   268      32.749  27.510  34.284  0.00  0.00      A
ATOM   3853  CA  VAL   268      34.500  27.082  33.094  0.00  0.00      A
ATOM   3854  HA  VAL   268      34.984  27.852  32.494  0.00  0.00      A
ATOM   3855  CB  VAL   268      35.275  26.959  34.424  0.00  0.00      A
ATOM   3856  HB  VAL   268      34.741  26.277  35.087  0.00  0.00      A
ATOM   3857  CG1 VAL   268      36.706  26.433  34.239  0.00  0.00      A
ATOM   3858 HG11 VAL   268      37.220  26.416  35.198  0.00  0.00      A
ATOM   3859 HG12 VAL   268      36.691  25.415  33.849  0.00  0.00      A
ATOM   3860 HG13 VAL   268      37.258  27.070  33.548  0.00  0.00      A
ATOM   3861  CG2 VAL   268      35.385  28.328  35.113  0.00  0.00      A
ATOM   3862 HG21 VAL   268      35.948  29.021  34.489  0.00  0.00      A
ATOM   3863 HG22 VAL   268      34.396  28.743  35.300  0.00  0.00      A
ATOM   3864 HG23 VAL   268      35.888  28.215  36.072  0.00  0.00      A
ATOM   3865  C   VAL   268      34.585  25.778  32.289  0.00  0.00      A
ATOM   3866  O   VAL   268      35.307  25.712  31.294  0.00  0.00      A
ATOM   3867  N   GLU   269      33.748  24.787  32.609  0.00  0.00      A
ATOM   3868  H   GLU   269      33.163  24.851  33.430  0.00  0.00      A
ATOM   3869  CA  GLU   269      33.620  23.556  31.866  0.00  0.00      A
ATOM   3870  HA  GLU   269      34.626  23.214  31.624  0.00  0.00      A
ATOM   3871  CB  GLU   269      32.928  22.392  32.627  0.00  0.00      A
ATOM   3872  HB3 GLU   269      32.215  22.869  33.299  0.00  0.00      A
ATOM   3873  HB2 GLU   269      32.535  21.727  31.858  0.00  0.00      A
ATOM   3874  CG  GLU   269      34.067  21.768  33.376  0.00  0.00      A
ATOM   3875  HG3 GLU   269      34.550  22.484  34.041  0.00  0.00      A
ATOM   3876  HG2 GLU   269      34.844  21.576  32.637  0.00  0.00      A
ATOM   3877  CD  GLU   269      33.680  20.464  34.170  0.00  0.00      A
ATOM   3878  OE1 GLU   269      34.094  19.334  33.763  0.00  0.00      A
ATOM   3879  OE2 GLU   269      33.002  20.606  35.210  0.00  0.00      A
ATOM   3880  C   GLU   269      33.030  23.861  30.468  0.00  0.00      A
ATOM   3881  O   GLU   269      33.661  23.380  29.526  0.00  0.00      A
ATOM   3882  N   ARG   270      31.920  24.563  30.242  0.00  0.00      A
ATOM   3883  H   ARG   270      31.407  24.850  31.064  0.00  0.00      A
ATOM   3884  CA  ARG   270      31.460  24.979  28.884  0.00  0.00      A
ATOM   3885  HA  ARG   270      31.182  24.168  28.210  0.00  0.00      A
ATOM   3886  CB  ARG   270      30.224  25.929  29.098  0.00  0.00      A
ATOM   3887  HB3 ARG   270      30.533  26.849  29.595  0.00  0.00      A
ATOM   3888  HB2 ARG   270      29.533  25.408  29.759  0.00  0.00      A
ATOM   3889  CG  ARG   270      29.587  26.147  27.698  0.00  0.00      A
ATOM   3890  HG3 ARG   270      29.589  25.214  27.134  0.00  0.00      A
ATOM   3891  HG2 ARG   270      30.249  26.847  27.188  0.00  0.00      A
ATOM   3892  CD  ARG   270      28.124  26.622  27.648  0.00  0.00      A
ATOM   3893  HD3 ARG   270      27.545  25.897  28.220  0.00  0.00      A
ATOM   3894  HD2 ARG   270      27.709  26.649  26.641  0.00  0.00      A
ATOM   3895  NE  ARG   270      27.924  27.997  28.252  0.00  0.00      A
ATOM   3896  HE  ARG   270      27.645  28.028  29.222  0.00  0.00      A
ATOM   3897  CZ  ARG   270      28.166  29.109  27.610  0.00  0.00      A
ATOM   3898  NH1 ARG   270      28.455  29.177  26.366  0.00  0.00      A
ATOM   3899 HH11 ARG   270      28.329  30.086  25.947  0.00  0.00      A
ATOM   3900 HH12 ARG   270      28.502  28.318  25.836  0.00  0.00      A
ATOM   3901  NH2 ARG   270      28.175  30.218  28.241  0.00  0.00      A
ATOM   3902 HH21 ARG   270      27.849  30.218  29.198  0.00  0.00      A
ATOM   3903 HH22 ARG   270      28.804  30.908  27.855  0.00  0.00      A
ATOM   3904  C   ARG   270      32.588  25.701  28.071  0.00  0.00      A
ATOM   3905  O   ARG   270      32.672  25.369  26.879  0.00  0.00      A
ATOM   3906  N   ALA   271      33.385  26.629  28.677  0.00  0.00      A
ATOM   3907  H   ALA   271      33.153  26.870  29.630  0.00  0.00      A
ATOM   3908  CA  ALA   271      34.427  27.195  27.939  0.00  0.00      A
ATOM   3909  HA  ALA   271      34.024  27.802  27.128  0.00  0.00      A
ATOM   3910  CB  ALA   271      35.090  28.242  28.862  0.00  0.00      A
ATOM   3911  HB1 ALA   271      35.883  28.750  28.313  0.00  0.00      A
ATOM   3912  HB2 ALA   271      35.503  27.704  29.716  0.00  0.00      A
ATOM   3913  HB3 ALA   271      34.408  28.997  29.253  0.00  0.00      A
ATOM   3914  C   ALA   271      35.416  26.171  27.379  0.00  0.00      A
ATOM   3915  O   ALA   271      35.692  26.185  26.219  0.00  0.00      A
ATOM   3916  N   ALA   272      35.809  25.257  28.237  0.00  0.00      A
ATOM   3917  H   ALA   272      35.388  25.276  29.155  0.00  0.00      A
ATOM   3918  CA  ALA   272      36.618  24.062  27.927  0.00  0.00      A
ATOM   3919  HA  ALA   272      37.583  24.430  27.579  0.00  0.00      A
ATOM   3920  CB  ALA   272      36.932  23.298  29.236  0.00  0.00      A
ATOM   3921  HB1 ALA   272      37.372  23.951  29.990  0.00  0.00      A
ATOM   3922  HB2 ALA   272      36.143  22.660  29.635  0.00  0.00      A
ATOM   3923  HB3 ALA   272      37.570  22.461  28.950  0.00  0.00      A
ATOM   3924  C   ALA   272      35.975  23.143  26.908  0.00  0.00      A
ATOM   3925  O   ALA   272      36.637  22.502  26.108  0.00  0.00      A
ATOM   3926  N   ALA   273      34.634  22.984  26.954  0.00  0.00      A
ATOM   3927  H   ALA   273      34.223  23.218  27.847  0.00  0.00      A
ATOM   3928  CA  ALA   273      33.848  22.231  25.982  0.00  0.00      A
ATOM   3929  HA  ALA   273      34.275  21.229  25.954  0.00  0.00      A
ATOM   3930  CB  ALA   273      32.444  22.070  26.538  0.00  0.00      A
ATOM   3931  HB1 ALA   273      32.046  21.160  26.090  0.00  0.00      A
ATOM   3932  HB2 ALA   273      31.855  22.974  26.383  0.00  0.00      A
ATOM   3933  HB3 ALA   273      32.415  22.027  27.627  0.00  0.00      A
ATOM   3934  C   ALA   273      33.971  22.933  24.608  0.00  0.00      A
ATOM   3935  O   ALA   273      34.091  22.178  23.659  0.00  0.00      A
ATOM   3936  N   ALA   274      33.766  24.250  24.574  0.00  0.00      A
ATOM   3937  H   ALA   274      33.673  24.774  25.432  0.00  0.00      A
ATOM   3938  CA  ALA   274      33.949  24.993  23.292  0.00  0.00      A
ATOM   3939  HA  ALA   274      33.242  24.589  22.568  0.00  0.00      A
ATOM   3940  CB  ALA   274      33.441  26.437  23.563  0.00  0.00      A
ATOM   3941  HB1 ALA   274      32.487  26.489  24.088  0.00  0.00      A
ATOM   3942  HB2 ALA   274      34.106  26.992  24.223  0.00  0.00      A
ATOM   3943  HB3 ALA   274      33.306  26.994  22.636  0.00  0.00      A
ATOM   3944  C   ALA   274      35.377  24.861  22.748  0.00  0.00      A
ATOM   3945  O   ALA   274      35.584  24.789  21.542  0.00  0.00      A
ATOM   3946  N   CYS   275      36.377  24.765  23.664  0.00  0.00      A
ATOM   3947  H   CYS   275      36.177  24.984  24.630  0.00  0.00      A
ATOM   3948  CA  CYS   275      37.772  24.358  23.264  0.00  0.00      A
ATOM   3949  HA  CYS   275      38.212  25.104  22.602  0.00  0.00      A
ATOM   3950  CB  CYS   275      38.688  24.385  24.488  0.00  0.00      A
ATOM   3951  HB3 CYS   275      39.639  23.858  24.419  0.00  0.00      A
ATOM   3952  HB2 CYS   275      38.264  23.993  25.413  0.00  0.00      A
ATOM   3953  SG  CYS   275      39.123  26.154  24.587  0.00  0.00      A
ATOM   3954  HG  CYS   275      37.909  26.705  24.503  0.00  0.00      A
ATOM   3955  C   CYS   275      37.904  22.992  22.518  0.00  0.00      A
ATOM   3956  O   CYS   275      38.322  23.028  21.334  0.00  0.00      A
ATOM   3957  N   GLU   276      37.497  21.872  23.159  0.00  0.00      A
ATOM   3958  H   GLU   276      37.234  22.018  24.123  0.00  0.00      A
ATOM   3959  CA  GLU   276      37.392  20.523  22.596  0.00  0.00      A
ATOM   3960  HA  GLU   276      38.389  20.083  22.574  0.00  0.00      A
ATOM   3961  CB  GLU   276      36.603  19.607  23.547  0.00  0.00      A
ATOM   3962  HB3 GLU   276      35.668  20.156  23.662  0.00  0.00      A
ATOM   3963  HB2 GLU   276      36.474  18.666  23.011  0.00  0.00      A
ATOM   3964  CG  GLU   276      37.347  19.354  24.909  0.00  0.00      A
ATOM   3965  HG3 GLU   276      38.362  18.976  24.785  0.00  0.00      A
ATOM   3966  HG2 GLU   276      37.464  20.332  25.376  0.00  0.00      A
ATOM   3967  CD  GLU   276      36.558  18.439  25.830  0.00  0.00      A
ATOM   3968  OE1 GLU   276      35.575  18.936  26.393  0.00  0.00      A
ATOM   3969  OE2 GLU   276      36.990  17.285  26.137  0.00  0.00      A
ATOM   3970  C   GLU   276      36.584  20.462  21.251  0.00  0.00      A
ATOM   3971  O   GLU   276      36.846  19.674  20.370  0.00  0.00      A
ATOM   3972  N   ALA   277      35.598  21.254  21.103  0.00  0.00      A
ATOM   3973  H   ALA   277      35.257  21.863  21.833  0.00  0.00      A
ATOM   3974  CA  ALA   277      34.789  21.297  19.804  0.00  0.00      A
ATOM   3975  HA  ALA   277      34.718  20.250  19.508  0.00  0.00      A
ATOM   3976  CB  ALA   277      33.388  21.809  20.134  0.00  0.00      A
ATOM   3977  HB1 ALA   277      32.959  21.228  20.950  0.00  0.00      A
ATOM   3978  HB2 ALA   277      32.730  21.611  19.288  0.00  0.00      A
ATOM   3979  HB3 ALA   277      33.270  22.867  20.369  0.00  0.00      A
ATOM   3980  C   ALA   277      35.440  22.065  18.678  0.00  0.00      A
ATOM   3981  O   ALA   277      34.893  22.211  17.613  0.00  0.00      A
ATOM   3982  N   SER   278      36.574  22.684  18.987  0.00  0.00      A
ATOM   3983  H   SER   278      37.066  22.634  19.867  0.00  0.00      A
ATOM   3984  CA  SER   278      37.272  23.696  18.185  0.00  0.00      A
ATOM   3985  HA  SER   278      36.828  23.721  17.190  0.00  0.00      A
ATOM   3986  CB  SER   278      37.146  25.049  18.816  0.00  0.00      A
ATOM   3987  HB3 SER   278      37.774  25.685  18.193  0.00  0.00      A
ATOM   3988  HB2 SER   278      37.547  25.116  19.828  0.00  0.00      A
ATOM   3989  OG  SER   278      35.790  25.508  18.791  0.00  0.00      A
ATOM   3990  HG  SER   278      35.486  25.308  19.680  0.00  0.00      A
ATOM   3991  C   SER   278      38.742  23.288  18.042  0.00  0.00      A
ATOM   3992  O   SER   278      39.527  24.064  17.516  0.00  0.00      A
ATOM   3993  N   GLY   279      39.093  22.068  18.332  0.00  0.00      A
ATOM   3994  H   GLY   279      38.429  21.454  18.782  0.00  0.00      A
ATOM   3995  CA  GLY   279      40.343  21.340  17.989  0.00  0.00      A
ATOM   3996  HA3 GLY   279      40.814  21.796  17.119  0.00  0.00      A
ATOM   3997  HA2 GLY   279      40.150  20.300  17.730  0.00  0.00      A
ATOM   3998  C   GLY   279      41.465  21.255  19.030  0.00  0.00      A
ATOM   3999  O   GLY   279      42.461  20.528  18.656  0.00  0.00      A
ATOM   4000  N   ALA   280      41.276  21.829  20.256  0.00  0.00      A
ATOM   4001  H   ALA   280      40.378  22.254  20.438  0.00  0.00      A
ATOM   4002  CA  ALA   280      42.279  21.539  21.310  0.00  0.00      A
ATOM   4003  HA  ALA   280      43.265  21.722  20.883  0.00  0.00      A
ATOM   4004  CB  ALA   280      41.948  22.637  22.386  0.00  0.00      A
ATOM   4005  HB1 ALA   280      42.824  22.848  23.000  0.00  0.00      A
ATOM   4006  HB2 ALA   280      41.016  22.372  22.885  0.00  0.00      A
ATOM   4007  HB3 ALA   280      41.839  23.597  21.880  0.00  0.00      A
ATOM   4008  C   ALA   280      42.151  20.123  21.949  0.00  0.00      A
ATOM   4009  O   ALA   280      41.242  19.350  21.616  0.00  0.00      A
ATOM   4010  N   THR   281      42.981  19.908  22.952  0.00  0.00      A
ATOM   4011  H   THR   281      43.595  20.661  23.227  0.00  0.00      A
ATOM   4012  CA  THR   281      42.937  18.716  23.771  0.00  0.00      A
ATOM   4013  HA  THR   281      42.063  18.114  23.520  0.00  0.00      A
ATOM   4014  CB  THR   281      44.136  17.733  23.577  0.00  0.00      A
ATOM   4015  HB  THR   281      45.038  18.241  23.918  0.00  0.00      A
ATOM   4016  CG2 THR   281      43.967  16.566  24.523  0.00  0.00      A
ATOM   4017 HG21 THR   281      43.060  16.039  24.226  0.00  0.00      A
ATOM   4018 HG22 THR   281      44.820  15.898  24.399  0.00  0.00      A
ATOM   4019 HG23 THR   281      44.020  16.879  25.565  0.00  0.00      A
ATOM   4020  OG1 THR   281      44.391  17.334  22.231  0.00  0.00      A
ATOM   4021  HG1 THR   281      44.812  18.130  21.898  0.00  0.00      A
ATOM   4022  C   THR   281      43.011  19.260  25.232  0.00  0.00      A
ATOM   4023  O   THR   281      43.894  20.106  25.482  0.00  0.00      A
ATOM   4024  N   VAL   282      42.119  18.873  26.112  0.00  0.00      A
ATOM   4025  H   VAL   282      41.469  18.229  25.684  0.00  0.00      A
ATOM   4026  CA  VAL   282      42.004  19.168  27.556  0.00  0.00      A
ATOM   4027  HA  VAL   282      42.771  19.934  27.666  0.00  0.00      A
ATOM   4028  CB  VAL   282      40.606  19.867  27.763  0.00  0.00      A
ATOM   4029  HB  VAL   282      39.908  19.065  27.524  0.00  0.00      A
ATOM   4030  CG1 VAL   282      40.384  20.314  29.169  0.00  0.00      A
ATOM   4031 HG11 VAL   282      40.528  19.468  29.841  0.00  0.00      A
ATOM   4032 HG12 VAL   282      39.385  20.744  29.234  0.00  0.00      A
ATOM   4033 HG13 VAL   282      41.094  21.100  29.426  0.00  0.00      A
ATOM   4034  CG2 VAL   282      40.246  21.020  26.768  0.00  0.00      A
ATOM   4035 HG21 VAL   282      40.146  20.595  25.769  0.00  0.00      A
ATOM   4036 HG22 VAL   282      39.259  21.421  26.999  0.00  0.00      A
ATOM   4037 HG23 VAL   282      41.006  21.794  26.876  0.00  0.00      A
ATOM   4038  C   VAL   282      42.281  17.905  28.477  0.00  0.00      A
ATOM   4039  O   VAL   282      41.763  16.826  28.110  0.00  0.00      A
ATOM   4040  N   ALA   283      43.116  18.082  29.477  0.00  0.00      A
ATOM   4041  H   ALA   283      43.570  18.963  29.674  0.00  0.00      A
ATOM   4042  CA  ALA   283      43.323  17.104  30.510  0.00  0.00      A
ATOM   4043  HA  ALA   283      42.831  16.146  30.344  0.00  0.00      A
ATOM   4044  CB  ALA   283      44.795  16.695  30.439  0.00  0.00      A
ATOM   4045  HB1 ALA   283      45.411  17.566  30.660  0.00  0.00      A
ATOM   4046  HB2 ALA   283      45.042  16.007  31.247  0.00  0.00      A
ATOM   4047  HB3 ALA   283      45.127  16.261  29.496  0.00  0.00      A
ATOM   4048  C   ALA   283      43.029  17.605  31.906  0.00  0.00      A
ATOM   4049  O   ALA   283      42.905  18.823  31.945  0.00  0.00      A
ATOM   4050  N   THR   284      42.765  16.851  32.975  0.00  0.00      A
ATOM   4051  H   THR   284      43.027  15.888  32.820  0.00  0.00      A
ATOM   4052  CA  THR   284      42.108  17.343  34.173  0.00  0.00      A
ATOM   4053  HA  THR   284      41.924  18.416  34.110  0.00  0.00      A
ATOM   4054  CB  THR   284      40.725  16.614  34.413  0.00  0.00      A
ATOM   4055  HB  THR   284      40.370  17.009  35.365  0.00  0.00      A
ATOM   4056  CG2 THR   284      39.618  16.919  33.375  0.00  0.00      A
ATOM   4057 HG21 THR   284      38.811  16.203  33.531  0.00  0.00      A
ATOM   4058 HG22 THR   284      39.281  17.948  33.500  0.00  0.00      A
ATOM   4059 HG23 THR   284      39.964  16.731  32.359  0.00  0.00      A
ATOM   4060  OG1 THR   284      40.856  15.182  34.408  0.00  0.00      A
ATOM   4061  HG1 THR   284      40.324  15.003  35.187  0.00  0.00      A
ATOM   4062  C   THR   284      42.970  17.161  35.466  0.00  0.00      A
ATOM   4063  O   THR   284      42.621  17.547  36.566  0.00  0.00      A
ATOM   4064  N   SER   285      44.143  16.525  35.326  0.00  0.00      A
ATOM   4065  H   SER   285      44.252  16.204  34.374  0.00  0.00      A
ATOM   4066  CA  SER   285      45.111  16.116  36.429  0.00  0.00      A
ATOM   4067  HA  SER   285      45.117  16.924  37.161  0.00  0.00      A
ATOM   4068  CB  SER   285      44.631  14.809  37.107  0.00  0.00      A
ATOM   4069  HB3 SER   285      43.728  15.087  37.651  0.00  0.00      A
ATOM   4070  HB2 SER   285      45.329  14.343  37.801  0.00  0.00      A
ATOM   4071  OG  SER   285      44.279  13.797  36.130  0.00  0.00      A
ATOM   4072  HG  SER   285      44.127  14.174  35.261  0.00  0.00      A
ATOM   4073  C   SER   285      46.511  15.961  35.804  0.00  0.00      A
ATOM   4074  O   SER   285      46.658  16.069  34.575  0.00  0.00      A
ATOM   4075  N   SER   286      47.461  15.785  36.718  0.00  0.00      A
ATOM   4076  H   SER   286      47.360  15.870  37.719  0.00  0.00      A
ATOM   4077  CA  SER   286      48.876  15.558  36.355  0.00  0.00      A
ATOM   4078  HA  SER   286      48.954  14.673  35.723  0.00  0.00      A
ATOM   4079  CB  SER   286      49.359  16.796  35.556  0.00  0.00      A
ATOM   4080  HB3 SER   286      49.017  17.740  35.982  0.00  0.00      A
ATOM   4081  HB2 SER   286      48.919  16.730  34.560  0.00  0.00      A
ATOM   4082  OG  SER   286      50.759  16.998  35.488  0.00  0.00      A
ATOM   4083  HG  SER   286      51.136  16.992  34.605  0.00  0.00      A
ATOM   4084  C   SER   286      49.653  15.473  37.710  0.00  0.00      A
ATOM   4085  O   SER   286      49.339  16.067  38.758  0.00  0.00      A
ATOM   4086  N   PRO   287      50.749  14.655  37.692  0.00  0.00      A
ATOM   4087  CD  PRO   287      51.313  13.899  36.603  0.00  0.00      A
ATOM   4088  HD3 PRO   287      51.549  14.637  35.837  0.00  0.00      A
ATOM   4089  HD2 PRO   287      50.611  13.144  36.249  0.00  0.00      A
ATOM   4090  CG  PRO   287      52.684  13.322  37.033  0.00  0.00      A
ATOM   4091  HG3 PRO   287      53.502  14.033  36.915  0.00  0.00      A
ATOM   4092  HG2 PRO   287      52.871  12.311  36.670  0.00  0.00      A
ATOM   4093  CB  PRO   287      52.483  13.272  38.533  0.00  0.00      A
ATOM   4094  HB3 PRO   287      51.834  12.443  38.815  0.00  0.00      A
ATOM   4095  HB2 PRO   287      53.377  13.366  39.148  0.00  0.00      A
ATOM   4096  CA  PRO   287      51.686  14.486  38.833  0.00  0.00      A
ATOM   4097  HA  PRO   287      51.185  14.412  39.798  0.00  0.00      A
ATOM   4098  C   PRO   287      52.627  15.761  39.047  0.00  0.00      A
ATOM   4099  O   PRO   287      53.201  15.933  40.143  0.00  0.00      A
ATOM   4100  N   ASP   288      52.717  16.714  38.136  0.00  0.00      A
ATOM   4101  H   ASP   288      52.059  16.698  37.369  0.00  0.00      A
ATOM   4102  CA  ASP   288      53.557  17.978  38.238  0.00  0.00      A
ATOM   4103  HA  ASP   288      54.390  17.720  38.891  0.00  0.00      A
ATOM   4104  CB  ASP   288      54.175  18.375  36.875  0.00  0.00      A
ATOM   4105  HB3 ASP   288      54.600  19.375  36.960  0.00  0.00      A
ATOM   4106  HB2 ASP   288      53.433  18.452  36.080  0.00  0.00      A
ATOM   4107  CG  ASP   288      55.369  17.529  36.438  0.00  0.00      A
ATOM   4108  OD1 ASP   288      56.251  17.137  37.187  0.00  0.00      A
ATOM   4109  OD2 ASP   288      55.369  17.287  35.228  0.00  0.00      A
ATOM   4110  C   ASP   288      52.783  19.162  38.799  0.00  0.00      A
ATOM   4111  O   ASP   288      53.343  20.158  39.313  0.00  0.00      A
ATOM   4112  N   LEU   289      51.446  19.053  38.806  0.00  0.00      A
ATOM   4113  H   LEU   289      51.036  18.214  38.427  0.00  0.00      A
ATOM   4114  CA  LEU   289      50.550  20.007  39.460  0.00  0.00      A
ATOM   4115  HA  LEU   289      50.795  20.994  39.077  0.00  0.00      A
ATOM   4116  CB  LEU   289      49.086  19.694  39.079  0.00  0.00      A
ATOM   4117  HB3 LEU   289      49.000  19.657  37.992  0.00  0.00      A
ATOM   4118  HB2 LEU   289      48.833  18.707  39.469  0.00  0.00      A
ATOM   4119  CG  LEU   289      48.061  20.715  39.623  0.00  0.00      A
ATOM   4120  HG  LEU   289      48.215  20.847  40.688  0.00  0.00      A
ATOM   4121  CD1 LEU   289      48.175  22.081  38.947  0.00  0.00      A
ATOM   4122 HD11 LEU   289      47.969  21.990  37.883  0.00  0.00      A
ATOM   4123 HD12 LEU   289      49.164  22.501  39.101  0.00  0.00      A
ATOM   4124 HD13 LEU   289      47.456  22.766  39.393  0.00  0.00      A
ATOM   4125  CD2 LEU   289      46.634  20.210  39.419  0.00  0.00      A
ATOM   4126 HD21 LEU   289      46.475  19.335  40.045  0.00  0.00      A
ATOM   4127 HD22 LEU   289      46.461  19.962  38.372  0.00  0.00      A
ATOM   4128 HD23 LEU   289      45.921  20.972  39.733  0.00  0.00      A
ATOM   4129  C   LEU   289      50.771  19.961  40.988  0.00  0.00      A
ATOM   4130  O   LEU   289      50.525  18.913  41.603  0.00  0.00      A
ATOM   4131  N   PRO   290      51.182  21.077  41.626  0.00  0.00      A
ATOM   4132  CD  PRO   290      51.613  22.332  41.026  0.00  0.00      A
ATOM   4133  HD3 PRO   290      50.733  22.915  40.755  0.00  0.00      A
ATOM   4134  HD2 PRO   290      52.253  22.186  40.158  0.00  0.00      A
ATOM   4135  CG  PRO   290      52.387  23.059  42.119  0.00  0.00      A
ATOM   4136  HG3 PRO   290      53.410  22.683  42.160  0.00  0.00      A
ATOM   4137  HG2 PRO   290      52.376  24.139  41.973  0.00  0.00      A
ATOM   4138  CB  PRO   290      51.629  22.641  43.374  0.00  0.00      A
ATOM   4139  HB3 PRO   290      50.750  23.279  43.485  0.00  0.00      A
ATOM   4140  HB2 PRO   290      52.257  22.702  44.261  0.00  0.00      A
ATOM   4141  CA  PRO   290      51.197  21.198  43.081  0.00  0.00      A
ATOM   4142  HA  PRO   290      51.943  20.510  43.478  0.00  0.00      A
ATOM   4143  C   PRO   290      49.829  20.894  43.706  0.00  0.00      A
ATOM   4144  O   PRO   290      48.779  21.125  43.109  0.00  0.00      A
ATOM   4145  N   ASP   291      49.817  20.527  44.982  0.00  0.00      A
ATOM   4146  H   ASP   291      50.702  20.437  45.459  0.00  0.00      A
ATOM   4147  CA  ASP   291      48.612  20.594  45.808  0.00  0.00      A
ATOM   4148  HA  ASP   291      47.774  20.155  45.265  0.00  0.00      A
ATOM   4149  CB  ASP   291      48.842  19.766  47.077  0.00  0.00      A
ATOM   4150  HB3 ASP   291      49.794  20.038  47.534  0.00  0.00      A
ATOM   4151  HB2 ASP   291      48.877  18.712  46.800  0.00  0.00      A
ATOM   4152  CG  ASP   291      47.730  19.959  48.097  0.00  0.00      A
ATOM   4153  OD1 ASP   291      48.030  20.122  49.298  0.00  0.00      A
ATOM   4154  OD2 ASP   291      46.541  19.919  47.700  0.00  0.00      A
ATOM   4155  C   ASP   291      48.265  22.056  46.140  0.00  0.00      A
ATOM   4156  O   ASP   291      49.089  22.778  46.711  0.00  0.00      A
ATOM   4157  N   LEU   292      47.028  22.467  45.847  0.00  0.00      A
ATOM   4158  H   LEU   292      46.432  21.829  45.335  0.00  0.00      A
ATOM   4159  CA  LEU   292      46.480  23.786  46.203  0.00  0.00      A
ATOM   4160  HA  LEU   292      47.253  24.540  46.050  0.00  0.00      A
ATOM   4161  CB  LEU   292      45.288  24.116  45.277  0.00  0.00      A
ATOM   4162  HB3 LEU   292      44.915  25.106  45.541  0.00  0.00      A
ATOM   4163  HB2 LEU   292      44.486  23.407  45.475  0.00  0.00      A
ATOM   4164  CG  LEU   292      45.598  24.104  43.765  0.00  0.00      A
ATOM   4165  HG  LEU   292      46.005  23.135  43.475  0.00  0.00      A
ATOM   4166  CD1 LEU   292      44.314  24.335  42.968  0.00  0.00      A
ATOM   4167 HD11 LEU   292      43.883  25.304  43.223  0.00  0.00      A
ATOM   4168 HD12 LEU   292      44.537  24.324  41.902  0.00  0.00      A
ATOM   4169 HD13 LEU   292      43.594  23.547  43.186  0.00  0.00      A
ATOM   4170  CD2 LEU   292      46.593  25.200  43.383  0.00  0.00      A
ATOM   4171 HD21 LEU   292      46.212  26.168  43.706  0.00  0.00      A
ATOM   4172 HD22 LEU   292      46.735  25.212  42.302  0.00  0.00      A
ATOM   4173 HD23 LEU   292      47.558  25.011  43.851  0.00  0.00      A
ATOM   4174  C   LEU   292      46.052  23.892  47.684  0.00  0.00      A
ATOM   4175  O   LEU   292      45.899  24.996  48.208  0.00  0.00      A
ATOM   4176  N   SER   293      45.908  22.770  48.399  0.00  0.00      A
ATOM   4177  H   SER   293      46.045  21.874  47.946  0.00  0.00      A
ATOM   4178  CA  SER   293      45.558  22.765  49.832  0.00  0.00      A
ATOM   4179  HA  SER   293      44.680  23.398  49.963  0.00  0.00      A
ATOM   4180  CB  SER   293      45.179  21.365  50.333  0.00  0.00      A
ATOM   4181  HB3 SER   293      46.074  20.826  50.640  0.00  0.00      A
ATOM   4182  HB2 SER   293      44.530  21.463  51.204  0.00  0.00      A
ATOM   4183  OG  SER   293      44.510  20.625  49.329  0.00  0.00      A
ATOM   4184  HG  SER   293      45.202  20.225  48.764  0.00  0.00      A
ATOM   4185  C   SER   293      46.676  23.337  50.716  0.00  0.00      A
ATOM   4186  O   SER   293      46.382  24.057  51.667  0.00  0.00      A
ATOM   4187  N   ALA   294      47.928  23.280  50.244  0.00  0.00      A
ATOM   4188  H   ALA   294      48.095  22.670  49.453  0.00  0.00      A
ATOM   4189  CA  ALA   294      49.086  24.007  50.786  0.00  0.00      A
ATOM   4190  HA  ALA   294      49.092  23.865  51.868  0.00  0.00      A
ATOM   4191  CB  ALA   294      50.343  23.339  50.212  0.00  0.00      A
ATOM   4192  HB1 ALA   294      51.229  23.755  50.690  0.00  0.00      A
ATOM   4193  HB2 ALA   294      50.401  23.511  49.137  0.00  0.00      A
ATOM   4194  HB3 ALA   294      50.320  22.265  50.407  0.00  0.00      A
ATOM   4195  C   ALA   294      49.078  25.544  50.534  0.00  0.00      A
ATOM   4196  O   ALA   294      50.116  26.210  50.654  0.00  0.00      A
ATOM   4197  N   LEU   295      47.945  26.109  50.100  0.00  0.00      A
ATOM   4198  H   LEU   295      47.161  25.488  49.958  0.00  0.00      A
ATOM   4199  CA  LEU   295      47.749  27.531  49.765  0.00  0.00      A
ATOM   4200  HA  LEU   295      48.559  28.113  50.201  0.00  0.00      A
ATOM   4201  CB  LEU   295      47.782  27.656  48.227  0.00  0.00      A
ATOM   4202  HB3 LEU   295      48.514  26.956  47.825  0.00  0.00      A
ATOM   4203  HB2 LEU   295      46.810  27.357  47.835  0.00  0.00      A
ATOM   4204  CG  LEU   295      48.107  29.051  47.672  0.00  0.00      A
ATOM   4205  HG  LEU   295      47.409  29.783  48.078  0.00  0.00      A
ATOM   4206  CD1 LEU   295      49.540  29.493  47.975  0.00  0.00      A
ATOM   4207 HD11 LEU   295      49.719  30.481  47.553  0.00  0.00      A
ATOM   4208 HD12 LEU   295      50.246  28.789  47.537  0.00  0.00      A
ATOM   4209 HD13 LEU   295      49.703  29.551  49.047  0.00  0.00      A
ATOM   4210  CD2 LEU   295      47.967  29.012  46.152  0.00  0.00      A
ATOM   4211 HD21 LEU   295      46.921  28.869  45.880  0.00  0.00      A
ATOM   4212 HD22 LEU   295      48.322  29.949  45.734  0.00  0.00      A
ATOM   4213 HD23 LEU   295      48.564  28.198  45.737  0.00  0.00      A
ATOM   4214  C   LEU   295      46.429  28.084  50.340  0.00  0.00      A
ATOM   4215  O   LEU   295      46.422  29.162  50.943  0.00  0.00      A
ATOM   4216  N   VAL   296      45.379  27.250  50.341  0.00  0.00      A
ATOM   4217  H   VAL   296      45.483  26.380  49.833  0.00  0.00      A
ATOM   4218  CA  VAL   296      44.141  27.422  51.128  0.00  0.00      A
ATOM   4219  HA  VAL   296      43.574  28.259  50.726  0.00  0.00      A
ATOM   4220  CB  VAL   296      43.268  26.151  51.029  0.00  0.00      A
ATOM   4221  HB  VAL   296      43.871  25.282  51.294  0.00  0.00      A
ATOM   4222  CG1 VAL   296      42.060  26.195  51.973  0.00  0.00      A
ATOM   4223 HG11 VAL   296      41.471  27.090  51.782  0.00  0.00      A
ATOM   4224 HG12 VAL   296      41.439  25.315  51.820  0.00  0.00      A
ATOM   4225 HG13 VAL   296      42.382  26.182  53.014  0.00  0.00      A
ATOM   4226  CG2 VAL   296      42.740  25.957  49.600  0.00  0.00      A
ATOM   4227 HG21 VAL   296      42.144  25.046  49.550  0.00  0.00      A
ATOM   4228 HG22 VAL   296      43.564  25.864  48.897  0.00  0.00      A
ATOM   4229 HG23 VAL   296      42.122  26.806  49.314  0.00  0.00      A
ATOM   4230  C   VAL   296      44.465  27.720  52.594  0.00  0.00      A
ATOM   4231  O   VAL   296      45.230  26.981  53.212  0.00  0.00      A
ATOM   4232  N   ALA   297      43.782  28.706  53.187  0.00  0.00      A
ATOM   4233  H   ALA   297      43.078  29.197  52.645  0.00  0.00      A
ATOM   4234  CA  ALA   297      43.933  29.115  54.591  0.00  0.00      A
ATOM   4235  HA  ALA   297      43.438  30.082  54.687  0.00  0.00      A
ATOM   4236  CB  ALA   297      43.152  28.123  55.471  0.00  0.00      A
ATOM   4237  HB1 ALA   297      43.621  27.139  55.437  0.00  0.00      A
ATOM   4238  HB2 ALA   297      43.145  28.470  56.505  0.00  0.00      A
ATOM   4239  HB3 ALA   297      42.122  28.044  55.121  0.00  0.00      A
ATOM   4240  C   ALA   297      45.390  29.351  55.074  0.00  0.00      A
ATOM   4241  O   ALA   297      45.661  29.281  56.278  0.00  0.00      A
ATOM   4242  N   ASP   298      46.349  29.596  54.167  0.00  0.00      A
ATOM   4243  H   ASP   298      46.109  29.515  53.189  0.00  0.00      A
ATOM   4244  CA  ASP   298      47.767  29.749  54.536  0.00  0.00      A
ATOM   4245  HA  ASP   298      47.804  30.124  55.559  0.00  0.00      A
ATOM   4246  CB  ASP   298      48.454  28.368  54.509  0.00  0.00      A
ATOM   4247  HB3 ASP   298      48.877  28.192  53.518  0.00  0.00      A
ATOM   4248  HB2 ASP   298      47.707  27.592  54.686  0.00  0.00      A
ATOM   4249  CG  ASP   298      49.544  28.187  55.573  0.00  0.00      A
ATOM   4250  OD1 ASP   298      50.030  27.042  55.738  0.00  0.00      A
ATOM   4251  OD2 ASP   298      49.907  29.139  56.301  0.00  0.00      A
ATOM   4252  C   ASP   298      48.546  30.776  53.696  0.00  0.00      A
ATOM   4253  O   ASP   298      49.448  31.424  54.231  0.00  0.00      A
ATOM   4254  N   TYR   299      48.125  31.102  52.462  0.00  0.00      A
ATOM   4255  H   TYR   299      47.412  30.536  52.010  0.00  0.00      A
ATOM   4256  CA  TYR   299      48.669  32.273  51.744  0.00  0.00      A
ATOM   4257  HA  TYR   299      49.754  32.174  51.725  0.00  0.00      A
ATOM   4258  CB  TYR   299      48.189  32.295  50.285  0.00  0.00      A
ATOM   4259  HB3 TYR   299      48.470  31.356  49.814  0.00  0.00      A
ATOM   4260  HB2 TYR   299      47.102  32.351  50.265  0.00  0.00      A
ATOM   4261  CG  TYR   299      48.763  33.437  49.456  0.00  0.00      A
ATOM   4262  CD1 TYR   299      47.926  34.485  49.025  0.00  0.00      A
ATOM   4263  HD1 TYR   299      46.871  34.465  49.260  0.00  0.00      A
ATOM   4264  CE1 TYR   299      48.453  35.552  48.272  0.00  0.00      A
ATOM   4265  HE1 TYR   299      47.809  36.350  47.940  0.00  0.00      A
ATOM   4266  CZ  TYR   299      49.819  35.586  47.957  0.00  0.00      A
ATOM   4267  OH  TYR   299      50.321  36.609  47.215  0.00  0.00      A
ATOM   4268  HH  TYR   299      49.625  37.129  46.788  0.00  0.00      A
ATOM   4269  CE2 TYR   299      50.662  34.553  48.393  0.00  0.00      A
ATOM   4270  HE2 TYR   299      51.711  34.596  48.145  0.00  0.00      A
ATOM   4271  CD2 TYR   299      50.136  33.473  49.136  0.00  0.00      A
ATOM   4272  HD2 TYR   299      50.785  32.671  49.461  0.00  0.00      A
ATOM   4273  C   TYR   299      48.363  33.612  52.450  0.00  0.00      A
ATOM   4274  O   TYR   299      49.157  34.544  52.347  0.00  0.00      A
ATOM   4275  N   THR   300      47.353  33.640  53.329  0.00  0.00      A
ATOM   4276  H   THR   300      46.755  32.826  53.382  0.00  0.00      A
ATOM   4277  CA  THR   300      46.961  34.757  54.209  0.00  0.00      A
ATOM   4278  HA  THR   300      46.469  35.516  53.602  0.00  0.00      A
ATOM   4279  CB  THR   300      45.947  34.246  55.257  0.00  0.00      A
ATOM   4280  HB  THR   300      46.478  33.696  56.035  0.00  0.00      A
ATOM   4281  CG2 THR   300      45.138  35.369  55.899  0.00  0.00      A
ATOM   4282 HG21 THR   300      44.465  34.954  56.649  0.00  0.00      A
ATOM   4283 HG22 THR   300      45.806  36.078  56.391  0.00  0.00      A
ATOM   4284 HG23 THR   300      44.552  35.884  55.140  0.00  0.00      A
ATOM   4285  OG1 THR   300      45.025  33.369  54.645  0.00  0.00      A
ATOM   4286  HG1 THR   300      44.432  33.014  55.337  0.00  0.00      A
ATOM   4287  C   THR   300      48.142  35.428  54.920  0.00  0.00      A
ATOM   4288  O   THR   300      48.307  36.646  54.817  0.00  0.00      A
ATOM   4289  N   ARG   301      49.048  34.629  55.508  0.00  0.00      A
ATOM   4290  H   ARG   301      48.888  33.630  55.478  0.00  0.00      A
ATOM   4291  CA  ARG   301      50.250  35.126  56.198  0.00  0.00      A
ATOM   4292  HA  ARG   301      49.960  35.970  56.828  0.00  0.00      A
ATOM   4293  CB  ARG   301      50.806  34.013  57.103  0.00  0.00      A
ATOM   4294  HB3 ARG   301      51.125  33.168  56.489  0.00  0.00      A
ATOM   4295  HB2 ARG   301      50.007  33.677  57.762  0.00  0.00      A
ATOM   4296  CG  ARG   301      51.987  34.500  57.964  0.00  0.00      A
ATOM   4297  HG3 ARG   301      52.861  34.655  57.332  0.00  0.00      A
ATOM   4298  HG2 ARG   301      51.723  35.455  58.421  0.00  0.00      A
ATOM   4299  CD  ARG   301      52.355  33.527  59.091  0.00  0.00      A
ATOM   4300  HD3 ARG   301      51.522  33.472  59.795  0.00  0.00      A
ATOM   4301  HD2 ARG   301      53.218  33.936  59.618  0.00  0.00      A
ATOM   4302  NE  ARG   301      52.668  32.171  58.605  0.00  0.00      A
ATOM   4303  HE  ARG   301      52.386  31.914  57.664  0.00  0.00      A
ATOM   4304  CZ  ARG   301      53.218  31.195  59.303  0.00  0.00      A
ATOM   4305  NH1 ARG   301      53.672  31.353  60.512  0.00  0.00      A
ATOM   4306 HH11 ARG   301      54.203  30.601  60.925  0.00  0.00      A
ATOM   4307 HH12 ARG   301      53.687  32.277  60.921  0.00  0.00      A
ATOM   4308  NH2 ARG   301      53.329  30.024  58.760  0.00  0.00      A
ATOM   4309 HH21 ARG   301      53.749  29.249  59.263  0.00  0.00      A
ATOM   4310 HH22 ARG   301      52.992  29.915  57.809  0.00  0.00      A
ATOM   4311  C   ARG   301      51.319  35.656  55.237  0.00  0.00      A
ATOM   4312  O   ARG   301      51.866  36.728  55.486  0.00  0.00      A
ATOM   4313  N   MET   302      51.532  34.993  54.098  0.00  0.00      A
ATOM   4314  H   MET   302      50.981  34.165  53.927  0.00  0.00      A
ATOM   4315  CA  MET   302      52.470  35.448  53.060  0.00  0.00      A
ATOM   4316  HA  MET   302      53.446  35.599  53.519  0.00  0.00      A
ATOM   4317  CB  MET   302      52.606  34.363  51.977  0.00  0.00      A
ATOM   4318  HB3 MET   302      51.636  34.197  51.510  0.00  0.00      A
ATOM   4319  HB2 MET   302      52.917  33.430  52.449  0.00  0.00      A
ATOM   4320  CG  MET   302      53.619  34.706  50.875  0.00  0.00      A
ATOM   4321  HG3 MET   302      53.609  33.890  50.153  0.00  0.00      A
ATOM   4322  HG2 MET   302      53.298  35.610  50.355  0.00  0.00      A
ATOM   4323  SD  MET   302      55.327  34.934  51.440  0.00  0.00      A
ATOM   4324  CE  MET   302      56.222  34.767  49.872  0.00  0.00      A
ATOM   4325  HE1 MET   302      55.897  35.540  49.177  0.00  0.00      A
ATOM   4326  HE2 MET   302      57.293  34.871  50.054  0.00  0.00      A
ATOM   4327  HE3 MET   302      56.029  33.784  49.443  0.00  0.00      A
ATOM   4328  C   MET   302      52.045  36.793  52.458  0.00  0.00      A
ATOM   4329  O   MET   302      52.830  37.739  52.464  0.00  0.00      A
ATOM   4330  N   LEU   303      50.760  36.940  52.122  0.00  0.00      A
ATOM   4331  H   LEU   303      50.155  36.128  52.201  0.00  0.00      A
ATOM   4332  CA  LEU   303      50.167  38.192  51.644  0.00  0.00      A
ATOM   4333  HA  LEU   303      50.678  38.476  50.724  0.00  0.00      A
ATOM   4334  CB  LEU   303      48.681  37.919  51.332  0.00  0.00      A
ATOM   4335  HB3 LEU   303      48.182  37.624  52.256  0.00  0.00      A
ATOM   4336  HB2 LEU   303      48.627  37.072  50.648  0.00  0.00      A
ATOM   4337  CG  LEU   303      47.897  39.094  50.714  0.00  0.00      A
ATOM   4338  HG  LEU   303      47.894  39.935  51.407  0.00  0.00      A
ATOM   4339  CD1 LEU   303      48.479  39.550  49.375  0.00  0.00      A
ATOM   4340 HD11 LEU   303      48.571  38.700  48.700  0.00  0.00      A
ATOM   4341 HD12 LEU   303      47.829  40.301  48.928  0.00  0.00      A
ATOM   4342 HD13 LEU   303      49.463  39.993  49.534  0.00  0.00      A
ATOM   4343  CD2 LEU   303      46.449  38.666  50.467  0.00  0.00      A
ATOM   4344 HD21 LEU   303      45.879  39.496  50.050  0.00  0.00      A
ATOM   4345 HD22 LEU   303      45.991  38.379  51.412  0.00  0.00      A
ATOM   4346 HD23 LEU   303      46.417  37.818  49.782  0.00  0.00      A
ATOM   4347  C   LEU   303      50.355  39.342  52.650  0.00  0.00      A
ATOM   4348  O   LEU   303      50.849  40.405  52.272  0.00  0.00      A
ATOM   4349  N   LEU   304      50.092  39.092  53.941  0.00  0.00      A
ATOM   4350  H   LEU   304      49.706  38.187  54.188  0.00  0.00      A
ATOM   4351  CA  LEU   304      50.292  40.078  55.009  0.00  0.00      A
ATOM   4352  HA  LEU   304      49.684  40.949  54.768  0.00  0.00      A
ATOM   4353  CB  LEU   304      49.802  39.489  56.349  0.00  0.00      A
ATOM   4354  HB3 LEU   304      48.794  39.089  56.220  0.00  0.00      A
ATOM   4355  HB2 LEU   304      50.453  38.658  56.620  0.00  0.00      A
ATOM   4356  CG  LEU   304      49.785  40.502  57.514  0.00  0.00      A
ATOM   4357  HG  LEU   304      50.742  41.019  57.571  0.00  0.00      A
ATOM   4358  CD1 LEU   304      48.667  41.537  57.359  0.00  0.00      A
ATOM   4359 HD11 LEU   304      48.815  42.118  56.453  0.00  0.00      A
ATOM   4360 HD12 LEU   304      48.672  42.219  58.209  0.00  0.00      A
ATOM   4361 HD13 LEU   304      47.698  41.038  57.316  0.00  0.00      A
ATOM   4362  CD2 LEU   304      49.566  39.771  58.838  0.00  0.00      A
ATOM   4363 HD21 LEU   304      48.617  39.233  58.815  0.00  0.00      A
ATOM   4364 HD22 LEU   304      49.552  40.482  59.663  0.00  0.00      A
ATOM   4365 HD23 LEU   304      50.374  39.059  59.007  0.00  0.00      A
ATOM   4366  C   LEU   304      51.752  40.558  55.109  0.00  0.00      A
ATOM   4367  O   LEU   304      51.984  41.769  55.110  0.00  0.00      A
ATOM   4368  N   VAL   305      52.723  39.636  55.143  0.00  0.00      A
ATOM   4369  H   VAL   305      52.439  38.659  55.113  0.00  0.00      A
ATOM   4370  CA  VAL   305      54.163  39.935  55.320  0.00  0.00      A
ATOM   4371  HA  VAL   305      54.283  40.633  56.150  0.00  0.00      A
ATOM   4372  CB  VAL   305      54.923  38.639  55.674  0.00  0.00      A
ATOM   4373  HB  VAL   305      54.663  37.874  54.941  0.00  0.00      A
ATOM   4374  CG1 VAL   305      56.453  38.786  55.672  0.00  0.00      A
ATOM   4375 HG11 VAL   305      56.910  37.845  55.976  0.00  0.00      A
ATOM   4376 HG12 VAL   305      56.817  39.025  54.674  0.00  0.00      A
ATOM   4377 HG13 VAL   305      56.753  39.569  56.369  0.00  0.00      A
ATOM   4378  CG2 VAL   305      54.507  38.146  57.069  0.00  0.00      A
ATOM   4379 HG21 VAL   305      54.801  38.877  57.823  0.00  0.00      A
ATOM   4380 HG22 VAL   305      54.995  37.197  57.285  0.00  0.00      A
ATOM   4381 HG23 VAL   305      53.430  37.998  57.117  0.00  0.00      A
ATOM   4382  C   VAL   305      54.782  40.600  54.086  0.00  0.00      A
ATOM   4383  O   VAL   305      55.610  41.508  54.210  0.00  0.00      A
ATOM   4384  N   VAL   306      54.366  40.198  52.883  0.00  0.00      A
ATOM   4385  H   VAL   306      53.699  39.430  52.835  0.00  0.00      A
ATOM   4386  CA  VAL   306      54.851  40.783  51.622  0.00  0.00      A
ATOM   4387  HA  VAL   306      55.937  40.878  51.678  0.00  0.00      A
ATOM   4388  CB  VAL   306      54.538  39.832  50.449  0.00  0.00      A
ATOM   4389  HB  VAL   306      53.475  39.587  50.452  0.00  0.00      A
ATOM   4390  CG1 VAL   306      54.900  40.413  49.080  0.00  0.00      A
ATOM   4391 HG11 VAL   306      54.315  41.310  48.880  0.00  0.00      A
ATOM   4392 HG12 VAL   306      54.681  39.685  48.301  0.00  0.00      A
ATOM   4393 HG13 VAL   306      55.962  40.654  49.046  0.00  0.00      A
ATOM   4394  CG2 VAL   306      55.364  38.543  50.584  0.00  0.00      A
ATOM   4395 HG21 VAL   306      55.187  38.068  51.548  0.00  0.00      A
ATOM   4396 HG22 VAL   306      55.080  37.840  49.803  0.00  0.00      A
ATOM   4397 HG23 VAL   306      56.426  38.773  50.502  0.00  0.00      A
ATOM   4398  C   VAL   306      54.307  42.205  51.409  0.00  0.00      A
ATOM   4399  O   VAL   306      55.088  43.088  51.054  0.00  0.00      A
ATOM   4400  N   LEU   307      53.076  42.495  51.855  0.00  0.00      A
ATOM   4401  H   LEU   307      52.485  41.726  52.154  0.00  0.00      A
ATOM   4402  CA  LEU   307      52.499  43.851  51.890  0.00  0.00      A
ATOM   4403  HA  LEU   307      52.777  44.376  50.975  0.00  0.00      A
ATOM   4404  CB  LEU   307      50.964  43.732  51.959  0.00  0.00      A
ATOM   4405  HB3 LEU   307      50.706  43.084  52.798  0.00  0.00      A
ATOM   4406  HB2 LEU   307      50.547  44.717  52.168  0.00  0.00      A
ATOM   4407  CG  LEU   307      50.301  43.187  50.678  0.00  0.00      A
ATOM   4408  HG  LEU   307      50.785  42.261  50.369  0.00  0.00      A
ATOM   4409  CD1 LEU   307      48.820  42.899  50.929  0.00  0.00      A
ATOM   4410 HD11 LEU   307      48.294  43.820  51.174  0.00  0.00      A
ATOM   4411 HD12 LEU   307      48.726  42.194  51.754  0.00  0.00      A
ATOM   4412 HD13 LEU   307      48.383  42.456  50.036  0.00  0.00      A
ATOM   4413  CD2 LEU   307      50.383  44.189  49.525  0.00  0.00      A
ATOM   4414 HD21 LEU   307      49.828  43.809  48.670  0.00  0.00      A
ATOM   4415 HD22 LEU   307      49.954  45.144  49.826  0.00  0.00      A
ATOM   4416 HD23 LEU   307      51.419  44.334  49.224  0.00  0.00      A
ATOM   4417  C   LEU   307      53.003  44.732  53.054  0.00  0.00      A
ATOM   4418  O   LEU   307      53.021  45.958  52.924  0.00  0.00      A
ATOM   4419  N   ALA   308      53.421  44.132  54.177  0.00  0.00      A
ATOM   4420  H   ALA   308      53.316  43.126  54.243  0.00  0.00      A
ATOM   4421  CA  ALA   308      53.939  44.846  55.354  0.00  0.00      A
ATOM   4422  HA  ALA   308      53.220  45.614  55.634  0.00  0.00      A
ATOM   4423  CB  ALA   308      54.075  43.861  56.524  0.00  0.00      A
ATOM   4424  HB1 ALA   308      53.106  43.432  56.772  0.00  0.00      A
ATOM   4425  HB2 ALA   308      54.766  43.059  56.265  0.00  0.00      A
ATOM   4426  HB3 ALA   308      54.451  44.387  57.402  0.00  0.00      A
ATOM   4427  C   ALA   308      55.286  45.548  55.100  0.00  0.00      A
ATOM   4428  O   ALA   308      55.676  46.462  55.835  0.00  0.00      A
ATOM   4429  N   ARG   309      56.022  45.102  54.076  0.00  0.00      A
ATOM   4430  H   ARG   309      55.625  44.352  53.523  0.00  0.00      A
ATOM   4431  CA  ARG   309      57.291  45.685  53.633  0.00  0.00      A
ATOM   4432  HA  ARG   309      58.034  45.546  54.419  0.00  0.00      A
ATOM   4433  CB  ARG   309      57.728  44.914  52.385  0.00  0.00      A
ATOM   4434  HB3 ARG   309      57.688  43.851  52.620  0.00  0.00      A
ATOM   4435  HB2 ARG   309      57.028  45.103  51.570  0.00  0.00      A
ATOM   4436  CG  ARG   309      59.144  45.285  51.931  0.00  0.00      A
ATOM   4437  HG3 ARG   309      59.166  46.328  51.613  0.00  0.00      A
ATOM   4438  HG2 ARG   309      59.843  45.151  52.757  0.00  0.00      A
ATOM   4439  CD  ARG   309      59.576  44.404  50.758  0.00  0.00      A
ATOM   4440  HD3 ARG   309      60.566  44.726  50.430  0.00  0.00      A
ATOM   4441  HD2 ARG   309      58.872  44.542  49.935  0.00  0.00      A
ATOM   4442  NE  ARG   309      59.624  42.982  51.137  0.00  0.00      A
ATOM   4443  HE  ARG   309      59.345  42.728  52.077  0.00  0.00      A
ATOM   4444  CZ  ARG   309      59.964  41.969  50.373  0.00  0.00      A
ATOM   4445  NH1 ARG   309      60.346  42.128  49.138  0.00  0.00      A
ATOM   4446 HH11 ARG   309      60.622  41.335  48.560  0.00  0.00      A
ATOM   4447 HH12 ARG   309      60.301  43.055  48.730  0.00  0.00      A
ATOM   4448  NH2 ARG   309      59.926  40.776  50.883  0.00  0.00      A
ATOM   4449 HH21 ARG   309      60.227  39.971  50.354  0.00  0.00      A
ATOM   4450 HH22 ARG   309      59.561  40.668  51.823  0.00  0.00      A
ATOM   4451  C   ARG   309      57.155  47.185  53.363  0.00  0.00      A
ATOM   4452  O   ARG   309      56.250  47.606  52.651  0.00  0.00      A
ATOM   4453  N   GLY   310      58.011  47.994  53.976  0.00  0.00      A
ATOM   4454  H   GLY   310      58.724  47.563  54.551  0.00  0.00      A
ATOM   4455  CA  GLY   310      57.999  49.454  53.885  0.00  0.00      A
ATOM   4456  HA3 GLY   310      59.019  49.822  53.992  0.00  0.00      A
ATOM   4457  HA2 GLY   310      57.632  49.746  52.902  0.00  0.00      A
ATOM   4458  C   GLY   310      57.124  50.156  54.929  0.00  0.00      A
ATOM   4459  O   GLY   310      57.463  51.275  55.313  0.00  0.00      A
ATOM   4460  N   LEU   311      56.091  49.499  55.475  0.00  0.00      A
ATOM   4461  H   LEU   311      55.892  48.560  55.149  0.00  0.00      A
ATOM   4462  CA  LEU   311      55.148  50.099  56.438  0.00  0.00      A
ATOM   4463  HA  LEU   311      55.445  51.135  56.601  0.00  0.00      A
ATOM   4464  CB  LEU   311      53.734  50.167  55.817  0.00  0.00      A
ATOM   4465  HB3 LEU   311      53.827  50.708  54.879  0.00  0.00      A
ATOM   4466  HB2 LEU   311      53.103  50.771  56.472  0.00  0.00      A
ATOM   4467  CG  LEU   311      52.989  48.851  55.505  0.00  0.00      A
ATOM   4468  HG  LEU   311      53.623  48.210  54.893  0.00  0.00      A
ATOM   4469  CD1 LEU   311      52.543  48.080  56.751  0.00  0.00      A
ATOM   4470 HD11 LEU   311      51.877  47.269  56.466  0.00  0.00      A
ATOM   4471 HD12 LEU   311      53.403  47.640  57.249  0.00  0.00      A
ATOM   4472 HD13 LEU   311      52.018  48.745  57.438  0.00  0.00      A
ATOM   4473  CD2 LEU   311      51.726  49.184  54.705  0.00  0.00      A
ATOM   4474 HD21 LEU   311      51.048  49.794  55.303  0.00  0.00      A
ATOM   4475 HD22 LEU   311      51.228  48.264  54.404  0.00  0.00      A
ATOM   4476 HD23 LEU   311      51.996  49.735  53.803  0.00  0.00      A
ATOM   4477  C   LEU   311      55.188  49.471  57.842  0.00  0.00      A
ATOM   4478  O   LEU   311      54.446  49.894  58.729  0.00  0.00      A
ATOM   4479  N   ALA   312      56.041  48.471  58.068  0.00  0.00      A
ATOM   4480  H   ALA   312      56.602  48.140  57.295  0.00  0.00      A
ATOM   4481  CA  ALA   312      56.234  47.848  59.378  0.00  0.00      A
ATOM   4482  HA  ALA   312      55.256  47.533  59.742  0.00  0.00      A
ATOM   4483  CB  ALA   312      57.100  46.595  59.179  0.00  0.00      A
ATOM   4484  HB1 ALA   312      58.072  46.872  58.771  0.00  0.00      A
ATOM   4485  HB2 ALA   312      57.253  46.083  60.128  0.00  0.00      A
ATOM   4486  HB3 ALA   312      56.598  45.913  58.492  0.00  0.00      A
ATOM   4487  C   ALA   312      56.853  48.822  60.415  0.00  0.00      A
ATOM   4488  O   ALA   312      57.604  49.736  60.034  0.00  0.00      A
ATOM   4489  N   PRO   313      56.670  48.564  61.727  0.00  0.00      A
ATOM   4490  CD  PRO   313      55.788  47.555  62.306  0.00  0.00      A
ATOM   4491  HD3 PRO   313      55.932  46.577  61.849  0.00  0.00      A
ATOM   4492  HD2 PRO   313      54.752  47.872  62.190  0.00  0.00      A
ATOM   4493  CG  PRO   313      56.139  47.485  63.791  0.00  0.00      A
ATOM   4494  HG3 PRO   313      56.937  46.756  63.947  0.00  0.00      A
ATOM   4495  HG2 PRO   313      55.269  47.240  64.402  0.00  0.00      A
ATOM   4496  CB  PRO   313      56.664  48.887  64.085  0.00  0.00      A
ATOM   4497  HB3 PRO   313      55.822  49.564  64.243  0.00  0.00      A
ATOM   4498  HB2 PRO   313      57.324  48.898  64.953  0.00  0.00      A
ATOM   4499  CA  PRO   313      57.386  49.270  62.788  0.00  0.00      A
ATOM   4500  HA  PRO   313      57.300  50.346  62.643  0.00  0.00      A
ATOM   4501  C   PRO   313      58.879  48.897  62.825  0.00  0.00      A
ATOM   4502  O   PRO   313      59.339  47.957  62.168  0.00  0.00      A
ATOM   4503  N   GLU   314      59.659  49.661  63.585  0.00  0.00      A
ATOM   4504  H   GLU   314      59.253  50.452  64.074  0.00  0.00      A
ATOM   4505  CA  GLU   314      61.079  49.398  63.805  0.00  0.00      A
ATOM   4506  HA  GLU   314      61.507  49.019  62.880  0.00  0.00      A
ATOM   4507  CB  GLU   314      61.764  50.725  64.151  0.00  0.00      A
ATOM   4508  HB3 GLU   314      61.448  51.477  63.426  0.00  0.00      A
ATOM   4509  HB2 GLU   314      61.450  51.046  65.145  0.00  0.00      A
ATOM   4510  CG  GLU   314      63.290  50.621  64.104  0.00  0.00      A
ATOM   4511  HG3 GLU   314      63.621  49.840  64.791  0.00  0.00      A
ATOM   4512  HG2 GLU   314      63.603  50.348  63.096  0.00  0.00      A
ATOM   4513  CD  GLU   314      63.957  51.940  64.482  0.00  0.00      A
ATOM   4514  OE1 GLU   314      65.015  51.906  65.141  0.00  0.00      A
ATOM   4515  OE2 GLU   314      63.470  53.033  64.115  0.00  0.00      A
ATOM   4516  C   GLU   314      61.293  48.350  64.910  0.00  0.00      A
ATOM   4517  O   GLU   314      60.701  48.452  65.989  0.00  0.00      A
ATOM   4518  N   GLY   315      62.193  47.391  64.681  0.00  0.00      A
ATOM   4519  H   GLY   315      62.665  47.380  63.780  0.00  0.00      A
ATOM   4520  CA  GLY   315      62.574  46.333  65.628  0.00  0.00      A
ATOM   4521  HA3 GLY   315      61.680  45.831  65.994  0.00  0.00      A
ATOM   4522  HA2 GLY   315      63.103  46.774  66.473  0.00  0.00      A
ATOM   4523  C   GLY   315      63.475  45.279  64.978  0.00  0.00      A
ATOM   4524  O   GLY   315      63.670  45.301  63.763  0.00  0.00      A
ATOM   4525  N   THR   316      64.052  44.351  65.747  0.00  0.00      A
ATOM   4526  H   THR   316      63.965  44.330  66.753  0.00  0.00      A
ATOM   4527  CA  THR   316      65.049  43.409  65.264  0.00  0.00      A
ATOM   4528  HA  THR   316      65.761  44.018  64.707  0.00  0.00      A
ATOM   4529  CB  THR   316      65.804  42.754  66.492  0.00  0.00      A
ATOM   4530  HB  THR   316      66.533  41.993  66.215  0.00  0.00      A
ATOM   4531  CG2 THR   316      66.564  43.837  67.251  0.00  0.00      A
ATOM   4532 HG21 THR   316      67.086  44.578  66.646  0.00  0.00      A
ATOM   4533 HG22 THR   316      65.972  44.135  68.116  0.00  0.00      A
ATOM   4534 HG23 THR   316      67.338  43.244  67.738  0.00  0.00      A
ATOM   4535  OG1 THR   316      64.797  42.253  67.397  0.00  0.00      A
ATOM   4536  HG1 THR   316      65.300  41.747  68.039  0.00  0.00      A
ATOM   4537  C   THR   316      64.500  42.247  64.427  0.00  0.00      A
ATOM   4538  O   THR   316      65.244  41.707  63.566  0.00  0.00      A
ATOM   4539  N   GLU   317      63.182  41.994  64.406  0.00  0.00      A
ATOM   4540  H   GLU   317      62.583  42.480  65.065  0.00  0.00      A
ATOM   4541  CA  GLU   317      62.545  41.104  63.406  0.00  0.00      A
ATOM   4542  HA  GLU   317      63.032  41.296  62.449  0.00  0.00      A
ATOM   4543  CB  GLU   317      62.817  39.621  63.741  0.00  0.00      A
ATOM   4544  HB3 GLU   317      63.845  39.512  64.085  0.00  0.00      A
ATOM   4545  HB2 GLU   317      62.158  39.282  64.541  0.00  0.00      A
ATOM   4546  CG  GLU   317      62.648  38.741  62.494  0.00  0.00      A
ATOM   4547  HG3 GLU   317      63.385  39.044  61.748  0.00  0.00      A
ATOM   4548  HG2 GLU   317      61.657  38.902  62.064  0.00  0.00      A
ATOM   4549  CD  GLU   317      62.827  37.252  62.807  0.00  0.00      A
ATOM   4550  OE1 GLU   317      63.984  36.757  62.763  0.00  0.00      A
ATOM   4551  OE2 GLU   317      61.793  36.574  63.034  0.00  0.00      A
ATOM   4552  C   GLU   317      61.037  41.403  63.188  0.00  0.00      A
ATOM   4553  O   GLU   317      60.180  40.658  63.684  0.00  0.00      A
ATOM   4554  N   PRO   318      60.684  42.558  62.583  0.00  0.00      A
ATOM   4555  CD  PRO   318      61.574  43.528  61.969  0.00  0.00      A
ATOM   4556  HD3 PRO   318      61.715  43.274  60.917  0.00  0.00      A
ATOM   4557  HD2 PRO   318      62.535  43.580  62.468  0.00  0.00      A
ATOM   4558  CG  PRO   318      60.845  44.862  62.081  0.00  0.00      A
ATOM   4559  HG3 PRO   318      60.975  45.270  63.084  0.00  0.00      A
ATOM   4560  HG2 PRO   318      61.180  45.573  61.326  0.00  0.00      A
ATOM   4561  CB  PRO   318      59.388  44.460  61.885  0.00  0.00      A
ATOM   4562  HB3 PRO   318      59.162  44.462  60.819  0.00  0.00      A
ATOM   4563  HB2 PRO   318      58.714  45.139  62.410  0.00  0.00      A
ATOM   4564  CA  PRO   318      59.303  43.032  62.449  0.00  0.00      A
ATOM   4565  HA  PRO   318      58.877  43.073  63.447  0.00  0.00      A
ATOM   4566  C   PRO   318      58.409  42.149  61.559  0.00  0.00      A
ATOM   4567  O   PRO   318      58.892  41.306  60.802  0.00  0.00      A
ATOM   4568  N   VAL   319      57.123  42.501  61.464  0.00  0.00      A
ATOM   4569  H   VAL   319      56.785  43.197  62.119  0.00  0.00      A
ATOM   4570  CA  VAL   319      56.129  41.865  60.565  0.00  0.00      A
ATOM   4571  HA  VAL   319      56.152  40.794  60.764  0.00  0.00      A
ATOM   4572  CB  VAL   319      54.698  42.343  60.880  0.00  0.00      A
ATOM   4573  HB  VAL   319      54.014  41.899  60.155  0.00  0.00      A
ATOM   4574  CG1 VAL   319      54.260  41.868  62.271  0.00  0.00      A
ATOM   4575 HG11 VAL   319      53.220  42.144  62.441  0.00  0.00      A
ATOM   4576 HG12 VAL   319      54.877  42.317  63.047  0.00  0.00      A
ATOM   4577 HG13 VAL   319      54.342  40.783  62.332  0.00  0.00      A
ATOM   4578  CG2 VAL   319      54.547  43.868  60.805  0.00  0.00      A
ATOM   4579 HG21 VAL   319      55.144  44.354  61.576  0.00  0.00      A
ATOM   4580 HG22 VAL   319      53.500  44.132  60.957  0.00  0.00      A
ATOM   4581 HG23 VAL   319      54.851  44.230  59.823  0.00  0.00      A
ATOM   4582  C   VAL   319      56.403  41.999  59.052  0.00  0.00      A
ATOM   4583  O   VAL   319      55.814  41.264  58.268  0.00  0.00      A
ATOM   4584  N   SER   320      57.376  42.813  58.634  0.00  0.00      A
ATOM   4585  H   SER   320      57.867  43.363  59.323  0.00  0.00      A
ATOM   4586  CA  SER   320      57.966  42.831  57.278  0.00  0.00      A
ATOM   4587  HA  SER   320      57.175  42.856  56.529  0.00  0.00      A
ATOM   4588  CB  SER   320      58.828  44.091  57.149  0.00  0.00      A
ATOM   4589  HB3 SER   320      58.193  44.976  57.129  0.00  0.00      A
ATOM   4590  HB2 SER   320      59.412  44.058  56.228  0.00  0.00      A
ATOM   4591  OG  SER   320      59.690  44.141  58.272  0.00  0.00      A
ATOM   4592  HG  SER   320      60.374  44.838  58.125  0.00  0.00      A
ATOM   4593  C   SER   320      58.881  41.633  56.970  0.00  0.00      A
ATOM   4594  O   SER   320      59.326  41.471  55.828  0.00  0.00      A
ATOM   4595  N   LEU   321      59.293  40.892  58.001  0.00  0.00      A
ATOM   4596  H   LEU   321      58.953  41.175  58.912  0.00  0.00      A
ATOM   4597  CA  LEU   321      60.409  39.944  57.977  0.00  0.00      A
ATOM   4598  HA  LEU   321      60.624  39.674  56.943  0.00  0.00      A
ATOM   4599  CB  LEU   321      61.631  40.674  58.570  0.00  0.00      A
ATOM   4600  HB3 LEU   321      61.395  40.965  59.595  0.00  0.00      A
ATOM   4601  HB2 LEU   321      61.802  41.587  57.996  0.00  0.00      A
ATOM   4602  CG  LEU   321      62.937  39.861  58.591  0.00  0.00      A
ATOM   4603  HG  LEU   321      62.809  38.981  59.220  0.00  0.00      A
ATOM   4604  CD1 LEU   321      63.357  39.416  57.191  0.00  0.00      A
ATOM   4605 HD11 LEU   321      62.657  38.678  56.805  0.00  0.00      A
ATOM   4606 HD12 LEU   321      63.405  40.272  56.518  0.00  0.00      A
ATOM   4607 HD13 LEU   321      64.340  38.956  57.252  0.00  0.00      A
ATOM   4608  CD2 LEU   321      64.060  40.709  59.184  0.00  0.00      A
ATOM   4609 HD21 LEU   321      64.962  40.103  59.282  0.00  0.00      A
ATOM   4610 HD22 LEU   321      64.271  41.562  58.538  0.00  0.00      A
ATOM   4611 HD23 LEU   321      63.773  41.068  60.171  0.00  0.00      A
ATOM   4612  C   LEU   321      60.102  38.640  58.731  0.00  0.00      A
ATOM   4613  O   LEU   321      60.646  37.594  58.374  0.00  0.00      A
ATOM   4614  N   ASN   322      59.135  38.652  59.654  0.00  0.00      A
ATOM   4615  H   ASN   322      58.765  39.550  59.937  0.00  0.00      A
ATOM   4616  CA  ASN   322      58.558  37.453  60.267  0.00  0.00      A
ATOM   4617  HA  ASN   322      59.320  36.992  60.896  0.00  0.00      A
ATOM   4618  CB  ASN   322      57.390  37.885  61.169  0.00  0.00      A
ATOM   4619  HB3 ASN   322      56.606  38.329  60.555  0.00  0.00      A
ATOM   4620  HB2 ASN   322      57.734  38.638  61.880  0.00  0.00      A
ATOM   4621  CG  ASN   322      56.803  36.716  61.940  0.00  0.00      A
ATOM   4622  OD1 ASN   322      55.853  36.072  61.511  0.00  0.00      A
ATOM   4623  ND2 ASN   322      57.362  36.400  63.079  0.00  0.00      A
ATOM   4624 HD21 ASN   322      58.142  36.948  63.429  0.00  0.00      A
ATOM   4625 HD22 ASN   322      56.942  35.687  63.664  0.00  0.00      A
ATOM   4626  C   ASN   322      58.116  36.431  59.198  0.00  0.00      A
ATOM   4627  O   ASN   322      57.381  36.774  58.276  0.00  0.00      A
ATOM   4628  N   ALA   323      58.619  35.197  59.288  0.00  0.00      A
ATOM   4629  H   ALA   323      59.235  35.014  60.072  0.00  0.00      A
ATOM   4630  CA  ALA   323      58.400  34.078  58.360  0.00  0.00      A
ATOM   4631  HA  ALA   323      59.055  33.272  58.695  0.00  0.00      A
ATOM   4632  CB  ALA   323      56.961  33.574  58.550  0.00  0.00      A
ATOM   4633  HB1 ALA   323      56.246  34.323  58.210  0.00  0.00      A
ATOM   4634  HB2 ALA   323      56.778  33.371  59.605  0.00  0.00      A
ATOM   4635  HB3 ALA   323      56.812  32.657  57.980  0.00  0.00      A
ATOM   4636  C   ALA   323      58.761  34.286  56.863  0.00  0.00      A
ATOM   4637  O   ALA   323      58.708  33.315  56.107  0.00  0.00      A
ATOM   4638  N   TRP   324      59.214  35.475  56.431  0.00  0.00      A
ATOM   4639  H   TRP   324      59.230  36.226  57.110  0.00  0.00      A
ATOM   4640  CA  TRP   324      59.492  35.825  55.021  0.00  0.00      A
ATOM   4641  HA  TRP   324      58.540  35.928  54.500  0.00  0.00      A
ATOM   4642  CB  TRP   324      60.200  37.194  54.976  0.00  0.00      A
ATOM   4643  HB3 TRP   324      60.937  37.214  55.778  0.00  0.00      A
ATOM   4644  HB2 TRP   324      59.468  37.972  55.195  0.00  0.00      A
ATOM   4645  CG  TRP   324      60.927  37.570  53.709  0.00  0.00      A
ATOM   4646  CD1 TRP   324      62.231  37.933  53.654  0.00  0.00      A
ATOM   4647  HD1 TRP   324      62.890  37.996  54.510  0.00  0.00      A
ATOM   4648  NE1 TRP   324      62.602  38.187  52.348  0.00  0.00      A
ATOM   4649  HE1 TRP   324      63.545  38.455  52.066  0.00  0.00      A
ATOM   4650  CE2 TRP   324      61.544  38.014  51.486  0.00  0.00      A
ATOM   4651  CZ2 TRP   324      61.420  38.159  50.096  0.00  0.00      A
ATOM   4652  HZ2 TRP   324      62.273  38.450  49.498  0.00  0.00      A
ATOM   4653  CH2 TRP   324      60.183  37.889  49.489  0.00  0.00      A
ATOM   4654  HH2 TRP   324      60.080  37.965  48.415  0.00  0.00      A
ATOM   4655  CZ3 TRP   324      59.086  37.502  50.278  0.00  0.00      A
ATOM   4656  HZ3 TRP   324      58.137  37.287  49.804  0.00  0.00      A
ATOM   4657  CE3 TRP   324      59.218  37.375  51.676  0.00  0.00      A
ATOM   4658  HE3 TRP   324      58.366  37.071  52.266  0.00  0.00      A
ATOM   4659  CD2 TRP   324      60.452  37.621  52.322  0.00  0.00      A
ATOM   4660  C   TRP   324      60.285  34.758  54.246  0.00  0.00      A
ATOM   4661  O   TRP   324      59.777  34.200  53.274  0.00  0.00      A
ATOM   4662  N   TYR   325      61.456  34.355  54.750  0.00  0.00      A
ATOM   4663  H   TYR   325      61.805  34.813  55.578  0.00  0.00      A
ATOM   4664  CA  TYR   325      62.327  33.400  54.055  0.00  0.00      A
ATOM   4665  HA  TYR   325      62.461  33.743  53.029  0.00  0.00      A
ATOM   4666  CB  TYR   325      63.699  33.360  54.730  0.00  0.00      A
ATOM   4667  HB3 TYR   325      63.595  32.865  55.695  0.00  0.00      A
ATOM   4668  HB2 TYR   325      64.361  32.748  54.118  0.00  0.00      A
ATOM   4669  CG  TYR   325      64.355  34.709  54.937  0.00  0.00      A
ATOM   4670  CD1 TYR   325      64.614  35.165  56.243  0.00  0.00      A
ATOM   4671  HD1 TYR   325      64.330  34.572  57.101  0.00  0.00      A
ATOM   4672  CE1 TYR   325      65.261  36.394  56.443  0.00  0.00      A
ATOM   4673  HE1 TYR   325      65.470  36.738  57.444  0.00  0.00      A
ATOM   4674  CZ  TYR   325      65.635  37.179  55.346  0.00  0.00      A
ATOM   4675  OH  TYR   325      66.275  38.356  55.557  0.00  0.00      A
ATOM   4676  HH  TYR   325      66.121  38.989  54.831  0.00  0.00      A
ATOM   4677  CE2 TYR   325      65.365  36.738  54.042  0.00  0.00      A
ATOM   4678  HE2 TYR   325      65.669  37.340  53.200  0.00  0.00      A
ATOM   4679  CD2 TYR   325      64.725  35.501  53.832  0.00  0.00      A
ATOM   4680  HD2 TYR   325      64.522  35.160  52.826  0.00  0.00      A
ATOM   4681  C   TYR   325      61.762  31.974  53.999  0.00  0.00      A
ATOM   4682  O   TYR   325      61.926  31.293  52.985  0.00  0.00      A
ATOM   4683  N   ALA   326      61.087  31.529  55.065  0.00  0.00      A
ATOM   4684  H   ALA   326      60.967  32.158  55.848  0.00  0.00      A
ATOM   4685  CA  ALA   326      60.495  30.194  55.175  0.00  0.00      A
ATOM   4686  HA  ALA   326      61.244  29.450  54.898  0.00  0.00      A
ATOM   4687  CB  ALA   326      60.106  29.972  56.642  0.00  0.00      A
ATOM   4688  HB1 ALA   326      59.666  28.982  56.760  0.00  0.00      A
ATOM   4689  HB2 ALA   326      59.381  30.720  56.963  0.00  0.00      A
ATOM   4690  HB3 ALA   326      60.994  30.036  57.273  0.00  0.00      A
ATOM   4691  C   ALA   326      59.277  30.003  54.253  0.00  0.00      A
ATOM   4692  O   ALA   326      59.108  28.933  53.658  0.00  0.00      A
ATOM   4693  N   MET   327      58.483  31.064  54.064  0.00  0.00      A
ATOM   4694  H   MET   327      58.671  31.898  54.614  0.00  0.00      A
ATOM   4695  CA  MET   327      57.381  31.107  53.096  0.00  0.00      A
ATOM   4696  HA  MET   327      56.830  30.167  53.147  0.00  0.00      A
ATOM   4697  CB  MET   327      56.421  32.254  53.447  0.00  0.00      A
ATOM   4698  HB3 MET   327      55.631  32.281  52.696  0.00  0.00      A
ATOM   4699  HB2 MET   327      56.965  33.199  53.420  0.00  0.00      A
ATOM   4700  CG  MET   327      55.765  32.081  54.823  0.00  0.00      A
ATOM   4701  HG3 MET   327      55.319  31.090  54.867  0.00  0.00      A
ATOM   4702  HG2 MET   327      56.529  32.133  55.597  0.00  0.00      A
ATOM   4703  SD  MET   327      54.462  33.281  55.218  0.00  0.00      A
ATOM   4704  CE  MET   327      55.415  34.824  55.262  0.00  0.00      A
ATOM   4705  HE1 MET   327      54.754  35.641  55.546  0.00  0.00      A
ATOM   4706  HE2 MET   327      55.839  35.033  54.281  0.00  0.00      A
ATOM   4707  HE3 MET   327      56.220  34.746  55.988  0.00  0.00      A
ATOM   4708  C   MET   327      57.881  31.269  51.650  0.00  0.00      A
ATOM   4709  O   MET   327      57.441  30.533  50.769  0.00  0.00      A
ATOM   4710  N   LEU   328      58.936  32.068  51.440  0.00  0.00      A
ATOM   4711  H   LEU   328      59.252  32.645  52.214  0.00  0.00      A
ATOM   4712  CA  LEU   328      59.664  32.195  50.167  0.00  0.00      A
ATOM   4713  HA  LEU   328      58.950  32.498  49.405  0.00  0.00      A
ATOM   4714  CB  LEU   328      60.705  33.318  50.341  0.00  0.00      A
ATOM   4715  HB3 LEU   328      60.197  34.207  50.719  0.00  0.00      A
ATOM   4716  HB2 LEU   328      61.424  33.001  51.093  0.00  0.00      A
ATOM   4717  CG  LEU   328      61.484  33.727  49.080  0.00  0.00      A
ATOM   4718  HG  LEU   328      61.976  32.859  48.645  0.00  0.00      A
ATOM   4719  CD1 LEU   328      60.562  34.362  48.038  0.00  0.00      A
ATOM   4720 HD11 LEU   328      59.851  33.624  47.669  0.00  0.00      A
ATOM   4721 HD12 LEU   328      61.149  34.726  47.196  0.00  0.00      A
ATOM   4722 HD13 LEU   328      60.018  35.196  48.479  0.00  0.00      A
ATOM   4723  CD2 LEU   328      62.560  34.739  49.470  0.00  0.00      A
ATOM   4724 HD21 LEU   328      63.255  34.283  50.173  0.00  0.00      A
ATOM   4725 HD22 LEU   328      63.107  35.061  48.584  0.00  0.00      A
ATOM   4726 HD23 LEU   328      62.097  35.603  49.941  0.00  0.00      A
ATOM   4727  C   LEU   328      60.318  30.875  49.699  0.00  0.00      A
ATOM   4728  O   LEU   328      60.506  30.652  48.501  0.00  0.00      A
ATOM   4729  N   ASP   329      60.618  29.965  50.627  0.00  0.00      A
ATOM   4730  H   ASP   329      60.532  30.237  51.598  0.00  0.00      A
ATOM   4731  CA  ASP   329      61.099  28.613  50.329  0.00  0.00      A
ATOM   4732  HA  ASP   329      61.857  28.667  49.548  0.00  0.00      A
ATOM   4733  CB  ASP   329      61.757  28.047  51.592  0.00  0.00      A
ATOM   4734  HB3 ASP   329      62.394  28.809  52.043  0.00  0.00      A
ATOM   4735  HB2 ASP   329      60.994  27.769  52.318  0.00  0.00      A
ATOM   4736  CG  ASP   329      62.623  26.839  51.273  0.00  0.00      A
ATOM   4737  OD1 ASP   329      63.727  27.031  50.719  0.00  0.00      A
ATOM   4738  OD2 ASP   329      62.246  25.704  51.645  0.00  0.00      A
ATOM   4739  C   ASP   329      59.983  27.677  49.828  0.00  0.00      A
ATOM   4740  O   ASP   329      60.139  27.033  48.790  0.00  0.00      A
ATOM   4741  N   ASP   330      58.804  27.711  50.460  0.00  0.00      A
ATOM   4742  H   ASP   330      58.699  28.328  51.257  0.00  0.00      A
ATOM   4743  CA  ASP   330      57.627  26.957  50.003  0.00  0.00      A
ATOM   4744  HA  ASP   330      57.929  25.926  49.814  0.00  0.00      A
ATOM   4745  CB  ASP   330      56.570  26.948  51.116  0.00  0.00      A
ATOM   4746  HB3 ASP   330      57.013  26.538  52.026  0.00  0.00      A
ATOM   4747  HB2 ASP   330      56.254  27.971  51.325  0.00  0.00      A
ATOM   4748  CG  ASP   330      55.356  26.100  50.734  0.00  0.00      A
ATOM   4749  OD1 ASP   330      54.270  26.668  50.476  0.00  0.00      A
ATOM   4750  OD2 ASP   330      55.485  24.854  50.654  0.00  0.00      A
ATOM   4751  C   ASP   330      57.045  27.509  48.686  0.00  0.00      A
ATOM   4752  O   ASP   330      56.686  26.725  47.805  0.00  0.00      A
ATOM   4753  N   GLN   331      57.126  28.830  48.491  0.00  0.00      A
ATOM   4754  H   GLN   331      57.422  29.392  49.284  0.00  0.00      A
ATOM   4755  CA  GLN   331      56.836  29.539  47.243  0.00  0.00      A
ATOM   4756  HA  GLN   331      55.801  29.350  46.962  0.00  0.00      A
ATOM   4757  CB  GLN   331      57.007  31.050  47.502  0.00  0.00      A
ATOM   4758  HB3 GLN   331      56.341  31.324  48.320  0.00  0.00      A
ATOM   4759  HB2 GLN   331      58.026  31.246  47.828  0.00  0.00      A
ATOM   4760  CG  GLN   331      56.686  31.977  46.317  0.00  0.00      A
ATOM   4761  HG3 GLN   331      56.547  32.988  46.698  0.00  0.00      A
ATOM   4762  HG2 GLN   331      55.744  31.662  45.868  0.00  0.00      A
ATOM   4763  CD  GLN   331      57.787  32.036  45.256  0.00  0.00      A
ATOM   4764  OE1 GLN   331      58.932  32.396  45.498  0.00  0.00      A
ATOM   4765  NE2 GLN   331      57.483  31.734  44.018  0.00  0.00      A
ATOM   4766 HE21 GLN   331      58.210  31.749  43.329  0.00  0.00      A
ATOM   4767 HE22 GLN   331      56.526  31.465  43.793  0.00  0.00      A
ATOM   4768  C   GLN   331      57.721  29.039  46.097  0.00  0.00      A
ATOM   4769  O   GLN   331      57.197  28.586  45.083  0.00  0.00      A
ATOM   4770  N   ALA   332      59.043  29.001  46.283  0.00  0.00      A
ATOM   4771  H   ALA   332      59.425  29.372  47.147  0.00  0.00      A
ATOM   4772  CA  ALA   332      59.980  28.543  45.257  0.00  0.00      A
ATOM   4773  HA  ALA   332      59.816  29.127  44.350  0.00  0.00      A
ATOM   4774  CB  ALA   332      61.397  28.825  45.755  0.00  0.00      A
ATOM   4775  HB1 ALA   332      61.514  29.889  45.956  0.00  0.00      A
ATOM   4776  HB2 ALA   332      61.596  28.262  46.669  0.00  0.00      A
ATOM   4777  HB3 ALA   332      62.115  28.535  44.990  0.00  0.00      A
ATOM   4778  C   ALA   332      59.802  27.057  44.891  0.00  0.00      A
ATOM   4779  O   ALA   332      59.698  26.715  43.709  0.00  0.00      A
ATOM   4780  N   ARG   333      59.614  26.186  45.892  0.00  0.00      A
ATOM   4781  H   ARG   333      59.711  26.535  46.844  0.00  0.00      A
ATOM   4782  CA  ARG   333      59.345  24.747  45.696  0.00  0.00      A
ATOM   4783  HA  ARG   333      60.051  24.361  44.957  0.00  0.00      A
ATOM   4784  CB  ARG   333      59.587  24.000  47.020  0.00  0.00      A
ATOM   4785  HB3 ARG   333      59.025  24.482  47.821  0.00  0.00      A
ATOM   4786  HB2 ARG   333      59.231  22.976  46.911  0.00  0.00      A
ATOM   4787  CG  ARG   333      61.088  23.959  47.373  0.00  0.00      A
ATOM   4788  HG3 ARG   333      61.619  23.483  46.548  0.00  0.00      A
ATOM   4789  HG2 ARG   333      61.476  24.973  47.480  0.00  0.00      A
ATOM   4790  CD  ARG   333      61.406  23.170  48.653  0.00  0.00      A
ATOM   4791  HD3 ARG   333      62.483  23.003  48.688  0.00  0.00      A
ATOM   4792  HD2 ARG   333      60.933  22.190  48.611  0.00  0.00      A
ATOM   4793  NE  ARG   333      61.023  23.895  49.880  0.00  0.00      A
ATOM   4794  HE  ARG   333      61.681  24.586  50.231  0.00  0.00      A
ATOM   4795  CZ  ARG   333      59.922  23.768  50.592  0.00  0.00      A
ATOM   4796  NH1 ARG   333      58.979  22.930  50.298  0.00  0.00      A
ATOM   4797 HH11 ARG   333      59.095  22.264  49.542  0.00  0.00      A
ATOM   4798 HH12 ARG   333      58.191  22.855  50.923  0.00  0.00      A
ATOM   4799  NH2 ARG   333      59.753  24.487  51.660  0.00  0.00      A
ATOM   4800 HH21 ARG   333      58.891  24.410  52.185  0.00  0.00      A
ATOM   4801 HH22 ARG   333      60.496  25.131  51.913  0.00  0.00      A
ATOM   4802  C   ARG   333      57.957  24.439  45.109  0.00  0.00      A
ATOM   4803  O   ARG   333      57.793  23.397  44.469  0.00  0.00      A
ATOM   4804  N   MET   334      57.009  25.380  45.172  0.00  0.00      A
ATOM   4805  H   MET   334      57.193  26.203  45.734  0.00  0.00      A
ATOM   4806  CA  MET   334      55.763  25.341  44.391  0.00  0.00      A
ATOM   4807  HA  MET   334      55.407  24.314  44.327  0.00  0.00      A
ATOM   4808  CB  MET   334      54.679  26.164  45.114  0.00  0.00      A
ATOM   4809  HB3 MET   334      54.989  27.204  45.209  0.00  0.00      A
ATOM   4810  HB2 MET   334      54.560  25.765  46.121  0.00  0.00      A
ATOM   4811  CG  MET   334      53.310  26.112  44.422  0.00  0.00      A
ATOM   4812  HG3 MET   334      53.136  25.106  44.042  0.00  0.00      A
ATOM   4813  HG2 MET   334      52.546  26.305  45.175  0.00  0.00      A
ATOM   4814  SD  MET   334      53.082  27.316  43.078  0.00  0.00      A
ATOM   4815  CE  MET   334      51.309  27.106  42.760  0.00  0.00      A
ATOM   4816  HE1 MET   334      51.095  26.066  42.515  0.00  0.00      A
ATOM   4817  HE2 MET   334      50.740  27.385  43.647  0.00  0.00      A
ATOM   4818  HE3 MET   334      51.012  27.741  41.924  0.00  0.00      A
ATOM   4819  C   MET   334      55.990  25.836  42.955  0.00  0.00      A
ATOM   4820  O   MET   334      55.779  25.081  42.007  0.00  0.00      A
ATOM   4821  N   MET   335      56.595  27.017  42.800  0.00  0.00      A
ATOM   4822  H   MET   335      56.806  27.543  43.643  0.00  0.00      A
ATOM   4823  CA  MET   335      56.825  27.704  41.526  0.00  0.00      A
ATOM   4824  HA  MET   335      55.855  27.916  41.076  0.00  0.00      A
ATOM   4825  CB  MET   335      57.513  29.049  41.821  0.00  0.00      A
ATOM   4826  HB3 MET   335      56.790  29.679  42.337  0.00  0.00      A
ATOM   4827  HB2 MET   335      58.362  28.895  42.488  0.00  0.00      A
ATOM   4828  CG  MET   335      58.004  29.799  40.577  0.00  0.00      A
ATOM   4829  HG3 MET   335      57.305  29.625  39.758  0.00  0.00      A
ATOM   4830  HG2 MET   335      58.004  30.867  40.796  0.00  0.00      A
ATOM   4831  SD  MET   335      59.679  29.349  40.036  0.00  0.00      A
ATOM   4832  CE  MET   335      59.724  30.229  38.456  0.00  0.00      A
ATOM   4833  HE1 MET   335      58.936  29.852  37.804  0.00  0.00      A
ATOM   4834  HE2 MET   335      60.694  30.080  37.980  0.00  0.00      A
ATOM   4835  HE3 MET   335      59.572  31.292  38.633  0.00  0.00      A
ATOM   4836  C   MET   335      57.608  26.875  40.506  0.00  0.00      A
ATOM   4837  O   MET   335      57.183  26.782  39.357  0.00  0.00      A
ATOM   4838  N   ARG   336      58.675  26.180  40.917  0.00  0.00      A
ATOM   4839  H   ARG   336      58.983  26.302  41.879  0.00  0.00      A
ATOM   4840  CA  ARG   336      59.493  25.368  39.994  0.00  0.00      A
ATOM   4841  HA  ARG   336      59.776  25.991  39.143  0.00  0.00      A
ATOM   4842  CB  ARG   336      60.773  24.907  40.705  0.00  0.00      A
ATOM   4843  HB3 ARG   336      60.515  24.432  41.653  0.00  0.00      A
ATOM   4844  HB2 ARG   336      61.300  24.185  40.078  0.00  0.00      A
ATOM   4845  CG  ARG   336      61.694  26.108  40.951  0.00  0.00      A
ATOM   4846  HG3 ARG   336      61.144  26.891  41.472  0.00  0.00      A
ATOM   4847  HG2 ARG   336      62.029  26.507  39.992  0.00  0.00      A
ATOM   4848  CD  ARG   336      62.913  25.745  41.797  0.00  0.00      A
ATOM   4849  HD3 ARG   336      63.550  25.049  41.247  0.00  0.00      A
ATOM   4850  HD2 ARG   336      62.571  25.268  42.717  0.00  0.00      A
ATOM   4851  NE  ARG   336      63.656  26.977  42.101  0.00  0.00      A
ATOM   4852  HE  ARG   336      63.661  27.703  41.390  0.00  0.00      A
ATOM   4853  CZ  ARG   336      64.117  27.370  43.269  0.00  0.00      A
ATOM   4854  NH1 ARG   336      64.209  26.609  44.318  0.00  0.00      A
ATOM   4855 HH11 ARG   336      64.395  27.064  45.208  0.00  0.00      A
ATOM   4856 HH12 ARG   336      63.968  25.626  44.285  0.00  0.00      A
ATOM   4857  NH2 ARG   336      64.500  28.599  43.383  0.00  0.00      A
ATOM   4858 HH21 ARG   336      64.865  28.974  44.254  0.00  0.00      A
ATOM   4859 HH22 ARG   336      64.398  29.205  42.579  0.00  0.00      A
ATOM   4860  C   ARG   336      58.728  24.184  39.400  0.00  0.00      A
ATOM   4861  O   ARG   336      58.807  23.970  38.189  0.00  0.00      A
ATOM   4862  N   ALA   337      57.846  23.564  40.186  0.00  0.00      A
ATOM   4863  H   ALA   337      57.769  23.880  41.142  0.00  0.00      A
ATOM   4864  CA  ALA   337      56.918  22.529  39.728  0.00  0.00      A
ATOM   4865  HA  ALA   337      57.460  21.826  39.093  0.00  0.00      A
ATOM   4866  CB  ALA   337      56.402  21.767  40.955  0.00  0.00      A
ATOM   4867  HB1 ALA   337      57.239  21.334  41.502  0.00  0.00      A
ATOM   4868  HB2 ALA   337      55.851  22.437  41.615  0.00  0.00      A
ATOM   4869  HB3 ALA   337      55.737  20.967  40.629  0.00  0.00      A
ATOM   4870  C   ALA   337      55.743  23.091  38.902  0.00  0.00      A
ATOM   4871  O   ALA   337      55.440  22.554  37.839  0.00  0.00      A
ATOM   4872  N   PHE   338      55.194  24.248  39.291  0.00  0.00      A
ATOM   4873  H   PHE   338      55.492  24.646  40.176  0.00  0.00      A
ATOM   4874  CA  PHE   338      54.155  24.962  38.536  0.00  0.00      A
ATOM   4875  HA  PHE   338      53.341  24.262  38.340  0.00  0.00      A
ATOM   4876  CB  PHE   338      53.610  26.105  39.409  0.00  0.00      A
ATOM   4877  HB3 PHE   338      53.528  25.749  40.436  0.00  0.00      A
ATOM   4878  HB2 PHE   338      54.330  26.925  39.412  0.00  0.00      A
ATOM   4879  CG  PHE   338      52.239  26.631  39.014  0.00  0.00      A
ATOM   4880  CD1 PHE   338      52.096  27.912  38.446  0.00  0.00      A
ATOM   4881  HD1 PHE   338      52.971  28.514  38.255  0.00  0.00      A
ATOM   4882  CE1 PHE   338      50.816  28.412  38.140  0.00  0.00      A
ATOM   4883  HE1 PHE   338      50.703  29.397  37.713  0.00  0.00      A
ATOM   4884  CZ  PHE   338      49.673  27.635  38.395  0.00  0.00      A
ATOM   4885  HZ  PHE   338      48.690  28.019  38.158  0.00  0.00      A
ATOM   4886  CE2 PHE   338      49.811  26.357  38.963  0.00  0.00      A
ATOM   4887  HE2 PHE   338      48.931  25.763  39.167  0.00  0.00      A
ATOM   4888  CD2 PHE   338      51.090  25.858  39.270  0.00  0.00      A
ATOM   4889  HD2 PHE   338      51.189  24.882  39.715  0.00  0.00      A
ATOM   4890  C   PHE   338      54.647  25.472  37.165  0.00  0.00      A
ATOM   4891  O   PHE   338      53.915  25.393  36.185  0.00  0.00      A
ATOM   4892  N   ASP   339      55.932  25.812  37.028  0.00  0.00      A
ATOM   4893  H   ASP   339      56.492  25.923  37.868  0.00  0.00      A
ATOM   4894  CA  ASP   339      56.579  26.013  35.727  0.00  0.00      A
ATOM   4895  HA  ASP   339      55.950  26.657  35.111  0.00  0.00      A
ATOM   4896  CB  ASP   339      57.929  26.713  35.916  0.00  0.00      A
ATOM   4897  HB3 ASP   339      58.565  26.117  36.571  0.00  0.00      A
ATOM   4898  HB2 ASP   339      57.783  27.686  36.387  0.00  0.00      A
ATOM   4899  CG  ASP   339      58.614  26.896  34.564  0.00  0.00      A
ATOM   4900  OD1 ASP   339      59.473  26.061  34.201  0.00  0.00      A
ATOM   4901  OD2 ASP   339      58.267  27.838  33.823  0.00  0.00      A
ATOM   4902  C   ASP   339      56.780  24.696  34.958  0.00  0.00      A
ATOM   4903  O   ASP   339      56.465  24.631  33.770  0.00  0.00      A
ATOM   4904  N   ARG   340      57.228  23.620  35.624  0.00  0.00      A
ATOM   4905  H   ARG   340      57.463  23.726  36.606  0.00  0.00      A
ATOM   4906  CA  ARG   340      57.412  22.303  34.988  0.00  0.00      A
ATOM   4907  HA  ARG   340      58.075  22.441  34.132  0.00  0.00      A
ATOM   4908  CB  ARG   340      58.064  21.320  35.969  0.00  0.00      A
ATOM   4909  HB3 ARG   340      57.337  21.020  36.725  0.00  0.00      A
ATOM   4910  HB2 ARG   340      58.892  21.815  36.474  0.00  0.00      A
ATOM   4911  CG  ARG   340      58.586  20.074  35.229  0.00  0.00      A
ATOM   4912  HG3 ARG   340      57.747  19.490  34.849  0.00  0.00      A
ATOM   4913  HG2 ARG   340      59.197  20.384  34.381  0.00  0.00      A
ATOM   4914  CD  ARG   340      59.434  19.179  36.134  0.00  0.00      A
ATOM   4915  HD3 ARG   340      59.811  18.352  35.534  0.00  0.00      A
ATOM   4916  HD2 ARG   340      60.283  19.739  36.523  0.00  0.00      A
ATOM   4917  NE  ARG   340      58.629  18.624  37.224  0.00  0.00      A
ATOM   4918  HE  ARG   340      57.863  18.014  36.955  0.00  0.00      A
ATOM   4919  CZ  ARG   340      58.729  18.841  38.516  0.00  0.00      A
ATOM   4920  NH1 ARG   340      59.638  19.584  39.075  0.00  0.00      A
ATOM   4921 HH11 ARG   340      59.615  19.696  40.082  0.00  0.00      A
ATOM   4922 HH12 ARG   340      60.378  20.020  38.540  0.00  0.00      A
ATOM   4923  NH2 ARG   340      57.849  18.293  39.293  0.00  0.00      A
ATOM   4924 HH21 ARG   340      57.951  18.417  40.290  0.00  0.00      A
ATOM   4925 HH22 ARG   340      57.138  17.704  38.872  0.00  0.00      A
ATOM   4926  C   ARG   340      56.113  21.718  34.437  0.00  0.00      A
ATOM   4927  O   ARG   340      56.143  21.060  33.400  0.00  0.00      A
ATOM   4928  N   LEU   341      54.969  22.051  35.028  0.00  0.00      A
ATOM   4929  H   LEU   341      55.030  22.570  35.898  0.00  0.00      A
ATOM   4930  CA  LEU   341      53.641  21.711  34.516  0.00  0.00      A
ATOM   4931  HA  LEU   341      53.544  20.625  34.517  0.00  0.00      A
ATOM   4932  CB  LEU   341      52.627  22.314  35.499  0.00  0.00      A
ATOM   4933  HB3 LEU   341      52.876  21.986  36.511  0.00  0.00      A
ATOM   4934  HB2 LEU   341      52.729  23.395  35.462  0.00  0.00      A
ATOM   4935  CG  LEU   341      51.157  21.983  35.223  0.00  0.00      A
ATOM   4936  HG  LEU   341      50.884  22.319  34.224  0.00  0.00      A
ATOM   4937  CD1 LEU   341      50.888  20.484  35.353  0.00  0.00      A
ATOM   4938 HD11 LEU   341      51.413  19.942  34.568  0.00  0.00      A
ATOM   4939 HD12 LEU   341      49.821  20.292  35.255  0.00  0.00      A
ATOM   4940 HD13 LEU   341      51.226  20.128  36.323  0.00  0.00      A
ATOM   4941  CD2 LEU   341      50.298  22.733  36.235  0.00  0.00      A
ATOM   4942 HD21 LEU   341      50.507  23.803  36.176  0.00  0.00      A
ATOM   4943 HD22 LEU   341      50.527  22.386  37.239  0.00  0.00      A
ATOM   4944 HD23 LEU   341      49.246  22.573  36.013  0.00  0.00      A
ATOM   4945  C   LEU   341      53.411  22.202  33.071  0.00  0.00      A
ATOM   4946  O   LEU   341      52.930  21.440  32.230  0.00  0.00      A
ATOM   4947  N   PHE   342      53.925  23.385  32.725  0.00  0.00      A
ATOM   4948  H   PHE   342      54.403  23.929  33.434  0.00  0.00      A
ATOM   4949  CA  PHE   342      53.851  23.952  31.374  0.00  0.00      A
ATOM   4950  HA  PHE   342      52.836  23.805  31.004  0.00  0.00      A
ATOM   4951  CB  PHE   342      54.089  25.467  31.449  0.00  0.00      A
ATOM   4952  HB3 PHE   342      54.278  25.842  30.449  0.00  0.00      A
ATOM   4953  HB2 PHE   342      54.988  25.672  32.027  0.00  0.00      A
ATOM   4954  CG  PHE   342      52.914  26.238  32.026  0.00  0.00      A
ATOM   4955  CD1 PHE   342      51.732  26.382  31.274  0.00  0.00      A
ATOM   4956  HD1 PHE   342      51.664  25.951  30.287  0.00  0.00      A
ATOM   4957  CE1 PHE   342      50.632  27.076  31.805  0.00  0.00      A
ATOM   4958  HE1 PHE   342      49.725  27.177  31.228  0.00  0.00      A
ATOM   4959  CZ  PHE   342      50.713  27.640  33.089  0.00  0.00      A
ATOM   4960  HZ  PHE   342      49.869  28.179  33.496  0.00  0.00      A
ATOM   4961  CE2 PHE   342      51.890  27.502  33.844  0.00  0.00      A
ATOM   4962  HE2 PHE   342      51.948  27.929  34.836  0.00  0.00      A
ATOM   4963  CD2 PHE   342      52.988  26.799  33.315  0.00  0.00      A
ATOM   4964  HD2 PHE   342      53.884  26.682  33.905  0.00  0.00      A
ATOM   4965  C   PHE   342      54.764  23.275  30.331  0.00  0.00      A
ATOM   4966  O   PHE   342      54.507  23.409  29.141  0.00  0.00      A
ATOM   4967  N   GLU   343      55.655  22.356  30.708  0.00  0.00      A
ATOM   4968  H   GLU   343      55.840  22.265  31.697  0.00  0.00      A
ATOM   4969  CA  GLU   343      56.286  21.379  29.751  0.00  0.00      A
ATOM   4970  HA  GLU   343      56.698  21.991  28.948  0.00  0.00      A
ATOM   4971  CB  GLU   343      57.462  20.620  30.391  0.00  0.00      A
ATOM   4972  HB3 GLU   343      57.072  20.028  31.218  0.00  0.00      A
ATOM   4973  HB2 GLU   343      57.787  19.964  29.584  0.00  0.00      A
ATOM   4974  CG  GLU   343      58.584  21.570  30.902  0.00  0.00      A
ATOM   4975  HG3 GLU   343      59.250  21.026  31.573  0.00  0.00      A
ATOM   4976  HG2 GLU   343      58.124  22.396  31.444  0.00  0.00      A
ATOM   4977  CD  GLU   343      59.345  22.260  29.770  0.00  0.00      A
ATOM   4978  OE1 GLU   343      59.932  23.304  29.933  0.00  0.00      A
ATOM   4979  OE2 GLU   343      59.406  21.626  28.709  0.00  0.00      A
ATOM   4980  C   GLU   343      55.288  20.363  29.161  0.00  0.00      A
ATOM   4981  O   GLU   343      55.522  19.784  28.178  0.00  0.00      A
ATOM   4982  N   SER   344      54.112  20.168  29.772  0.00  0.00      A
ATOM   4983  H   SER   344      53.893  20.643  30.636  0.00  0.00      A
ATOM   4984  CA  SER   344      53.063  19.329  29.177  0.00  0.00      A
ATOM   4985  HA  SER   344      53.526  18.621  28.490  0.00  0.00      A
ATOM   4986  CB  SER   344      52.530  18.485  30.330  0.00  0.00      A
ATOM   4987  HB3 SER   344      51.653  17.954  29.962  0.00  0.00      A
ATOM   4988  HB2 SER   344      52.226  19.126  31.158  0.00  0.00      A
ATOM   4989  OG  SER   344      53.550  17.590  30.810  0.00  0.00      A
ATOM   4990  HG  SER   344      54.208  18.120  31.265  0.00  0.00      A
ATOM   4991  C   SER   344      51.910  20.081  28.536  0.00  0.00      A
ATOM   4992  O   SER   344      51.078  19.498  27.917  0.00  0.00      A
ATOM   4993  N   PHE   345      51.737  21.391  28.835  0.00  0.00      A
ATOM   4994  H   PHE   345      52.333  21.780  29.552  0.00  0.00      A
ATOM   4995  CA  PHE   345      50.563  22.155  28.510  0.00  0.00      A
ATOM   4996  HA  PHE   345      50.007  21.616  27.744  0.00  0.00      A
ATOM   4997  CB  PHE   345      49.652  22.466  29.771  0.00  0.00      A
ATOM   4998  HB3 PHE   345      50.297  22.965  30.494  0.00  0.00      A
ATOM   4999  HB2 PHE   345      48.838  23.170  29.601  0.00  0.00      A
ATOM   5000  CG  PHE   345      49.176  21.148  30.476  0.00  0.00      A
ATOM   5001  CD1 PHE   345      48.221  20.318  29.767  0.00  0.00      A
ATOM   5002  HD1 PHE   345      47.921  20.599  28.768  0.00  0.00      A
ATOM   5003  CE1 PHE   345      47.761  19.081  30.328  0.00  0.00      A
ATOM   5004  HE1 PHE   345      47.076  18.439  29.794  0.00  0.00      A
ATOM   5005  CZ  PHE   345      48.369  18.717  31.541  0.00  0.00      A
ATOM   5006  HZ  PHE   345      48.229  17.776  32.051  0.00  0.00      A
ATOM   5007  CE2 PHE   345      49.306  19.498  32.245  0.00  0.00      A
ATOM   5008  HE2 PHE   345      49.780  19.088  33.125  0.00  0.00      A
ATOM   5009  CD2 PHE   345      49.633  20.770  31.706  0.00  0.00      A
ATOM   5010  HD2 PHE   345      50.299  21.451  32.216  0.00  0.00      A
ATOM   5011  C   PHE   345      50.897  23.547  28.038  0.00  0.00      A
ATOM   5012  O   PHE   345      51.832  24.131  28.542  0.00  0.00      A
ATOM   5013  N   ASP   346      50.037  24.059  27.183  0.00  0.00      A
ATOM   5014  H   ASP   346      49.153  23.622  26.964  0.00  0.00      A
ATOM   5015  CA  ASP   346      50.203  25.419  26.656  0.00  0.00      A
ATOM   5016  HA  ASP   346      51.251  25.715  26.708  0.00  0.00      A
ATOM   5017  CB  ASP   346      49.896  25.419  25.173  0.00  0.00      A
ATOM   5018  HB3 ASP   346      48.820  25.293  25.053  0.00  0.00      A
ATOM   5019  HB2 ASP   346      50.084  26.417  24.778  0.00  0.00      A
ATOM   5020  CG  ASP   346      50.507  24.261  24.357  0.00  0.00      A
ATOM   5021  OD1 ASP   346      51.794  24.048  24.416  0.00  0.00      A
ATOM   5022  OD2 ASP   346      49.822  23.549  23.669  0.00  0.00      A
ATOM   5023  C   ASP   346      49.396  26.439  27.419  0.00  0.00      A
ATOM   5024  O   ASP   346      49.636  27.601  27.175  0.00  0.00      A
ATOM   5025  N   ALA   347      48.427  26.032  28.252  0.00  0.00      A
ATOM   5026  H   ALA   347      48.265  25.036  28.318  0.00  0.00      A
ATOM   5027  CA  ALA   347      47.575  26.877  29.098  0.00  0.00      A
ATOM   5028  HA  ALA   347      48.190  27.634  29.586  0.00  0.00      A
ATOM   5029  CB  ALA   347      46.543  27.587  28.208  0.00  0.00      A
ATOM   5030  HB1 ALA   347      45.901  28.225  28.815  0.00  0.00      A
ATOM   5031  HB2 ALA   347      45.933  26.851  27.685  0.00  0.00      A
ATOM   5032  HB3 ALA   347      47.056  28.211  27.479  0.00  0.00      A
ATOM   5033  C   ALA   347      46.862  26.046  30.193  0.00  0.00      A
ATOM   5034  O   ALA   347      46.743  24.824  30.078  0.00  0.00      A
ATOM   5035  N   ILE   348      46.217  26.721  31.151  0.00  0.00      A
ATOM   5036  H   ILE   348      46.367  27.724  31.196  0.00  0.00      A
ATOM   5037  CA  ILE   348      45.391  26.129  32.221  0.00  0.00      A
ATOM   5038  HA  ILE   348      45.177  25.088  31.981  0.00  0.00      A
ATOM   5039  CB  ILE   348      46.131  26.177  33.584  0.00  0.00      A
ATOM   5040  HB  ILE   348      46.254  27.224  33.852  0.00  0.00      A
ATOM   5041  CG2 ILE   348      45.288  25.511  34.691  0.00  0.00      A
ATOM   5042 HG21 ILE   348      44.312  25.987  34.778  0.00  0.00      A
ATOM   5043 HG22 ILE   348      45.776  25.618  35.659  0.00  0.00      A
ATOM   5044 HG23 ILE   348      45.149  24.452  34.474  0.00  0.00      A
ATOM   5045  CG1 ILE   348      47.544  25.545  33.509  0.00  0.00      A
ATOM   5046 HG13 ILE   348      47.466  24.498  33.223  0.00  0.00      A
ATOM   5047 HG12 ILE   348      48.121  26.056  32.741  0.00  0.00      A
ATOM   5048  CD1 ILE   348      48.364  25.644  34.803  0.00  0.00      A
ATOM   5049 HD11 ILE   348      47.948  24.995  35.573  0.00  0.00      A
ATOM   5050 HD12 ILE   348      49.387  25.327  34.600  0.00  0.00      A
ATOM   5051 HD13 ILE   348      48.379  26.675  35.157  0.00  0.00      A
ATOM   5052  C   ILE   348      44.062  26.898  32.301  0.00  0.00      A
ATOM   5053  O   ILE   348      44.064  28.128  32.302  0.00  0.00      A
ATOM   5054  N   PHE   349      42.936  26.183  32.371  0.00  0.00      A
ATOM   5055  H   PHE   349      43.030  25.174  32.433  0.00  0.00      A
ATOM   5056  CA  PHE   349      41.571  26.725  32.447  0.00  0.00      A
ATOM   5057  HA  PHE   349      41.577  27.805  32.283  0.00  0.00      A
ATOM   5058  CB  PHE   349      40.675  26.063  31.383  0.00  0.00      A
ATOM   5059  HB3 PHE   349      39.649  26.095  31.755  0.00  0.00      A
ATOM   5060  HB2 PHE   349      40.939  25.007  31.294  0.00  0.00      A
ATOM   5061  CG  PHE   349      40.660  26.680  29.993  0.00  0.00      A
ATOM   5062  CD1 PHE   349      39.444  26.722  29.280  0.00  0.00      A
ATOM   5063  HD1 PHE   349      38.536  26.347  29.733  0.00  0.00      A
ATOM   5064  CE1 PHE   349      39.403  27.241  27.975  0.00  0.00      A
ATOM   5065  HE1 PHE   349      38.471  27.261  27.429  0.00  0.00      A
ATOM   5066  CZ  PHE   349      40.581  27.717  27.374  0.00  0.00      A
ATOM   5067  HZ  PHE   349      40.561  28.091  26.363  0.00  0.00      A
ATOM   5068  CE2 PHE   349      41.794  27.688  28.080  0.00  0.00      A
ATOM   5069  HE2 PHE   349      42.698  28.050  27.612  0.00  0.00      A
ATOM   5070  CD2 PHE   349      41.834  27.171  29.386  0.00  0.00      A
ATOM   5071  HD2 PHE   349      42.776  27.146  29.907  0.00  0.00      A
ATOM   5072  C   PHE   349      40.986  26.446  33.836  0.00  0.00      A
ATOM   5073  O   PHE   349      40.893  25.293  34.262  0.00  0.00      A
ATOM   5074  N   CYS   350      40.570  27.496  34.543  0.00  0.00      A
ATOM   5075  H   CYS   350      40.666  28.430  34.154  0.00  0.00      A
ATOM   5076  CA  CYS   350      40.124  27.399  35.933  0.00  0.00      A
ATOM   5077  HA  CYS   350      39.614  26.444  36.073  0.00  0.00      A
ATOM   5078  CB  CYS   350      41.385  27.398  36.820  0.00  0.00      A
ATOM   5079  HB3 CYS   350      41.980  26.518  36.573  0.00  0.00      A
ATOM   5080  HB2 CYS   350      41.107  27.330  37.872  0.00  0.00      A
ATOM   5081  SG  CYS   350      42.406  28.883  36.567  0.00  0.00      A
ATOM   5082  HG  CYS   350      42.366  28.909  35.226  0.00  0.00      A
ATOM   5083  C   CYS   350      39.128  28.519  36.311  0.00  0.00      A
ATOM   5084  O   CYS   350      38.939  29.470  35.542  0.00  0.00      A
ATOM   5085  N   PRO   351      38.455  28.427  37.474  0.00  0.00      A
ATOM   5086  CD  PRO   351      38.329  27.253  38.321  0.00  0.00      A
ATOM   5087  HD3 PRO   351      38.188  26.342  37.740  0.00  0.00      A
ATOM   5088  HD2 PRO   351      39.210  27.166  38.956  0.00  0.00      A
ATOM   5089  CG  PRO   351      37.100  27.526  39.181  0.00  0.00      A
ATOM   5090  HG3 PRO   351      37.131  26.982  40.125  0.00  0.00      A
ATOM   5091  HG2 PRO   351      36.203  27.275  38.616  0.00  0.00      A
ATOM   5092  CB  PRO   351      37.157  29.037  39.389  0.00  0.00      A
ATOM   5093  HB3 PRO   351      37.797  29.252  40.248  0.00  0.00      A
ATOM   5094  HB2 PRO   351      36.163  29.456  39.541  0.00  0.00      A
ATOM   5095  CA  PRO   351      37.795  29.572  38.098  0.00  0.00      A
ATOM   5096  HA  PRO   351      37.019  29.935  37.426  0.00  0.00      A
ATOM   5097  C   PRO   351      38.782  30.705  38.418  0.00  0.00      A
ATOM   5098  O   PRO   351      39.937  30.440  38.746  0.00  0.00      A
ATOM   5099  N   VAL   352      38.264  31.925  38.599  0.00  0.00      A
ATOM   5100  H   VAL   352      37.295  32.065  38.325  0.00  0.00      A
ATOM   5101  CA  VAL   352      38.977  33.010  39.305  0.00  0.00      A
ATOM   5102  HA  VAL   352      40.028  33.005  39.012  0.00  0.00      A
ATOM   5103  CB  VAL   352      38.380  34.391  38.966  0.00  0.00      A
ATOM   5104  HB  VAL   352      37.316  34.381  39.205  0.00  0.00      A
ATOM   5105  CG1 VAL   352      39.031  35.530  39.760  0.00  0.00      A
ATOM   5106 HG11 VAL   352      38.879  35.394  40.829  0.00  0.00      A
ATOM   5107 HG12 VAL   352      38.567  36.471  39.476  0.00  0.00      A
ATOM   5108 HG13 VAL   352      40.102  35.566  39.557  0.00  0.00      A
ATOM   5109  CG2 VAL   352      38.538  34.740  37.479  0.00  0.00      A
ATOM   5110 HG21 VAL   352      38.033  35.678  37.258  0.00  0.00      A
ATOM   5111 HG22 VAL   352      39.593  34.852  37.230  0.00  0.00      A
ATOM   5112 HG23 VAL   352      38.101  33.961  36.854  0.00  0.00      A
ATOM   5113  C   VAL   352      38.925  32.784  40.818  0.00  0.00      A
ATOM   5114  O   VAL   352      39.960  32.767  41.474  0.00  0.00      A
ATOM   5115  N   LEU   353      37.718  32.622  41.374  0.00  0.00      A
ATOM   5116  H   LEU   353      36.909  32.739  40.776  0.00  0.00      A
ATOM   5117  CA  LEU   353      37.464  32.549  42.820  0.00  0.00      A
ATOM   5118  HA  LEU   353      38.394  32.297  43.329  0.00  0.00      A
ATOM   5119  CB  LEU   353      37.005  33.957  43.268  0.00  0.00      A
ATOM   5120  HB3 LEU   353      35.994  34.118  42.893  0.00  0.00      A
ATOM   5121  HB2 LEU   353      37.647  34.699  42.791  0.00  0.00      A
ATOM   5122  CG  LEU   353      37.023  34.248  44.781  0.00  0.00      A
ATOM   5123  HG  LEU   353      36.442  33.500  45.317  0.00  0.00      A
ATOM   5124  CD1 LEU   353      38.443  34.278  45.345  0.00  0.00      A
ATOM   5125 HD11 LEU   353      39.035  35.038  44.837  0.00  0.00      A
ATOM   5126 HD12 LEU   353      38.407  34.501  46.412  0.00  0.00      A
ATOM   5127 HD13 LEU   353      38.921  33.310  45.213  0.00  0.00      A
ATOM   5128  CD2 LEU   353      36.397  35.620  45.042  0.00  0.00      A
ATOM   5129 HD21 LEU   353      37.014  36.404  44.606  0.00  0.00      A
ATOM   5130 HD22 LEU   353      36.317  35.779  46.117  0.00  0.00      A
ATOM   5131 HD23 LEU   353      35.399  35.666  44.611  0.00  0.00      A
ATOM   5132  C   LEU   353      36.443  31.446  43.177  0.00  0.00      A
ATOM   5133  O   LEU   353      36.212  31.161  44.349  0.00  0.00      A
ATOM   5134  N   GLY   354      35.826  30.808  42.175  0.00  0.00      A
ATOM   5135  H   GLY   354      36.041  31.101  41.235  0.00  0.00      A
ATOM   5136  CA  GLY   354      34.801  29.773  42.357  0.00  0.00      A
ATOM   5137  HA3 GLY   354      35.163  29.022  43.060  0.00  0.00      A
ATOM   5138  HA2 GLY   354      34.620  29.285  41.400  0.00  0.00      A
ATOM   5139  C   GLY   354      33.459  30.311  42.869  0.00  0.00      A
ATOM   5140  O   GLY   354      32.771  29.606  43.599  0.00  0.00      A
ATOM   5141  N   THR   355      33.164  31.595  42.636  0.00  0.00      A
ATOM   5142  H   THR   355      33.794  32.116  42.041  0.00  0.00      A
ATOM   5143  CA  THR   355      32.001  32.323  43.185  0.00  0.00      A
ATOM   5144  HA  THR   355      31.123  31.683  43.118  0.00  0.00      A
ATOM   5145  CB  THR   355      32.251  32.643  44.673  0.00  0.00      A
ATOM   5146  HB  THR   355      32.558  31.730  45.184  0.00  0.00      A
ATOM   5147  CG2 THR   355      33.332  33.696  44.890  0.00  0.00      A
ATOM   5148 HG21 THR   355      33.503  33.812  45.954  0.00  0.00      A
ATOM   5149 HG22 THR   355      33.023  34.658  44.481  0.00  0.00      A
ATOM   5150 HG23 THR   355      34.255  33.370  44.419  0.00  0.00      A
ATOM   5151  OG1 THR   355      31.089  33.114  45.308  0.00  0.00      A
ATOM   5152  HG1 THR   355      30.558  32.320  45.520  0.00  0.00      A
ATOM   5153  C   THR   355      31.707  33.615  42.398  0.00  0.00      A
ATOM   5154  O   THR   355      32.602  34.174  41.756  0.00  0.00      A
ATOM   5155  N   THR   356      30.499  34.160  42.548  0.00  0.00      A
ATOM   5156  H   THR   356      29.855  33.674  43.161  0.00  0.00      A
ATOM   5157  CA  THR   356      30.050  35.457  41.997  0.00  0.00      A
ATOM   5158  HA  THR   356      30.644  35.703  41.118  0.00  0.00      A
ATOM   5159  CB  THR   356      28.574  35.368  41.565  0.00  0.00      A
ATOM   5160  HB  THR   356      28.220  36.363  41.291  0.00  0.00      A
ATOM   5161  CG2 THR   356      28.397  34.455  40.353  0.00  0.00      A
ATOM   5162 HG21 THR   356      28.726  33.440  40.580  0.00  0.00      A
ATOM   5163 HG22 THR   356      28.975  34.843  39.514  0.00  0.00      A
ATOM   5164 HG23 THR   356      27.347  34.435  40.069  0.00  0.00      A
ATOM   5165  OG1 THR   356      27.761  34.865  42.606  0.00  0.00      A
ATOM   5166  HG1 THR   356      28.024  33.939  42.762  0.00  0.00      A
ATOM   5167  C   THR   356      30.225  36.609  43.000  0.00  0.00      A
ATOM   5168  O   THR   356      30.531  36.380  44.171  0.00  0.00      A
ATOM   5169  N   ALA   357      30.057  37.864  42.565  0.00  0.00      A
ATOM   5170  H   ALA   357      29.920  38.020  41.575  0.00  0.00      A
ATOM   5171  CA  ALA   357      30.106  39.038  43.446  0.00  0.00      A
ATOM   5172  HA  ALA   357      31.131  39.146  43.801  0.00  0.00      A
ATOM   5173  CB  ALA   357      29.763  40.286  42.625  0.00  0.00      A
ATOM   5174  HB1 ALA   357      29.885  41.173  43.247  0.00  0.00      A
ATOM   5175  HB2 ALA   357      28.733  40.238  42.275  0.00  0.00      A
ATOM   5176  HB3 ALA   357      30.427  40.362  41.765  0.00  0.00      A
ATOM   5177  C   ALA   357      29.191  38.902  44.687  0.00  0.00      A
ATOM   5178  O   ALA   357      27.991  38.646  44.563  0.00  0.00      A
ATOM   5179  N   PHE   358      29.743  39.121  45.884  0.00  0.00      A
ATOM   5180  H   PHE   358      30.716  39.374  45.928  0.00  0.00      A
ATOM   5181  CA  PHE   358      29.012  39.044  47.157  0.00  0.00      A
ATOM   5182  HA  PHE   358      28.259  38.260  47.077  0.00  0.00      A
ATOM   5183  CB  PHE   358      29.991  38.644  48.276  0.00  0.00      A
ATOM   5184  HB3 PHE   358      30.409  37.669  48.025  0.00  0.00      A
ATOM   5185  HB2 PHE   358      29.423  38.507  49.197  0.00  0.00      A
ATOM   5186  CG  PHE   358      31.140  39.608  48.550  0.00  0.00      A
ATOM   5187  CD1 PHE   358      31.018  40.588  49.553  0.00  0.00      A
ATOM   5188  HD1 PHE   358      30.106  40.663  50.124  0.00  0.00      A
ATOM   5189  CE1 PHE   358      32.085  41.454  49.844  0.00  0.00      A
ATOM   5190  HE1 PHE   358      31.978  42.193  50.629  0.00  0.00      A
ATOM   5191  CZ  PHE   358      33.293  41.341  49.135  0.00  0.00      A
ATOM   5192  HZ  PHE   358      34.124  41.988  49.376  0.00  0.00      A
ATOM   5193  CE2 PHE   358      33.424  40.367  48.131  0.00  0.00      A
ATOM   5194  HE2 PHE   358      34.361  40.275  47.600  0.00  0.00      A
ATOM   5195  CD2 PHE   358      32.352  39.501  47.839  0.00  0.00      A
ATOM   5196  HD2 PHE   358      32.468  38.734  47.087  0.00  0.00      A
ATOM   5197  C   PHE   358      28.278  40.355  47.490  0.00  0.00      A
ATOM   5198  O   PHE   358      28.731  41.436  47.105  0.00  0.00      A
ATOM   5199  N   ALA   359      27.160  40.281  48.220  0.00  0.00      A
ATOM   5200  H   ALA   359      26.830  39.376  48.535  0.00  0.00      A
ATOM   5201  CA  ALA   359      26.494  41.465  48.770  0.00  0.00      A
ATOM   5202  HA  ALA   359      26.382  42.210  47.986  0.00  0.00      A
ATOM   5203  CB  ALA   359      25.092  41.066  49.250  0.00  0.00      A
ATOM   5204  HB1 ALA   359      24.526  40.632  48.425  0.00  0.00      A
ATOM   5205  HB2 ALA   359      24.566  41.949  49.614  0.00  0.00      A
ATOM   5206  HB3 ALA   359      25.164  40.337  50.059  0.00  0.00      A
ATOM   5207  C   ALA   359      27.334  42.069  49.912  0.00  0.00      A
ATOM   5208  O   ALA   359      27.816  41.323  50.769  0.00  0.00      A
ATOM   5209  N   HID   360      27.496  43.397  49.955  0.00  0.00      A
ATOM   5210  H   HID   360      27.056  43.966  49.238  0.00  0.00      A
ATOM   5211  CA  HID   360      28.253  44.066  51.023  0.00  0.00      A
ATOM   5212  HA  HID   360      29.278  43.691  51.001  0.00  0.00      A
ATOM   5213  CB  HID   360      28.303  45.586  50.788  0.00  0.00      A
ATOM   5214  HB3 HID   360      27.293  45.955  50.600  0.00  0.00      A
ATOM   5215  HB2 HID   360      28.661  46.059  51.703  0.00  0.00      A
ATOM   5216  CG  HID   360      29.215  46.028  49.666  0.00  0.00      A
ATOM   5217  ND1 HID   360      28.841  46.730  48.544  0.00  0.00      A
ATOM   5218  HD1 HID   360      27.896  47.033  48.302  0.00  0.00      A
ATOM   5219  CE1 HID   360      29.942  47.032  47.843  0.00  0.00      A
ATOM   5220  HE1 HID   360      29.944  47.593  46.918  0.00  0.00      A
ATOM   5221  NE2 HID   360      31.037  46.545  48.452  0.00  0.00      A
ATOM   5222  CD2 HID   360      30.581  45.915  49.621  0.00  0.00      A
ATOM   5223  HD2 HID   360      31.199  45.453  50.381  0.00  0.00      A
ATOM   5224  C   HID   360      27.670  43.741  52.413  0.00  0.00      A
ATOM   5225  O   HID   360      26.492  44.007  52.684  0.00  0.00      A
ATOM   5226  N   SER   361      28.510  43.200  53.298  0.00  0.00      A
ATOM   5227  H   SER   361      29.467  43.050  53.003  0.00  0.00      A
ATOM   5228  CA  SER   361      28.167  42.778  54.663  0.00  0.00      A
ATOM   5229  HA  SER   361      27.319  43.364  55.013  0.00  0.00      A
ATOM   5230  CB  SER   361      27.764  41.299  54.677  0.00  0.00      A
ATOM   5231  HB3 SER   361      26.964  41.134  53.954  0.00  0.00      A
ATOM   5232  HB2 SER   361      27.396  41.038  55.670  0.00  0.00      A
ATOM   5233  OG  SER   361      28.864  40.467  54.362  0.00  0.00      A
ATOM   5234  HG  SER   361      28.566  39.543  54.462  0.00  0.00      A
ATOM   5235  C   SER   361      29.322  43.018  55.642  0.00  0.00      A
ATOM   5236  O   SER   361      30.499  42.980  55.275  0.00  0.00      A
ATOM   5237  N   ASP   362      28.997  43.286  56.905  0.00  0.00      A
ATOM   5238  H   ASP   362      28.018  43.222  57.162  0.00  0.00      A
ATOM   5239  CA  ASP   362      29.906  43.925  57.868  0.00  0.00      A
ATOM   5240  HA  ASP   362      30.637  44.504  57.300  0.00  0.00      A
ATOM   5241  CB  ASP   362      29.081  44.922  58.694  0.00  0.00      A
ATOM   5242  HB3 ASP   362      28.425  44.374  59.372  0.00  0.00      A
ATOM   5243  HB2 ASP   362      28.450  45.492  58.014  0.00  0.00      A
ATOM   5244  CG  ASP   362      29.918  45.924  59.488  0.00  0.00      A
ATOM   5245  OD1 ASP   362      29.368  46.482  60.471  0.00  0.00      A
ATOM   5246  OD2 ASP   362      31.100  46.166  59.149  0.00  0.00      A
ATOM   5247  C   ASP   362      30.714  42.910  58.708  0.00  0.00      A
ATOM   5248  O   ASP   362      30.531  42.782  59.924  0.00  0.00      A
ATOM   5249  N   GLU   363      31.347  41.961  58.013  0.00  0.00      A
ATOM   5250  H   GLU   363      31.331  42.059  57.002  0.00  0.00      A
ATOM   5251  CA  GLU   363      32.084  40.816  58.581  0.00  0.00      A
ATOM   5252  HA  GLU   363      31.458  40.360  59.346  0.00  0.00      A
ATOM   5253  CB  GLU   363      32.322  39.770  57.476  0.00  0.00      A
ATOM   5254  HB3 GLU   363      32.990  38.994  57.845  0.00  0.00      A
ATOM   5255  HB2 GLU   363      32.787  40.239  56.607  0.00  0.00      A
ATOM   5256  CG  GLU   363      30.987  39.128  57.075  0.00  0.00      A
ATOM   5257  HG3 GLU   363      30.368  39.868  56.567  0.00  0.00      A
ATOM   5258  HG2 GLU   363      30.463  38.820  57.979  0.00  0.00      A
ATOM   5259  CD  GLU   363      31.167  37.902  56.181  0.00  0.00      A
ATOM   5260  OE1 GLU   363      30.842  37.967  54.972  0.00  0.00      A
ATOM   5261  OE2 GLU   363      31.579  36.829  56.675  0.00  0.00      A
ATOM   5262  C   GLU   363      33.412  41.225  59.264  0.00  0.00      A
ATOM   5263  O   GLU   363      34.021  42.224  58.864  0.00  0.00      A
ATOM   5264  N   PRO   364      33.897  40.474  60.276  0.00  0.00      A
ATOM   5265  CD  PRO   364      33.350  39.209  60.756  0.00  0.00      A
ATOM   5266  HD3 PRO   364      32.349  39.363  61.158  0.00  0.00      A
ATOM   5267  HD2 PRO   364      33.325  38.462  59.965  0.00  0.00      A
ATOM   5268  CG  PRO   364      34.278  38.742  61.874  0.00  0.00      A
ATOM   5269  HG3 PRO   364      35.104  38.168  61.451  0.00  0.00      A
ATOM   5270  HG2 PRO   364      33.746  38.160  62.627  0.00  0.00      A
ATOM   5271  CB  PRO   364      34.802  40.060  62.437  0.00  0.00      A
ATOM   5272  HB3 PRO   364      34.051  40.493  63.099  0.00  0.00      A
ATOM   5273  HB2 PRO   364      35.739  39.921  62.979  0.00  0.00      A
ATOM   5274  CA  PRO   364      34.953  40.938  61.187  0.00  0.00      A
ATOM   5275  HA  PRO   364      34.760  41.975  61.466  0.00  0.00      A
ATOM   5276  C   PRO   364      36.390  40.875  60.632  0.00  0.00      A
ATOM   5277  O   PRO   364      37.326  41.214  61.361  0.00  0.00      A
ATOM   5278  N   ASP   365      36.610  40.360  59.416  0.00  0.00      A
ATOM   5279  H   ASP   365      35.819  40.100  58.848  0.00  0.00      A
ATOM   5280  CA  ASP   365      37.951  40.147  58.852  0.00  0.00      A
ATOM   5281  HA  ASP   365      38.599  40.966  59.159  0.00  0.00      A
ATOM   5282  CB  ASP   365      38.513  38.844  59.435  0.00  0.00      A
ATOM   5283  HB3 ASP   365      37.992  38.001  58.994  0.00  0.00      A
ATOM   5284  HB2 ASP   365      38.339  38.813  60.512  0.00  0.00      A
ATOM   5285  CG  ASP   365      40.007  38.702  59.183  0.00  0.00      A
ATOM   5286  OD1 ASP   365      40.784  38.951  60.134  0.00  0.00      A
ATOM   5287  OD2 ASP   365      40.404  38.315  58.062  0.00  0.00      A
ATOM   5288  C   ASP   365      37.946  40.070  57.311  0.00  0.00      A
ATOM   5289  O   ASP   365      37.139  39.341  56.726  0.00  0.00      A
ATOM   5290  N   TRP   366      38.923  40.709  56.660  0.00  0.00      A
ATOM   5291  H   TRP   366      39.525  41.317  57.208  0.00  0.00      A
ATOM   5292  CA  TRP   366      39.127  40.700  55.204  0.00  0.00      A
ATOM   5293  HA  TRP   366      38.255  41.161  54.738  0.00  0.00      A
ATOM   5294  CB  TRP   366      40.352  41.567  54.862  0.00  0.00      A
ATOM   5295  HB3 TRP   366      40.133  42.595  55.151  0.00  0.00      A
ATOM   5296  HB2 TRP   366      40.487  41.564  53.780  0.00  0.00      A
ATOM   5297  CG  TRP   366      41.659  41.171  55.497  0.00  0.00      A
ATOM   5298  CD1 TRP   366      42.158  41.677  56.649  0.00  0.00      A
ATOM   5299  HD1 TRP   366      41.670  42.422  57.266  0.00  0.00      A
ATOM   5300  NE1 TRP   366      43.378  41.098  56.931  0.00  0.00      A
ATOM   5301  HE1 TRP   366      43.917  41.306  57.772  0.00  0.00      A
ATOM   5302  CE2 TRP   366      43.754  40.209  55.952  0.00  0.00      A
ATOM   5303  CZ2 TRP   366      44.900  39.423  55.769  0.00  0.00      A
ATOM   5304  HZ2 TRP   366      45.695  39.439  56.501  0.00  0.00      A
ATOM   5305  CH2 TRP   366      45.004  38.627  54.617  0.00  0.00      A
ATOM   5306  HH2 TRP   366      45.890  38.025  54.455  0.00  0.00      A
ATOM   5307  CZ3 TRP   366      43.952  38.612  53.683  0.00  0.00      A
ATOM   5308  HZ3 TRP   366      44.030  37.992  52.801  0.00  0.00      A
ATOM   5309  CE3 TRP   366      42.800  39.397  53.886  0.00  0.00      A
ATOM   5310  HE3 TRP   366      42.003  39.379  53.157  0.00  0.00      A
ATOM   5311  CD2 TRP   366      42.670  40.225  55.022  0.00  0.00      A
ATOM   5312  C   TRP   366      39.263  39.302  54.572  0.00  0.00      A
ATOM   5313  O   TRP   366      38.789  39.098  53.454  0.00  0.00      A
ATOM   5314  N   ALA   367      39.853  38.330  55.278  0.00  0.00      A
ATOM   5315  H   ALA   367      40.180  38.545  56.219  0.00  0.00      A
ATOM   5316  CA  ALA   367      40.005  36.953  54.799  0.00  0.00      A
ATOM   5317  HA  ALA   367      40.105  36.961  53.714  0.00  0.00      A
ATOM   5318  CB  ALA   367      41.282  36.348  55.393  0.00  0.00      A
ATOM   5319  HB1 ALA   367      42.133  36.999  55.200  0.00  0.00      A
ATOM   5320  HB2 ALA   367      41.474  35.376  54.937  0.00  0.00      A
ATOM   5321  HB3 ALA   367      41.162  36.210  56.469  0.00  0.00      A
ATOM   5322  C   ALA   367      38.803  36.060  55.141  0.00  0.00      A
ATOM   5323  O   ALA   367      38.583  35.049  54.471  0.00  0.00      A
ATOM   5324  N   LYS   368      37.980  36.439  56.130  0.00  0.00      A
ATOM   5325  H   LYS   368      38.187  37.305  56.617  0.00  0.00      A
ATOM   5326  CA  LYS   368      36.828  35.630  56.568  0.00  0.00      A
ATOM   5327  HA  LYS   368      36.995  34.602  56.248  0.00  0.00      A
ATOM   5328  CB  LYS   368      36.717  35.585  58.100  0.00  0.00      A
ATOM   5329  HB3 LYS   368      36.449  36.569  58.484  0.00  0.00      A
ATOM   5330  HB2 LYS   368      35.909  34.902  58.358  0.00  0.00      A
ATOM   5331  CG  LYS   368      38.021  35.086  58.755  0.00  0.00      A
ATOM   5332  HG3 LYS   368      38.357  34.182  58.245  0.00  0.00      A
ATOM   5333  HG2 LYS   368      38.796  35.843  58.635  0.00  0.00      A
ATOM   5334  CD  LYS   368      37.867  34.786  60.252  0.00  0.00      A
ATOM   5335  HD3 LYS   368      37.338  35.609  60.735  0.00  0.00      A
ATOM   5336  HD2 LYS   368      38.862  34.705  60.693  0.00  0.00      A
ATOM   5337  CE  LYS   368      37.123  33.463  60.472  0.00  0.00      A
ATOM   5338  HE3 LYS   368      37.712  32.655  60.030  0.00  0.00      A
ATOM   5339  HE2 LYS   368      36.161  33.504  59.957  0.00  0.00      A
ATOM   5340  NZ  LYS   368      36.903  33.189  61.909  0.00  0.00      A
ATOM   5341  HZ1 LYS   368      36.505  32.259  62.039  0.00  0.00      A
ATOM   5342  HZ2 LYS   368      37.779  33.228  62.426  0.00  0.00      A
ATOM   5343  HZ3 LYS   368      36.282  33.884  62.310  0.00  0.00      A
ATOM   5344  C   LYS   368      35.506  36.032  55.909  0.00  0.00      A
ATOM   5345  O   LYS   368      34.553  35.264  56.021  0.00  0.00      A
ATOM   5346  N   ARG   369      35.491  37.104  55.097  0.00  0.00      A
ATOM   5347  H   ARG   369      36.326  37.675  55.093  0.00  0.00      A
ATOM   5348  CA  ARG   369      34.372  37.504  54.216  0.00  0.00      A
ATOM   5349  HA  ARG   369      33.591  37.945  54.837  0.00  0.00      A
ATOM   5350  CB  ARG   369      34.822  38.567  53.195  0.00  0.00      A
ATOM   5351  HB3 ARG   369      35.678  38.192  52.634  0.00  0.00      A
ATOM   5352  HB2 ARG   369      33.998  38.733  52.497  0.00  0.00      A
ATOM   5353  CG  ARG   369      35.200  39.911  53.830  0.00  0.00      A
ATOM   5354  HG3 ARG   369      36.189  39.829  54.280  0.00  0.00      A
ATOM   5355  HG2 ARG   369      34.481  40.144  54.614  0.00  0.00      A
ATOM   5356  CD  ARG   369      35.206  41.043  52.783  0.00  0.00      A
ATOM   5357  HD3 ARG   369      35.898  40.774  51.983  0.00  0.00      A
ATOM   5358  HD2 ARG   369      34.208  41.139  52.350  0.00  0.00      A
ATOM   5359  NE  ARG   369      35.620  42.340  53.356  0.00  0.00      A
ATOM   5360  HE  ARG   369      36.466  42.776  52.989  0.00  0.00      A
ATOM   5361  CZ  ARG   369      35.005  43.014  54.313  0.00  0.00      A
ATOM   5362  NH1 ARG   369      33.820  42.711  54.755  0.00  0.00      A
ATOM   5363 HH11 ARG   369      33.433  43.278  55.500  0.00  0.00      A
ATOM   5364 HH12 ARG   369      33.267  41.983  54.308  0.00  0.00      A
ATOM   5365  NH2 ARG   369      35.570  44.034  54.885  0.00  0.00      A
ATOM   5366 HH21 ARG   369      35.098  44.450  55.678  0.00  0.00      A
ATOM   5367 HH22 ARG   369      36.486  44.363  54.583  0.00  0.00      A
ATOM   5368  C   ARG   369      33.747  36.302  53.494  0.00  0.00      A
ATOM   5369  O   ARG   369      34.420  35.615  52.729  0.00  0.00      A
ATOM   5370  N   SER   370      32.490  36.017  53.829  0.00  0.00      A
ATOM   5371  H   SER   370      32.051  36.641  54.500  0.00  0.00      A
ATOM   5372  CA  SER   370      31.673  34.892  53.362  0.00  0.00      A
ATOM   5373  HA  SER   370      32.221  33.960  53.502  0.00  0.00      A
ATOM   5374  CB  SER   370      30.386  34.851  54.205  0.00  0.00      A
ATOM   5375  HB3 SER   370      29.842  35.781  54.064  0.00  0.00      A
ATOM   5376  HB2 SER   370      29.755  34.037  53.856  0.00  0.00      A
ATOM   5377  OG  SER   370      30.629  34.685  55.595  0.00  0.00      A
ATOM   5378  HG  SER   370      30.995  35.536  55.959  0.00  0.00      A
ATOM   5379  C   SER   370      31.287  35.036  51.879  0.00  0.00      A
ATOM   5380  O   SER   370      30.755  36.075  51.482  0.00  0.00      A
ATOM   5381  N   LEU   371      31.326  33.937  51.124  0.00  0.00      A
ATOM   5382  H   LEU   371      31.758  33.110  51.525  0.00  0.00      A
ATOM   5383  CA  LEU   371      31.101  33.882  49.674  0.00  0.00      A
ATOM   5384  HA  LEU   371      30.664  34.818  49.323  0.00  0.00      A
ATOM   5385  CB  LEU   371      32.456  33.652  48.973  0.00  0.00      A
ATOM   5386  HB3 LEU   371      32.861  32.702  49.325  0.00  0.00      A
ATOM   5387  HB2 LEU   371      32.276  33.546  47.904  0.00  0.00      A
ATOM   5388  CG  LEU   371      33.520  34.745  49.189  0.00  0.00      A
ATOM   5389  HG  LEU   371      33.615  34.970  50.249  0.00  0.00      A
ATOM   5390  CD1 LEU   371      34.882  34.247  48.704  0.00  0.00      A
ATOM   5391 HD11 LEU   371      35.628  35.024  48.840  0.00  0.00      A
ATOM   5392 HD12 LEU   371      34.847  33.974  47.653  0.00  0.00      A
ATOM   5393 HD13 LEU   371      35.173  33.376  49.291  0.00  0.00      A
ATOM   5394  CD2 LEU   371      33.161  36.031  48.445  0.00  0.00      A
ATOM   5395 HD21 LEU   371      33.953  36.764  48.580  0.00  0.00      A
ATOM   5396 HD22 LEU   371      33.027  35.830  47.383  0.00  0.00      A
ATOM   5397 HD23 LEU   371      32.241  36.441  48.858  0.00  0.00      A
ATOM   5398  C   LEU   371      30.147  32.734  49.307  0.00  0.00      A
ATOM   5399  O   LEU   371      30.267  31.625  49.831  0.00  0.00      A
ATOM   5400  N   SER   372      29.282  32.970  48.318  0.00  0.00      A
ATOM   5401  H   SER   372      29.277  33.895  47.905  0.00  0.00      A
ATOM   5402  CA  SER   372      28.298  32.005  47.813  0.00  0.00      A
ATOM   5403  HA  SER   372      27.793  31.553  48.666  0.00  0.00      A
ATOM   5404  CB  SER   372      27.259  32.737  46.953  0.00  0.00      A
ATOM   5405  HB3 SER   372      27.756  33.395  46.239  0.00  0.00      A
[truncated: 3,816,148 more chars]
