# Supplementary material for: Insights into the Catalytic Activity of a Metagenome-Derived Urethanase
Source: J Am Chem Soc. 2025 Nov 5;147(46):42511–23. doi: 10.1021/jacs.5c13147 (PMC12636025; doi:10.1021/jacs.5c13147)
Supplement: Supplementary file 4 [file ja5c13147_si_004.pdb]

REMARK  FINAL COORDINATES WRITTEN BY NAMD AT TIMESTEP 50000000
ATOM      1  N   SER     1      -9.775 -29.254 -20.107  1.00  0.00             
ATOM      2  H1  SER     1      -9.072 -29.788 -19.617  1.00  0.00             
ATOM      3  H2  SER     1      -9.346 -28.891 -20.946  1.00  0.00             
ATOM      4  H3  SER     1     -10.529 -29.835 -20.446  1.00  0.00             
ATOM      5  CA  SER     1     -10.278 -28.166 -19.234  1.00  0.00             
ATOM      6  HA  SER     1     -10.700 -27.413 -19.899  1.00  0.00             
ATOM      7  CB  SER     1     -11.322 -28.775 -18.234  1.00  0.00             
ATOM      8  HB2 SER     1     -11.914 -27.926 -17.894  1.00  0.00             
ATOM      9  HB3 SER     1     -10.807 -29.259 -17.405  1.00  0.00             
ATOM     10  OG  SER     1     -12.284 -29.577 -18.963  1.00  0.00             
ATOM     11  HG  SER     1     -12.971 -29.790 -18.327  1.00  0.00             
ATOM     12  C   SER     1      -9.101 -27.385 -18.570  1.00  0.00             
ATOM     13  O   SER     1      -8.015 -27.937 -18.531  1.00  0.00             
ATOM     14  N   GLU     2      -9.375 -26.255 -17.971  1.00  0.00             
ATOM     15  H   GLU     2     -10.324 -25.957 -18.147  1.00  0.00             
ATOM     16  CA  GLU     2      -8.500 -25.360 -17.095  1.00  0.00             
ATOM     17  HA  GLU     2      -7.500 -25.789 -17.152  1.00  0.00             
ATOM     18  CB  GLU     2      -8.359 -23.990 -17.728  1.00  0.00             
ATOM     19  HB2 GLU     2      -9.327 -23.512 -17.883  1.00  0.00             
ATOM     20  HB3 GLU     2      -7.796 -23.421 -16.989  1.00  0.00             
ATOM     21  CG  GLU     2      -7.527 -23.917 -19.018  1.00  0.00             
ATOM     22  HG2 GLU     2      -6.718 -24.640 -18.921  1.00  0.00             
ATOM     23  HG3 GLU     2      -7.124 -22.905 -19.054  1.00  0.00             
ATOM     24  CD  GLU     2      -8.460 -24.203 -20.221  1.00  0.00             
ATOM     25  OE1 GLU     2      -9.053 -23.201 -20.668  1.00  0.00             
ATOM     26  OE2 GLU     2      -8.184 -25.179 -20.920  1.00  0.00             
ATOM     27  C   GLU     2      -9.022 -25.263 -15.692  1.00  0.00             
ATOM     28  O   GLU     2     -10.013 -24.635 -15.370  1.00  0.00             
ATOM     29  N   LEU     3      -8.394 -26.048 -14.883  1.00  0.00             
ATOM     30  H   LEU     3      -7.666 -26.620 -15.287  1.00  0.00             
ATOM     31  CA  LEU     3      -8.599 -26.058 -13.407  1.00  0.00             
ATOM     32  HA  LEU     3      -9.534 -25.575 -13.122  1.00  0.00             
ATOM     33  CB  LEU     3      -8.673 -27.608 -13.028  1.00  0.00             
ATOM     34  HB2 LEU     3      -8.680 -27.519 -11.941  1.00  0.00             
ATOM     35  HB3 LEU     3      -7.739 -28.040 -13.388  1.00  0.00             
ATOM     36  CG  LEU     3      -9.781 -28.422 -13.466  1.00  0.00             
ATOM     37  HG  LEU     3      -9.810 -28.524 -14.551  1.00  0.00             
ATOM     38  CD1 LEU     3      -9.754 -29.856 -12.762  1.00  0.00             
ATOM     39 HD11 LEU     3      -8.828 -30.295 -13.134  1.00  0.00             
ATOM     40 HD12 LEU     3     -10.575 -30.510 -13.055  1.00  0.00             
ATOM     41 HD13 LEU     3      -9.731 -29.759 -11.677  1.00  0.00             
ATOM     42  CD2 LEU     3     -11.145 -27.749 -13.165  1.00  0.00             
ATOM     43 HD21 LEU     3     -11.962 -28.437 -13.384  1.00  0.00             
ATOM     44 HD22 LEU     3     -11.238 -26.829 -13.743  1.00  0.00             
ATOM     45 HD23 LEU     3     -11.189 -27.368 -12.145  1.00  0.00             
ATOM     46  C   LEU     3      -7.514 -25.362 -12.657  1.00  0.00             
ATOM     47  O   LEU     3      -6.401 -25.312 -13.083  1.00  0.00             
ATOM     48  N   SER     4      -7.660 -24.873 -11.429  1.00  0.00             
ATOM     49  H   SER     4      -8.611 -24.820 -11.093  1.00  0.00             
ATOM     50  CA  SER     4      -6.643 -24.412 -10.514  1.00  0.00             
ATOM     51  HA  SER     4      -6.032 -23.628 -10.961  1.00  0.00             
ATOM     52  CB  SER     4      -7.352 -23.765  -9.348  1.00  0.00             
ATOM     53  HB2 SER     4      -8.438 -23.831  -9.398  1.00  0.00             
ATOM     54  HB3 SER     4      -6.993 -22.739  -9.428  1.00  0.00             
ATOM     55  OG  SER     4      -6.885 -24.311  -8.135  1.00  0.00             
ATOM     56  HG  SER     4      -6.038 -23.899  -7.944  1.00  0.00             
ATOM     57  C   SER     4      -5.577 -25.517 -10.164  1.00  0.00             
ATOM     58  O   SER     4      -5.823 -26.671 -10.520  1.00  0.00             
ATOM     59  N   ALA     5      -4.418 -25.186  -9.567  1.00  0.00             
ATOM     60  H   ALA     5      -4.183 -24.206  -9.496  1.00  0.00             
ATOM     61  CA  ALA     5      -3.380 -26.145  -9.254  1.00  0.00             
ATOM     62  HA  ALA     5      -3.213 -26.773 -10.129  1.00  0.00             
ATOM     63  CB  ALA     5      -2.118 -25.368  -8.853  1.00  0.00             
ATOM     64  HB1 ALA     5      -1.681 -24.659  -9.556  1.00  0.00             
ATOM     65  HB2 ALA     5      -2.260 -24.837  -7.911  1.00  0.00             
ATOM     66  HB3 ALA     5      -1.303 -26.029  -8.557  1.00  0.00             
ATOM     67  C   ALA     5      -3.887 -27.052  -8.104  1.00  0.00             
ATOM     68  O   ALA     5      -3.871 -28.267  -8.229  1.00  0.00             
ATOM     69  N   ILE     6      -4.278 -26.431  -7.031  1.00  0.00             
ATOM     70  H   ILE     6      -4.372 -25.425  -7.037  1.00  0.00             
ATOM     71  CA  ILE     6      -4.949 -27.138  -5.907  1.00  0.00             
ATOM     72  HA  ILE     6      -4.235 -27.865  -5.522  1.00  0.00             
ATOM     73  CB  ILE     6      -5.307 -26.182  -4.774  1.00  0.00             
ATOM     74  HB  ILE     6      -5.972 -25.417  -5.174  1.00  0.00             
ATOM     75  CG2 ILE     6      -6.326 -26.696  -3.714  1.00  0.00             
ATOM     76 HG21 ILE     6      -6.833 -25.870  -3.215  1.00  0.00             
ATOM     77 HG22 ILE     6      -5.742 -27.322  -3.040  1.00  0.00             
ATOM     78 HG23 ILE     6      -7.098 -27.287  -4.206  1.00  0.00             
ATOM     79  CG1 ILE     6      -4.128 -25.412  -4.196  1.00  0.00             
ATOM     80 HG12 ILE     6      -3.477 -26.003  -3.551  1.00  0.00             
ATOM     81 HG13 ILE     6      -3.457 -25.051  -4.975  1.00  0.00             
ATOM     82  CD1 ILE     6      -4.374 -24.113  -3.456  1.00  0.00             
ATOM     83 HD11 ILE     6      -4.845 -24.341  -2.499  1.00  0.00             
ATOM     84 HD12 ILE     6      -3.354 -23.783  -3.259  1.00  0.00             
ATOM     85 HD13 ILE     6      -4.831 -23.330  -4.060  1.00  0.00             
ATOM     86  C   ILE     6      -6.187 -27.837  -6.440  1.00  0.00             
ATOM     87  O   ILE     6      -6.369 -28.993  -6.018  1.00  0.00             
ATOM     88  N   GLU     7      -6.981 -27.317  -7.316  1.00  0.00             
ATOM     89  H   GLU     7      -6.613 -26.449  -7.678  1.00  0.00             
ATOM     90  CA  GLU     7      -8.155 -27.985  -7.960  1.00  0.00             
ATOM     91  HA  GLU     7      -8.890 -28.168  -7.176  1.00  0.00             
ATOM     92  CB  GLU     7      -8.824 -26.922  -8.857  1.00  0.00             
ATOM     93  HB2 GLU     7      -8.865 -25.963  -8.341  1.00  0.00             
ATOM     94  HB3 GLU     7      -8.300 -26.845  -9.810  1.00  0.00             
ATOM     95  CG  GLU     7     -10.201 -27.310  -9.311  1.00  0.00             
ATOM     96  HG2 GLU     7     -10.070 -28.000 -10.144  1.00  0.00             
ATOM     97  HG3 GLU     7     -10.706 -27.892  -8.540  1.00  0.00             
ATOM     98  CD  GLU     7     -11.038 -26.111  -9.820  1.00  0.00             
ATOM     99  OE1 GLU     7     -12.088 -25.934  -9.238  1.00  0.00             
ATOM    100  OE2 GLU     7     -10.463 -25.271 -10.576  1.00  0.00             
ATOM    101  C   GLU     7      -7.838 -29.296  -8.770  1.00  0.00             
ATOM    102  O   GLU     7      -8.405 -30.341  -8.558  1.00  0.00             
ATOM    103  N   THR     8      -6.850 -29.162  -9.644  1.00  0.00             
ATOM    104  H   THR     8      -6.311 -28.308  -9.649  1.00  0.00             
ATOM    105  CA  THR     8      -6.259 -30.345 -10.375  1.00  0.00             
ATOM    106  HA  THR     8      -7.085 -30.717 -10.981  1.00  0.00             
ATOM    107  CB  THR     8      -5.071 -29.822 -11.235  1.00  0.00             
ATOM    108  HB  THR     8      -4.355 -29.256 -10.639  1.00  0.00             
ATOM    109  CG2 THR     8      -4.298 -30.977 -11.913  1.00  0.00             
ATOM    110 HG21 THR     8      -3.613 -31.495 -11.242  1.00  0.00             
ATOM    111 HG22 THR     8      -3.608 -30.549 -12.640  1.00  0.00             
ATOM    112 HG23 THR     8      -4.920 -31.599 -12.557  1.00  0.00             
ATOM    113  OG1 THR     8      -5.631 -28.953 -12.158  1.00  0.00             
ATOM    114  HG1 THR     8      -5.698 -28.098 -11.727  1.00  0.00             
ATOM    115  C   THR     8      -5.775 -31.421  -9.360  1.00  0.00             
ATOM    116  O   THR     8      -6.120 -32.656  -9.494  1.00  0.00             
ATOM    117  N   ALA     9      -5.006 -30.988  -8.317  1.00  0.00             
ATOM    118  H   ALA     9      -4.767 -30.029  -8.108  1.00  0.00             
ATOM    119  CA  ALA     9      -4.542 -31.930  -7.269  1.00  0.00             
ATOM    120  HA  ALA     9      -3.877 -32.692  -7.676  1.00  0.00             
ATOM    121  CB  ALA     9      -3.656 -31.134  -6.237  1.00  0.00             
ATOM    122  HB1 ALA     9      -2.938 -31.844  -5.825  1.00  0.00             
ATOM    123  HB2 ALA     9      -3.124 -30.332  -6.748  1.00  0.00             
ATOM    124  HB3 ALA     9      -4.242 -30.828  -5.371  1.00  0.00             
ATOM    125  C   ALA     9      -5.680 -32.609  -6.529  1.00  0.00             
ATOM    126  O   ALA     9      -5.657 -33.791  -6.282  1.00  0.00             
ATOM    127  N   ALA    10      -6.775 -31.917  -6.285  1.00  0.00             
ATOM    128  H   ALA    10      -6.853 -30.914  -6.378  1.00  0.00             
ATOM    129  CA  ALA    10      -7.995 -32.410  -5.618  1.00  0.00             
ATOM    130  HA  ALA    10      -7.579 -32.977  -4.786  1.00  0.00             
ATOM    131  CB  ALA    10      -8.787 -31.090  -5.260  1.00  0.00             
ATOM    132  HB1 ALA    10      -8.116 -30.350  -4.824  1.00  0.00             
ATOM    133  HB2 ALA    10      -9.287 -30.668  -6.132  1.00  0.00             
ATOM    134  HB3 ALA    10      -9.571 -31.335  -4.543  1.00  0.00             
ATOM    135  C   ALA    10      -8.741 -33.356  -6.520  1.00  0.00             
ATOM    136  O   ALA    10      -9.070 -34.400  -5.931  1.00  0.00             
ATOM    137  N   ALA    11      -8.983 -33.075  -7.808  1.00  0.00             
ATOM    138  H   ALA    11      -8.695 -32.146  -8.080  1.00  0.00             
ATOM    139  CA  ALA    11      -9.409 -34.006  -8.846  1.00  0.00             
ATOM    140  HA  ALA    11     -10.454 -34.194  -8.602  1.00  0.00             
ATOM    141  CB  ALA    11      -9.452 -33.250 -10.189  1.00  0.00             
ATOM    142  HB1 ALA    11      -8.419 -33.105 -10.506  1.00  0.00             
ATOM    143  HB2 ALA    11      -9.959 -33.940 -10.864  1.00  0.00             
ATOM    144  HB3 ALA    11      -9.985 -32.325  -9.970  1.00  0.00             
ATOM    145  C   ALA    11      -8.665 -35.297  -8.904  1.00  0.00             
ATOM    146  O   ALA    11      -9.240 -36.348  -9.031  1.00  0.00             
ATOM    147  N   ILE    12      -7.342 -35.306  -8.878  1.00  0.00             
ATOM    148  H   ILE    12      -6.858 -34.425  -8.787  1.00  0.00             
ATOM    149  CA  ILE    12      -6.427 -36.520  -8.999  1.00  0.00             
ATOM    150  HA  ILE    12      -6.716 -37.155  -9.837  1.00  0.00             
ATOM    151  CB  ILE    12      -4.907 -36.050  -9.227  1.00  0.00             
ATOM    152  HB  ILE    12      -4.642 -35.323  -8.459  1.00  0.00             
ATOM    153  CG2 ILE    12      -3.955 -37.254  -9.085  1.00  0.00             
ATOM    154 HG21 ILE    12      -4.281 -38.036  -9.770  1.00  0.00             
ATOM    155 HG22 ILE    12      -2.978 -36.892  -9.406  1.00  0.00             
ATOM    156 HG23 ILE    12      -3.975 -37.692  -8.087  1.00  0.00             
ATOM    157  CG1 ILE    12      -4.872 -35.439 -10.624  1.00  0.00             
ATOM    158 HG12 ILE    12      -4.817 -36.246 -11.355  1.00  0.00             
ATOM    159 HG13 ILE    12      -5.737 -34.810 -10.838  1.00  0.00             
ATOM    160  CD1 ILE    12      -3.667 -34.542 -10.869  1.00  0.00             
ATOM    161 HD11 ILE    12      -2.778 -35.105 -11.155  1.00  0.00             
ATOM    162 HD12 ILE    12      -3.849 -34.020 -11.809  1.00  0.00             
ATOM    163 HD13 ILE    12      -3.511 -33.853 -10.039  1.00  0.00             
ATOM    164  C   ILE    12      -6.565 -37.351  -7.711  1.00  0.00             
ATOM    165  O   ILE    12      -6.697 -38.547  -7.872  1.00  0.00             
ATOM    166  N   ALA    13      -6.502 -36.751  -6.539  1.00  0.00             
ATOM    167  H   ALA    13      -6.406 -35.746  -6.583  1.00  0.00             
ATOM    168  CA  ALA    13      -6.559 -37.465  -5.329  1.00  0.00             
ATOM    169  HA  ALA    13      -5.991 -38.396  -5.343  1.00  0.00             
ATOM    170  CB  ALA    13      -6.017 -36.562  -4.234  1.00  0.00             
ATOM    171  HB1 ALA    13      -6.273 -36.920  -3.237  1.00  0.00             
ATOM    172  HB2 ALA    13      -4.942 -36.416  -4.350  1.00  0.00             
ATOM    173  HB3 ALA    13      -6.479 -35.592  -4.418  1.00  0.00             
ATOM    174  C   ALA    13      -7.983 -37.977  -5.021  1.00  0.00             
ATOM    175  O   ALA    13      -8.080 -38.928  -4.266  1.00  0.00             
ATOM    176  N   GLY    14      -9.043 -37.329  -5.390  1.00  0.00             
ATOM    177  H   GLY    14      -8.950 -36.485  -5.936  1.00  0.00             
ATOM    178  CA  GLY    14     -10.404 -37.928  -5.178  1.00  0.00             
ATOM    179  HA2 GLY    14     -11.120 -37.125  -5.353  1.00  0.00             
ATOM    180  HA3 GLY    14     -10.419 -38.411  -4.201  1.00  0.00             
ATOM    181  C   GLY    14     -10.785 -38.875  -6.238  1.00  0.00             
ATOM    182  O   GLY    14     -11.696 -39.733  -6.065  1.00  0.00             
ATOM    183  N   GLY    15     -10.068 -38.854  -7.386  1.00  0.00             
ATOM    184  H   GLY    15      -9.285 -38.223  -7.480  1.00  0.00             
ATOM    185  CA  GLY    15     -10.296 -39.752  -8.498  1.00  0.00             
ATOM    186  HA2 GLY    15     -10.868 -40.626  -8.187  1.00  0.00             
ATOM    187  HA3 GLY    15      -9.359 -40.016  -8.991  1.00  0.00             
ATOM    188  C   GLY    15     -11.185 -39.101  -9.548  1.00  0.00             
ATOM    189  O   GLY    15     -11.301 -39.772 -10.540  1.00  0.00             
ATOM    190  N   SER    16     -11.648 -37.893  -9.366  1.00  0.00             
ATOM    191  H   SER    16     -11.655 -37.489  -8.441  1.00  0.00             
ATOM    192  CA  SER    16     -12.310 -37.154 -10.465  1.00  0.00             
ATOM    193  HA  SER    16     -13.177 -37.744 -10.763  1.00  0.00             
ATOM    194  CB  SER    16     -12.788 -35.787 -10.090  1.00  0.00             
ATOM    195  HB2 SER    16     -11.945 -35.117  -9.923  1.00  0.00             
ATOM    196  HB3 SER    16     -13.417 -35.344 -10.861  1.00  0.00             
ATOM    197  OG  SER    16     -13.638 -35.721  -9.026  1.00  0.00             
ATOM    198  HG  SER    16     -13.143 -35.539  -8.224  1.00  0.00             
ATOM    199  C   SER    16     -11.402 -37.060 -11.717  1.00  0.00             
ATOM    200  O   SER    16     -12.069 -36.817 -12.777  1.00  0.00             
ATOM    201  N   MET    17     -10.046 -37.015 -11.593  1.00  0.00             
ATOM    202  H   MET    17      -9.621 -36.948 -10.680  1.00  0.00             
ATOM    203  CA  MET    17      -9.136 -37.293 -12.736  1.00  0.00             
ATOM    204  HA  MET    17      -9.611 -37.625 -13.659  1.00  0.00             
ATOM    205  CB  MET    17      -8.418 -35.942 -13.013  1.00  0.00             
ATOM    206  HB2 MET    17      -7.986 -35.614 -12.067  1.00  0.00             
ATOM    207  HB3 MET    17      -7.618 -36.106 -13.734  1.00  0.00             
ATOM    208  CG  MET    17      -9.255 -34.836 -13.610  1.00  0.00             
ATOM    209  HG2 MET    17     -10.221 -34.688 -13.127  1.00  0.00             
ATOM    210  HG3 MET    17      -9.429 -35.147 -14.641  1.00  0.00             
ATOM    211  SD  MET    17      -8.632 -33.101 -13.801  1.00  0.00             
ATOM    212  CE  MET    17      -9.806 -32.394 -14.955  1.00  0.00             
ATOM    213  HE1 MET    17      -9.373 -31.487 -15.378  1.00  0.00             
ATOM    214  HE2 MET    17     -10.067 -33.110 -15.734  1.00  0.00             
ATOM    215  HE3 MET    17     -10.756 -32.152 -14.478  1.00  0.00             
ATOM    216  C   MET    17      -8.096 -38.311 -12.274  1.00  0.00             
ATOM    217  O   MET    17      -8.091 -38.673 -11.134  1.00  0.00             
ATOM    218  N   THR    18      -7.146 -38.625 -13.194  1.00  0.00             
ATOM    219  H   THR    18      -7.211 -38.285 -14.143  1.00  0.00             
ATOM    220  CA  THR    18      -5.912 -39.338 -12.914  1.00  0.00             
ATOM    221  HA  THR    18      -5.840 -39.600 -11.859  1.00  0.00             
ATOM    222  CB  THR    18      -5.946 -40.695 -13.705  1.00  0.00             
ATOM    223  HB  THR    18      -4.946 -41.107 -13.569  1.00  0.00             
ATOM    224  CG2 THR    18      -6.996 -41.643 -13.235  1.00  0.00             
ATOM    225 HG21 THR    18      -6.973 -42.548 -13.842  1.00  0.00             
ATOM    226 HG22 THR    18      -6.824 -42.004 -12.221  1.00  0.00             
ATOM    227 HG23 THR    18      -7.984 -41.183 -13.219  1.00  0.00             
ATOM    228  OG1 THR    18      -6.159 -40.519 -15.104  1.00  0.00             
ATOM    229  HG1 THR    18      -5.790 -41.215 -15.653  1.00  0.00             
ATOM    230  C   THR    18      -4.697 -38.451 -13.312  1.00  0.00             
ATOM    231  O   THR    18      -4.762 -37.612 -14.206  1.00  0.00             
ATOM    232  N   ALA    19      -3.623 -38.590 -12.590  1.00  0.00             
ATOM    233  H   ALA    19      -3.704 -39.245 -11.826  1.00  0.00             
ATOM    234  CA  ALA    19      -2.342 -37.808 -12.813  1.00  0.00             
ATOM    235  HA  ALA    19      -2.406 -36.722 -12.873  1.00  0.00             
ATOM    236  CB  ALA    19      -1.352 -38.187 -11.649  1.00  0.00             
ATOM    237  HB1 ALA    19      -0.927 -39.170 -11.852  1.00  0.00             
ATOM    238  HB2 ALA    19      -1.754 -38.227 -10.636  1.00  0.00             
ATOM    239  HB3 ALA    19      -0.530 -37.475 -11.713  1.00  0.00             
ATOM    240  C   ALA    19      -1.673 -38.053 -14.169  1.00  0.00             
ATOM    241  O   ALA    19      -1.317 -37.117 -14.842  1.00  0.00             
ATOM    242  N   LEU    20      -1.560 -39.274 -14.662  1.00  0.00             
ATOM    243  H   LEU    20      -2.052 -40.039 -14.223  1.00  0.00             
ATOM    244  CA  LEU    20      -1.044 -39.566 -16.037  1.00  0.00             
ATOM    245  HA  LEU    20      -0.039 -39.147 -16.072  1.00  0.00             
ATOM    246  CB  LEU    20      -0.775 -41.090 -16.267  1.00  0.00             
ATOM    247  HB2 LEU    20      -1.597 -41.731 -15.946  1.00  0.00             
ATOM    248  HB3 LEU    20      -0.071 -41.503 -15.544  1.00  0.00             
ATOM    249  CG  LEU    20      -0.272 -41.493 -17.679  1.00  0.00             
ATOM    250  HG  LEU    20      -0.978 -41.184 -18.450  1.00  0.00             
ATOM    251  CD1 LEU    20       1.175 -40.928 -17.955  1.00  0.00             
ATOM    252 HD11 LEU    20       1.706 -41.028 -17.009  1.00  0.00             
ATOM    253 HD12 LEU    20       1.734 -41.440 -18.738  1.00  0.00             
ATOM    254 HD13 LEU    20       1.074 -39.876 -18.224  1.00  0.00             
ATOM    255  CD2 LEU    20      -0.012 -42.988 -17.658  1.00  0.00             
ATOM    256 HD21 LEU    20      -0.885 -43.558 -17.343  1.00  0.00             
ATOM    257 HD22 LEU    20       0.226 -43.379 -18.647  1.00  0.00             
ATOM    258 HD23 LEU    20       0.804 -43.137 -16.951  1.00  0.00             
ATOM    259  C   LEU    20      -1.919 -38.926 -17.105  1.00  0.00             
ATOM    260  O   LEU    20      -1.340 -38.252 -17.942  1.00  0.00             
ATOM    261  N   GLU    21      -3.210 -39.050 -17.060  1.00  0.00             
ATOM    262  H   GLU    21      -3.559 -39.709 -16.379  1.00  0.00             
ATOM    263  CA  GLU    21      -4.105 -38.285 -17.997  1.00  0.00             
ATOM    264  HA  GLU    21      -3.691 -38.485 -18.985  1.00  0.00             
ATOM    265  CB  GLU    21      -5.496 -38.966 -18.042  1.00  0.00             
ATOM    266  HB2 GLU    21      -5.415 -40.052 -18.094  1.00  0.00             
ATOM    267  HB3 GLU    21      -6.066 -38.644 -17.171  1.00  0.00             
ATOM    268  CG  GLU    21      -6.210 -38.564 -19.308  1.00  0.00             
ATOM    269  HG2 GLU    21      -5.719 -39.077 -20.136  1.00  0.00             
ATOM    270  HG3 GLU    21      -6.024 -37.505 -19.488  1.00  0.00             
ATOM    271  CD  GLU    21      -7.682 -38.956 -19.278  1.00  0.00             
ATOM    272  OE1 GLU    21      -8.052 -40.024 -19.786  1.00  0.00             
ATOM    273  OE2 GLU    21      -8.486 -38.156 -18.784  1.00  0.00             
ATOM    274  C   GLU    21      -4.057 -36.747 -17.910  1.00  0.00             
ATOM    275  O   GLU    21      -4.025 -36.083 -18.945  1.00  0.00             
ATOM    276  N   ALA    22      -4.010 -36.261 -16.617  1.00  0.00             
ATOM    277  H   ALA    22      -4.104 -36.924 -15.862  1.00  0.00             
ATOM    278  CA  ALA    22      -3.861 -34.850 -16.353  1.00  0.00             
ATOM    279  HA  ALA    22      -4.730 -34.320 -16.741  1.00  0.00             
ATOM    280  CB  ALA    22      -3.979 -34.562 -14.821  1.00  0.00             
ATOM    281  HB1 ALA    22      -3.395 -35.322 -14.302  1.00  0.00             
ATOM    282  HB2 ALA    22      -3.681 -33.533 -14.616  1.00  0.00             
ATOM    283  HB3 ALA    22      -5.006 -34.744 -14.504  1.00  0.00             
ATOM    284  C   ALA    22      -2.623 -34.310 -16.954  1.00  0.00             
ATOM    285  O   ALA    22      -2.768 -33.169 -17.428  1.00  0.00             
ATOM    286  N   CYS    23      -1.500 -34.979 -16.934  1.00  0.00             
ATOM    287  H   CYS    23      -1.484 -35.819 -16.373  1.00  0.00             
ATOM    288  CA  CYS    23      -0.333 -34.617 -17.671  1.00  0.00             
ATOM    289  HA  CYS    23      -0.108 -33.565 -17.498  1.00  0.00             
ATOM    290  CB  CYS    23       0.715 -35.474 -17.073  1.00  0.00             
ATOM    291  HB2 CYS    23       0.553 -36.536 -17.254  1.00  0.00             
ATOM    292  HB3 CYS    23       0.645 -35.370 -15.990  1.00  0.00             
ATOM    293  SG  CYS    23       2.319 -34.869 -17.660  1.00  0.00             
ATOM    294  HG  CYS    23       2.068 -34.557 -18.934  1.00  0.00             
ATOM    295  C   CYS    23      -0.400 -34.810 -19.206  1.00  0.00             
ATOM    296  O   CYS    23       0.112 -33.919 -19.958  1.00  0.00             
ATOM    297  N   ASP    24      -1.039 -35.889 -19.686  1.00  0.00             
ATOM    298  H   ASP    24      -1.414 -36.612 -19.089  1.00  0.00             
ATOM    299  CA  ASP    24      -1.221 -36.065 -21.104  1.00  0.00             
ATOM    300  HA  ASP    24      -0.230 -35.988 -21.551  1.00  0.00             
ATOM    301  CB  ASP    24      -1.891 -37.413 -21.465  1.00  0.00             
ATOM    302  HB2 ASP    24      -1.267 -38.194 -21.031  1.00  0.00             
ATOM    303  HB3 ASP    24      -2.847 -37.436 -20.941  1.00  0.00             
ATOM    304  CG  ASP    24      -2.091 -37.501 -22.940  1.00  0.00             
ATOM    305  OD1 ASP    24      -1.123 -37.593 -23.695  1.00  0.00             
ATOM    306  OD2 ASP    24      -3.255 -37.639 -23.435  1.00  0.00             
ATOM    307  C   ASP    24      -1.992 -34.835 -21.634  1.00  0.00             
ATOM    308  O   ASP    24      -1.565 -34.235 -22.587  1.00  0.00             
ATOM    309  N   ALA    25      -3.124 -34.469 -20.992  1.00  0.00             
ATOM    310  H   ALA    25      -3.297 -35.040 -20.177  1.00  0.00             
ATOM    311  CA  ALA    25      -3.955 -33.338 -21.329  1.00  0.00             
ATOM    312  HA  ALA    25      -4.288 -33.405 -22.365  1.00  0.00             
ATOM    313  CB  ALA    25      -5.086 -33.308 -20.387  1.00  0.00             
ATOM    314  HB1 ALA    25      -5.694 -34.194 -20.566  1.00  0.00             
ATOM    315  HB2 ALA    25      -5.696 -32.438 -20.630  1.00  0.00             
ATOM    316  HB3 ALA    25      -4.826 -33.400 -19.332  1.00  0.00             
ATOM    317  C   ALA    25      -3.061 -32.044 -21.314  1.00  0.00             
ATOM    318  O   ALA    25      -3.296 -31.224 -22.201  1.00  0.00             
ATOM    319  N   ALA    26      -2.169 -31.779 -20.342  1.00  0.00             
ATOM    320  H   ALA    26      -2.143 -32.426 -19.567  1.00  0.00             
ATOM    321  CA  ALA    26      -1.310 -30.609 -20.384  1.00  0.00             
ATOM    322  HA  ALA    26      -1.937 -29.743 -20.597  1.00  0.00             
ATOM    323  CB  ALA    26      -0.680 -30.520 -18.975  1.00  0.00             
ATOM    324  HB1 ALA    26      -0.323 -31.504 -18.672  1.00  0.00             
ATOM    325  HB2 ALA    26      -1.368 -30.056 -18.269  1.00  0.00             
ATOM    326  HB3 ALA    26       0.226 -29.916 -18.927  1.00  0.00             
ATOM    327  C   ALA    26      -0.198 -30.578 -21.481  1.00  0.00             
ATOM    328  O   ALA    26       0.333 -29.551 -21.801  1.00  0.00             
ATOM    329  N   ILE    27       0.081 -31.795 -22.051  1.00  0.00             
ATOM    330  H   ILE    27      -0.374 -32.593 -21.633  1.00  0.00             
ATOM    331  CA  ILE    27       0.971 -31.979 -23.207  1.00  0.00             
ATOM    332  HA  ILE    27       1.800 -31.273 -23.262  1.00  0.00             
ATOM    333  CB  ILE    27       1.583 -33.470 -23.170  1.00  0.00             
ATOM    334  HB  ILE    27       0.741 -34.148 -23.026  1.00  0.00             
ATOM    335  CG2 ILE    27       2.268 -33.817 -24.522  1.00  0.00             
ATOM    336 HG21 ILE    27       2.688 -32.919 -24.976  1.00  0.00             
ATOM    337 HG22 ILE    27       1.544 -34.233 -25.223  1.00  0.00             
ATOM    338 HG23 ILE    27       3.058 -34.557 -24.397  1.00  0.00             
ATOM    339  CG1 ILE    27       2.520 -33.491 -21.949  1.00  0.00             
ATOM    340 HG12 ILE    27       3.413 -32.882 -22.098  1.00  0.00             
ATOM    341 HG13 ILE    27       2.057 -32.980 -21.105  1.00  0.00             
ATOM    342  CD1 ILE    27       2.916 -34.927 -21.567  1.00  0.00             
ATOM    343 HD11 ILE    27       1.961 -35.451 -21.606  1.00  0.00             
ATOM    344 HD12 ILE    27       3.598 -35.244 -22.356  1.00  0.00             
ATOM    345 HD13 ILE    27       3.364 -34.950 -20.574  1.00  0.00             
ATOM    346  C   ILE    27       0.185 -31.668 -24.495  1.00  0.00             
ATOM    347  O   ILE    27       0.585 -30.927 -25.301  1.00  0.00             
ATOM    348  N   ALA    28      -1.076 -32.103 -24.514  1.00  0.00             
ATOM    349  H   ALA    28      -1.357 -32.699 -23.749  1.00  0.00             
ATOM    350  CA  ALA    28      -2.002 -31.858 -25.552  1.00  0.00             
ATOM    351  HA  ALA    28      -1.533 -32.075 -26.511  1.00  0.00             
ATOM    352  CB  ALA    28      -3.205 -32.799 -25.435  1.00  0.00             
ATOM    353  HB1 ALA    28      -3.779 -32.758 -26.361  1.00  0.00             
ATOM    354  HB2 ALA    28      -2.809 -33.811 -25.350  1.00  0.00             
ATOM    355  HB3 ALA    28      -3.881 -32.561 -24.613  1.00  0.00             
ATOM    356  C   ALA    28      -2.454 -30.409 -25.597  1.00  0.00             
ATOM    357  O   ALA    28      -2.617 -29.833 -26.648  1.00  0.00             
ATOM    358  N   ARG    29      -2.611 -29.778 -24.445  1.00  0.00             
ATOM    359  H   ARG    29      -2.500 -30.400 -23.657  1.00  0.00             
ATOM    360  CA  ARG    29      -2.841 -28.328 -24.401  1.00  0.00             
ATOM    361  HA  ARG    29      -3.709 -28.161 -25.039  1.00  0.00             
ATOM    362  CB  ARG    29      -3.323 -27.961 -22.919  1.00  0.00             
ATOM    363  HB2 ARG    29      -3.739 -28.895 -22.541  1.00  0.00             
ATOM    364  HB3 ARG    29      -2.441 -27.680 -22.343  1.00  0.00             
ATOM    365  CG  ARG    29      -4.423 -26.906 -22.889  1.00  0.00             
ATOM    366  HG2 ARG    29      -4.069 -25.995 -23.372  1.00  0.00             
ATOM    367  HG3 ARG    29      -5.272 -27.254 -23.476  1.00  0.00             
ATOM    368  CD  ARG    29      -4.827 -26.623 -21.510  1.00  0.00             
ATOM    369  HD2 ARG    29      -5.596 -25.852 -21.523  1.00  0.00             
ATOM    370  HD3 ARG    29      -4.032 -26.269 -20.852  1.00  0.00             
ATOM    371  NE  ARG    29      -5.520 -27.829 -20.893  1.00  0.00             
ATOM    372  HE  ARG    29      -6.383 -28.097 -21.343  1.00  0.00             
ATOM    373  CZ  ARG    29      -5.050 -28.649 -19.960  1.00  0.00             
ATOM    374  NH1 ARG    29      -4.014 -28.350 -19.269  1.00  0.00             
ATOM    375 HH11 ARG    29      -3.793 -28.943 -18.482  1.00  0.00             
ATOM    376 HH12 ARG    29      -3.526 -27.465 -19.277  1.00  0.00             
ATOM    377  NH2 ARG    29      -5.630 -29.797 -19.858  1.00  0.00             
ATOM    378 HH21 ARG    29      -5.272 -30.399 -19.130  1.00  0.00             
ATOM    379 HH22 ARG    29      -6.336 -30.110 -20.508  1.00  0.00             
ATOM    380  C   ARG    29      -1.643 -27.483 -24.955  1.00  0.00             
ATOM    381  O   ARG    29      -1.790 -26.337 -25.455  1.00  0.00             
ATOM    382  N   ILE    30      -0.471 -28.039 -24.951  1.00  0.00             
ATOM    383  H   ILE    30      -0.277 -28.981 -24.644  1.00  0.00             
ATOM    384  CA  ILE    30       0.826 -27.275 -25.326  1.00  0.00             
ATOM    385  HA  ILE    30       0.678 -26.200 -25.215  1.00  0.00             
ATOM    386  CB  ILE    30       2.088 -27.653 -24.622  1.00  0.00             
ATOM    387  HB  ILE    30       2.248 -28.731 -24.623  1.00  0.00             
ATOM    388  CG2 ILE    30       3.222 -26.929 -25.323  1.00  0.00             
ATOM    389 HG21 ILE    30       4.038 -26.741 -24.625  1.00  0.00             
ATOM    390 HG22 ILE    30       3.567 -27.419 -26.233  1.00  0.00             
ATOM    391 HG23 ILE    30       2.771 -25.948 -25.469  1.00  0.00             
ATOM    392  CG1 ILE    30       2.002 -27.076 -23.135  1.00  0.00             
ATOM    393 HG12 ILE    30       2.187 -26.002 -23.137  1.00  0.00             
ATOM    394 HG13 ILE    30       1.006 -27.288 -22.747  1.00  0.00             
ATOM    395  CD1 ILE    30       3.099 -27.657 -22.209  1.00  0.00             
ATOM    396 HD11 ILE    30       2.883 -28.724 -22.171  1.00  0.00             
ATOM    397 HD12 ILE    30       4.141 -27.598 -22.524  1.00  0.00             
ATOM    398 HD13 ILE    30       2.967 -27.135 -21.261  1.00  0.00             
ATOM    399  C   ILE    30       0.940 -27.421 -26.843  1.00  0.00             
ATOM    400  O   ILE    30       1.049 -26.420 -27.528  1.00  0.00             
ATOM    401  N   GLU    31       0.822 -28.658 -27.326  1.00  0.00             
ATOM    402  H   GLU    31       0.654 -29.366 -26.626  1.00  0.00             
ATOM    403  CA  GLU    31       0.686 -28.984 -28.773  1.00  0.00             
ATOM    404  HA  GLU    31       1.584 -28.675 -29.309  1.00  0.00             
ATOM    405  CB  GLU    31       0.745 -30.541 -28.947  1.00  0.00             
ATOM    406  HB2 GLU    31      -0.086 -30.998 -28.409  1.00  0.00             
ATOM    407  HB3 GLU    31       1.695 -30.892 -28.545  1.00  0.00             
ATOM    408  CG  GLU    31       0.467 -30.961 -30.436  1.00  0.00             
ATOM    409  HG2 GLU    31       0.785 -30.220 -31.170  1.00  0.00             
ATOM    410  HG3 GLU    31      -0.593 -31.170 -30.577  1.00  0.00             
ATOM    411  CD  GLU    31       1.145 -32.179 -30.776  1.00  0.00             
ATOM    412  OE1 GLU    31       0.450 -33.173 -31.134  1.00  0.00             
ATOM    413  OE2 GLU    31       2.367 -32.348 -30.737  1.00  0.00             
ATOM    414  C   GLU    31      -0.498 -28.308 -29.425  1.00  0.00             
ATOM    415  O   GLU    31      -0.317 -27.719 -30.497  1.00  0.00             
ATOM    416  N   GLN    32      -1.657 -28.104 -28.769  1.00  0.00             
ATOM    417  H   GLN    32      -1.801 -28.561 -27.881  1.00  0.00             
ATOM    418  CA  GLN    32      -2.692 -27.223 -29.311  1.00  0.00             
ATOM    419  HA  GLN    32      -2.793 -27.436 -30.375  1.00  0.00             
ATOM    420  CB  GLN    32      -4.030 -27.465 -28.568  1.00  0.00             
ATOM    421  HB2 GLN    32      -4.278 -28.523 -28.488  1.00  0.00             
ATOM    422  HB3 GLN    32      -3.965 -27.223 -27.507  1.00  0.00             
ATOM    423  CG  GLN    32      -5.254 -26.700 -29.100  1.00  0.00             
ATOM    424  HG2 GLN    32      -5.350 -26.987 -30.148  1.00  0.00             
ATOM    425  HG3 GLN    32      -5.100 -25.627 -28.983  1.00  0.00             
ATOM    426  CD  GLN    32      -6.547 -26.972 -28.213  1.00  0.00             
ATOM    427  OE1 GLN    32      -6.756 -26.445 -27.126  1.00  0.00             
ATOM    428  NE2 GLN    32      -7.302 -28.039 -28.504  1.00  0.00             
ATOM    429 HE21 GLN    32      -6.960 -28.812 -29.056  1.00  0.00             
ATOM    430 HE22 GLN    32      -8.072 -28.159 -27.862  1.00  0.00             
ATOM    431  C   GLN    32      -2.349 -25.821 -29.232  1.00  0.00             
ATOM    432  O   GLN    32      -2.646 -25.129 -30.199  1.00  0.00             
ATOM    433  N   ARG    33      -1.861 -25.244 -28.144  1.00  0.00             
ATOM    434  H   ARG    33      -1.405 -25.840 -27.468  1.00  0.00             
ATOM    435  CA  ARG    33      -1.936 -23.751 -28.006  1.00  0.00             
ATOM    436  HA  ARG    33      -2.535 -23.345 -28.822  1.00  0.00             
ATOM    437  CB  ARG    33      -2.684 -23.482 -26.740  1.00  0.00             
ATOM    438  HB2 ARG    33      -2.769 -22.398 -26.667  1.00  0.00             
ATOM    439  HB3 ARG    33      -2.199 -23.901 -25.859  1.00  0.00             
ATOM    440  CG  ARG    33      -4.134 -24.059 -26.691  1.00  0.00             
ATOM    441  HG2 ARG    33      -4.712 -23.851 -27.591  1.00  0.00             
ATOM    442  HG3 ARG    33      -4.097 -25.148 -26.727  1.00  0.00             
ATOM    443  CD  ARG    33      -4.994 -23.616 -25.431  1.00  0.00             
ATOM    444  HD2 ARG    33      -4.383 -23.762 -24.541  1.00  0.00             
ATOM    445  HD3 ARG    33      -5.276 -22.568 -25.535  1.00  0.00             
ATOM    446  NE  ARG    33      -6.190 -24.432 -25.197  1.00  0.00             
ATOM    447  HE  ARG    33      -6.382 -25.058 -25.965  1.00  0.00             
ATOM    448  CZ  ARG    33      -6.828 -24.513 -24.069  1.00  0.00             
ATOM    449  NH1 ARG    33      -6.631 -23.698 -23.085  1.00  0.00             
ATOM    450 HH11 ARG    33      -7.155 -23.734 -22.222  1.00  0.00             
ATOM    451 HH12 ARG    33      -5.834 -23.078 -23.068  1.00  0.00             
ATOM    452  NH2 ARG    33      -7.851 -25.394 -23.957  1.00  0.00             
ATOM    453 HH21 ARG    33      -8.373 -25.406 -23.091  1.00  0.00             
ATOM    454 HH22 ARG    33      -8.081 -26.073 -24.668  1.00  0.00             
ATOM    455  C   ARG    33      -0.636 -22.903 -28.101  1.00  0.00             
ATOM    456  O   ARG    33      -0.815 -21.725 -28.356  1.00  0.00             
ATOM    457  N   ASP    34       0.575 -23.457 -28.134  1.00  0.00             
ATOM    458  H   ASP    34       0.615 -24.453 -28.300  1.00  0.00             
ATOM    459  CA  ASP    34       1.844 -22.705 -27.987  1.00  0.00             
ATOM    460  HA  ASP    34       1.732 -21.940 -27.218  1.00  0.00             
ATOM    461  CB  ASP    34       2.860 -23.638 -27.452  1.00  0.00             
ATOM    462  HB2 ASP    34       2.561 -23.889 -26.434  1.00  0.00             
ATOM    463  HB3 ASP    34       2.906 -24.640 -27.878  1.00  0.00             
ATOM    464  CG  ASP    34       4.290 -23.117 -27.507  1.00  0.00             
ATOM    465  OD1 ASP    34       4.571 -22.206 -26.693  1.00  0.00             
ATOM    466  OD2 ASP    34       5.087 -23.512 -28.374  1.00  0.00             
ATOM    467  C   ASP    34       2.266 -22.194 -29.365  1.00  0.00             
ATOM    468  O   ASP    34       2.696 -21.059 -29.509  1.00  0.00             
ATOM    469  N   GLY    35       2.133 -22.970 -30.479  1.00  0.00             
ATOM    470  H   GLY    35       1.796 -23.907 -30.310  1.00  0.00             
ATOM    471  CA  GLY    35       2.282 -22.452 -31.927  1.00  0.00             
ATOM    472  HA2 GLY    35       3.218 -22.870 -32.297  1.00  0.00             
ATOM    473  HA3 GLY    35       1.522 -22.936 -32.540  1.00  0.00             
ATOM    474  C   GLY    35       2.325 -20.943 -32.218  1.00  0.00             
ATOM    475  O   GLY    35       3.415 -20.364 -32.487  1.00  0.00             
ATOM    476  N   PRO    36       1.201 -20.229 -32.099  1.00  0.00             
ATOM    477  CD  PRO    36      -0.110 -20.713 -31.620  1.00  0.00             
ATOM    478  HD2 PRO    36      -0.493 -21.397 -32.377  1.00  0.00             
ATOM    479  HD3 PRO    36       0.018 -21.289 -30.703  1.00  0.00             
ATOM    480  CG  PRO    36      -1.090 -19.602 -31.399  1.00  0.00             
ATOM    481  HG2 PRO    36      -1.097 -19.336 -30.342  1.00  0.00             
ATOM    482  HG3 PRO    36      -2.116 -19.812 -31.699  1.00  0.00             
ATOM    483  CB  PRO    36      -0.454 -18.608 -32.383  1.00  0.00             
ATOM    484  HB2 PRO    36      -0.760 -17.651 -31.961  1.00  0.00             
ATOM    485  HB3 PRO    36      -0.806 -18.716 -33.409  1.00  0.00             
ATOM    486  CA  PRO    36       1.031 -18.811 -32.361  1.00  0.00             
ATOM    487  HA  PRO    36       1.496 -18.505 -33.298  1.00  0.00             
ATOM    488  C   PRO    36       1.654 -17.884 -31.390  1.00  0.00             
ATOM    489  O   PRO    36       1.860 -16.723 -31.651  1.00  0.00             
ATOM    490  N   ILE    37       2.151 -18.327 -30.277  1.00  0.00             
ATOM    491  H   ILE    37       2.040 -19.314 -30.097  1.00  0.00             
ATOM    492  CA  ILE    37       2.671 -17.526 -29.236  1.00  0.00             
ATOM    493  HA  ILE    37       2.870 -16.478 -29.460  1.00  0.00             
ATOM    494  CB  ILE    37       1.771 -17.521 -27.935  1.00  0.00             
ATOM    495  HB  ILE    37       2.409 -17.132 -27.141  1.00  0.00             
ATOM    496  CG2 ILE    37       0.509 -16.663 -28.127  1.00  0.00             
ATOM    497 HG21 ILE    37      -0.108 -16.972 -28.970  1.00  0.00             
ATOM    498 HG22 ILE    37      -0.046 -16.663 -27.189  1.00  0.00             
ATOM    499 HG23 ILE    37       0.785 -15.621 -28.287  1.00  0.00             
ATOM    500  CG1 ILE    37       1.503 -18.900 -27.403  1.00  0.00             
ATOM    501 HG12 ILE    37       2.460 -19.388 -27.220  1.00  0.00             
ATOM    502 HG13 ILE    37       1.047 -19.487 -28.200  1.00  0.00             
ATOM    503  CD1 ILE    37       0.707 -19.060 -26.077  1.00  0.00             
ATOM    504 HD11 ILE    37       0.953 -20.007 -25.598  1.00  0.00             
ATOM    505 HD12 ILE    37       0.977 -18.276 -25.369  1.00  0.00             
ATOM    506 HD13 ILE    37      -0.379 -18.983 -26.127  1.00  0.00             
ATOM    507  C   ILE    37       4.117 -17.843 -28.839  1.00  0.00             
ATOM    508  O   ILE    37       4.792 -16.937 -28.262  1.00  0.00             
ATOM    509  N   ASN    38       4.681 -19.040 -29.240  1.00  0.00             
ATOM    510  H   ASN    38       4.037 -19.674 -29.691  1.00  0.00             
ATOM    511  CA  ASN    38       6.046 -19.422 -29.053  1.00  0.00             
ATOM    512  HA  ASN    38       6.066 -20.473 -29.342  1.00  0.00             
ATOM    513  CB  ASN    38       6.917 -18.660 -30.111  1.00  0.00             
ATOM    514  HB2 ASN    38       6.389 -18.538 -31.057  1.00  0.00             
ATOM    515  HB3 ASN    38       7.050 -17.611 -29.847  1.00  0.00             
ATOM    516  CG  ASN    38       8.254 -19.298 -30.325  1.00  0.00             
ATOM    517  OD1 ASN    38       8.389 -20.528 -30.530  1.00  0.00             
ATOM    518  ND2 ASN    38       9.344 -18.589 -30.352  1.00  0.00             
ATOM    519 HD21 ASN    38       9.375 -17.596 -30.169  1.00  0.00             
ATOM    520 HD22 ASN    38      10.214 -19.073 -30.519  1.00  0.00             
ATOM    521  C   ASN    38       6.524 -19.245 -27.608  1.00  0.00             
ATOM    522  O   ASN    38       7.667 -18.785 -27.300  1.00  0.00             
ATOM    523  N   ALA    39       5.634 -19.524 -26.659  1.00  0.00             
ATOM    524  H   ALA    39       4.772 -19.933 -26.992  1.00  0.00             
ATOM    525  CA  ALA    39       5.632 -19.308 -25.203  1.00  0.00             
ATOM    526  HA  ALA    39       6.001 -18.315 -24.947  1.00  0.00             
ATOM    527  CB  ALA    39       4.183 -19.422 -24.702  1.00  0.00             
ATOM    528  HB1 ALA    39       3.713 -20.368 -24.971  1.00  0.00             
ATOM    529  HB2 ALA    39       3.661 -18.589 -25.173  1.00  0.00             
ATOM    530  HB3 ALA    39       4.145 -19.195 -23.637  1.00  0.00             
ATOM    531  C   ALA    39       6.611 -20.305 -24.516  1.00  0.00             
ATOM    532  O   ALA    39       7.329 -19.915 -23.677  1.00  0.00             
ATOM    533  N   VAL    40       6.604 -21.574 -24.928  1.00  0.00             
ATOM    534  H   VAL    40       6.086 -21.855 -25.748  1.00  0.00             
ATOM    535  CA  VAL    40       7.279 -22.707 -24.289  1.00  0.00             
ATOM    536  HA  VAL    40       7.763 -22.255 -23.423  1.00  0.00             
ATOM    537  CB  VAL    40       6.191 -23.760 -23.909  1.00  0.00             
ATOM    538  HB  VAL    40       5.609 -24.035 -24.789  1.00  0.00             
ATOM    539  CG1 VAL    40       6.773 -25.086 -23.497  1.00  0.00             
ATOM    540 HG11 VAL    40       7.268 -25.558 -24.345  1.00  0.00             
ATOM    541 HG12 VAL    40       7.309 -25.075 -22.548  1.00  0.00             
ATOM    542 HG13 VAL    40       5.873 -25.662 -23.286  1.00  0.00             
ATOM    543  CG2 VAL    40       5.318 -23.240 -22.797  1.00  0.00             
ATOM    544 HG21 VAL    40       5.832 -23.025 -21.860  1.00  0.00             
ATOM    545 HG22 VAL    40       4.498 -23.941 -22.645  1.00  0.00             
ATOM    546 HG23 VAL    40       4.769 -22.397 -23.215  1.00  0.00             
ATOM    547  C   VAL    40       8.331 -23.337 -25.147  1.00  0.00             
ATOM    548  O   VAL    40       8.215 -23.385 -26.348  1.00  0.00             
ATOM    549  N   VAL    41       9.435 -23.728 -24.509  1.00  0.00             
ATOM    550  H   VAL    41       9.422 -23.628 -23.504  1.00  0.00             
ATOM    551  CA  VAL    41      10.687 -24.124 -25.179  1.00  0.00             
ATOM    552  HA  VAL    41      10.474 -24.353 -26.223  1.00  0.00             
ATOM    553  CB  VAL    41      11.619 -22.910 -25.202  1.00  0.00             
ATOM    554  HB  VAL    41      12.594 -23.258 -25.542  1.00  0.00             
ATOM    555  CG1 VAL    41      11.118 -21.951 -26.283  1.00  0.00             
ATOM    556 HG11 VAL    41      11.308 -22.412 -27.252  1.00  0.00             
ATOM    557 HG12 VAL    41      10.062 -21.684 -26.256  1.00  0.00             
ATOM    558 HG13 VAL    41      11.695 -21.027 -26.232  1.00  0.00             
ATOM    559  CG2 VAL    41      11.692 -22.107 -23.899  1.00  0.00             
ATOM    560 HG21 VAL    41      12.489 -21.368 -23.817  1.00  0.00             
ATOM    561 HG22 VAL    41      10.720 -21.661 -23.690  1.00  0.00             
ATOM    562 HG23 VAL    41      12.043 -22.692 -23.049  1.00  0.00             
ATOM    563  C   VAL    41      11.279 -25.323 -24.473  1.00  0.00             
ATOM    564  O   VAL    41      10.935 -25.587 -23.361  1.00  0.00             
ATOM    565  N   VAL    42      12.311 -25.946 -25.045  1.00  0.00             
ATOM    566  H   VAL    42      12.658 -25.619 -25.935  1.00  0.00             
ATOM    567  CA  VAL    42      12.969 -27.242 -24.524  1.00  0.00             
ATOM    568  HA  VAL    42      13.417 -27.691 -25.411  1.00  0.00             
ATOM    569  CB  VAL    42      14.168 -26.958 -23.547  1.00  0.00             
ATOM    570  HB  VAL    42      14.396 -27.940 -23.132  1.00  0.00             
ATOM    571  CG1 VAL    42      15.409 -26.580 -24.350  1.00  0.00             
ATOM    572 HG11 VAL    42      15.231 -25.621 -24.836  1.00  0.00             
ATOM    573 HG12 VAL    42      16.318 -26.538 -23.750  1.00  0.00             
ATOM    574 HG13 VAL    42      15.705 -27.281 -25.131  1.00  0.00             
ATOM    575  CG2 VAL    42      13.978 -25.945 -22.433  1.00  0.00             
ATOM    576 HG21 VAL    42      13.125 -26.263 -21.833  1.00  0.00             
ATOM    577 HG22 VAL    42      13.648 -24.998 -22.862  1.00  0.00             
ATOM    578 HG23 VAL    42      14.828 -25.963 -21.751  1.00  0.00             
ATOM    579  C   VAL    42      11.966 -28.154 -23.918  1.00  0.00             
ATOM    580  O   VAL    42      11.762 -28.381 -22.709  1.00  0.00             
ATOM    581  N   ARG    43      11.141 -28.737 -24.767  1.00  0.00             
ATOM    582  H   ARG    43      11.216 -28.346 -25.695  1.00  0.00             
ATOM    583  CA  ARG    43      10.121 -29.690 -24.438  1.00  0.00             
ATOM    584  HA  ARG    43       9.339 -29.191 -23.866  1.00  0.00             
ATOM    585  CB  ARG    43       9.433 -30.201 -25.685  1.00  0.00             
ATOM    586  HB2 ARG    43       8.994 -31.155 -25.393  1.00  0.00             
ATOM    587  HB3 ARG    43      10.192 -30.425 -26.434  1.00  0.00             
ATOM    588  CG  ARG    43       8.430 -29.162 -26.217  1.00  0.00             
ATOM    589  HG2 ARG    43       7.465 -29.133 -25.712  1.00  0.00             
ATOM    590  HG3 ARG    43       8.856 -28.165 -26.105  1.00  0.00             
ATOM    591  CD  ARG    43       8.035 -29.516 -27.678  1.00  0.00             
ATOM    592  HD2 ARG    43       7.581 -30.503 -27.755  1.00  0.00             
ATOM    593  HD3 ARG    43       8.997 -29.627 -28.179  1.00  0.00             
ATOM    594  NE  ARG    43       7.139 -28.494 -28.339  1.00  0.00             
ATOM    595  HE  ARG    43       7.071 -27.591 -27.893  1.00  0.00             
ATOM    596  CZ  ARG    43       6.282 -28.789 -29.267  1.00  0.00             
ATOM    597  NH1 ARG    43       6.128 -29.999 -29.736  1.00  0.00             
ATOM    598 HH11 ARG    43       5.392 -30.094 -30.422  1.00  0.00             
ATOM    599 HH12 ARG    43       6.688 -30.810 -29.517  1.00  0.00             
ATOM    600  NH2 ARG    43       5.463 -27.847 -29.671  1.00  0.00             
ATOM    601 HH21 ARG    43       5.368 -26.956 -29.205  1.00  0.00             
ATOM    602 HH22 ARG    43       4.787 -28.125 -30.368  1.00  0.00             
ATOM    603  C   ARG    43      10.690 -30.907 -23.678  1.00  0.00             
ATOM    604  O   ARG    43      11.718 -31.457 -24.063  1.00  0.00             
ATOM    605  N   ASP    44      10.029 -31.452 -22.687  1.00  0.00             
ATOM    606  H   ASP    44       9.288 -30.923 -22.250  1.00  0.00             
ATOM    607  CA  ASP    44      10.621 -32.510 -21.899  1.00  0.00             
ATOM    608  HA  ASP    44      11.410 -32.998 -22.471  1.00  0.00             
ATOM    609  CB  ASP    44      11.238 -31.949 -20.666  1.00  0.00             
ATOM    610  HB2 ASP    44      11.882 -31.094 -20.873  1.00  0.00             
ATOM    611  HB3 ASP    44      10.374 -31.558 -20.130  1.00  0.00             
ATOM    612  CG  ASP    44      12.128 -32.970 -19.817  1.00  0.00             
ATOM    613  OD1 ASP    44      12.778 -33.872 -20.375  1.00  0.00             
ATOM    614  OD2 ASP    44      12.216 -32.834 -18.590  1.00  0.00             
ATOM    615  C   ASP    44       9.487 -33.569 -21.570  1.00  0.00             
ATOM    616  O   ASP    44       9.378 -34.123 -20.486  1.00  0.00             
ATOM    617  N   PHE    45       8.590 -33.796 -22.491  1.00  0.00             
ATOM    618  H   PHE    45       8.786 -33.425 -23.410  1.00  0.00             
ATOM    619  CA  PHE    45       7.359 -34.601 -22.432  1.00  0.00             
ATOM    620  HA  PHE    45       6.717 -34.249 -21.625  1.00  0.00             
ATOM    621  CB  PHE    45       6.621 -34.553 -23.772  1.00  0.00             
ATOM    622  HB2 PHE    45       5.674 -35.061 -23.592  1.00  0.00             
ATOM    623  HB3 PHE    45       7.247 -35.105 -24.473  1.00  0.00             
ATOM    624  CG  PHE    45       6.018 -33.258 -24.339  1.00  0.00             
ATOM    625  CD1 PHE    45       5.763 -32.221 -23.430  1.00  0.00             
ATOM    626  HD1 PHE    45       6.082 -32.303 -22.402  1.00  0.00             
ATOM    627  CE1 PHE    45       5.105 -31.044 -23.888  1.00  0.00             
ATOM    628  HE1 PHE    45       4.929 -30.216 -23.218  1.00  0.00             
ATOM    629  CZ  PHE    45       4.838 -30.921 -25.255  1.00  0.00             
ATOM    630  HZ  PHE    45       4.479 -29.972 -25.625  1.00  0.00             
ATOM    631  CE2 PHE    45       5.217 -31.926 -26.186  1.00  0.00             
ATOM    632  HE2 PHE    45       5.080 -31.727 -27.239  1.00  0.00             
ATOM    633  CD2 PHE    45       5.842 -33.125 -25.675  1.00  0.00             
ATOM    634  HD2 PHE    45       6.197 -33.919 -26.314  1.00  0.00             
ATOM    635  C   PHE    45       7.588 -36.127 -22.294  1.00  0.00             
ATOM    636  O   PHE    45       6.693 -36.733 -21.754  1.00  0.00             
ATOM    637  N   ASP    46       8.685 -36.718 -22.808  1.00  0.00             
ATOM    638  H   ASP    46       9.346 -36.170 -23.341  1.00  0.00             
ATOM    639  CA  ASP    46       9.011 -38.108 -22.554  1.00  0.00             
ATOM    640  HA  ASP    46       8.262 -38.777 -22.977  1.00  0.00             
ATOM    641  CB  ASP    46      10.306 -38.446 -23.425  1.00  0.00             
ATOM    642  HB2 ASP    46      11.162 -37.836 -23.135  1.00  0.00             
ATOM    643  HB3 ASP    46      10.069 -38.307 -24.480  1.00  0.00             
ATOM    644  CG  ASP    46      10.559 -39.934 -23.233  1.00  0.00             
ATOM    645  OD1 ASP    46      11.399 -40.256 -22.429  1.00  0.00             
ATOM    646  OD2 ASP    46       9.963 -40.715 -23.984  1.00  0.00             
ATOM    647  C   ASP    46       9.231 -38.346 -21.080  1.00  0.00             
ATOM    648  O   ASP    46       8.477 -39.166 -20.462  1.00  0.00             
ATOM    649  N   ARG    47      10.219 -37.652 -20.461  1.00  0.00             
ATOM    650  H   ARG    47      10.801 -37.067 -21.043  1.00  0.00             
ATOM    651  CA  ARG    47      10.444 -37.648 -19.005  1.00  0.00             
ATOM    652  HA  ARG    47      10.511 -38.675 -18.647  1.00  0.00             
ATOM    653  CB  ARG    47      11.678 -36.884 -18.504  1.00  0.00             
ATOM    654  HB2 ARG    47      11.803 -36.972 -17.425  1.00  0.00             
ATOM    655  HB3 ARG    47      11.451 -35.823 -18.611  1.00  0.00             
ATOM    656  CG  ARG    47      12.941 -37.459 -19.189  1.00  0.00             
ATOM    657  HG2 ARG    47      12.942 -38.546 -19.104  1.00  0.00             
ATOM    658  HG3 ARG    47      12.941 -37.123 -20.226  1.00  0.00             
ATOM    659  CD  ARG    47      14.312 -36.976 -18.616  1.00  0.00             
ATOM    660  HD2 ARG    47      15.036 -37.147 -19.412  1.00  0.00             
ATOM    661  HD3 ARG    47      14.603 -37.523 -17.719  1.00  0.00             
ATOM    662  NE  ARG    47      14.304 -35.524 -18.343  1.00  0.00             
ATOM    663  HE  ARG    47      13.717 -35.055 -19.018  1.00  0.00             
ATOM    664  CZ  ARG    47      14.969 -34.771 -17.451  1.00  0.00             
ATOM    665  NH1 ARG    47      15.934 -35.257 -16.696  1.00  0.00             
ATOM    666 HH11 ARG    47      16.168 -36.239 -16.674  1.00  0.00             
ATOM    667 HH12 ARG    47      16.494 -34.622 -16.147  1.00  0.00             
ATOM    668  NH2 ARG    47      14.780 -33.451 -17.445  1.00  0.00             
ATOM    669 HH21 ARG    47      13.864 -33.161 -17.757  1.00  0.00             
ATOM    670 HH22 ARG    47      15.444 -32.920 -16.899  1.00  0.00             
ATOM    671  C   ARG    47       9.145 -37.302 -18.201  1.00  0.00             
ATOM    672  O   ARG    47       8.811 -37.975 -17.194  1.00  0.00             
ATOM    673  N   ALA    48       8.318 -36.342 -18.692  1.00  0.00             
ATOM    674  H   ALA    48       8.624 -35.737 -19.441  1.00  0.00             
ATOM    675  CA  ALA    48       7.140 -35.923 -17.939  1.00  0.00             
ATOM    676  HA  ALA    48       7.363 -35.738 -16.888  1.00  0.00             
ATOM    677  CB  ALA    48       6.668 -34.530 -18.576  1.00  0.00             
ATOM    678  HB1 ALA    48       7.464 -33.787 -18.533  1.00  0.00             
ATOM    679  HB2 ALA    48       6.444 -34.810 -19.605  1.00  0.00             
ATOM    680  HB3 ALA    48       5.809 -34.022 -18.137  1.00  0.00             
ATOM    681  C   ALA    48       6.018 -36.957 -17.895  1.00  0.00             
ATOM    682  O   ALA    48       5.460 -37.195 -16.829  1.00  0.00             
ATOM    683  N   ARG    49       5.925 -37.734 -19.003  1.00  0.00             
ATOM    684  H   ARG    49       6.565 -37.680 -19.783  1.00  0.00             
ATOM    685  CA  ARG    49       5.034 -38.953 -18.950  1.00  0.00             
ATOM    686  HA  ARG    49       4.034 -38.725 -18.579  1.00  0.00             
ATOM    687  CB  ARG    49       4.856 -39.513 -20.363  1.00  0.00             
ATOM    688  HB2 ARG    49       5.855 -39.545 -20.798  1.00  0.00             
ATOM    689  HB3 ARG    49       4.408 -40.506 -20.310  1.00  0.00             
ATOM    690  CG  ARG    49       3.869 -38.695 -21.190  1.00  0.00             
ATOM    691  HG2 ARG    49       4.299 -37.699 -21.299  1.00  0.00             
ATOM    692  HG3 ARG    49       2.891 -38.540 -20.735  1.00  0.00             
ATOM    693  CD  ARG    49       3.778 -39.396 -22.531  1.00  0.00             
ATOM    694  HD2 ARG    49       4.749 -39.303 -23.018  1.00  0.00             
ATOM    695  HD3 ARG    49       3.899 -40.466 -22.363  1.00  0.00             
ATOM    696  NE  ARG    49       2.654 -38.897 -23.289  1.00  0.00             
ATOM    697  HE  ARG    49       1.715 -39.146 -23.015  1.00  0.00             
ATOM    698  CZ  ARG    49       2.745 -37.881 -24.155  1.00  0.00             
ATOM    699  NH1 ARG    49       3.887 -37.573 -24.781  1.00  0.00             
ATOM    700 HH11 ARG    49       4.781 -38.013 -24.615  1.00  0.00             
ATOM    701 HH12 ARG    49       3.728 -36.911 -25.527  1.00  0.00             
ATOM    702  NH2 ARG    49       1.645 -37.263 -24.593  1.00  0.00             
ATOM    703 HH21 ARG    49       1.728 -36.803 -25.489  1.00  0.00             
ATOM    704 HH22 ARG    49       0.734 -37.446 -24.198  1.00  0.00             
ATOM    705  C   ARG    49       5.447 -40.081 -17.961  1.00  0.00             
ATOM    706  O   ARG    49       4.574 -40.822 -17.443  1.00  0.00             
ATOM    707  N   ASP    50       6.744 -40.221 -17.886  1.00  0.00             
ATOM    708  H   ASP    50       7.378 -39.522 -18.245  1.00  0.00             
ATOM    709  CA  ASP    50       7.348 -41.117 -16.876  1.00  0.00             
ATOM    710  HA  ASP    50       6.854 -42.081 -16.994  1.00  0.00             
ATOM    711  CB  ASP    50       8.779 -41.393 -17.276  1.00  0.00             
ATOM    712  HB2 ASP    50       9.341 -40.481 -17.479  1.00  0.00             
ATOM    713  HB3 ASP    50       8.831 -41.949 -18.212  1.00  0.00             
ATOM    714  CG  ASP    50       9.553 -42.183 -16.254  1.00  0.00             
ATOM    715  OD1 ASP    50       9.582 -43.410 -16.337  1.00  0.00             
ATOM    716  OD2 ASP    50      10.032 -41.553 -15.277  1.00  0.00             
ATOM    717  C   ASP    50       7.158 -40.654 -15.405  1.00  0.00             
ATOM    718  O   ASP    50       6.856 -41.495 -14.549  1.00  0.00             
ATOM    719  N   ALA    51       7.291 -39.365 -15.153  1.00  0.00             
ATOM    720  H   ALA    51       7.430 -38.726 -15.923  1.00  0.00             
ATOM    721  CA  ALA    51       7.135 -38.861 -13.857  1.00  0.00             
ATOM    722  HA  ALA    51       7.741 -39.436 -13.158  1.00  0.00             
ATOM    723  CB  ALA    51       7.835 -37.550 -13.905  1.00  0.00             
ATOM    724  HB1 ALA    51       7.886 -37.144 -12.895  1.00  0.00             
ATOM    725  HB2 ALA    51       7.240 -36.817 -14.450  1.00  0.00             
ATOM    726  HB3 ALA    51       8.857 -37.633 -14.273  1.00  0.00             
ATOM    727  C   ALA    51       5.742 -38.810 -13.379  1.00  0.00             
ATOM    728  O   ALA    51       5.444 -38.944 -12.172  1.00  0.00             
ATOM    729  N   ALA    52       4.815 -38.557 -14.315  1.00  0.00             
ATOM    730  H   ALA    52       5.131 -38.423 -15.265  1.00  0.00             
ATOM    731  CA  ALA    52       3.387 -38.664 -14.167  1.00  0.00             
ATOM    732  HA  ALA    52       3.046 -38.130 -13.280  1.00  0.00             
ATOM    733  CB  ALA    52       2.786 -38.181 -15.491  1.00  0.00             
ATOM    734  HB1 ALA    52       3.122 -37.160 -15.675  1.00  0.00             
ATOM    735  HB2 ALA    52       1.698 -38.153 -15.516  1.00  0.00             
ATOM    736  HB3 ALA    52       3.127 -38.925 -16.210  1.00  0.00             
ATOM    737  C   ALA    52       3.067 -40.141 -13.935  1.00  0.00             
ATOM    738  O   ALA    52       2.229 -40.416 -13.071  1.00  0.00             
ATOM    739  N   LYS    53       3.710 -41.083 -14.614  1.00  0.00             
ATOM    740  H   LYS    53       4.414 -40.822 -15.290  1.00  0.00             
ATOM    741  CA  LYS    53       3.396 -42.506 -14.315  1.00  0.00             
ATOM    742  HA  LYS    53       2.322 -42.657 -14.418  1.00  0.00             
ATOM    743  CB  LYS    53       4.070 -43.470 -15.344  1.00  0.00             
ATOM    744  HB2 LYS    53       4.033 -42.972 -16.313  1.00  0.00             
ATOM    745  HB3 LYS    53       5.081 -43.709 -15.013  1.00  0.00             
ATOM    746  CG  LYS    53       3.345 -44.781 -15.392  1.00  0.00             
ATOM    747  HG2 LYS    53       3.350 -45.282 -14.424  1.00  0.00             
ATOM    748  HG3 LYS    53       2.304 -44.583 -15.649  1.00  0.00             
ATOM    749  CD  LYS    53       3.797 -45.749 -16.442  1.00  0.00             
ATOM    750  HD2 LYS    53       4.738 -46.094 -16.014  1.00  0.00             
ATOM    751  HD3 LYS    53       4.040 -45.149 -17.319  1.00  0.00             
ATOM    752  CE  LYS    53       2.670 -46.757 -16.700  1.00  0.00             
ATOM    753  HE2 LYS    53       2.749 -47.514 -15.920  1.00  0.00             
ATOM    754  HE3 LYS    53       1.715 -46.234 -16.642  1.00  0.00             
ATOM    755  NZ  LYS    53       2.709 -47.347 -18.014  1.00  0.00             
ATOM    756  HZ1 LYS    53       1.757 -47.592 -18.245  1.00  0.00             
ATOM    757  HZ2 LYS    53       3.139 -46.821 -18.761  1.00  0.00             
ATOM    758  HZ3 LYS    53       3.107 -48.273 -18.075  1.00  0.00             
ATOM    759  C   LYS    53       3.688 -42.908 -12.893  1.00  0.00             
ATOM    760  O   LYS    53       2.941 -43.649 -12.297  1.00  0.00             
ATOM    761  N   ALA    54       4.752 -42.272 -12.275  1.00  0.00             
ATOM    762  H   ALA    54       5.335 -41.855 -12.987  1.00  0.00             
ATOM    763  CA  ALA    54       5.110 -42.348 -10.840  1.00  0.00             
ATOM    764  HA  ALA    54       5.160 -43.393 -10.535  1.00  0.00             
ATOM    765  CB  ALA    54       6.474 -41.584 -10.812  1.00  0.00             
ATOM    766  HB1 ALA    54       6.988 -41.584 -11.773  1.00  0.00             
ATOM    767  HB2 ALA    54       7.172 -42.186 -10.231  1.00  0.00             
ATOM    768  HB3 ALA    54       6.512 -40.577 -10.397  1.00  0.00             
ATOM    769  C   ALA    54       4.023 -41.745  -9.938  1.00  0.00             
ATOM    770  O   ALA    54       3.579 -42.566  -9.083  1.00  0.00             
ATOM    771  N   ALA    55       3.614 -40.527 -10.190  1.00  0.00             
ATOM    772  H   ALA    55       4.245 -40.042 -10.812  1.00  0.00             
ATOM    773  CA  ALA    55       2.552 -39.801  -9.481  1.00  0.00             
ATOM    774  HA  ALA    55       2.773 -39.712  -8.417  1.00  0.00             
ATOM    775  CB  ALA    55       2.393 -38.408 -10.126  1.00  0.00             
ATOM    776  HB1 ALA    55       3.255 -37.741 -10.132  1.00  0.00             
ATOM    777  HB2 ALA    55       1.656 -37.857  -9.542  1.00  0.00             
ATOM    778  HB3 ALA    55       2.058 -38.508 -11.158  1.00  0.00             
ATOM    779  C   ALA    55       1.227 -40.546  -9.606  1.00  0.00             
ATOM    780  O   ALA    55       0.573 -40.706  -8.611  1.00  0.00             
ATOM    781  N   ASP    56       0.909 -41.274 -10.657  1.00  0.00             
ATOM    782  H   ASP    56       1.432 -41.123 -11.508  1.00  0.00             
ATOM    783  CA  ASP    56      -0.320 -42.088 -10.767  1.00  0.00             
ATOM    784  HA  ASP    56      -1.220 -41.524 -10.522  1.00  0.00             
ATOM    785  CB  ASP    56      -0.533 -42.448 -12.231  1.00  0.00             
ATOM    786  HB2 ASP    56       0.267 -43.060 -12.648  1.00  0.00             
ATOM    787  HB3 ASP    56      -0.487 -41.477 -12.724  1.00  0.00             
ATOM    788  CG  ASP    56      -1.910 -42.916 -12.527  1.00  0.00             
ATOM    789  OD1 ASP    56      -2.797 -42.103 -12.891  1.00  0.00             
ATOM    790  OD2 ASP    56      -2.146 -44.141 -12.622  1.00  0.00             
ATOM    791  C   ASP    56      -0.269 -43.294  -9.807  1.00  0.00             
ATOM    792  O   ASP    56      -1.238 -43.654  -9.224  1.00  0.00             
ATOM    793  N   ALA    57       0.854 -43.843  -9.604  1.00  0.00             
ATOM    794  H   ALA    57       1.642 -43.533 -10.155  1.00  0.00             
ATOM    795  CA  ALA    57       1.004 -45.027  -8.766  1.00  0.00             
ATOM    796  HA  ALA    57       0.118 -45.662  -8.744  1.00  0.00             
ATOM    797  CB  ALA    57       2.122 -45.905  -9.429  1.00  0.00             
ATOM    798  HB1 ALA    57       2.354 -46.673  -8.691  1.00  0.00             
ATOM    799  HB2 ALA    57       1.688 -46.292 -10.351  1.00  0.00             
ATOM    800  HB3 ALA    57       2.995 -45.291  -9.654  1.00  0.00             
ATOM    801  C   ALA    57       1.313 -44.712  -7.332  1.00  0.00             
ATOM    802  O   ALA    57       0.970 -45.529  -6.449  1.00  0.00             
ATOM    803  N   GLU    58       1.826 -43.528  -6.968  1.00  0.00             
ATOM    804  H   GLU    58       2.006 -42.900  -7.738  1.00  0.00             
ATOM    805  CA  GLU    58       1.685 -42.965  -5.607  1.00  0.00             
ATOM    806  HA  GLU    58       1.958 -43.774  -4.930  1.00  0.00             
ATOM    807  CB  GLU    58       2.565 -41.748  -5.506  1.00  0.00             
ATOM    808  HB2 GLU    58       2.613 -41.137  -6.407  1.00  0.00             
ATOM    809  HB3 GLU    58       2.071 -41.119  -4.766  1.00  0.00             
ATOM    810  CG  GLU    58       3.980 -42.204  -5.038  1.00  0.00             
ATOM    811  HG2 GLU    58       3.905 -42.867  -4.176  1.00  0.00             
ATOM    812  HG3 GLU    58       4.310 -42.869  -5.836  1.00  0.00             
ATOM    813  CD  GLU    58       4.993 -41.158  -4.572  1.00  0.00             
ATOM    814  OE1 GLU    58       6.142 -41.638  -4.482  1.00  0.00             
ATOM    815  OE2 GLU    58       4.678 -39.911  -4.437  1.00  0.00             
ATOM    816  C   GLU    58       0.196 -42.708  -5.250  1.00  0.00             
ATOM    817  O   GLU    58      -0.274 -43.160  -4.178  1.00  0.00             
ATOM    818  N   ILE    59      -0.549 -42.178  -6.126  1.00  0.00             
ATOM    819  H   ILE    59      -0.065 -41.801  -6.928  1.00  0.00             
ATOM    820  CA  ILE    59      -1.908 -41.870  -5.917  1.00  0.00             
ATOM    821  HA  ILE    59      -1.999 -41.306  -4.989  1.00  0.00             
ATOM    822  CB  ILE    59      -2.502 -41.099  -7.028  1.00  0.00             
ATOM    823  HB  ILE    59      -2.192 -41.694  -7.886  1.00  0.00             
ATOM    824  CG2 ILE    59      -4.030 -41.077  -6.962  1.00  0.00             
ATOM    825 HG21 ILE    59      -4.593 -40.420  -7.625  1.00  0.00             
ATOM    826 HG22 ILE    59      -4.345 -40.818  -5.952  1.00  0.00             
ATOM    827 HG23 ILE    59      -4.393 -42.063  -7.251  1.00  0.00             
ATOM    828  CG1 ILE    59      -1.991 -39.618  -7.054  1.00  0.00             
ATOM    829 HG12 ILE    59      -2.138 -39.262  -8.074  1.00  0.00             
ATOM    830 HG13 ILE    59      -0.909 -39.594  -6.929  1.00  0.00             
ATOM    831  CD1 ILE    59      -2.696 -38.710  -5.929  1.00  0.00             
ATOM    832 HD11 ILE    59      -3.761 -38.537  -6.083  1.00  0.00             
ATOM    833 HD12 ILE    59      -2.111 -37.798  -5.817  1.00  0.00             
ATOM    834 HD13 ILE    59      -2.609 -39.162  -4.941  1.00  0.00             
ATOM    835  C   ILE    59      -2.721 -43.172  -5.603  1.00  0.00             
ATOM    836  O   ILE    59      -3.465 -43.235  -4.652  1.00  0.00             
ATOM    837  N   ALA    60      -2.491 -44.232  -6.488  1.00  0.00             
ATOM    838  H   ALA    60      -1.884 -44.048  -7.274  1.00  0.00             
ATOM    839  CA  ALA    60      -3.064 -45.574  -6.369  1.00  0.00             
ATOM    840  HA  ALA    60      -4.144 -45.520  -6.231  1.00  0.00             
ATOM    841  CB  ALA    60      -2.909 -46.310  -7.679  1.00  0.00             
ATOM    842  HB1 ALA    60      -3.587 -47.143  -7.866  1.00  0.00             
ATOM    843  HB2 ALA    60      -3.112 -45.641  -8.515  1.00  0.00             
ATOM    844  HB3 ALA    60      -1.927 -46.736  -7.882  1.00  0.00             
ATOM    845  C   ALA    60      -2.564 -46.303  -5.133  1.00  0.00             
ATOM    846  O   ALA    60      -3.366 -46.745  -4.327  1.00  0.00             
ATOM    847  N   ALA    61      -1.259 -46.262  -4.865  1.00  0.00             
ATOM    848  H   ALA    61      -0.553 -46.105  -5.569  1.00  0.00             
ATOM    849  CA  ALA    61      -0.665 -46.744  -3.632  1.00  0.00             
ATOM    850  HA  ALA    61      -1.079 -47.752  -3.613  1.00  0.00             
ATOM    851  CB  ALA    61       0.857 -46.642  -3.816  1.00  0.00             
ATOM    852  HB1 ALA    61       1.243 -47.210  -2.970  1.00  0.00             
ATOM    853  HB2 ALA    61       1.225 -47.181  -4.689  1.00  0.00             
ATOM    854  HB3 ALA    61       1.212 -45.612  -3.755  1.00  0.00             
ATOM    855  C   ALA    61      -1.129 -46.010  -2.350  1.00  0.00             
ATOM    856  O   ALA    61      -0.613 -46.302  -1.315  1.00  0.00             
ATOM    857  N   ALA    62      -2.029 -45.007  -2.429  1.00  0.00             
ATOM    858  H   ALA    62      -2.360 -44.714  -3.337  1.00  0.00             
ATOM    859  CA  ALA    62      -2.734 -44.275  -1.333  1.00  0.00             
ATOM    860  HA  ALA    62      -3.747 -44.050  -1.667  1.00  0.00             
ATOM    861  CB  ALA    62      -2.869 -45.277  -0.170  1.00  0.00             
ATOM    862  HB1 ALA    62      -3.217 -46.238  -0.546  1.00  0.00             
ATOM    863  HB2 ALA    62      -1.863 -45.295   0.251  1.00  0.00             
ATOM    864  HB3 ALA    62      -3.599 -45.066   0.612  1.00  0.00             
ATOM    865  C   ALA    62      -1.957 -43.021  -0.839  1.00  0.00             
ATOM    866  O   ALA    62      -2.399 -42.309   0.034  1.00  0.00             
ATOM    867  N   VAL    63      -0.806 -42.719  -1.434  1.00  0.00             
ATOM    868  H   VAL    63      -0.651 -43.151  -2.333  1.00  0.00             
ATOM    869  CA  VAL    63       0.035 -41.617  -1.127  1.00  0.00             
ATOM    870  HA  VAL    63       0.097 -41.748  -0.047  1.00  0.00             
ATOM    871  CB  VAL    63       1.490 -41.817  -1.685  1.00  0.00             
ATOM    872  HB  VAL    63       1.500 -41.750  -2.773  1.00  0.00             
ATOM    873  CG1 VAL    63       2.462 -40.807  -1.024  1.00  0.00             
ATOM    874 HG11 VAL    63       3.479 -41.008  -1.362  1.00  0.00             
ATOM    875 HG12 VAL    63       2.523 -40.890   0.061  1.00  0.00             
ATOM    876 HG13 VAL    63       2.162 -39.843  -1.434  1.00  0.00             
ATOM    877  CG2 VAL    63       2.058 -43.209  -1.501  1.00  0.00             
ATOM    878 HG21 VAL    63       1.501 -43.848  -2.186  1.00  0.00             
ATOM    879 HG22 VAL    63       3.113 -43.365  -1.728  1.00  0.00             
ATOM    880 HG23 VAL    63       1.868 -43.517  -0.473  1.00  0.00             
ATOM    881  C   VAL    63      -0.621 -40.277  -1.495  1.00  0.00             
ATOM    882  O   VAL    63      -1.180 -40.184  -2.587  1.00  0.00             
ATOM    883  N   ARG    64      -0.528 -39.237  -0.660  1.00  0.00             
ATOM    884  H   ARG    64      -0.238 -39.545   0.257  1.00  0.00             
ATOM    885  CA  ARG    64      -0.995 -37.869  -0.966  1.00  0.00             
ATOM    886  HA  ARG    64      -1.146 -37.782  -2.042  1.00  0.00             
ATOM    887  CB  ARG    64      -2.320 -37.599  -0.250  1.00  0.00             
ATOM    888  HB2 ARG    64      -2.265 -37.652   0.838  1.00  0.00             
ATOM    889  HB3 ARG    64      -2.669 -36.579  -0.411  1.00  0.00             
ATOM    890  CG  ARG    64      -3.462 -38.550  -0.552  1.00  0.00             
ATOM    891  HG2 ARG    64      -4.284 -38.407   0.150  1.00  0.00             
ATOM    892  HG3 ARG    64      -3.127 -39.582  -0.446  1.00  0.00             
ATOM    893  CD  ARG    64      -3.994 -38.336  -1.986  1.00  0.00             
ATOM    894  HD2 ARG    64      -3.109 -38.357  -2.623  1.00  0.00             
ATOM    895  HD3 ARG    64      -4.291 -37.293  -2.092  1.00  0.00             
ATOM    896  NE  ARG    64      -5.084 -39.273  -2.433  1.00  0.00             
ATOM    897  HE  ARG    64      -6.042 -38.954  -2.463  1.00  0.00             
ATOM    898  CZ  ARG    64      -5.009 -40.498  -2.845  1.00  0.00             
ATOM    899  NH1 ARG    64      -3.793 -41.125  -2.905  1.00  0.00             
ATOM    900 HH11 ARG    64      -3.762 -42.090  -3.203  1.00  0.00             
ATOM    901 HH12 ARG    64      -2.963 -40.640  -2.596  1.00  0.00             
ATOM    902  NH2 ARG    64      -6.053 -41.217  -3.256  1.00  0.00             
ATOM    903 HH21 ARG    64      -6.953 -40.758  -3.237  1.00  0.00             
ATOM    904 HH22 ARG    64      -5.916 -42.186  -3.508  1.00  0.00             
ATOM    905  C   ARG    64       0.090 -36.854  -0.700  1.00  0.00             
ATOM    906  O   ARG    64       0.786 -36.914   0.292  1.00  0.00             
ATOM    907  N   LYS    65       0.306 -35.873  -1.596  1.00  0.00             
ATOM    908  H   LYS    65      -0.224 -35.825  -2.455  1.00  0.00             
ATOM    909  CA  LYS    65       1.359 -34.829  -1.485  1.00  0.00             
ATOM    910  HA  LYS    65       1.667 -34.588  -0.468  1.00  0.00             
ATOM    911  CB  LYS    65       2.666 -35.369  -2.136  1.00  0.00             
ATOM    912  HB2 LYS    65       2.453 -35.520  -3.194  1.00  0.00             
ATOM    913  HB3 LYS    65       3.461 -34.645  -1.960  1.00  0.00             
ATOM    914  CG  LYS    65       3.243 -36.665  -1.635  1.00  0.00             
ATOM    915  HG2 LYS    65       2.611 -37.552  -1.686  1.00  0.00             
ATOM    916  HG3 LYS    65       3.542 -36.500  -0.600  1.00  0.00             
ATOM    917  CD  LYS    65       4.500 -37.080  -2.370  1.00  0.00             
ATOM    918  HD2 LYS    65       5.224 -36.271  -2.270  1.00  0.00             
ATOM    919  HD3 LYS    65       4.290 -37.279  -3.421  1.00  0.00             
ATOM    920  CE  LYS    65       5.081 -38.288  -1.666  1.00  0.00             
ATOM    921  HE2 LYS    65       4.348 -39.072  -1.480  1.00  0.00             
ATOM    922  HE3 LYS    65       5.510 -38.091  -0.683  1.00  0.00             
ATOM    923  NZ  LYS    65       6.180 -38.890  -2.476  1.00  0.00             
ATOM    924  HZ1 LYS    65       6.789 -38.198  -2.890  1.00  0.00             
ATOM    925  HZ2 LYS    65       6.795 -39.478  -1.933  1.00  0.00             
ATOM    926  HZ3 LYS    65       5.829 -39.392  -3.279  1.00  0.00             
ATOM    927  C   LYS    65       0.945 -33.450  -2.179  1.00  0.00             
ATOM    928  O   LYS    65       0.038 -33.440  -3.014  1.00  0.00             
ATOM    929  N   PRO    66       1.448 -32.275  -1.726  1.00  0.00             
ATOM    930  CD  PRO    66       2.679 -32.120  -1.028  1.00  0.00             
ATOM    931  HD2 PRO    66       2.600 -32.749  -0.141  1.00  0.00             
ATOM    932  HD3 PRO    66       3.560 -32.350  -1.627  1.00  0.00             
ATOM    933  CG  PRO    66       2.782 -30.602  -0.585  1.00  0.00             
ATOM    934  HG2 PRO    66       2.600 -30.421   0.475  1.00  0.00             
ATOM    935  HG3 PRO    66       3.812 -30.321  -0.809  1.00  0.00             
ATOM    936  CB  PRO    66       1.822 -29.908  -1.526  1.00  0.00             
ATOM    937  HB2 PRO    66       1.331 -29.137  -0.933  1.00  0.00             
ATOM    938  HB3 PRO    66       2.245 -29.605  -2.484  1.00  0.00             
ATOM    939  CA  PRO    66       0.810 -31.005  -1.957  1.00  0.00             
ATOM    940  HA  PRO    66      -0.088 -30.912  -1.346  1.00  0.00             
ATOM    941  C   PRO    66       0.432 -30.665  -3.429  1.00  0.00             
ATOM    942  O   PRO    66      -0.610 -30.018  -3.678  1.00  0.00             
ATOM    943  N   LEU    67       1.148 -31.227  -4.430  1.00  0.00             
ATOM    944  H   LEU    67       1.877 -31.865  -4.144  1.00  0.00             
ATOM    945  CA  LEU    67       0.913 -30.988  -5.888  1.00  0.00             
ATOM    946  HA  LEU    67      -0.145 -30.735  -5.950  1.00  0.00             
ATOM    947  CB  LEU    67       1.982 -30.017  -6.459  1.00  0.00             
ATOM    948  HB2 LEU    67       2.940 -30.512  -6.300  1.00  0.00             
ATOM    949  HB3 LEU    67       1.779 -29.838  -7.515  1.00  0.00             
ATOM    950  CG  LEU    67       2.170 -28.610  -5.801  1.00  0.00             
ATOM    951  HG  LEU    67       2.238 -28.676  -4.715  1.00  0.00             
ATOM    952  CD1 LEU    67       3.506 -28.081  -6.285  1.00  0.00             
ATOM    953 HD11 LEU    67       3.664 -27.080  -5.883  1.00  0.00             
ATOM    954 HD12 LEU    67       3.502 -28.018  -7.373  1.00  0.00             
ATOM    955 HD13 LEU    67       4.386 -28.683  -6.057  1.00  0.00             
ATOM    956  CD2 LEU    67       0.932 -27.699  -6.201  1.00  0.00             
ATOM    957 HD21 LEU    67       1.068 -26.625  -6.074  1.00  0.00             
ATOM    958 HD22 LEU    67       0.675 -27.996  -7.218  1.00  0.00             
ATOM    959 HD23 LEU    67       0.067 -27.991  -5.606  1.00  0.00             
ATOM    960  C   LEU    67       0.952 -32.285  -6.692  1.00  0.00             
ATOM    961  O   LEU    67       1.347 -32.320  -7.881  1.00  0.00             
ATOM    962  N   LEU    68       0.589 -33.449  -6.049  1.00  0.00             
ATOM    963  H   LEU    68       0.259 -33.348  -5.100  1.00  0.00             
ATOM    964  CA  LEU    68       0.769 -34.751  -6.622  1.00  0.00             
ATOM    965  HA  LEU    68       1.838 -34.812  -6.822  1.00  0.00             
ATOM    966  CB  LEU    68       0.396 -35.828  -5.547  1.00  0.00             
ATOM    967  HB2 LEU    68       0.846 -35.536  -4.598  1.00  0.00             
ATOM    968  HB3 LEU    68      -0.691 -35.831  -5.467  1.00  0.00             
ATOM    969  CG  LEU    68       0.892 -37.252  -5.933  1.00  0.00             
ATOM    970  HG  LEU    68       0.291 -37.586  -6.779  1.00  0.00             
ATOM    971  CD1 LEU    68       2.335 -37.325  -6.396  1.00  0.00             
ATOM    972 HD11 LEU    68       2.885 -36.629  -5.763  1.00  0.00             
ATOM    973 HD12 LEU    68       2.715 -38.346  -6.391  1.00  0.00             
ATOM    974 HD13 LEU    68       2.442 -36.932  -7.407  1.00  0.00             
ATOM    975  CD2 LEU    68       0.757 -38.258  -4.692  1.00  0.00             
ATOM    976 HD21 LEU    68       0.902 -39.289  -5.010  1.00  0.00             
ATOM    977 HD22 LEU    68       1.468 -38.148  -3.873  1.00  0.00             
ATOM    978 HD23 LEU    68      -0.199 -38.232  -4.169  1.00  0.00             
ATOM    979  C   LEU    68       0.015 -34.864  -7.955  1.00  0.00             
ATOM    980  O   LEU    68      -1.197 -34.997  -7.981  1.00  0.00             
ATOM    981  N   GLY    69       0.788 -34.840  -9.039  1.00  0.00             
ATOM    982  H   GLY    69       1.756 -34.619  -8.851  1.00  0.00             
ATOM    983  CA  GLY    69       0.445 -34.959 -10.395  1.00  0.00             
ATOM    984  HA2 GLY    69      -0.366 -35.682 -10.484  1.00  0.00             
ATOM    985  HA3 GLY    69       1.298 -35.346 -10.952  1.00  0.00             
ATOM    986  C   GLY    69       0.038 -33.661 -11.089  1.00  0.00             
ATOM    987  O   GLY    69      -0.313 -33.715 -12.233  1.00  0.00             
ATOM    988  N   VAL    70       0.074 -32.479 -10.431  1.00  0.00             
ATOM    989  H   VAL    70       0.269 -32.586  -9.446  1.00  0.00             
ATOM    990  CA  VAL    70      -0.198 -31.182 -11.071  1.00  0.00             
ATOM    991  HA  VAL    70      -1.170 -31.211 -11.564  1.00  0.00             
ATOM    992  CB  VAL    70      -0.225 -30.094 -10.045  1.00  0.00             
ATOM    993  HB  VAL    70       0.796 -29.938  -9.696  1.00  0.00             
ATOM    994  CG1 VAL    70      -0.883 -28.867 -10.736  1.00  0.00             
ATOM    995 HG11 VAL    70      -1.916 -29.090 -11.004  1.00  0.00             
ATOM    996 HG12 VAL    70      -0.363 -28.619 -11.662  1.00  0.00             
ATOM    997 HG13 VAL    70      -0.741 -27.990 -10.104  1.00  0.00             
ATOM    998  CG2 VAL    70      -1.234 -30.386  -8.886  1.00  0.00             
ATOM    999 HG21 VAL    70      -1.220 -31.290  -8.276  1.00  0.00             
ATOM   1000 HG22 VAL    70      -1.199 -29.519  -8.227  1.00  0.00             
ATOM   1001 HG23 VAL    70      -2.203 -30.366  -9.384  1.00  0.00             
ATOM   1002  C   VAL    70       0.833 -30.899 -12.193  1.00  0.00             
ATOM   1003  O   VAL    70       2.031 -30.981 -11.891  1.00  0.00             
ATOM   1004  N   PRO    71       0.400 -30.622 -13.401  1.00  0.00             
ATOM   1005  CD  PRO    71      -0.991 -30.526 -13.940  1.00  0.00             
ATOM   1006  HD2 PRO    71      -1.527 -31.473 -14.007  1.00  0.00             
ATOM   1007  HD3 PRO    71      -1.545 -29.784 -13.365  1.00  0.00             
ATOM   1008  CG  PRO    71      -0.906 -29.980 -15.322  1.00  0.00             
ATOM   1009  HG2 PRO    71      -1.654 -30.535 -15.889  1.00  0.00             
ATOM   1010  HG3 PRO    71      -1.197 -28.929 -15.343  1.00  0.00             
ATOM   1011  CB  PRO    71       0.500 -30.356 -15.755  1.00  0.00             
ATOM   1012  HB2 PRO    71       0.910 -29.727 -16.545  1.00  0.00             
ATOM   1013  HB3 PRO    71       0.414 -31.419 -15.978  1.00  0.00             
ATOM   1014  CA  PRO    71       1.319 -30.236 -14.429  1.00  0.00             
ATOM   1015  HA  PRO    71       2.128 -30.965 -14.404  1.00  0.00             
ATOM   1016  C   PRO    71       1.792 -28.758 -14.146  1.00  0.00             
ATOM   1017  O   PRO    71       0.947 -27.894 -13.860  1.00  0.00             
ATOM   1018  N   MET    72       3.052 -28.452 -14.555  1.00  0.00             
ATOM   1019  H   MET    72       3.670 -29.179 -14.885  1.00  0.00             
ATOM   1020  CA  MET    72       3.691 -27.212 -14.272  1.00  0.00             
ATOM   1021  HA  MET    72       3.003 -26.371 -14.348  1.00  0.00             
ATOM   1022  CB  MET    72       4.320 -27.439 -12.893  1.00  0.00             
ATOM   1023  HB2 MET    72       3.530 -27.728 -12.200  1.00  0.00             
ATOM   1024  HB3 MET    72       4.973 -28.307 -12.788  1.00  0.00             
ATOM   1025  CG  MET    72       4.959 -26.097 -12.492  1.00  0.00             
ATOM   1026  HG2 MET    72       5.907 -26.019 -13.023  1.00  0.00             
ATOM   1027  HG3 MET    72       4.304 -25.294 -12.831  1.00  0.00             
ATOM   1028  SD  MET    72       5.435 -26.117 -10.724  1.00  0.00             
ATOM   1029  CE  MET    72       5.691 -24.342 -10.474  1.00  0.00             
ATOM   1030  HE1 MET    72       6.035 -24.176  -9.453  1.00  0.00             
ATOM   1031  HE2 MET    72       6.388 -23.968 -11.224  1.00  0.00             
ATOM   1032  HE3 MET    72       4.723 -23.886 -10.683  1.00  0.00             
ATOM   1033  C   MET    72       4.819 -27.005 -15.336  1.00  0.00             
ATOM   1034  O   MET    72       5.368 -28.008 -15.893  1.00  0.00             
ATOM   1035  N   THR    73       5.112 -25.705 -15.575  1.00  0.00             
ATOM   1036  H   THR    73       4.710 -25.009 -14.963  1.00  0.00             
ATOM   1037  CA  THR    73       6.341 -25.440 -16.365  1.00  0.00             
ATOM   1038  HA  THR    73       7.018 -26.291 -16.445  1.00  0.00             
ATOM   1039  CB  THR    73       6.027 -25.054 -17.781  1.00  0.00             
ATOM   1040  HB  THR    73       6.915 -24.641 -18.258  1.00  0.00             
ATOM   1041  CG2 THR    73       5.608 -26.180 -18.718  1.00  0.00             
ATOM   1042 HG21 THR    73       4.792 -26.651 -18.170  1.00  0.00             
ATOM   1043 HG22 THR    73       5.197 -25.916 -19.692  1.00  0.00             
ATOM   1044 HG23 THR    73       6.400 -26.918 -18.840  1.00  0.00             
ATOM   1045  OG1 THR    73       5.027 -24.034 -17.958  1.00  0.00             
ATOM   1046  HG1 THR    73       5.450 -23.227 -17.656  1.00  0.00             
ATOM   1047  C   THR    73       7.252 -24.455 -15.587  1.00  0.00             
ATOM   1048  O   THR    73       6.969 -24.167 -14.384  1.00  0.00             
ATOM   1049  N   ILE    74       8.169 -23.758 -16.284  1.00  0.00             
ATOM   1050  H   ILE    74       8.471 -24.155 -17.163  1.00  0.00             
ATOM   1051  CA  ILE    74       8.975 -22.705 -15.564  1.00  0.00             
ATOM   1052  HA  ILE    74       8.318 -22.060 -14.981  1.00  0.00             
ATOM   1053  CB  ILE    74       9.943 -23.411 -14.553  1.00  0.00             
ATOM   1054  HB  ILE    74       9.239 -24.098 -14.083  1.00  0.00             
ATOM   1055  CG2 ILE    74      11.142 -24.103 -15.159  1.00  0.00             
ATOM   1056 HG21 ILE    74      11.732 -23.405 -15.753  1.00  0.00             
ATOM   1057 HG22 ILE    74      11.757 -24.623 -14.424  1.00  0.00             
ATOM   1058 HG23 ILE    74      10.757 -24.817 -15.887  1.00  0.00             
ATOM   1059  CG1 ILE    74      10.389 -22.360 -13.540  1.00  0.00             
ATOM   1060 HG12 ILE    74       9.648 -21.597 -13.302  1.00  0.00             
ATOM   1061 HG13 ILE    74      11.287 -21.814 -13.830  1.00  0.00             
ATOM   1062  CD1 ILE    74      10.683 -23.016 -12.194  1.00  0.00             
ATOM   1063 HD11 ILE    74      11.721 -23.345 -12.238  1.00  0.00             
ATOM   1064 HD12 ILE    74      10.648 -22.351 -11.331  1.00  0.00             
ATOM   1065 HD13 ILE    74       9.960 -23.754 -11.850  1.00  0.00             
ATOM   1066  C   ILE    74       9.872 -21.869 -16.557  1.00  0.00             
ATOM   1067  O   ILE    74      10.380 -22.372 -17.541  1.00  0.00             
ATOM   1068  N   LYN    75      10.078 -20.554 -16.284  1.00  0.00             
ATOM   1069  H   LYN    75       9.688 -20.192 -15.426  1.00  0.00             
ATOM   1070  CA  LYN    75      11.048 -19.742 -16.931  1.00  0.00             
ATOM   1071  HA  LYN    75      10.640 -19.652 -17.938  1.00  0.00             
ATOM   1072  CB  LYN    75      11.127 -18.428 -16.109  1.00  0.00             
ATOM   1073  HB2 LYN    75      10.114 -18.033 -16.033  1.00  0.00             
ATOM   1074  HB3 LYN    75      11.513 -18.658 -15.116  1.00  0.00             
ATOM   1075  CG  LYN    75      11.908 -17.246 -16.763  1.00  0.00             
ATOM   1076  HG2 LYN    75      11.501 -16.996 -17.743  1.00  0.00             
ATOM   1077  HG3 LYN    75      12.917 -17.573 -17.014  1.00  0.00             
ATOM   1078  CD  LYN    75      12.025 -16.064 -15.768  1.00  0.00             
ATOM   1079  HD2 LYN    75      12.563 -16.401 -14.883  1.00  0.00             
ATOM   1080  HD3 LYN    75      11.003 -15.784 -15.511  1.00  0.00             
ATOM   1081  CE  LYN    75      12.676 -14.865 -16.425  1.00  0.00             
ATOM   1082  HE2 LYN    75      13.726 -15.053 -16.651  1.00  0.00             
ATOM   1083  HE3 LYN    75      12.169 -14.652 -17.366  1.00  0.00             
ATOM   1084  NZ  LYN    75      12.576 -13.667 -15.563  1.00  0.00             
ATOM   1085  HZ2 LYN    75      11.603 -13.426 -15.442  1.00  0.00             
ATOM   1086  HZ3 LYN    75      13.059 -13.746 -14.679  1.00  0.00             
ATOM   1087  C   LYN    75      12.456 -20.366 -17.183  1.00  0.00             
ATOM   1088  O   LYN    75      13.070 -20.929 -16.285  1.00  0.00             
ATOM   1089  N   GLU    76      12.944 -20.037 -18.393  1.00  0.00             
ATOM   1090  H   GLU    76      12.268 -19.721 -19.074  1.00  0.00             
ATOM   1091  CA  GLU    76      14.176 -20.557 -18.996  1.00  0.00             
ATOM   1092  HA  GLU    76      13.986 -21.628 -19.073  1.00  0.00             
ATOM   1093  CB  GLU    76      14.360 -20.082 -20.435  1.00  0.00             
ATOM   1094  HB2 GLU    76      13.419 -19.746 -20.872  1.00  0.00             
ATOM   1095  HB3 GLU    76      15.048 -19.241 -20.518  1.00  0.00             
ATOM   1096  CG  GLU    76      14.927 -21.102 -21.459  1.00  0.00             
ATOM   1097  HG2 GLU    76      14.606 -20.920 -22.484  1.00  0.00             
ATOM   1098  HG3 GLU    76      14.422 -22.034 -21.203  1.00  0.00             
ATOM   1099  CD  GLU    76      16.487 -21.222 -21.423  1.00  0.00             
ATOM   1100  OE1 GLU    76      17.136 -20.249 -21.747  1.00  0.00             
ATOM   1101  OE2 GLU    76      17.025 -22.324 -21.319  1.00  0.00             
ATOM   1102  C   GLU    76      15.467 -20.217 -18.216  1.00  0.00             
ATOM   1103  O   GLU    76      16.559 -20.770 -18.417  1.00  0.00             
ATOM   1104  N   SER    77      15.433 -19.225 -17.312  1.00  0.00             
ATOM   1105  H   SER    77      14.524 -18.836 -17.107  1.00  0.00             
ATOM   1106  CA  SER    77      16.540 -18.885 -16.385  1.00  0.00             
ATOM   1107  HA  SER    77      17.497 -19.079 -16.870  1.00  0.00             
ATOM   1108  CB  SER    77      16.547 -17.371 -16.133  1.00  0.00             
ATOM   1109  HB2 SER    77      16.659 -16.874 -17.097  1.00  0.00             
ATOM   1110  HB3 SER    77      17.281 -16.994 -15.422  1.00  0.00             
ATOM   1111  OG  SER    77      15.338 -16.945 -15.631  1.00  0.00             
ATOM   1112  HG  SER    77      15.550 -16.760 -14.714  1.00  0.00             
ATOM   1113  C   SER    77      16.650 -19.710 -15.091  1.00  0.00             
ATOM   1114  O   SER    77      17.552 -19.456 -14.290  1.00  0.00             
ATOM   1115  N   PHE    78      15.783 -20.669 -14.850  1.00  0.00             
ATOM   1116  H   PHE    78      15.032 -20.735 -15.523  1.00  0.00             
ATOM   1117  CA  PHE    78      15.935 -21.723 -13.859  1.00  0.00             
ATOM   1118  HA  PHE    78      16.550 -21.316 -13.057  1.00  0.00             
ATOM   1119  CB  PHE    78      14.473 -22.014 -13.442  1.00  0.00             
ATOM   1120  HB2 PHE    78      13.795 -22.030 -14.295  1.00  0.00             
ATOM   1121  HB3 PHE    78      14.397 -22.997 -12.978  1.00  0.00             
ATOM   1122  CG  PHE    78      13.821 -21.036 -12.467  1.00  0.00             
ATOM   1123  CD1 PHE    78      13.926 -21.160 -11.113  1.00  0.00             
ATOM   1124  HD1 PHE    78      14.549 -21.957 -10.736  1.00  0.00             
ATOM   1125  CE1 PHE    78      13.321 -20.251 -10.258  1.00  0.00             
ATOM   1126  HE1 PHE    78      13.496 -20.243  -9.192  1.00  0.00             
ATOM   1127  CZ  PHE    78      12.477 -19.272 -10.782  1.00  0.00             
ATOM   1128  HZ  PHE    78      11.896 -18.581 -10.189  1.00  0.00             
ATOM   1129  CE2 PHE    78      12.247 -19.188 -12.142  1.00  0.00             
ATOM   1130  HE2 PHE    78      11.576 -18.450 -12.557  1.00  0.00             
ATOM   1131  CD2 PHE    78      12.901 -20.087 -13.010  1.00  0.00             
ATOM   1132  HD2 PHE    78      12.825 -19.964 -14.080  1.00  0.00             
ATOM   1133  C   PHE    78      16.614 -22.907 -14.493  1.00  0.00             
ATOM   1134  O   PHE    78      16.555 -23.165 -15.661  1.00  0.00             
ATOM   1135  N   ASP    79      17.114 -23.805 -13.599  1.00  0.00             
ATOM   1136  H   ASP    79      17.257 -23.475 -12.655  1.00  0.00             
ATOM   1137  CA  ASP    79      17.852 -25.015 -14.004  1.00  0.00             
ATOM   1138  HA  ASP    79      18.172 -25.096 -15.043  1.00  0.00             
ATOM   1139  CB  ASP    79      19.128 -25.229 -13.125  1.00  0.00             
ATOM   1140  HB2 ASP    79      18.925 -24.876 -12.114  1.00  0.00             
ATOM   1141  HB3 ASP    79      19.238 -26.303 -12.977  1.00  0.00             
ATOM   1142  CG  ASP    79      20.462 -24.693 -13.639  1.00  0.00             
ATOM   1143  OD1 ASP    79      20.492 -23.472 -13.939  1.00  0.00             
ATOM   1144  OD2 ASP    79      21.436 -25.481 -13.674  1.00  0.00             
ATOM   1145  C   ASP    79      16.878 -26.215 -13.827  1.00  0.00             
ATOM   1146  O   ASP    79      16.252 -26.418 -12.778  1.00  0.00             
ATOM   1147  N   ILE    80      16.929 -27.131 -14.819  1.00  0.00             
ATOM   1148  H   ILE    80      17.529 -27.013 -15.623  1.00  0.00             
ATOM   1149  CA  ILE    80      16.236 -28.512 -14.658  1.00  0.00             
ATOM   1150  HA  ILE    80      15.926 -28.569 -13.614  1.00  0.00             
ATOM   1151  CB  ILE    80      15.032 -28.648 -15.583  1.00  0.00             
ATOM   1152  HB  ILE    80      15.318 -28.364 -16.595  1.00  0.00             
ATOM   1153  CG2 ILE    80      14.413 -30.110 -15.659  1.00  0.00             
ATOM   1154 HG21 ILE    80      13.462 -30.093 -16.191  1.00  0.00             
ATOM   1155 HG22 ILE    80      14.316 -30.619 -14.700  1.00  0.00             
ATOM   1156 HG23 ILE    80      15.054 -30.814 -16.191  1.00  0.00             
ATOM   1157  CG1 ILE    80      13.895 -27.632 -15.092  1.00  0.00             
ATOM   1158 HG12 ILE    80      13.819 -27.496 -14.013  1.00  0.00             
ATOM   1159 HG13 ILE    80      14.247 -26.653 -15.416  1.00  0.00             
ATOM   1160  CD1 ILE    80      12.492 -27.721 -15.677  1.00  0.00             
ATOM   1161 HD11 ILE    80      11.942 -28.560 -15.253  1.00  0.00             
ATOM   1162 HD12 ILE    80      12.666 -27.870 -16.742  1.00  0.00             
ATOM   1163 HD13 ILE    80      11.837 -26.857 -15.563  1.00  0.00             
ATOM   1164  C   ILE    80      17.145 -29.664 -14.978  1.00  0.00             
ATOM   1165  O   ILE    80      17.798 -29.605 -16.020  1.00  0.00             
ATOM   1166  N   ALA    81      17.281 -30.636 -14.045  1.00  0.00             
ATOM   1167  H   ALA    81      16.672 -30.480 -13.255  1.00  0.00             
ATOM   1168  CA  ALA    81      18.183 -31.762 -14.243  1.00  0.00             
ATOM   1169  HA  ALA    81      19.203 -31.437 -14.038  1.00  0.00             
ATOM   1170  CB  ALA    81      17.789 -32.781 -13.161  1.00  0.00             
ATOM   1171  HB1 ALA    81      18.172 -33.761 -13.445  1.00  0.00             
ATOM   1172  HB2 ALA    81      18.293 -32.658 -12.202  1.00  0.00             
ATOM   1173  HB3 ALA    81      16.706 -32.899 -13.121  1.00  0.00             
ATOM   1174  C   ALA    81      18.156 -32.304 -15.673  1.00  0.00             
ATOM   1175  O   ALA    81      17.041 -32.728 -16.039  1.00  0.00             
ATOM   1176  N   GLY    82      19.243 -32.315 -16.462  1.00  0.00             
ATOM   1177  H   GLY    82      19.961 -31.641 -16.239  1.00  0.00             
ATOM   1178  CA  GLY    82      19.476 -33.078 -17.622  1.00  0.00             
ATOM   1179  HA2 GLY    82      18.855 -33.974 -17.649  1.00  0.00             
ATOM   1180  HA3 GLY    82      20.558 -33.206 -17.643  1.00  0.00             
ATOM   1181  C   GLY    82      19.059 -32.280 -18.864  1.00  0.00             
ATOM   1182  O   GLY    82      19.400 -32.575 -19.992  1.00  0.00             
ATOM   1183  N   LEU    83      18.194 -31.260 -18.633  1.00  0.00             
ATOM   1184  H   LEU    83      18.143 -30.861 -17.706  1.00  0.00             
ATOM   1185  CA  LEU    83      17.592 -30.499 -19.730  1.00  0.00             
ATOM   1186  HA  LEU    83      17.310 -31.100 -20.594  1.00  0.00             
ATOM   1187  CB  LEU    83      16.249 -30.035 -19.152  1.00  0.00             
ATOM   1188  HB2 LEU    83      15.768 -30.867 -18.637  1.00  0.00             
ATOM   1189  HB3 LEU    83      16.422 -29.164 -18.520  1.00  0.00             
ATOM   1190  CG  LEU    83      15.223 -29.445 -20.200  1.00  0.00             
ATOM   1191  HG  LEU    83      15.743 -28.650 -20.734  1.00  0.00             
ATOM   1192  CD1 LEU    83      14.665 -30.508 -21.122  1.00  0.00             
ATOM   1193 HD11 LEU    83      15.467 -30.887 -21.756  1.00  0.00             
ATOM   1194 HD12 LEU    83      13.958 -29.889 -21.674  1.00  0.00             
ATOM   1195 HD13 LEU    83      14.321 -31.389 -20.582  1.00  0.00             
ATOM   1196  CD2 LEU    83      14.044 -28.825 -19.413  1.00  0.00             
ATOM   1197 HD21 LEU    83      13.460 -29.502 -18.791  1.00  0.00             
ATOM   1198 HD22 LEU    83      13.356 -28.268 -20.049  1.00  0.00             
ATOM   1199 HD23 LEU    83      14.605 -28.178 -18.739  1.00  0.00             
ATOM   1200  C   LEU    83      18.476 -29.260 -20.108  1.00  0.00             
ATOM   1201  O   LEU    83      18.994 -28.646 -19.163  1.00  0.00             
ATOM   1202  N   PRO    84      18.663 -28.851 -21.391  1.00  0.00             
ATOM   1203  CD  PRO    84      18.133 -29.457 -22.578  1.00  0.00             
ATOM   1204  HD2 PRO    84      17.054 -29.303 -22.572  1.00  0.00             
ATOM   1205  HD3 PRO    84      18.350 -30.517 -22.707  1.00  0.00             
ATOM   1206  CG  PRO    84      18.745 -28.757 -23.785  1.00  0.00             
ATOM   1207  HG2 PRO    84      19.612 -29.310 -24.147  1.00  0.00             
ATOM   1208  HG3 PRO    84      18.006 -28.753 -24.586  1.00  0.00             
ATOM   1209  CB  PRO    84      19.158 -27.373 -23.269  1.00  0.00             
ATOM   1210  HB2 PRO    84      20.136 -27.078 -23.649  1.00  0.00             
ATOM   1211  HB3 PRO    84      18.387 -26.630 -23.471  1.00  0.00             
ATOM   1212  CA  PRO    84      19.315 -27.648 -21.787  1.00  0.00             
ATOM   1213  HA  PRO    84      20.377 -27.790 -21.587  1.00  0.00             
ATOM   1214  C   PRO    84      18.816 -26.404 -20.975  1.00  0.00             
ATOM   1215  O   PRO    84      17.625 -26.225 -20.774  1.00  0.00             
ATOM   1216  N   THR    85      19.683 -25.424 -20.725  1.00  0.00             
ATOM   1217  H   THR    85      20.628 -25.593 -21.036  1.00  0.00             
ATOM   1218  CA  THR    85      19.460 -24.116 -19.932  1.00  0.00             
ATOM   1219  HA  THR    85      18.435 -23.840 -20.180  1.00  0.00             
ATOM   1220  CB  THR    85      19.693 -24.230 -18.431  1.00  0.00             
ATOM   1221  HB  THR    85      20.665 -24.689 -18.252  1.00  0.00             
ATOM   1222  CG2 THR    85      19.486 -22.947 -17.595  1.00  0.00             
ATOM   1223 HG21 THR    85      20.302 -22.241 -17.747  1.00  0.00             
ATOM   1224 HG22 THR    85      19.448 -23.159 -16.526  1.00  0.00             
ATOM   1225 HG23 THR    85      18.479 -22.574 -17.776  1.00  0.00             
ATOM   1226  OG1 THR    85      18.657 -25.129 -18.102  1.00  0.00             
ATOM   1227  HG1 THR    85      18.587 -25.791 -18.793  1.00  0.00             
ATOM   1228  C   THR    85      20.439 -23.033 -20.523  1.00  0.00             
ATOM   1229  O   THR    85      21.626 -22.991 -20.415  1.00  0.00             
ATOM   1230  N   SER    86      19.861 -22.008 -21.149  1.00  0.00             
ATOM   1231  H   SER    86      18.866 -22.087 -21.306  1.00  0.00             
ATOM   1232  CA  SER    86      20.624 -21.006 -21.944  1.00  0.00             
ATOM   1233  HA  SER    86      21.664 -21.330 -21.977  1.00  0.00             
ATOM   1234  CB  SER    86      20.312 -21.087 -23.421  1.00  0.00             
ATOM   1235  HB2 SER    86      20.826 -20.329 -24.011  1.00  0.00             
ATOM   1236  HB3 SER    86      20.733 -22.045 -23.726  1.00  0.00             
ATOM   1237  OG  SER    86      18.945 -20.920 -23.673  1.00  0.00             
ATOM   1238  HG  SER    86      18.616 -20.755 -22.787  1.00  0.00             
ATOM   1239  C   SER    86      20.643 -19.541 -21.429  1.00  0.00             
ATOM   1240  O   SER    86      21.521 -18.769 -21.764  1.00  0.00             
ATOM   1241  N   TRP    87      19.664 -19.152 -20.584  1.00  0.00             
ATOM   1242  H   TRP    87      19.002 -19.830 -20.234  1.00  0.00             
ATOM   1243  CA  TRP    87      19.204 -17.738 -20.386  1.00  0.00             
ATOM   1244  HA  TRP    87      18.280 -17.752 -19.808  1.00  0.00             
ATOM   1245  CB  TRP    87      20.184 -17.026 -19.541  1.00  0.00             
ATOM   1246  HB2 TRP    87      20.104 -15.951 -19.709  1.00  0.00             
ATOM   1247  HB3 TRP    87      21.218 -17.132 -19.868  1.00  0.00             
ATOM   1248  CG  TRP    87      20.039 -17.261 -18.064  1.00  0.00             
ATOM   1249  CD1 TRP    87      20.112 -18.486 -17.481  1.00  0.00             
ATOM   1250  HD1 TRP    87      20.220 -19.445 -17.968  1.00  0.00             
ATOM   1251  NE1 TRP    87      20.100 -18.318 -16.113  1.00  0.00             
ATOM   1252  HE1 TRP    87      20.253 -19.085 -15.475  1.00  0.00             
ATOM   1253  CE2 TRP    87      20.059 -16.963 -15.720  1.00  0.00             
ATOM   1254  CZ2 TRP    87      20.047 -16.284 -14.461  1.00  0.00             
ATOM   1255  HZ2 TRP    87      20.166 -16.827 -13.535  1.00  0.00             
ATOM   1256  CH2 TRP    87      19.882 -14.858 -14.479  1.00  0.00             
ATOM   1257  HH2 TRP    87      19.803 -14.278 -13.571  1.00  0.00             
ATOM   1258  CZ3 TRP    87      19.880 -14.170 -15.718  1.00  0.00             
ATOM   1259  HZ3 TRP    87      19.816 -13.094 -15.777  1.00  0.00             
ATOM   1260  CE3 TRP    87      20.053 -14.879 -16.972  1.00  0.00             
ATOM   1261  HE3 TRP    87      20.066 -14.336 -17.906  1.00  0.00             
ATOM   1262  CD2 TRP    87      20.094 -16.305 -16.991  1.00  0.00             
ATOM   1263  C   TRP    87      18.960 -17.026 -21.724  1.00  0.00             
ATOM   1264  O   TRP    87      19.240 -15.844 -21.980  1.00  0.00             
ATOM   1265  N   GLY    88      18.288 -17.719 -22.632  1.00  0.00             
ATOM   1266  H   GLY    88      18.219 -18.701 -22.405  1.00  0.00             
ATOM   1267  CA  GLY    88      17.957 -17.359 -24.021  1.00  0.00             
ATOM   1268  HA2 GLY    88      17.395 -16.426 -23.983  1.00  0.00             
ATOM   1269  HA3 GLY    88      17.285 -18.166 -24.310  1.00  0.00             
ATOM   1270  C   GLY    88      19.159 -17.335 -25.036  1.00  0.00             
ATOM   1271  O   GLY    88      18.892 -17.398 -26.210  1.00  0.00             
ATOM   1272  N   PHE    89      20.429 -17.178 -24.551  1.00  0.00             
ATOM   1273  H   PHE    89      20.583 -17.180 -23.553  1.00  0.00             
ATOM   1274  CA  PHE    89      21.551 -16.930 -25.495  1.00  0.00             
ATOM   1275  HA  PHE    89      21.251 -16.136 -26.178  1.00  0.00             
ATOM   1276  CB  PHE    89      22.832 -16.568 -24.751  1.00  0.00             
ATOM   1277  HB2 PHE    89      23.109 -17.460 -24.189  1.00  0.00             
ATOM   1278  HB3 PHE    89      23.503 -16.301 -25.567  1.00  0.00             
ATOM   1279  CG  PHE    89      22.917 -15.337 -23.828  1.00  0.00             
ATOM   1280  CD1 PHE    89      23.443 -14.078 -24.272  1.00  0.00             
ATOM   1281  HD1 PHE    89      23.791 -13.938 -25.285  1.00  0.00             
ATOM   1282  CE1 PHE    89      23.611 -13.025 -23.383  1.00  0.00             
ATOM   1283  HE1 PHE    89      24.041 -12.087 -23.701  1.00  0.00             
ATOM   1284  CZ  PHE    89      23.165 -13.235 -22.046  1.00  0.00             
ATOM   1285  HZ  PHE    89      23.186 -12.500 -21.255  1.00  0.00             
ATOM   1286  CE2 PHE    89      22.726 -14.449 -21.575  1.00  0.00             
ATOM   1287  HE2 PHE    89      22.558 -14.603 -20.519  1.00  0.00             
ATOM   1288  CD2 PHE    89      22.510 -15.496 -22.482  1.00  0.00             
ATOM   1289  HD2 PHE    89      22.157 -16.475 -22.193  1.00  0.00             
ATOM   1290  C   PHE    89      21.853 -18.144 -26.311  1.00  0.00             
ATOM   1291  O   PHE    89      22.113 -19.267 -25.790  1.00  0.00             
ATOM   1292  N   ALA    90      22.063 -17.930 -27.619  1.00  0.00             
ATOM   1293  H   ALA    90      21.924 -16.993 -27.971  1.00  0.00             
ATOM   1294  CA  ALA    90      22.652 -18.913 -28.541  1.00  0.00             
ATOM   1295  HA  ALA    90      22.054 -19.824 -28.516  1.00  0.00             
ATOM   1296  CB  ALA    90      22.596 -18.327 -29.983  1.00  0.00             
ATOM   1297  HB1 ALA    90      21.551 -18.288 -30.287  1.00  0.00             
ATOM   1298  HB2 ALA    90      23.203 -18.918 -30.669  1.00  0.00             
ATOM   1299  HB3 ALA    90      23.071 -17.353 -30.098  1.00  0.00             
ATOM   1300  C   ALA    90      24.125 -19.217 -28.232  1.00  0.00             
ATOM   1301  O   ALA    90      24.553 -20.337 -28.451  1.00  0.00             
ATOM   1302  N   GLU    91      24.816 -18.328 -27.537  1.00  0.00             
ATOM   1303  H   GLU    91      24.557 -17.352 -27.538  1.00  0.00             
ATOM   1304  CA  GLU    91      26.087 -18.700 -26.962  1.00  0.00             
ATOM   1305  HA  GLU    91      26.724 -19.032 -27.781  1.00  0.00             
ATOM   1306  CB  GLU    91      26.790 -17.408 -26.370  1.00  0.00             
ATOM   1307  HB2 GLU    91      26.386 -16.951 -25.467  1.00  0.00             
ATOM   1308  HB3 GLU    91      26.587 -16.694 -27.168  1.00  0.00             
ATOM   1309  CG  GLU    91      28.268 -17.473 -26.261  1.00  0.00             
ATOM   1310  HG2 GLU    91      28.743 -17.739 -27.205  1.00  0.00             
ATOM   1311  HG3 GLU    91      28.563 -18.270 -25.580  1.00  0.00             
ATOM   1312  CD  GLU    91      28.761 -16.130 -25.647  1.00  0.00             
ATOM   1313  OE1 GLU    91      29.095 -16.135 -24.480  1.00  0.00             
ATOM   1314  OE2 GLU    91      28.751 -15.062 -26.268  1.00  0.00             
ATOM   1315  C   GLU    91      25.933 -19.828 -25.931  1.00  0.00             
ATOM   1316  O   GLU    91      26.950 -20.545 -25.751  1.00  0.00             
ATOM   1317  N   HID    92      24.771 -20.135 -25.373  1.00  0.00             
ATOM   1318  H   HID    92      23.993 -19.523 -25.574  1.00  0.00             
ATOM   1319  CA  HID    92      24.728 -21.153 -24.323  1.00  0.00             
ATOM   1320  HA  HID    92      25.737 -21.536 -24.171  1.00  0.00             
ATOM   1321  CB  HID    92      24.179 -20.516 -23.060  1.00  0.00             
ATOM   1322  HB2 HID    92      24.006 -21.282 -22.304  1.00  0.00             
ATOM   1323  HB3 HID    92      23.130 -20.263 -23.214  1.00  0.00             
ATOM   1324  CG  HID    92      24.919 -19.338 -22.528  1.00  0.00             
ATOM   1325  ND1 HID    92      24.241 -18.352 -21.915  1.00  0.00             
ATOM   1326  HD1 HID    92      23.266 -18.292 -21.659  1.00  0.00             
ATOM   1327  CE1 HID    92      25.193 -17.487 -21.459  1.00  0.00             
ATOM   1328  HE1 HID    92      24.970 -16.696 -20.758  1.00  0.00             
ATOM   1329  NE2 HID    92      26.432 -17.832 -21.834  1.00  0.00             
ATOM   1330  CD2 HID    92      26.285 -19.002 -22.561  1.00  0.00             
ATOM   1331  HD2 HID    92      27.068 -19.608 -22.993  1.00  0.00             
ATOM   1332  C   HID    92      23.724 -22.265 -24.776  1.00  0.00             
ATOM   1333  O   HID    92      23.266 -23.018 -23.917  1.00  0.00             
ATOM   1334  N   ALA    93      23.488 -22.497 -26.099  1.00  0.00             
ATOM   1335  H   ALA    93      23.900 -21.854 -26.759  1.00  0.00             
ATOM   1336  CA  ALA    93      22.662 -23.566 -26.697  1.00  0.00             
ATOM   1337  HA  ALA    93      21.681 -23.516 -26.226  1.00  0.00             
ATOM   1338  CB  ALA    93      22.557 -23.029 -28.147  1.00  0.00             
ATOM   1339  HB1 ALA    93      22.057 -23.780 -28.758  1.00  0.00             
ATOM   1340  HB2 ALA    93      22.120 -22.030 -28.175  1.00  0.00             
ATOM   1341  HB3 ALA    93      23.545 -23.024 -28.609  1.00  0.00             
ATOM   1342  C   ALA    93      23.220 -24.980 -26.489  1.00  0.00             
ATOM   1343  O   ALA    93      22.479 -25.940 -26.632  1.00  0.00             
ATOM   1344  N   ASP    94      24.526 -25.128 -26.128  1.00  0.00             
ATOM   1345  H   ASP    94      25.221 -24.402 -26.234  1.00  0.00             
ATOM   1346  CA  ASP    94      25.137 -26.329 -25.675  1.00  0.00             
ATOM   1347  HA  ASP    94      24.541 -27.187 -25.987  1.00  0.00             
ATOM   1348  CB  ASP    94      26.585 -26.459 -26.175  1.00  0.00             
ATOM   1349  HB2 ASP    94      26.751 -26.343 -27.246  1.00  0.00             
ATOM   1350  HB3 ASP    94      26.929 -27.459 -25.910  1.00  0.00             
ATOM   1351  CG  ASP    94      27.560 -25.434 -25.571  1.00  0.00             
ATOM   1352  OD1 ASP    94      27.331 -24.196 -25.673  1.00  0.00             
ATOM   1353  OD2 ASP    94      28.602 -25.820 -25.071  1.00  0.00             
ATOM   1354  C   ASP    94      25.243 -26.363 -24.152  1.00  0.00             
ATOM   1355  O   ASP    94      25.605 -27.435 -23.709  1.00  0.00             
ATOM   1356  N   HID    95      24.887 -25.333 -23.440  1.00  0.00             
ATOM   1357  H   HID    95      24.539 -24.474 -23.841  1.00  0.00             
ATOM   1358  CA  HID    95      24.874 -25.506 -21.944  1.00  0.00             
ATOM   1359  HA  HID    95      25.862 -25.882 -21.679  1.00  0.00             
ATOM   1360  CB  HID    95      24.761 -24.187 -21.237  1.00  0.00             
ATOM   1361  HB2 HID    95      25.581 -23.615 -21.672  1.00  0.00             
ATOM   1362  HB3 HID    95      23.834 -23.653 -21.446  1.00  0.00             
ATOM   1363  CG  HID    95      24.853 -24.194 -19.743  1.00  0.00             
ATOM   1364  ND1 HID    95      23.681 -23.985 -18.992  1.00  0.00             
ATOM   1365  HD1 HID    95      22.772 -23.787 -19.383  1.00  0.00             
ATOM   1366  CE1 HID    95      24.081 -23.853 -17.713  1.00  0.00             
ATOM   1367  HE1 HID    95      23.464 -23.533 -16.887  1.00  0.00             
ATOM   1368  NE2 HID    95      25.401 -23.998 -17.631  1.00  0.00             
ATOM   1369  CD2 HID    95      25.926 -24.146 -18.902  1.00  0.00             
ATOM   1370  HD2 HID    95      26.963 -24.237 -19.190  1.00  0.00             
ATOM   1371  C   HID    95      23.751 -26.429 -21.418  1.00  0.00             
ATOM   1372  O   HID    95      22.579 -26.087 -21.556  1.00  0.00             
ATOM   1373  N   ILE    96      23.981 -27.553 -20.656  1.00  0.00             
ATOM   1374  H   ILE    96      24.955 -27.757 -20.479  1.00  0.00             
ATOM   1375  CA  ILE    96      22.986 -28.397 -20.092  1.00  0.00             
ATOM   1376  HA  ILE    96      21.976 -28.098 -20.371  1.00  0.00             
ATOM   1377  CB  ILE    96      23.231 -29.797 -20.641  1.00  0.00             
ATOM   1378  HB  ILE    96      24.239 -30.059 -20.319  1.00  0.00             
ATOM   1379  CG2 ILE    96      22.441 -30.949 -19.935  1.00  0.00             
ATOM   1380 HG21 ILE    96      22.785 -31.876 -20.394  1.00  0.00             
ATOM   1381 HG22 ILE    96      22.636 -31.098 -18.873  1.00  0.00             
ATOM   1382 HG23 ILE    96      21.370 -30.787 -20.059  1.00  0.00             
ATOM   1383  CG1 ILE    96      22.864 -29.809 -22.259  1.00  0.00             
ATOM   1384 HG12 ILE    96      21.779 -29.706 -22.300  1.00  0.00             
ATOM   1385 HG13 ILE    96      23.308 -28.908 -22.679  1.00  0.00             
ATOM   1386  CD1 ILE    96      23.439 -31.015 -23.003  1.00  0.00             
ATOM   1387 HD11 ILE    96      22.770 -31.863 -22.858  1.00  0.00             
ATOM   1388 HD12 ILE    96      24.476 -31.269 -22.786  1.00  0.00             
ATOM   1389 HD13 ILE    96      23.366 -30.843 -24.077  1.00  0.00             
ATOM   1390  C   ILE    96      23.040 -28.295 -18.606  1.00  0.00             
ATOM   1391  O   ILE    96      24.126 -28.411 -18.062  1.00  0.00             
ATOM   1392  N   ALA    97      21.869 -28.215 -17.985  1.00  0.00             
ATOM   1393  H   ALA    97      20.965 -28.271 -18.432  1.00  0.00             
ATOM   1394  CA  ALA    97      21.815 -28.252 -16.548  1.00  0.00             
ATOM   1395  HA  ALA    97      22.636 -27.660 -16.145  1.00  0.00             
ATOM   1396  CB  ALA    97      20.444 -27.675 -16.161  1.00  0.00             
ATOM   1397  HB1 ALA    97      19.699 -27.943 -16.911  1.00  0.00             
ATOM   1398  HB2 ALA    97      20.495 -26.602 -15.981  1.00  0.00             
ATOM   1399  HB3 ALA    97      20.096 -28.231 -15.290  1.00  0.00             
ATOM   1400  C   ALA    97      21.977 -29.709 -16.118  1.00  0.00             
ATOM   1401  O   ALA    97      21.527 -30.669 -16.721  1.00  0.00             
ATOM   1402  N   THR    98      22.739 -29.838 -14.956  1.00  0.00             
ATOM   1403  H   THR    98      22.940 -28.998 -14.433  1.00  0.00             
ATOM   1404  CA  THR    98      23.259 -31.129 -14.447  1.00  0.00             
ATOM   1405  HA  THR    98      23.097 -31.857 -15.242  1.00  0.00             
ATOM   1406  CB  THR    98      24.708 -30.955 -13.947  1.00  0.00             
ATOM   1407  HB  THR    98      24.985 -31.995 -13.775  1.00  0.00             
ATOM   1408  CG2 THR    98      25.676 -30.351 -14.917  1.00  0.00             
ATOM   1409 HG21 THR    98      25.705 -31.073 -15.734  1.00  0.00             
ATOM   1410 HG22 THR    98      26.690 -30.285 -14.522  1.00  0.00             
ATOM   1411 HG23 THR    98      25.353 -29.331 -15.123  1.00  0.00             
ATOM   1412  OG1 THR    98      24.680 -30.186 -12.813  1.00  0.00             
ATOM   1413  HG1 THR    98      25.466 -30.349 -12.286  1.00  0.00             
ATOM   1414  C   THR    98      22.324 -31.581 -13.349  1.00  0.00             
ATOM   1415  O   THR    98      21.883 -32.732 -13.317  1.00  0.00             
ATOM   1416  N   ALA    99      21.912 -30.646 -12.531  1.00  0.00             
ATOM   1417  H   ALA    99      22.402 -29.783 -12.715  1.00  0.00             
ATOM   1418  CA  ALA    99      20.909 -30.793 -11.419  1.00  0.00             
ATOM   1419  HA  ALA    99      20.356 -31.730 -11.489  1.00  0.00             
ATOM   1420  CB  ALA    99      21.688 -30.962 -10.098  1.00  0.00             
ATOM   1421  HB1 ALA    99      22.378 -31.784 -10.288  1.00  0.00             
ATOM   1422  HB2 ALA    99      22.193 -30.056  -9.761  1.00  0.00             
ATOM   1423  HB3 ALA    99      21.093 -31.238  -9.228  1.00  0.00             
ATOM   1424  C   ALA    99      19.914 -29.633 -11.333  1.00  0.00             
ATOM   1425  O   ALA    99      20.113 -28.568 -11.913  1.00  0.00             
ATOM   1426  N   ASP   100      18.769 -29.883 -10.691  1.00  0.00             
ATOM   1427  H   ASP   100      18.726 -30.821 -10.319  1.00  0.00             
ATOM   1428  CA  ASP   100      17.672 -28.902 -10.540  1.00  0.00             
ATOM   1429  HA  ASP   100      17.420 -28.516 -11.527  1.00  0.00             
ATOM   1430  CB  ASP   100      16.358 -29.587 -10.043  1.00  0.00             
ATOM   1431  HB2 ASP   100      15.539 -28.871  -9.978  1.00  0.00             
ATOM   1432  HB3 ASP   100      16.553 -30.091  -9.096  1.00  0.00             
ATOM   1433  CG  ASP   100      15.744 -30.671 -10.918  1.00  0.00             
ATOM   1434  OD1 ASP   100      15.654 -31.855 -10.462  1.00  0.00             
ATOM   1435  OD2 ASP   100      15.252 -30.339 -12.090  1.00  0.00             
ATOM   1436  C   ASP   100      18.006 -27.765  -9.616  1.00  0.00             
ATOM   1437  O   ASP   100      18.483 -27.903  -8.516  1.00  0.00             
ATOM   1438  N   SER   101      17.537 -26.501  -9.968  1.00  0.00             
ATOM   1439  H   SER   101      17.225 -26.390 -10.923  1.00  0.00             
ATOM   1440  CA  SER   101      17.265 -25.393  -9.104  1.00  0.00             
ATOM   1441  HA  SER   101      18.193 -24.988  -8.700  1.00  0.00             
ATOM   1442  CB  SER   101      16.513 -24.226  -9.855  1.00  0.00             
ATOM   1443  HB2 SER   101      16.358 -23.371  -9.197  1.00  0.00             
ATOM   1444  HB3 SER   101      16.948 -23.937 -10.812  1.00  0.00             
ATOM   1445  OG  SER   101      15.231 -24.689 -10.319  1.00  0.00             
ATOM   1446  HG  SER   101      15.361 -25.338 -11.013  1.00  0.00             
ATOM   1447  C   SER   101      16.450 -25.814  -7.881  1.00  0.00             
ATOM   1448  O   SER   101      15.613 -26.684  -7.900  1.00  0.00             
ATOM   1449  N   LEU   102      16.573 -25.090  -6.743  1.00  0.00             
ATOM   1450  H   LEU   102      17.163 -24.271  -6.797  1.00  0.00             
ATOM   1451  CA  LEU   102      15.894 -25.449  -5.497  1.00  0.00             
ATOM   1452  HA  LEU   102      16.022 -26.525  -5.374  1.00  0.00             
ATOM   1453  CB  LEU   102      16.704 -24.804  -4.365  1.00  0.00             
ATOM   1454  HB2 LEU   102      16.508 -23.739  -4.494  1.00  0.00             
ATOM   1455  HB3 LEU   102      17.751 -25.058  -4.529  1.00  0.00             
ATOM   1456  CG  LEU   102      16.319 -25.274  -2.943  1.00  0.00             
ATOM   1457  HG  LEU   102      16.176 -26.353  -3.003  1.00  0.00             
ATOM   1458  CD1 LEU   102      17.526 -24.949  -2.071  1.00  0.00             
ATOM   1459 HD11 LEU   102      17.610 -23.900  -1.785  1.00  0.00             
ATOM   1460 HD12 LEU   102      17.395 -25.485  -1.131  1.00  0.00             
ATOM   1461 HD13 LEU   102      18.504 -25.237  -2.454  1.00  0.00             
ATOM   1462  CD2 LEU   102      15.071 -24.644  -2.300  1.00  0.00             
ATOM   1463 HD21 LEU   102      15.048 -23.554  -2.266  1.00  0.00             
ATOM   1464 HD22 LEU   102      15.052 -25.064  -1.295  1.00  0.00             
ATOM   1465 HD23 LEU   102      14.169 -25.016  -2.786  1.00  0.00             
ATOM   1466  C   LEU   102      14.373 -25.217  -5.605  1.00  0.00             
ATOM   1467  O   LEU   102      13.640 -26.092  -5.183  1.00  0.00             
ATOM   1468  N   VAL   103      14.000 -24.098  -6.278  1.00  0.00             
ATOM   1469  H   VAL   103      14.761 -23.474  -6.508  1.00  0.00             
ATOM   1470  CA  VAL   103      12.622 -23.869  -6.805  1.00  0.00             
ATOM   1471  HA  VAL   103      12.011 -23.777  -5.907  1.00  0.00             
ATOM   1472  CB  VAL   103      12.460 -22.617  -7.582  1.00  0.00             
ATOM   1473  HB  VAL   103      13.322 -22.518  -8.243  1.00  0.00             
ATOM   1474  CG1 VAL   103      11.189 -22.575  -8.437  1.00  0.00             
ATOM   1475 HG11 VAL   103      11.196 -21.622  -8.966  1.00  0.00             
ATOM   1476 HG12 VAL   103      10.343 -22.771  -7.778  1.00  0.00             
ATOM   1477 HG13 VAL   103      11.317 -23.307  -9.234  1.00  0.00             
ATOM   1478  CG2 VAL   103      12.347 -21.393  -6.657  1.00  0.00             
ATOM   1479 HG21 VAL   103      12.235 -20.552  -7.340  1.00  0.00             
ATOM   1480 HG22 VAL   103      11.484 -21.429  -5.992  1.00  0.00             
ATOM   1481 HG23 VAL   103      13.241 -21.306  -6.039  1.00  0.00             
ATOM   1482  C   VAL   103      12.082 -25.129  -7.421  1.00  0.00             
ATOM   1483  O   VAL   103      10.998 -25.584  -6.985  1.00  0.00             
ATOM   1484  N   VAL   104      12.724 -25.697  -8.499  1.00  0.00             
ATOM   1485  H   VAL   104      13.600 -25.348  -8.859  1.00  0.00             
ATOM   1486  CA  VAL   104      12.248 -26.914  -9.115  1.00  0.00             
ATOM   1487  HA  VAL   104      11.182 -26.819  -9.319  1.00  0.00             
ATOM   1488  CB  VAL   104      12.898 -27.070 -10.580  1.00  0.00             
ATOM   1489  HB  VAL   104      13.986 -27.043 -10.520  1.00  0.00             
ATOM   1490  CG1 VAL   104      12.536 -28.447 -11.193  1.00  0.00             
ATOM   1491 HG11 VAL   104      12.844 -29.330 -10.632  1.00  0.00             
ATOM   1492 HG12 VAL   104      11.448 -28.417 -11.249  1.00  0.00             
ATOM   1493 HG13 VAL   104      12.970 -28.663 -12.169  1.00  0.00             
ATOM   1494  CG2 VAL   104      12.505 -25.987 -11.509  1.00  0.00             
ATOM   1495 HG21 VAL   104      12.929 -26.178 -12.494  1.00  0.00             
ATOM   1496 HG22 VAL   104      12.845 -25.018 -11.147  1.00  0.00             
ATOM   1497 HG23 VAL   104      11.419 -25.891 -11.519  1.00  0.00             
ATOM   1498  C   VAL   104      12.353 -28.152  -8.184  1.00  0.00             
ATOM   1499  O   VAL   104      11.418 -28.867  -8.054  1.00  0.00             
ATOM   1500  N   SER   105      13.440 -28.287  -7.395  1.00  0.00             
ATOM   1501  H   SER   105      14.237 -27.672  -7.479  1.00  0.00             
ATOM   1502  CA  SER   105      13.597 -29.410  -6.447  1.00  0.00             
ATOM   1503  HA  SER   105      13.643 -30.345  -7.005  1.00  0.00             
ATOM   1504  CB  SER   105      14.953 -29.399  -5.779  1.00  0.00             
ATOM   1505  HB2 SER   105      15.080 -30.347  -5.256  1.00  0.00             
ATOM   1506  HB3 SER   105      15.076 -28.608  -5.041  1.00  0.00             
ATOM   1507  OG  SER   105      16.049 -29.397  -6.702  1.00  0.00             
ATOM   1508  HG  SER   105      16.087 -28.511  -7.072  1.00  0.00             
ATOM   1509  C   SER   105      12.449 -29.534  -5.403  1.00  0.00             
ATOM   1510  O   SER   105      11.923 -30.647  -5.113  1.00  0.00             
ATOM   1511  N   ARG   106      12.111 -28.422  -4.738  1.00  0.00             
ATOM   1512  H   ARG   106      12.562 -27.549  -4.972  1.00  0.00             
ATOM   1513  CA  ARG   106      11.057 -28.434  -3.800  1.00  0.00             
ATOM   1514  HA  ARG   106      11.298 -29.159  -3.022  1.00  0.00             
ATOM   1515  CB  ARG   106      10.946 -27.057  -3.148  1.00  0.00             
ATOM   1516  HB2 ARG   106      10.090 -27.069  -2.474  1.00  0.00             
ATOM   1517  HB3 ARG   106      10.894 -26.336  -3.964  1.00  0.00             
ATOM   1518  CG  ARG   106      12.050 -26.591  -2.164  1.00  0.00             
ATOM   1519  HG2 ARG   106      11.856 -25.523  -2.069  1.00  0.00             
ATOM   1520  HG3 ARG   106      13.052 -26.715  -2.573  1.00  0.00             
ATOM   1521  CD  ARG   106      11.975 -27.196  -0.763  1.00  0.00             
ATOM   1522  HD2 ARG   106      12.277 -28.243  -0.783  1.00  0.00             
ATOM   1523  HD3 ARG   106      10.935 -27.315  -0.460  1.00  0.00             
ATOM   1524  NE  ARG   106      12.846 -26.528   0.197  1.00  0.00             
ATOM   1525  HE  ARG   106      13.671 -27.002   0.537  1.00  0.00             
ATOM   1526  CZ  ARG   106      12.602 -25.401   0.840  1.00  0.00             
ATOM   1527  NH1 ARG   106      11.509 -24.698   0.583  1.00  0.00             
ATOM   1528 HH11 ARG   106      10.847 -24.986  -0.124  1.00  0.00             
ATOM   1529 HH12 ARG   106      11.283 -23.829   1.045  1.00  0.00             
ATOM   1530  NH2 ARG   106      13.466 -24.931   1.711  1.00  0.00             
ATOM   1531 HH21 ARG   106      14.364 -25.392   1.702  1.00  0.00             
ATOM   1532 HH22 ARG   106      13.185 -24.217   2.368  1.00  0.00             
ATOM   1533  C   ARG   106       9.778 -28.784  -4.529  1.00  0.00             
ATOM   1534  O   ARG   106       9.034 -29.619  -3.959  1.00  0.00             
ATOM   1535  N   LEU   107       9.469 -28.307  -5.775  1.00  0.00             
ATOM   1536  H   LEU   107      10.101 -27.666  -6.232  1.00  0.00             
ATOM   1537  CA  LEU   107       8.190 -28.535  -6.521  1.00  0.00             
ATOM   1538  HA  LEU   107       7.345 -28.310  -5.870  1.00  0.00             
ATOM   1539  CB  LEU   107       8.089 -27.532  -7.608  1.00  0.00             
ATOM   1540  HB2 LEU   107       9.060 -27.459  -8.098  1.00  0.00             
ATOM   1541  HB3 LEU   107       7.355 -27.876  -8.337  1.00  0.00             
ATOM   1542  CG  LEU   107       7.658 -26.109  -7.187  1.00  0.00             
ATOM   1543  HG  LEU   107       8.250 -25.916  -6.292  1.00  0.00             
ATOM   1544  CD1 LEU   107       8.149 -25.067  -8.216  1.00  0.00             
ATOM   1545 HD11 LEU   107       9.238 -25.106  -8.187  1.00  0.00             
ATOM   1546 HD12 LEU   107       7.862 -25.465  -9.189  1.00  0.00             
ATOM   1547 HD13 LEU   107       7.786 -24.091  -7.895  1.00  0.00             
ATOM   1548  CD2 LEU   107       6.085 -25.954  -6.986  1.00  0.00             
ATOM   1549 HD21 LEU   107       5.554 -26.480  -7.780  1.00  0.00             
ATOM   1550 HD22 LEU   107       5.841 -24.899  -7.108  1.00  0.00             
ATOM   1551 HD23 LEU   107       5.762 -26.266  -5.993  1.00  0.00             
ATOM   1552  C   LEU   107       8.059 -30.003  -7.003  1.00  0.00             
ATOM   1553  O   LEU   107       7.044 -30.608  -6.625  1.00  0.00             
ATOM   1554  N   LYS   108       9.158 -30.593  -7.541  1.00  0.00             
ATOM   1555  H   LYS   108      10.034 -30.120  -7.714  1.00  0.00             
ATOM   1556  CA  LYS   108       9.139 -32.055  -7.733  1.00  0.00             
ATOM   1557  HA  LYS   108       8.355 -32.437  -8.387  1.00  0.00             
ATOM   1558  CB  LYS   108      10.456 -32.420  -8.505  1.00  0.00             
ATOM   1559  HB2 LYS   108      10.462 -33.509  -8.467  1.00  0.00             
ATOM   1560  HB3 LYS   108      11.264 -32.061  -7.867  1.00  0.00             
ATOM   1561  CG  LYS   108      10.495 -31.897  -9.946  1.00  0.00             
ATOM   1562  HG2 LYS   108      10.362 -30.818 -10.018  1.00  0.00             
ATOM   1563  HG3 LYS   108       9.835 -32.483 -10.587  1.00  0.00             
ATOM   1564  CD  LYS   108      11.934 -32.060 -10.558  1.00  0.00             
ATOM   1565  HD2 LYS   108      12.200 -33.111 -10.443  1.00  0.00             
ATOM   1566  HD3 LYS   108      12.673 -31.501  -9.984  1.00  0.00             
ATOM   1567  CE  LYS   108      11.900 -31.821 -12.031  1.00  0.00             
ATOM   1568  HE2 LYS   108      11.719 -30.759 -12.199  1.00  0.00             
ATOM   1569  HE3 LYS   108      10.998 -32.322 -12.380  1.00  0.00             
ATOM   1570  NZ  LYS   108      13.141 -32.343 -12.658  1.00  0.00             
ATOM   1571  HZ1 LYS   108      13.989 -31.904 -12.329  1.00  0.00             
ATOM   1572  HZ2 LYS   108      13.039 -32.026 -13.611  1.00  0.00             
ATOM   1573  HZ3 LYS   108      13.214 -33.350 -12.650  1.00  0.00             
ATOM   1574  C   LYS   108       8.984 -32.832  -6.391  1.00  0.00             
ATOM   1575  O   LYS   108       8.340 -33.879  -6.534  1.00  0.00             
ATOM   1576  N   ALA   109       9.437 -32.416  -5.217  1.00  0.00             
ATOM   1577  H   ALA   109      10.008 -31.584  -5.186  1.00  0.00             
ATOM   1578  CA  ALA   109       9.227 -33.168  -3.949  1.00  0.00             
ATOM   1579  HA  ALA   109       9.472 -34.227  -4.032  1.00  0.00             
ATOM   1580  CB  ALA   109      10.240 -32.571  -2.948  1.00  0.00             
ATOM   1581  HB1 ALA   109      10.550 -33.192  -2.107  1.00  0.00             
ATOM   1582  HB2 ALA   109      11.226 -32.385  -3.372  1.00  0.00             
ATOM   1583  HB3 ALA   109       9.849 -31.649  -2.517  1.00  0.00             
ATOM   1584  C   ALA   109       7.797 -33.101  -3.555  1.00  0.00             
ATOM   1585  O   ALA   109       7.284 -34.091  -2.999  1.00  0.00             
ATOM   1586  N   ALA   110       7.117 -31.968  -3.797  1.00  0.00             
ATOM   1587  H   ALA   110       7.606 -31.129  -4.074  1.00  0.00             
ATOM   1588  CA  ALA   110       5.732 -31.835  -3.422  1.00  0.00             
ATOM   1589  HA  ALA   110       5.513 -32.401  -2.516  1.00  0.00             
ATOM   1590  CB  ALA   110       5.428 -30.315  -3.198  1.00  0.00             
ATOM   1591  HB1 ALA   110       6.077 -29.854  -2.454  1.00  0.00             
ATOM   1592  HB2 ALA   110       5.535 -29.768  -4.135  1.00  0.00             
ATOM   1593  HB3 ALA   110       4.378 -30.235  -2.918  1.00  0.00             
ATOM   1594  C   ALA   110       4.796 -32.525  -4.374  1.00  0.00             
ATOM   1595  O   ALA   110       3.602 -32.666  -4.059  1.00  0.00             
ATOM   1596  N   GLY   111       5.239 -33.069  -5.474  1.00  0.00             
ATOM   1597  H   GLY   111       6.213 -32.915  -5.691  1.00  0.00             
ATOM   1598  CA  GLY   111       4.570 -34.057  -6.332  1.00  0.00             
ATOM   1599  HA2 GLY   111       3.647 -34.377  -5.848  1.00  0.00             
ATOM   1600  HA3 GLY   111       5.243 -34.888  -6.540  1.00  0.00             
ATOM   1601  C   GLY   111       4.228 -33.435  -7.685  1.00  0.00             
ATOM   1602  O   GLY   111       3.467 -34.070  -8.388  1.00  0.00             
ATOM   1603  N   ALA   112       4.819 -32.321  -8.089  1.00  0.00             
ATOM   1604  H   ALA   112       5.458 -31.841  -7.472  1.00  0.00             
ATOM   1605  CA  ALA   112       4.427 -31.659  -9.407  1.00  0.00             
ATOM   1606  HA  ALA   112       3.344 -31.780  -9.431  1.00  0.00             
ATOM   1607  CB  ALA   112       4.862 -30.217  -9.456  1.00  0.00             
ATOM   1608  HB1 ALA   112       4.357 -29.670 -10.252  1.00  0.00             
ATOM   1609  HB2 ALA   112       4.634 -29.669  -8.541  1.00  0.00             
ATOM   1610  HB3 ALA   112       5.909 -29.982  -9.647  1.00  0.00             
ATOM   1611  C   ALA   112       5.050 -32.522 -10.554  1.00  0.00             
ATOM   1612  O   ALA   112       5.889 -33.312 -10.364  1.00  0.00             
ATOM   1613  N   VAL   113       4.710 -32.220 -11.814  1.00  0.00             
ATOM   1614  H   VAL   113       3.858 -31.683 -11.892  1.00  0.00             
ATOM   1615  CA  VAL   113       5.326 -32.830 -13.049  1.00  0.00             
ATOM   1616  HA  VAL   113       6.287 -33.299 -12.836  1.00  0.00             
ATOM   1617  CB  VAL   113       4.391 -33.835 -13.661  1.00  0.00             
ATOM   1618  HB  VAL   113       3.439 -33.343 -13.863  1.00  0.00             
ATOM   1619  CG1 VAL   113       5.008 -34.399 -14.995  1.00  0.00             
ATOM   1620 HG11 VAL   113       4.267 -34.973 -15.552  1.00  0.00             
ATOM   1621 HG12 VAL   113       5.182 -33.520 -15.616  1.00  0.00             
ATOM   1622 HG13 VAL   113       5.961 -34.909 -14.856  1.00  0.00             
ATOM   1623  CG2 VAL   113       3.984 -34.941 -12.702  1.00  0.00             
ATOM   1624 HG21 VAL   113       3.232 -35.611 -13.118  1.00  0.00             
ATOM   1625 HG22 VAL   113       4.773 -35.613 -12.366  1.00  0.00             
ATOM   1626 HG23 VAL   113       3.462 -34.474 -11.867  1.00  0.00             
ATOM   1627  C   VAL   113       5.643 -31.650 -14.041  1.00  0.00             
ATOM   1628  O   VAL   113       4.879 -30.686 -14.177  1.00  0.00             
ATOM   1629  N   PHE   114       6.890 -31.619 -14.634  1.00  0.00             
ATOM   1630  H   PHE   114       7.402 -32.485 -14.539  1.00  0.00             
ATOM   1631  CA  PHE   114       7.436 -30.536 -15.477  1.00  0.00             
ATOM   1632  HA  PHE   114       6.708 -29.725 -15.432  1.00  0.00             
ATOM   1633  CB  PHE   114       8.782 -29.980 -14.995  1.00  0.00             
ATOM   1634  HB2 PHE   114       9.358 -29.462 -15.763  1.00  0.00             
ATOM   1635  HB3 PHE   114       9.381 -30.851 -14.730  1.00  0.00             
ATOM   1636  CG  PHE   114       8.665 -29.121 -13.698  1.00  0.00             
ATOM   1637  CD1 PHE   114       8.779 -29.621 -12.412  1.00  0.00             
ATOM   1638  HD1 PHE   114       8.882 -30.694 -12.360  1.00  0.00             
ATOM   1639  CE1 PHE   114       8.848 -28.783 -11.290  1.00  0.00             
ATOM   1640  HE1 PHE   114       8.966 -29.253 -10.325  1.00  0.00             
ATOM   1641  CZ  PHE   114       8.755 -27.401 -11.441  1.00  0.00             
ATOM   1642  HZ  PHE   114       8.824 -26.772 -10.566  1.00  0.00             
ATOM   1643  CE2 PHE   114       8.540 -26.839 -12.695  1.00  0.00             
ATOM   1644  HE2 PHE   114       8.403 -25.781 -12.866  1.00  0.00             
ATOM   1645  CD2 PHE   114       8.497 -27.684 -13.847  1.00  0.00             
ATOM   1646  HD2 PHE   114       8.386 -27.230 -14.821  1.00  0.00             
ATOM   1647  C   PHE   114       7.467 -30.923 -16.905  1.00  0.00             
ATOM   1648  O   PHE   114       8.158 -31.846 -17.274  1.00  0.00             
ATOM   1649  N   LEU   115       6.765 -30.182 -17.771  1.00  0.00             
ATOM   1650  H   LEU   115       6.339 -29.381 -17.326  1.00  0.00             
ATOM   1651  CA  LEU   115       6.672 -30.350 -19.295  1.00  0.00             
ATOM   1652  HA  LEU   115       6.690 -31.415 -19.525  1.00  0.00             
ATOM   1653  CB  LEU   115       5.395 -29.741 -19.928  1.00  0.00             
ATOM   1654  HB2 LEU   115       5.472 -28.659 -19.821  1.00  0.00             
ATOM   1655  HB3 LEU   115       5.485 -30.024 -20.977  1.00  0.00             
ATOM   1656  CG  LEU   115       3.971 -30.172 -19.524  1.00  0.00             
ATOM   1657  HG  LEU   115       3.369 -30.115 -20.431  1.00  0.00             
ATOM   1658  CD1 LEU   115       3.906 -31.696 -19.201  1.00  0.00             
ATOM   1659 HD11 LEU   115       2.855 -31.972 -19.275  1.00  0.00             
ATOM   1660 HD12 LEU   115       4.349 -31.791 -18.209  1.00  0.00             
ATOM   1661 HD13 LEU   115       4.441 -32.279 -19.950  1.00  0.00             
ATOM   1662  CD2 LEU   115       3.309 -29.313 -18.402  1.00  0.00             
ATOM   1663 HD21 LEU   115       4.006 -29.193 -17.572  1.00  0.00             
ATOM   1664 HD22 LEU   115       2.359 -29.795 -18.171  1.00  0.00             
ATOM   1665 HD23 LEU   115       3.079 -28.361 -18.881  1.00  0.00             
ATOM   1666  C   LEU   115       7.836 -29.710 -20.115  1.00  0.00             
ATOM   1667  O   LEU   115       7.974 -30.020 -21.282  1.00  0.00             
ATOM   1668  N   GLY   116       8.744 -28.876 -19.601  1.00  0.00             
ATOM   1669  H   GLY   116       8.554 -28.492 -18.687  1.00  0.00             
ATOM   1670  CA  GLY   116       9.674 -28.068 -20.389  1.00  0.00             
ATOM   1671  HA2 GLY   116       9.378 -28.119 -21.437  1.00  0.00             
ATOM   1672  HA3 GLY   116      10.622 -28.598 -20.305  1.00  0.00             
ATOM   1673  C   GLY   116       9.703 -26.614 -19.845  1.00  0.00             
ATOM   1674  O   GLY   116       9.039 -26.360 -18.752  1.00  0.00             
ATOM   1675  N   LYS   117      10.396 -25.686 -20.444  1.00  0.00             
ATOM   1676  H   LYS   117      10.905 -25.853 -21.300  1.00  0.00             
ATOM   1677  CA  LYS   117      10.586 -24.335 -19.920  1.00  0.00             
ATOM   1678  HA  LYS   117      10.097 -24.316 -18.947  1.00  0.00             
ATOM   1679  CB  LYS   117      12.033 -24.106 -19.564  1.00  0.00             
ATOM   1680  HB2 LYS   117      12.051 -23.112 -19.118  1.00  0.00             
ATOM   1681  HB3 LYS   117      12.590 -24.050 -20.500  1.00  0.00             
ATOM   1682  CG  LYS   117      12.833 -25.006 -18.514  1.00  0.00             
ATOM   1683  HG2 LYS   117      12.275 -25.163 -17.591  1.00  0.00             
ATOM   1684  HG3 LYS   117      12.958 -25.997 -18.950  1.00  0.00             
ATOM   1685  CD  LYS   117      14.210 -24.327 -18.105  1.00  0.00             
ATOM   1686  HD2 LYS   117      13.889 -23.339 -17.773  1.00  0.00             
ATOM   1687  HD3 LYS   117      14.710 -24.926 -17.344  1.00  0.00             
ATOM   1688  CE  LYS   117      15.140 -24.173 -19.293  1.00  0.00             
ATOM   1689  HE2 LYS   117      14.743 -23.639 -20.156  1.00  0.00             
ATOM   1690  HE3 LYS   117      15.491 -25.130 -19.678  1.00  0.00             
ATOM   1691  NZ  LYS   117      16.291 -23.396 -18.806  1.00  0.00             
ATOM   1692  HZ1 LYS   117      16.803 -22.985 -19.574  1.00  0.00             
ATOM   1693  HZ2 LYS   117      16.845 -23.947 -18.166  1.00  0.00             
ATOM   1694  HZ3 LYS   117      15.967 -22.626 -18.239  1.00  0.00             
ATOM   1695  C   LYS   117       9.884 -23.184 -20.691  1.00  0.00             
ATOM   1696  O   LYS   117       9.550 -23.405 -21.901  1.00  0.00             
ATOM   1697  N   SER   118       9.668 -22.012 -20.106  1.00  0.00             
ATOM   1698  H   SER   118       9.914 -21.876 -19.136  1.00  0.00             
ATOM   1699  CA  SER   118       8.989 -20.907 -20.728  1.00  0.00             
ATOM   1700  HA  SER   118       8.480 -21.243 -21.631  1.00  0.00             
ATOM   1701  CB  SER   118       7.754 -20.638 -19.932  1.00  0.00             
ATOM   1702  HB2 SER   118       7.229 -19.837 -20.453  1.00  0.00             
ATOM   1703  HB3 SER   118       8.075 -20.314 -18.941  1.00  0.00             
ATOM   1704  OG  SER   118       6.925 -21.816 -19.714  1.00  0.00             
ATOM   1705  HG  SER   118       6.544 -21.807 -18.833  1.00  0.00             
ATOM   1706  C   SER   118       9.896 -19.663 -21.078  1.00  0.00             
ATOM   1707  O   SER   118      10.680 -19.254 -20.194  1.00  0.00             
ATOM   1708  N   ASN   119       9.758 -19.151 -22.277  1.00  0.00             
ATOM   1709  H   ASN   119       9.037 -19.387 -22.943  1.00  0.00             
ATOM   1710  CA  ASN   119      10.740 -18.297 -22.862  1.00  0.00             
ATOM   1711  HA  ASN   119      11.683 -18.834 -22.760  1.00  0.00             
ATOM   1712  CB  ASN   119      10.400 -18.225 -24.330  1.00  0.00             
ATOM   1713  HB2 ASN   119      10.003 -19.172 -24.696  1.00  0.00             
ATOM   1714  HB3 ASN   119       9.683 -17.445 -24.585  1.00  0.00             
ATOM   1715  CG  ASN   119      11.625 -17.955 -25.168  1.00  0.00             
ATOM   1716  OD1 ASN   119      12.777 -18.312 -24.907  1.00  0.00             
ATOM   1717  ND2 ASN   119      11.517 -17.096 -26.206  1.00  0.00             
ATOM   1718 HD21 ASN   119      12.338 -16.829 -26.730  1.00  0.00             
ATOM   1719 HD22 ASN   119      10.646 -16.936 -26.692  1.00  0.00             
ATOM   1720  C   ASN   119      10.876 -16.863 -22.231  1.00  0.00             
ATOM   1721  O   ASN   119      10.135 -16.429 -21.339  1.00  0.00             
ATOM   1722  N   ILE   120      11.841 -16.109 -22.810  1.00  0.00             
ATOM   1723  H   ILE   120      12.323 -16.478 -23.617  1.00  0.00             
ATOM   1724  CA  ILE   120      12.435 -14.909 -22.181  1.00  0.00             
ATOM   1725  HA  ILE   120      11.735 -14.323 -21.585  1.00  0.00             
ATOM   1726  CB  ILE   120      13.506 -15.430 -21.108  1.00  0.00             
ATOM   1727  HB  ILE   120      14.102 -14.624 -20.680  1.00  0.00             
ATOM   1728  CG2 ILE   120      12.776 -15.996 -19.867  1.00  0.00             
ATOM   1729 HG21 ILE   120      12.645 -17.076 -19.933  1.00  0.00             
ATOM   1730 HG22 ILE   120      11.799 -15.546 -19.694  1.00  0.00             
ATOM   1731 HG23 ILE   120      13.364 -15.797 -18.971  1.00  0.00             
ATOM   1732  CG1 ILE   120      14.501 -16.477 -21.737  1.00  0.00             
ATOM   1733 HG12 ILE   120      14.758 -16.147 -22.743  1.00  0.00             
ATOM   1734 HG13 ILE   120      13.961 -17.420 -21.832  1.00  0.00             
ATOM   1735  CD1 ILE   120      15.757 -16.571 -20.938  1.00  0.00             
ATOM   1736 HD11 ILE   120      16.396 -15.702 -21.093  1.00  0.00             
ATOM   1737 HD12 ILE   120      16.364 -17.432 -21.220  1.00  0.00             
ATOM   1738 HD13 ILE   120      15.483 -16.765 -19.901  1.00  0.00             
ATOM   1739  C   ILE   120      12.976 -13.949 -23.252  1.00  0.00             
ATOM   1740  O   ILE   120      13.121 -14.324 -24.409  1.00  0.00             
ATOM   1741  N   PRO   121      13.319 -12.710 -22.895  1.00  0.00             
ATOM   1742  CD  PRO   121      12.996 -12.079 -21.579  1.00  0.00             
ATOM   1743  HD2 PRO   121      11.939 -11.811 -21.551  1.00  0.00             
ATOM   1744  HD3 PRO   121      13.181 -12.677 -20.687  1.00  0.00             
ATOM   1745  CG  PRO   121      13.817 -10.811 -21.496  1.00  0.00             
ATOM   1746  HG2 PRO   121      14.764 -11.029 -21.001  1.00  0.00             
ATOM   1747  HG3 PRO   121      13.296  -9.960 -21.057  1.00  0.00             
ATOM   1748  CB  PRO   121      14.073 -10.552 -22.984  1.00  0.00             
ATOM   1749  HB2 PRO   121      13.185 -10.138 -23.461  1.00  0.00             
ATOM   1750  HB3 PRO   121      14.953  -9.922 -23.115  1.00  0.00             
ATOM   1751  CA  PRO   121      14.315 -11.918 -23.597  1.00  0.00             
ATOM   1752  HA  PRO   121      14.142 -11.790 -24.666  1.00  0.00             
ATOM   1753  C   PRO   121      15.725 -12.395 -23.205  1.00  0.00             
ATOM   1754  O   PRO   121      15.910 -13.202 -22.294  1.00  0.00             
ATOM   1755  N   VAL   122      16.763 -12.113 -23.996  1.00  0.00             
ATOM   1756  H   VAL   122      16.691 -11.437 -24.743  1.00  0.00             
ATOM   1757  CA  VAL   122      18.160 -12.592 -23.801  1.00  0.00             
ATOM   1758  HA  VAL   122      18.114 -13.680 -23.738  1.00  0.00             
ATOM   1759  CB  VAL   122      19.043 -12.318 -25.084  1.00  0.00             
ATOM   1760  HB  VAL   122      18.402 -12.461 -25.954  1.00  0.00             
ATOM   1761  CG1 VAL   122      19.684 -10.951 -25.212  1.00  0.00             
ATOM   1762 HG11 VAL   122      18.983 -10.199 -24.851  1.00  0.00             
ATOM   1763 HG12 VAL   122      20.034 -10.794 -26.232  1.00  0.00             
ATOM   1764 HG13 VAL   122      20.505 -10.765 -24.521  1.00  0.00             
ATOM   1765  CG2 VAL   122      20.117 -13.431 -25.259  1.00  0.00             
ATOM   1766 HG21 VAL   122      19.549 -14.341 -25.449  1.00  0.00             
ATOM   1767 HG22 VAL   122      20.829 -13.239 -26.062  1.00  0.00             
ATOM   1768 HG23 VAL   122      20.583 -13.590 -24.286  1.00  0.00             
ATOM   1769  C   VAL   122      18.694 -12.031 -22.506  1.00  0.00             
ATOM   1770  O   VAL   122      18.644 -10.782 -22.258  1.00  0.00             
ATOM   1771  N   GLY   123      19.224 -12.895 -21.694  1.00  0.00             
ATOM   1772  H   GLY   123      19.212 -13.842 -22.043  1.00  0.00             
ATOM   1773  CA  GLY   123      19.971 -12.551 -20.475  1.00  0.00             
ATOM   1774  HA2 GLY   123      20.694 -11.766 -20.694  1.00  0.00             
ATOM   1775  HA3 GLY   123      20.390 -13.422 -19.971  1.00  0.00             
ATOM   1776  C   GLY   123      19.044 -11.861 -19.445  1.00  0.00             
ATOM   1777  O   GLY   123      19.516 -11.286 -18.444  1.00  0.00             
ATOM   1778  N   LEU   124      17.770 -11.893 -19.648  1.00  0.00             
ATOM   1779  H   LEU   124      17.467 -12.443 -20.438  1.00  0.00             
ATOM   1780  CA  LEU   124      16.718 -11.159 -18.876  1.00  0.00             
ATOM   1781  HA  LEU   124      15.755 -11.511 -19.246  1.00  0.00             
ATOM   1782  CB  LEU   124      16.695 -11.445 -17.310  1.00  0.00             
ATOM   1783  HB2 LEU   124      17.556 -10.929 -16.885  1.00  0.00             
ATOM   1784  HB3 LEU   124      15.793 -11.108 -16.798  1.00  0.00             
ATOM   1785  CG  LEU   124      16.727 -13.034 -17.006  1.00  0.00             
ATOM   1786  HG  LEU   124      17.673 -13.441 -17.364  1.00  0.00             
ATOM   1787  CD1 LEU   124      16.742 -13.159 -15.440  1.00  0.00             
ATOM   1788 HD11 LEU   124      15.761 -12.804 -15.123  1.00  0.00             
ATOM   1789 HD12 LEU   124      16.938 -14.206 -15.207  1.00  0.00             
ATOM   1790 HD13 LEU   124      17.488 -12.540 -14.941  1.00  0.00             
ATOM   1791  CD2 LEU   124      15.652 -13.876 -17.736  1.00  0.00             
ATOM   1792 HD21 LEU   124      15.959 -13.837 -18.781  1.00  0.00             
ATOM   1793 HD22 LEU   124      14.678 -13.411 -17.581  1.00  0.00             
ATOM   1794 HD23 LEU   124      15.710 -14.896 -17.356  1.00  0.00             
ATOM   1795  C   LEU   124      16.795  -9.608 -19.098  1.00  0.00             
ATOM   1796  O   LEU   124      16.409  -8.853 -18.225  1.00  0.00             
ATOM   1797  N   ALA   125      17.330  -9.109 -20.259  1.00  0.00             
ATOM   1798  H   ALA   125      17.620  -9.760 -20.975  1.00  0.00             
ATOM   1799  CA  ALA   125      17.953  -7.751 -20.458  1.00  0.00             
ATOM   1800  HA  ALA   125      17.952  -7.276 -19.477  1.00  0.00             
ATOM   1801  CB  ALA   125      19.457  -7.854 -20.821  1.00  0.00             
ATOM   1802  HB1 ALA   125      19.677  -6.786 -20.825  1.00  0.00             
ATOM   1803  HB2 ALA   125      19.456  -8.364 -21.785  1.00  0.00             
ATOM   1804  HB3 ALA   125      19.969  -8.450 -20.066  1.00  0.00             
ATOM   1805  C   ALA   125      17.017  -7.017 -21.395  1.00  0.00             
ATOM   1806  O   ALA   125      17.425  -6.069 -22.101  1.00  0.00             
ATOM   1807  N   ASP   126      15.686  -7.239 -21.284  1.00  0.00             
ATOM   1808  H   ASP   126      15.350  -8.009 -20.723  1.00  0.00             
ATOM   1809  CA  ASP   126      14.606  -6.341 -21.832  1.00  0.00             
ATOM   1810  HA  ASP   126      14.897  -5.301 -21.687  1.00  0.00             
ATOM   1811  CB  ASP   126      14.581  -6.637 -23.344  1.00  0.00             
ATOM   1812  HB2 ASP   126      14.116  -7.611 -23.500  1.00  0.00             
ATOM   1813  HB3 ASP   126      15.599  -6.790 -23.702  1.00  0.00             
ATOM   1814  CG  ASP   126      14.051  -5.536 -24.192  1.00  0.00             
ATOM   1815  OD1 ASP   126      12.852  -5.195 -24.063  1.00  0.00             
ATOM   1816  OD2 ASP   126      14.741  -5.021 -25.081  1.00  0.00             
ATOM   1817  C   ASP   126      13.243  -6.579 -21.087  1.00  0.00             
ATOM   1818  O   ASP   126      13.034  -7.502 -20.397  1.00  0.00             
ATOM   1819  N   TRP   127      12.327  -5.650 -21.336  1.00  0.00             
ATOM   1820  H   TRP   127      12.679  -5.040 -22.060  1.00  0.00             
ATOM   1821  CA  TRP   127      10.891  -5.753 -20.987  1.00  0.00             
ATOM   1822  HA  TRP   127      10.702  -6.341 -20.089  1.00  0.00             
ATOM   1823  CB  TRP   127      10.266  -4.398 -20.663  1.00  0.00             
ATOM   1824  HB2 TRP   127       9.190  -4.473 -20.825  1.00  0.00             
ATOM   1825  HB3 TRP   127      10.613  -3.647 -21.372  1.00  0.00             
ATOM   1826  CG  TRP   127      10.346  -3.928 -19.344  1.00  0.00             
ATOM   1827  CD1 TRP   127      11.277  -4.301 -18.379  1.00  0.00             
ATOM   1828  HD1 TRP   127      12.091  -5.007 -18.457  1.00  0.00             
ATOM   1829  NE1 TRP   127      11.078  -3.656 -17.206  1.00  0.00             
ATOM   1830  HE1 TRP   127      11.732  -3.694 -16.438  1.00  0.00             
ATOM   1831  CE2 TRP   127      10.161  -2.625 -17.331  1.00  0.00             
ATOM   1832  CZ2 TRP   127       9.723  -1.609 -16.522  1.00  0.00             
ATOM   1833  HZ2 TRP   127      10.129  -1.399 -15.543  1.00  0.00             
ATOM   1834  CH2 TRP   127       8.891  -0.590 -17.067  1.00  0.00             
ATOM   1835  HH2 TRP   127       8.604   0.266 -16.475  1.00  0.00             
ATOM   1836  CZ3 TRP   127       8.570  -0.672 -18.443  1.00  0.00             
ATOM   1837  HZ3 TRP   127       7.913   0.021 -18.947  1.00  0.00             
ATOM   1838  CE3 TRP   127       8.884  -1.829 -19.157  1.00  0.00             
ATOM   1839  HE3 TRP   127       8.504  -1.828 -20.168  1.00  0.00             
ATOM   1840  CD2 TRP   127       9.621  -2.879 -18.607  1.00  0.00             
ATOM   1841  C   TRP   127       9.984  -6.522 -22.011  1.00  0.00             
ATOM   1842  O   TRP   127       8.795  -6.754 -21.794  1.00  0.00             
ATOM   1843  N   GLN   128      10.618  -6.891 -23.155  1.00  0.00             
ATOM   1844  H   GLN   128      11.508  -6.444 -23.322  1.00  0.00             
ATOM   1845  CA  GLN   128      10.113  -7.768 -24.228  1.00  0.00             
ATOM   1846  HA  GLN   128       9.039  -7.686 -24.398  1.00  0.00             
ATOM   1847  CB  GLN   128      10.721  -7.278 -25.541  1.00  0.00             
ATOM   1848  HB2 GLN   128      11.807  -7.350 -25.486  1.00  0.00             
ATOM   1849  HB3 GLN   128      10.484  -8.010 -26.312  1.00  0.00             
ATOM   1850  CG  GLN   128      10.261  -5.889 -25.986  1.00  0.00             
ATOM   1851  HG2 GLN   128       9.182  -5.852 -26.136  1.00  0.00             
ATOM   1852  HG3 GLN   128      10.467  -5.125 -25.237  1.00  0.00             
ATOM   1853  CD  GLN   128      11.018  -5.544 -27.362  1.00  0.00             
ATOM   1854  OE1 GLN   128      10.351  -5.488 -28.384  1.00  0.00             
ATOM   1855  NE2 GLN   128      12.278  -5.389 -27.361  1.00  0.00             
ATOM   1856 HE21 GLN   128      12.811  -5.448 -28.217  1.00  0.00             
ATOM   1857 HE22 GLN   128      12.887  -5.531 -26.567  1.00  0.00             
ATOM   1858  C   GLN   128      10.299  -9.243 -23.927  1.00  0.00             
ATOM   1859  O   GLN   128      10.858  -9.727 -22.941  1.00  0.00             
ATOM   1860  N   SER   129       9.914 -10.120 -24.841  1.00  0.00             
ATOM   1861  H   SER   129       9.399  -9.808 -25.652  1.00  0.00             
ATOM   1862  CA  SER   129      10.406 -11.522 -24.868  1.00  0.00             
ATOM   1863  HA  SER   129      11.219 -11.738 -24.175  1.00  0.00             
ATOM   1864  CB  SER   129       9.287 -12.388 -24.349  1.00  0.00             
ATOM   1865  HB2 SER   129       8.368 -12.044 -24.823  1.00  0.00             
ATOM   1866  HB3 SER   129       9.469 -13.413 -24.672  1.00  0.00             
ATOM   1867  OG  SER   129       9.293 -12.250 -22.934  1.00  0.00             
ATOM   1868  HG  SER   129       8.945 -11.380 -22.723  1.00  0.00             
ATOM   1869  C   SER   129      10.895 -11.976 -26.315  1.00  0.00             
ATOM   1870  O   SER   129      10.123 -11.905 -27.253  1.00  0.00             
ATOM   1871  N   VAL   130      12.125 -12.336 -26.545  1.00  0.00             
ATOM   1872  H   VAL   130      12.566 -12.662 -25.697  1.00  0.00             
ATOM   1873  CA  VAL   130      12.794 -12.459 -27.826  1.00  0.00             
ATOM   1874  HA  VAL   130      12.416 -13.283 -28.431  1.00  0.00             
ATOM   1875  CB  VAL   130      12.659 -11.140 -28.721  1.00  0.00             
ATOM   1876  HB  VAL   130      11.606 -10.979 -28.956  1.00  0.00             
ATOM   1877  CG1 VAL   130      13.110  -9.853 -27.954  1.00  0.00             
ATOM   1878 HG11 VAL   130      12.588  -9.773 -27.000  1.00  0.00             
ATOM   1879 HG12 VAL   130      14.182  -9.859 -27.761  1.00  0.00             
ATOM   1880 HG13 VAL   130      12.769  -8.995 -28.534  1.00  0.00             
ATOM   1881  CG2 VAL   130      13.292 -11.181 -30.103  1.00  0.00             
ATOM   1882 HG21 VAL   130      13.078 -12.139 -30.578  1.00  0.00             
ATOM   1883 HG22 VAL   130      12.752 -10.446 -30.700  1.00  0.00             
ATOM   1884 HG23 VAL   130      14.374 -11.058 -30.141  1.00  0.00             
ATOM   1885  C   VAL   130      14.237 -12.745 -27.663  1.00  0.00             
ATOM   1886  O   VAL   130      14.876 -12.073 -26.851  1.00  0.00             
ATOM   1887  N   ASN   131      14.815 -13.795 -28.254  1.00  0.00             
ATOM   1888  H   ASN   131      14.246 -14.398 -28.831  1.00  0.00             
ATOM   1889  CA  ASN   131      16.241 -14.247 -27.978  1.00  0.00             
ATOM   1890  HA  ASN   131      16.735 -13.280 -27.887  1.00  0.00             
ATOM   1891  CB  ASN   131      16.382 -14.820 -26.580  1.00  0.00             
ATOM   1892  HB2 ASN   131      15.968 -14.156 -25.821  1.00  0.00             
ATOM   1893  HB3 ASN   131      17.430 -15.047 -26.389  1.00  0.00             
ATOM   1894  CG  ASN   131      15.621 -16.168 -26.518  1.00  0.00             
ATOM   1895  OD1 ASN   131      16.059 -17.171 -27.046  1.00  0.00             
ATOM   1896  ND2 ASN   131      14.447 -16.301 -25.922  1.00  0.00             
ATOM   1897 HD21 ASN   131      13.980 -17.187 -25.794  1.00  0.00             
ATOM   1898 HD22 ASN   131      14.027 -15.498 -25.475  1.00  0.00             
ATOM   1899  C   ASN   131      16.925 -15.112 -29.049  1.00  0.00             
ATOM   1900  O   ASN   131      16.234 -15.745 -29.791  1.00  0.00             
ATOM   1901  N   PRO   132      18.274 -15.000 -29.215  1.00  0.00             
ATOM   1902  CD  PRO   132      19.133 -13.973 -28.600  1.00  0.00             
ATOM   1903  HD2 PRO   132      19.262 -14.245 -27.553  1.00  0.00             
ATOM   1904  HD3 PRO   132      18.640 -13.004 -28.679  1.00  0.00             
ATOM   1905  CG  PRO   132      20.465 -13.860 -29.382  1.00  0.00             
ATOM   1906  HG2 PRO   132      20.183 -13.132 -30.143  1.00  0.00             
ATOM   1907  HG3 PRO   132      21.262 -13.673 -28.663  1.00  0.00             
ATOM   1908  CB  PRO   132      20.469 -15.292 -29.962  1.00  0.00             
ATOM   1909  HB2 PRO   132      20.951 -15.921 -29.214  1.00  0.00             
ATOM   1910  HB3 PRO   132      21.135 -15.291 -30.824  1.00  0.00             
ATOM   1911  CA  PRO   132      19.010 -15.663 -30.308  1.00  0.00             
ATOM   1912  HA  PRO   132      18.668 -15.220 -31.243  1.00  0.00             
ATOM   1913  C   PRO   132      18.812 -17.202 -30.524  1.00  0.00             
ATOM   1914  O   PRO   132      18.865 -17.696 -31.635  1.00  0.00             
ATOM   1915  N   ASN   133      18.447 -17.948 -29.426  1.00  0.00             
ATOM   1916  H   ASN   133      18.285 -17.366 -28.617  1.00  0.00             
ATOM   1917  CA  ASN   133      18.293 -19.465 -29.393  1.00  0.00             
ATOM   1918  HA  ASN   133      18.952 -19.846 -30.174  1.00  0.00             
ATOM   1919  CB  ASN   133      18.807 -19.803 -27.977  1.00  0.00             
ATOM   1920  HB2 ASN   133      19.682 -19.201 -27.731  1.00  0.00             
ATOM   1921  HB3 ASN   133      18.011 -19.626 -27.254  1.00  0.00             
ATOM   1922  CG  ASN   133      19.350 -21.184 -27.713  1.00  0.00             
ATOM   1923  OD1 ASN   133      19.594 -21.968 -28.613  1.00  0.00             
ATOM   1924  ND2 ASN   133      19.346 -21.660 -26.471  1.00  0.00             
ATOM   1925 HD21 ASN   133      19.152 -21.023 -25.711  1.00  0.00             
ATOM   1926 HD22 ASN   133      19.375 -22.650 -26.277  1.00  0.00             
ATOM   1927  C   ASN   133      16.873 -19.980 -29.691  1.00  0.00             
ATOM   1928  O   ASN   133      16.669 -20.896 -30.462  1.00  0.00             
ATOM   1929  N   TYR   134      15.872 -19.188 -29.251  1.00  0.00             
ATOM   1930  H   TYR   134      16.187 -18.476 -28.606  1.00  0.00             
ATOM   1931  CA  TYR   134      14.431 -19.539 -29.353  1.00  0.00             
ATOM   1932  HA  TYR   134      14.330 -20.565 -29.707  1.00  0.00             
ATOM   1933  CB  TYR   134      13.843 -19.497 -27.903  1.00  0.00             
ATOM   1934  HB2 TYR   134      12.781 -19.732 -27.975  1.00  0.00             
ATOM   1935  HB3 TYR   134      13.983 -18.442 -27.668  1.00  0.00             
ATOM   1936  CG  TYR   134      14.527 -20.472 -26.911  1.00  0.00             
ATOM   1937  CD1 TYR   134      14.634 -21.815 -27.187  1.00  0.00             
ATOM   1938  HD1 TYR   134      14.158 -22.221 -28.068  1.00  0.00             
ATOM   1939  CE1 TYR   134      15.285 -22.731 -26.335  1.00  0.00             
ATOM   1940  HE1 TYR   134      15.117 -23.758 -26.623  1.00  0.00             
ATOM   1941  CZ  TYR   134      15.876 -22.250 -25.116  1.00  0.00             
ATOM   1942  OH  TYR   134      16.467 -23.166 -24.252  1.00  0.00             
ATOM   1943  HH  TYR   134      16.696 -22.669 -23.463  1.00  0.00             
ATOM   1944  CE2 TYR   134      15.714 -20.863 -24.828  1.00  0.00             
ATOM   1945  HE2 TYR   134      16.175 -20.503 -23.920  1.00  0.00             
ATOM   1946  CD2 TYR   134      15.044 -20.002 -25.733  1.00  0.00             
ATOM   1947  HD2 TYR   134      14.960 -18.948 -25.516  1.00  0.00             
ATOM   1948  C   TYR   134      13.668 -18.599 -30.291  1.00  0.00             
ATOM   1949  O   TYR   134      12.624 -19.011 -30.851  1.00  0.00             
ATOM   1950  N   GLY   135      14.184 -17.359 -30.632  1.00  0.00             
ATOM   1951  H   GLY   135      14.988 -17.090 -30.082  1.00  0.00             
ATOM   1952  CA  GLY   135      13.446 -16.261 -31.356  1.00  0.00             
ATOM   1953  HA2 GLY   135      14.094 -15.425 -31.618  1.00  0.00             
ATOM   1954  HA3 GLY   135      12.981 -16.644 -32.264  1.00  0.00             
ATOM   1955  C   GLY   135      12.350 -15.656 -30.480  1.00  0.00             
ATOM   1956  O   GLY   135      12.373 -15.781 -29.250  1.00  0.00             
ATOM   1957  N   ARG   136      11.579 -14.861 -31.174  1.00  0.00             
ATOM   1958  H   ARG   136      11.697 -14.880 -32.176  1.00  0.00             
ATOM   1959  CA  ARG   136      10.605 -13.922 -30.627  1.00  0.00             
ATOM   1960  HA  ARG   136      11.088 -13.438 -29.778  1.00  0.00             
ATOM   1961  CB  ARG   136      10.061 -12.902 -31.626  1.00  0.00             
ATOM   1962  HB2 ARG   136       9.522 -13.455 -32.395  1.00  0.00             
ATOM   1963  HB3 ARG   136      10.875 -12.399 -32.147  1.00  0.00             
ATOM   1964  CG  ARG   136       9.098 -11.884 -31.035  1.00  0.00             
ATOM   1965  HG2 ARG   136       8.178 -12.340 -30.667  1.00  0.00             
ATOM   1966  HG3 ARG   136       9.631 -11.299 -30.285  1.00  0.00             
ATOM   1967  CD  ARG   136       8.706 -10.901 -32.099  1.00  0.00             
ATOM   1968  HD2 ARG   136       7.822 -10.428 -31.673  1.00  0.00             
ATOM   1969  HD3 ARG   136       8.450 -11.458 -33.000  1.00  0.00             
ATOM   1970  NE  ARG   136       9.719  -9.856 -32.306  1.00  0.00             
ATOM   1971  HE  ARG   136      10.572  -9.978 -31.779  1.00  0.00             
ATOM   1972  CZ  ARG   136       9.701  -8.816 -33.135  1.00  0.00             
ATOM   1973  NH1 ARG   136       8.752  -8.597 -34.044  1.00  0.00             
ATOM   1974 HH11 ARG   136       8.830  -7.899 -34.769  1.00  0.00             
ATOM   1975 HH12 ARG   136       7.968  -9.229 -34.125  1.00  0.00             
ATOM   1976  NH2 ARG   136      10.657  -7.886 -33.055  1.00  0.00             
ATOM   1977 HH21 ARG   136      10.524  -7.070 -33.635  1.00  0.00             
ATOM   1978 HH22 ARG   136      11.384  -7.874 -32.353  1.00  0.00             
ATOM   1979  C   ARG   136       9.476 -14.690 -30.008  1.00  0.00             
ATOM   1980  O   ARG   136       9.067 -15.745 -30.496  1.00  0.00             
ATOM   1981  N   THR   137       8.968 -14.191 -28.867  1.00  0.00             
ATOM   1982  H   THR   137       9.565 -13.657 -28.252  1.00  0.00             
ATOM   1983  CA  THR   137       7.757 -14.673 -28.145  1.00  0.00             
ATOM   1984  HA  THR   137       7.289 -15.475 -28.715  1.00  0.00             
ATOM   1985  CB  THR   137       8.172 -15.296 -26.796  1.00  0.00             
ATOM   1986  HB  THR   137       8.848 -14.619 -26.274  1.00  0.00             
ATOM   1987  CG2 THR   137       7.038 -15.783 -25.814  1.00  0.00             
ATOM   1988 HG21 THR   137       6.244 -16.366 -26.280  1.00  0.00             
ATOM   1989 HG22 THR   137       7.505 -16.348 -25.008  1.00  0.00             
ATOM   1990 HG23 THR   137       6.664 -14.906 -25.287  1.00  0.00             
ATOM   1991  OG1 THR   137       8.889 -16.440 -27.226  1.00  0.00             
ATOM   1992  HG1 THR   137       8.286 -17.178 -27.344  1.00  0.00             
ATOM   1993  C   THR   137       6.755 -13.604 -27.927  1.00  0.00             
ATOM   1994  O   THR   137       7.110 -12.488 -27.684  1.00  0.00             
ATOM   1995  N   ASN   138       5.465 -13.913 -27.981  1.00  0.00             
ATOM   1996  H   ASN   138       5.183 -14.880 -28.055  1.00  0.00             
ATOM   1997  CA  ASN   138       4.415 -12.956 -28.293  1.00  0.00             
ATOM   1998  HA  ASN   138       4.673 -11.974 -27.896  1.00  0.00             
ATOM   1999  CB  ASN   138       4.395 -12.769 -29.770  1.00  0.00             
ATOM   2000  HB2 ASN   138       3.771 -11.907 -30.005  1.00  0.00             
ATOM   2001  HB3 ASN   138       5.372 -12.518 -30.182  1.00  0.00             
ATOM   2002  CG  ASN   138       3.691 -13.897 -30.539  1.00  0.00             
ATOM   2003  OD1 ASN   138       2.437 -13.977 -30.493  1.00  0.00             
ATOM   2004  ND2 ASN   138       4.325 -14.840 -31.201  1.00  0.00             
ATOM   2005 HD21 ASN   138       3.737 -15.566 -31.585  1.00  0.00             
ATOM   2006 HD22 ASN   138       5.330 -14.806 -31.109  1.00  0.00             
ATOM   2007  C   ASN   138       3.049 -13.309 -27.663  1.00  0.00             
ATOM   2008  O   ASN   138       2.774 -14.414 -27.164  1.00  0.00             
ATOM   2009  N   ASN   139       2.138 -12.320 -27.553  1.00  0.00             
ATOM   2010  H   ASN   139       2.259 -11.417 -27.990  1.00  0.00             
ATOM   2011  CA  ASN   139       1.074 -12.316 -26.515  1.00  0.00             
ATOM   2012  HA  ASN   139       1.402 -12.702 -25.551  1.00  0.00             
ATOM   2013  CB  ASN   139       0.576 -10.935 -26.405  1.00  0.00             
ATOM   2014  HB2 ASN   139       1.374 -10.198 -26.495  1.00  0.00             
ATOM   2015  HB3 ASN   139      -0.170 -10.845 -27.195  1.00  0.00             
ATOM   2016  CG  ASN   139      -0.189 -10.563 -25.199  1.00  0.00             
ATOM   2017  OD1 ASN   139      -1.246 -11.057 -24.834  1.00  0.00             
ATOM   2018  ND2 ASN   139       0.297  -9.559 -24.468  1.00  0.00             
ATOM   2019 HD21 ASN   139      -0.168  -9.397 -23.586  1.00  0.00             
ATOM   2020 HD22 ASN   139       1.210  -9.148 -24.601  1.00  0.00             
ATOM   2021  C   ASN   139      -0.176 -13.159 -26.932  1.00  0.00             
ATOM   2022  O   ASN   139      -0.654 -12.974 -28.057  1.00  0.00             
ATOM   2023  N   PRO   140      -0.768 -14.045 -26.037  1.00  0.00             
ATOM   2024  CD  PRO   140      -0.109 -14.538 -24.793  1.00  0.00             
ATOM   2025  HD2 PRO   140       0.873 -14.995 -24.921  1.00  0.00             
ATOM   2026  HD3 PRO   140      -0.122 -13.674 -24.128  1.00  0.00             
ATOM   2027  CG  PRO   140      -1.009 -15.669 -24.320  1.00  0.00             
ATOM   2028  HG2 PRO   140      -0.992 -15.753 -23.233  1.00  0.00             
ATOM   2029  HG3 PRO   140      -0.669 -16.582 -24.808  1.00  0.00             
ATOM   2030  CB  PRO   140      -2.344 -15.351 -24.912  1.00  0.00             
ATOM   2031  HB2 PRO   140      -2.990 -16.228 -24.894  1.00  0.00             
ATOM   2032  HB3 PRO   140      -2.797 -14.635 -24.227  1.00  0.00             
ATOM   2033  CA  PRO   140      -2.061 -14.691 -26.293  1.00  0.00             
ATOM   2034  HA  PRO   140      -1.999 -15.408 -27.112  1.00  0.00             
ATOM   2035  C   PRO   140      -3.246 -13.734 -26.756  1.00  0.00             
ATOM   2036  O   PRO   140      -4.170 -14.200 -27.434  1.00  0.00             
ATOM   2037  N   HIE   141      -3.292 -12.519 -26.279  1.00  0.00             
ATOM   2038  H   HIE   141      -2.497 -12.174 -25.762  1.00  0.00             
ATOM   2039  CA  HIE   141      -4.390 -11.551 -26.623  1.00  0.00             
ATOM   2040  HA  HIE   141      -5.348 -12.071 -26.650  1.00  0.00             
ATOM   2041  CB  HIE   141      -4.588 -10.480 -25.490  1.00  0.00             
ATOM   2042  HB2 HIE   141      -5.395  -9.832 -25.832  1.00  0.00             
ATOM   2043  HB3 HIE   141      -3.600 -10.040 -25.354  1.00  0.00             
ATOM   2044  CG  HIE   141      -4.973 -11.042 -24.185  1.00  0.00             
ATOM   2045  ND1 HIE   141      -6.228 -10.765 -23.635  1.00  0.00             
ATOM   2046  CE1 HIE   141      -6.118 -11.242 -22.378  1.00  0.00             
ATOM   2047  HE1 HIE   141      -6.957 -11.377 -21.711  1.00  0.00             
ATOM   2048  NE2 HIE   141      -4.897 -11.688 -22.084  1.00  0.00             
ATOM   2049  HE2 HIE   141      -4.617 -12.149 -21.230  1.00  0.00             
ATOM   2050  CD2 HIE   141      -4.210 -11.725 -23.276  1.00  0.00             
ATOM   2051  HD2 HIE   141      -3.158 -11.937 -23.399  1.00  0.00             
ATOM   2052  C   HIE   141      -4.126 -10.949 -28.093  1.00  0.00             
ATOM   2053  O   HIE   141      -5.121 -10.639 -28.770  1.00  0.00             
ATOM   2054  N   ASP   142      -2.881 -10.785 -28.547  1.00  0.00             
ATOM   2055  H   ASP   142      -2.076 -11.022 -27.984  1.00  0.00             
ATOM   2056  CA  ASP   142      -2.576 -10.148 -29.837  1.00  0.00             
ATOM   2057  HA  ASP   142      -3.190 -10.784 -30.475  1.00  0.00             
ATOM   2058  CB  ASP   142      -2.859  -8.635 -29.875  1.00  0.00             
ATOM   2059  HB2 ASP   142      -2.283  -8.104 -29.118  1.00  0.00             
ATOM   2060  HB3 ASP   142      -3.889  -8.452 -29.572  1.00  0.00             
ATOM   2061  CG  ASP   142      -2.853  -8.006 -31.279  1.00  0.00             
ATOM   2062  OD1 ASP   142      -1.849  -8.179 -32.018  1.00  0.00             
ATOM   2063  OD2 ASP   142      -3.858  -7.379 -31.703  1.00  0.00             
ATOM   2064  C   ASP   142      -1.080 -10.350 -30.231  1.00  0.00             
ATOM   2065  O   ASP   142      -0.200  -9.907 -29.498  1.00  0.00             
ATOM   2066  N   HID   143      -0.814 -10.985 -31.338  1.00  0.00             
ATOM   2067  H   HID   143      -1.564 -11.129 -31.999  1.00  0.00             
ATOM   2068  CA  HID   143       0.448 -11.627 -31.715  1.00  0.00             
ATOM   2069  HA  HID   143       1.044 -11.910 -30.848  1.00  0.00             
ATOM   2070  CB  HID   143       0.106 -12.704 -32.748  1.00  0.00             
ATOM   2071  HB2 HID   143      -0.260 -12.264 -33.676  1.00  0.00             
ATOM   2072  HB3 HID   143       1.090 -13.104 -32.992  1.00  0.00             
ATOM   2073  CG  HID   143      -0.826 -13.821 -32.289  1.00  0.00             
ATOM   2074  ND1 HID   143      -0.587 -14.508 -31.146  1.00  0.00             
ATOM   2075  HD1 HID   143       0.184 -14.471 -30.495  1.00  0.00             
ATOM   2076  CE1 HID   143      -1.675 -15.209 -30.908  1.00  0.00             
ATOM   2077  HE1 HID   143      -1.661 -16.008 -30.182  1.00  0.00             
ATOM   2078  NE2 HID   143      -2.670 -14.919 -31.765  1.00  0.00             
ATOM   2079  CD2 HID   143      -2.149 -13.953 -32.687  1.00  0.00             
ATOM   2080  HD2 HID   143      -2.680 -13.453 -33.483  1.00  0.00             
ATOM   2081  C   HID   143       1.399 -10.496 -32.434  1.00  0.00             
ATOM   2082  O   HID   143       2.577 -10.714 -32.609  1.00  0.00             
ATOM   2083  N   SER   144       0.883  -9.257 -32.522  1.00  0.00             
ATOM   2084  H   SER   144      -0.064  -9.194 -32.177  1.00  0.00             
ATOM   2085  CA  SER   144       1.657  -8.052 -32.827  1.00  0.00             
ATOM   2086  HA  SER   144       2.526  -8.441 -33.358  1.00  0.00             
ATOM   2087  CB  SER   144       0.921  -7.101 -33.807  1.00  0.00             
ATOM   2088  HB2 SER   144       0.400  -7.630 -34.606  1.00  0.00             
ATOM   2089  HB3 SER   144       1.614  -6.395 -34.266  1.00  0.00             
ATOM   2090  OG  SER   144      -0.091  -6.425 -33.040  1.00  0.00             
ATOM   2091  HG  SER   144      -0.794  -7.068 -32.915  1.00  0.00             
ATOM   2092  C   SER   144       2.313  -7.435 -31.549  1.00  0.00             
ATOM   2093  O   SER   144       3.213  -6.559 -31.591  1.00  0.00             
ATOM   2094  N   ARG   145       1.825  -7.789 -30.328  1.00  0.00             
ATOM   2095  H   ARG   145       1.198  -8.578 -30.269  1.00  0.00             
ATOM   2096  CA  ARG   145       2.186  -7.303 -29.053  1.00  0.00             
ATOM   2097  HA  ARG   145       2.707  -6.370 -29.266  1.00  0.00             
ATOM   2098  CB  ARG   145       0.931  -6.973 -28.194  1.00  0.00             
ATOM   2099  HB2 ARG   145       1.343  -6.496 -27.304  1.00  0.00             
ATOM   2100  HB3 ARG   145       0.558  -7.938 -27.853  1.00  0.00             
ATOM   2101  CG  ARG   145      -0.220  -6.075 -28.724  1.00  0.00             
ATOM   2102  HG2 ARG   145      -0.875  -5.777 -27.905  1.00  0.00             
ATOM   2103  HG3 ARG   145      -0.780  -6.661 -29.453  1.00  0.00             
ATOM   2104  CD  ARG   145       0.276  -4.864 -29.453  1.00  0.00             
ATOM   2105  HD2 ARG   145       1.221  -4.521 -29.032  1.00  0.00             
ATOM   2106  HD3 ARG   145       0.535  -5.061 -30.493  1.00  0.00             
ATOM   2107  NE  ARG   145      -0.577  -3.665 -29.353  1.00  0.00             
ATOM   2108  HE  ARG   145      -1.406  -3.881 -28.818  1.00  0.00             
ATOM   2109  CZ  ARG   145      -0.263  -2.434 -29.750  1.00  0.00             
ATOM   2110  NH1 ARG   145       0.680  -2.260 -30.693  1.00  0.00             
ATOM   2111 HH11 ARG   145       0.927  -1.311 -30.930  1.00  0.00             
ATOM   2112 HH12 ARG   145       0.981  -3.088 -31.188  1.00  0.00             
ATOM   2113  NH2 ARG   145      -0.981  -1.430 -29.329  1.00  0.00             
ATOM   2114 HH21 ARG   145      -1.783  -1.681 -28.769  1.00  0.00             
ATOM   2115 HH22 ARG   145      -0.854  -0.525 -29.758  1.00  0.00             
ATOM   2116  C   ARG   145       3.156  -8.195 -28.252  1.00  0.00             
ATOM   2117  O   ARG   145       3.028  -9.411 -28.343  1.00  0.00             
ATOM   2118  N   SER   146       3.892  -7.563 -27.403  1.00  0.00             
ATOM   2119  H   SER   146       3.677  -6.581 -27.305  1.00  0.00             
ATOM   2120  CA  SER   146       4.760  -8.268 -26.495  1.00  0.00             
ATOM   2121  HA  SER   146       5.330  -9.001 -27.065  1.00  0.00             
ATOM   2122  CB  SER   146       5.771  -7.277 -25.912  1.00  0.00             
ATOM   2123  HB2 SER   146       5.348  -6.577 -25.192  1.00  0.00             
ATOM   2124  HB3 SER   146       6.186  -6.566 -26.627  1.00  0.00             
ATOM   2125  OG  SER   146       6.870  -8.055 -25.423  1.00  0.00             
ATOM   2126  HG  SER   146       7.279  -8.657 -26.049  1.00  0.00             
ATOM   2127  C   SER   146       3.896  -9.079 -25.474  1.00  0.00             
ATOM   2128  O   SER   146       2.919  -8.617 -24.902  1.00  0.00             
ATOM   2129  N   ALA   147       4.410 -10.224 -25.046  1.00  0.00             
ATOM   2130  H   ALA   147       5.184 -10.683 -25.505  1.00  0.00             
ATOM   2131  CA  ALA   147       3.933 -10.941 -23.888  1.00  0.00             
ATOM   2132  HA  ALA   147       2.846 -10.938 -23.810  1.00  0.00             
ATOM   2133  CB  ALA   147       4.422 -12.402 -24.091  1.00  0.00             
ATOM   2134  HB1 ALA   147       5.461 -12.467 -23.769  1.00  0.00             
ATOM   2135  HB2 ALA   147       4.416 -12.625 -25.158  1.00  0.00             
ATOM   2136  HB3 ALA   147       3.735 -13.051 -23.548  1.00  0.00             
ATOM   2137  C   ALA   147       4.262 -10.338 -22.540  1.00  0.00             
ATOM   2138  O   ALA   147       3.642 -10.629 -21.486  1.00  0.00             
ATOM   2139  N   GLY   148       5.189  -9.346 -22.561  1.00  0.00             
ATOM   2140  H   GLY   148       5.495  -9.109 -23.494  1.00  0.00             
ATOM   2141  CA  GLY   148       5.898  -8.721 -21.434  1.00  0.00             
ATOM   2142  HA2 GLY   148       5.321  -8.810 -20.514  1.00  0.00             
ATOM   2143  HA3 GLY   148       5.958  -7.665 -21.700  1.00  0.00             
ATOM   2144  C   GLY   148       7.309  -9.300 -21.336  1.00  0.00             
ATOM   2145  O   GLY   148       7.674 -10.236 -22.047  1.00  0.00             
ATOM   2146  N   GLY   149       7.965  -8.906 -20.269  1.00  0.00             
ATOM   2147  H   GLY   149       7.532  -8.165 -19.735  1.00  0.00             
ATOM   2148  CA  GLY   149       9.321  -9.506 -19.957  1.00  0.00             
ATOM   2149  HA2 GLY   149      10.043  -9.288 -20.743  1.00  0.00             
ATOM   2150  HA3 GLY   149       9.055 -10.556 -19.839  1.00  0.00             
ATOM   2151  C   GLY   149       9.830  -9.001 -18.627  1.00  0.00             
ATOM   2152  O   GLY   149       9.427  -7.990 -18.118  1.00  0.00             
ATOM   2153  N   SER   150      10.821  -9.761 -18.093  1.00  0.00             
ATOM   2154  H   SER   150      11.148  -9.425 -17.199  1.00  0.00             
ATOM   2155  CA  SER   150      11.553 -10.869 -18.742  1.00  0.00             
ATOM   2156  HA  SER   150      11.634 -10.539 -19.777  1.00  0.00             
ATOM   2157  CB  SER   150      12.990 -11.073 -18.190  1.00  0.00             
ATOM   2158  HB2 SER   150      13.642 -10.223 -18.393  1.00  0.00             
ATOM   2159  HB3 SER   150      13.317 -11.984 -18.691  1.00  0.00             
ATOM   2160  OG  SER   150      13.122 -11.277 -16.794  1.00  0.00             
ATOM   2161  HG  SER   150      12.835 -12.151 -16.516  1.00  0.00             
ATOM   2162  C   SER   150      10.849 -12.249 -18.714  1.00  0.00             
ATOM   2163  O   SER   150      11.097 -13.056 -19.578  1.00  0.00             
ATOM   2164  N   SER   151       9.875 -12.466 -17.860  1.00  0.00             
ATOM   2165  H   SER   151       9.608 -11.685 -17.278  1.00  0.00             
ATOM   2166  CA  SER   151       9.119 -13.766 -17.738  1.00  0.00             
ATOM   2167  HA  SER   151       9.781 -14.574 -18.051  1.00  0.00             
ATOM   2168  CB  SER   151       8.638 -14.024 -16.284  1.00  0.00             
ATOM   2169  HB2 SER   151       7.580 -13.772 -16.208  1.00  0.00             
ATOM   2170  HB3 SER   151       8.631 -15.074 -15.993  1.00  0.00             
ATOM   2171  OG  SER   151       9.389 -13.519 -15.223  1.00  0.00             
ATOM   2172  HG  SER   151       9.004 -12.686 -14.941  1.00  0.00             
ATOM   2173  C   SER   151       7.914 -13.778 -18.687  1.00  0.00             
ATOM   2174  O   SER   151       6.965 -14.458 -18.420  1.00  0.00             
ATOM   2175  N   GLY   152       7.904 -13.047 -19.874  1.00  0.00             
ATOM   2176  H   GLY   152       8.805 -12.642 -20.084  1.00  0.00             
ATOM   2177  CA  GLY   152       6.787 -13.201 -20.835  1.00  0.00             
ATOM   2178  HA2 GLY   152       7.069 -12.641 -21.726  1.00  0.00             
ATOM   2179  HA3 GLY   152       5.997 -12.605 -20.379  1.00  0.00             
ATOM   2180  C   GLY   152       6.237 -14.477 -21.333  1.00  0.00             
ATOM   2181  O   GLY   152       5.000 -14.627 -21.338  1.00  0.00             
ATOM   2182  N   GLY   153       7.145 -15.489 -21.566  1.00  0.00             
ATOM   2183  H   GLY   153       8.130 -15.293 -21.675  1.00  0.00             
ATOM   2184  CA  GLY   153       6.679 -16.840 -21.877  1.00  0.00             
ATOM   2185  HA2 GLY   153       7.522 -17.375 -22.314  1.00  0.00             
ATOM   2186  HA3 GLY   153       5.904 -16.785 -22.641  1.00  0.00             
ATOM   2187  C   GLY   153       6.096 -17.685 -20.733  1.00  0.00             
ATOM   2188  O   GLY   153       5.226 -18.496 -20.966  1.00  0.00             
ATOM   2189  N   ALA   154       6.557 -17.418 -19.466  1.00  0.00             
ATOM   2190  H   ALA   154       7.281 -16.724 -19.348  1.00  0.00             
ATOM   2191  CA  ALA   154       5.863 -17.921 -18.269  1.00  0.00             
ATOM   2192  HA  ALA   154       5.713 -18.995 -18.380  1.00  0.00             
ATOM   2193  CB  ALA   154       6.889 -17.685 -17.145  1.00  0.00             
ATOM   2194  HB1 ALA   154       7.156 -16.650 -16.933  1.00  0.00             
ATOM   2195  HB2 ALA   154       6.571 -18.022 -16.158  1.00  0.00             
ATOM   2196  HB3 ALA   154       7.801 -18.229 -17.388  1.00  0.00             
ATOM   2197  C   ALA   154       4.483 -17.372 -18.081  1.00  0.00             
ATOM   2198  O   ALA   154       3.542 -18.163 -17.921  1.00  0.00             
ATOM   2199  N   ALA   155       4.295 -16.043 -18.118  1.00  0.00             
ATOM   2200  H   ALA   155       5.027 -15.353 -18.202  1.00  0.00             
ATOM   2201  CA  ALA   155       2.887 -15.479 -18.066  1.00  0.00             
ATOM   2202  HA  ALA   155       2.479 -15.891 -17.143  1.00  0.00             
ATOM   2203  CB  ALA   155       2.895 -13.962 -17.815  1.00  0.00             
ATOM   2204  HB1 ALA   155       3.360 -13.503 -18.687  1.00  0.00             
ATOM   2205  HB2 ALA   155       1.867 -13.641 -17.650  1.00  0.00             
ATOM   2206  HB3 ALA   155       3.446 -13.613 -16.941  1.00  0.00             
ATOM   2207  C   ALA   155       1.883 -15.837 -19.153  1.00  0.00             
ATOM   2208  O   ALA   155       0.694 -16.141 -18.916  1.00  0.00             
ATOM   2209  N   ALA   156       2.386 -16.059 -20.400  1.00  0.00             
ATOM   2210  H   ALA   156       3.346 -15.757 -20.494  1.00  0.00             
ATOM   2211  CA  ALA   156       1.835 -16.657 -21.632  1.00  0.00             
ATOM   2212  HA  ALA   156       1.015 -15.981 -21.876  1.00  0.00             
ATOM   2213  CB  ALA   156       2.924 -16.462 -22.785  1.00  0.00             
ATOM   2214  HB1 ALA   156       2.988 -15.388 -22.960  1.00  0.00             
ATOM   2215  HB2 ALA   156       2.698 -16.983 -23.716  1.00  0.00             
ATOM   2216  HB3 ALA   156       3.770 -16.996 -22.351  1.00  0.00             
ATOM   2217  C   ALA   156       1.197 -18.025 -21.409  1.00  0.00             
ATOM   2218  O   ALA   156       0.108 -18.260 -21.802  1.00  0.00             
ATOM   2219  N   ALA   157       2.003 -18.958 -20.864  1.00  0.00             
ATOM   2220  H   ALA   157       2.884 -18.616 -20.508  1.00  0.00             
ATOM   2221  CA  ALA   157       1.581 -20.390 -20.572  1.00  0.00             
ATOM   2222  HA  ALA   157       1.210 -20.846 -21.490  1.00  0.00             
ATOM   2223  CB  ALA   157       2.707 -21.247 -20.061  1.00  0.00             
ATOM   2224  HB1 ALA   157       2.850 -20.844 -19.059  1.00  0.00             
ATOM   2225  HB2 ALA   157       2.670 -22.336 -20.029  1.00  0.00             
ATOM   2226  HB3 ALA   157       3.610 -20.817 -20.495  1.00  0.00             
ATOM   2227  C   ALA   157       0.394 -20.491 -19.570  1.00  0.00             
ATOM   2228  O   ALA   157      -0.241 -21.531 -19.589  1.00  0.00             
ATOM   2229  N   LEU   158       0.225 -19.411 -18.770  1.00  0.00             
ATOM   2230  H   LEU   158       0.994 -18.755 -18.780  1.00  0.00             
ATOM   2231  CA  LEU   158      -0.864 -19.179 -17.782  1.00  0.00             
ATOM   2232  HA  LEU   158      -1.155 -20.107 -17.290  1.00  0.00             
ATOM   2233  CB  LEU   158      -0.354 -18.298 -16.664  1.00  0.00             
ATOM   2234  HB2 LEU   158      -1.194 -17.906 -16.092  1.00  0.00             
ATOM   2235  HB3 LEU   158      -0.031 -17.348 -17.091  1.00  0.00             
ATOM   2236  CG  LEU   158       0.690 -18.847 -15.711  1.00  0.00             
ATOM   2237  HG  LEU   158       1.598 -19.082 -16.266  1.00  0.00             
ATOM   2238  CD1 LEU   158       1.041 -17.785 -14.716  1.00  0.00             
ATOM   2239 HD11 LEU   158       0.229 -17.424 -14.085  1.00  0.00             
ATOM   2240 HD12 LEU   158       1.562 -16.983 -15.238  1.00  0.00             
ATOM   2241 HD13 LEU   158       1.865 -18.267 -14.189  1.00  0.00             
ATOM   2242  CD2 LEU   158       0.216 -20.099 -14.997  1.00  0.00             
ATOM   2243 HD21 LEU   158      -0.675 -19.779 -14.455  1.00  0.00             
ATOM   2244 HD22 LEU   158       0.979 -20.503 -14.331  1.00  0.00             
ATOM   2245 HD23 LEU   158      -0.037 -20.920 -15.668  1.00  0.00             
ATOM   2246  C   LEU   158      -2.060 -18.631 -18.511  1.00  0.00             
ATOM   2247  O   LEU   158      -3.106 -19.294 -18.562  1.00  0.00             
ATOM   2248  N   ALA   159      -1.867 -17.487 -19.240  1.00  0.00             
ATOM   2249  H   ALA   159      -0.959 -17.048 -19.296  1.00  0.00             
ATOM   2250  CA  ALA   159      -2.921 -16.997 -20.045  1.00  0.00             
ATOM   2251  HA  ALA   159      -3.819 -16.853 -19.444  1.00  0.00             
ATOM   2252  CB  ALA   159      -2.444 -15.587 -20.507  1.00  0.00             
ATOM   2253  HB1 ALA   159      -2.475 -14.879 -19.679  1.00  0.00             
ATOM   2254  HB2 ALA   159      -3.223 -15.142 -21.126  1.00  0.00             
ATOM   2255  HB3 ALA   159      -1.497 -15.634 -21.043  1.00  0.00             
ATOM   2256  C   ALA   159      -3.526 -17.907 -21.135  1.00  0.00             
ATOM   2257  O   ALA   159      -4.728 -17.982 -21.338  1.00  0.00             
ATOM   2258  N   ALA   160      -2.730 -18.746 -21.837  1.00  0.00             
ATOM   2259  H   ALA   160      -1.729 -18.811 -21.723  1.00  0.00             
ATOM   2260  CA  ALA   160      -3.208 -19.653 -22.853  1.00  0.00             
ATOM   2261  HA  ALA   160      -3.961 -19.138 -23.451  1.00  0.00             
ATOM   2262  CB  ALA   160      -2.056 -20.024 -23.837  1.00  0.00             
ATOM   2263  HB1 ALA   160      -2.052 -21.075 -24.124  1.00  0.00             
ATOM   2264  HB2 ALA   160      -1.150 -19.850 -23.257  1.00  0.00             
ATOM   2265  HB3 ALA   160      -2.143 -19.415 -24.737  1.00  0.00             
ATOM   2266  C   ALA   160      -3.908 -20.889 -22.146  1.00  0.00             
ATOM   2267  O   ALA   160      -4.414 -21.748 -22.835  1.00  0.00             
ATOM   2268  N   GLY   161      -3.923 -21.029 -20.807  1.00  0.00             
ATOM   2269  H   GLY   161      -3.253 -20.424 -20.355  1.00  0.00             
ATOM   2270  CA  GLY   161      -4.553 -22.062 -19.995  1.00  0.00             
ATOM   2271  HA2 GLY   161      -4.684 -21.858 -18.932  1.00  0.00             
ATOM   2272  HA3 GLY   161      -5.501 -22.294 -20.481  1.00  0.00             
ATOM   2273  C   GLY   161      -3.762 -23.393 -19.929  1.00  0.00             
ATOM   2274  O   GLY   161      -4.301 -24.387 -19.416  1.00  0.00             
ATOM   2275  N   MET   162      -2.535 -23.398 -20.411  1.00  0.00             
ATOM   2276  H   MET   162      -2.285 -22.521 -20.845  1.00  0.00             
ATOM   2277  CA  MET   162      -1.853 -24.619 -20.750  1.00  0.00             
ATOM   2278  HA  MET   162      -2.459 -25.248 -21.402  1.00  0.00             
ATOM   2279  CB  MET   162      -0.573 -24.241 -21.567  1.00  0.00             
ATOM   2280  HB2 MET   162      -0.228 -25.151 -22.058  1.00  0.00             
ATOM   2281  HB3 MET   162       0.156 -23.695 -20.968  1.00  0.00             
ATOM   2282  CG  MET   162      -0.937 -23.256 -22.758  1.00  0.00             
ATOM   2283  HG2 MET   162      -2.004 -23.342 -22.965  1.00  0.00             
ATOM   2284  HG3 MET   162      -0.981 -22.196 -22.507  1.00  0.00             
ATOM   2285  SD  MET   162       0.127 -23.457 -24.277  1.00  0.00             
ATOM   2286  CE  MET   162       1.673 -22.878 -23.654  1.00  0.00             
ATOM   2287  HE1 MET   162       2.407 -23.403 -24.266  1.00  0.00             
ATOM   2288  HE2 MET   162       1.957 -21.826 -23.672  1.00  0.00             
ATOM   2289  HE3 MET   162       1.792 -23.273 -22.646  1.00  0.00             
ATOM   2290  C   MET   162      -1.625 -25.388 -19.469  1.00  0.00             
ATOM   2291  O   MET   162      -2.025 -26.511 -19.369  1.00  0.00             
ATOM   2292  N   VAL   163      -1.036 -24.711 -18.423  1.00  0.00             
ATOM   2293  H   VAL   163      -0.973 -23.707 -18.520  1.00  0.00             
ATOM   2294  CA  VAL   163      -0.915 -25.207 -17.037  1.00  0.00             
ATOM   2295  HA  VAL   163      -1.445 -26.155 -16.945  1.00  0.00             
ATOM   2296  CB  VAL   163       0.611 -25.340 -16.846  1.00  0.00             
ATOM   2297  HB  VAL   163       0.746 -25.706 -15.829  1.00  0.00             
ATOM   2298  CG1 VAL   163       1.176 -26.357 -17.886  1.00  0.00             
ATOM   2299 HG11 VAL   163       0.670 -27.315 -17.763  1.00  0.00             
ATOM   2300 HG12 VAL   163       1.043 -26.061 -18.926  1.00  0.00             
ATOM   2301 HG13 VAL   163       2.253 -26.402 -17.725  1.00  0.00             
ATOM   2302  CG2 VAL   163       1.378 -24.014 -16.985  1.00  0.00             
ATOM   2303 HG21 VAL   163       0.834 -23.223 -16.467  1.00  0.00             
ATOM   2304 HG22 VAL   163       2.315 -24.173 -16.451  1.00  0.00             
ATOM   2305 HG23 VAL   163       1.524 -23.787 -18.041  1.00  0.00             
ATOM   2306  C   VAL   163      -1.530 -24.269 -15.972  1.00  0.00             
ATOM   2307  O   VAL   163      -1.819 -23.157 -16.416  1.00  0.00             
ATOM   2308  N   PRO   164      -1.640 -24.597 -14.688  1.00  0.00             
ATOM   2309  CD  PRO   164      -1.725 -25.984 -14.090  1.00  0.00             
ATOM   2310  HD2 PRO   164      -0.709 -26.217 -13.774  1.00  0.00             
ATOM   2311  HD3 PRO   164      -2.127 -26.768 -14.731  1.00  0.00             
ATOM   2312  CG  PRO   164      -2.703 -25.878 -12.924  1.00  0.00             
ATOM   2313  HG2 PRO   164      -2.182 -25.984 -11.973  1.00  0.00             
ATOM   2314  HG3 PRO   164      -3.504 -26.618 -12.898  1.00  0.00             
ATOM   2315  CB  PRO   164      -3.271 -24.459 -13.074  1.00  0.00             
ATOM   2316  HB2 PRO   164      -3.639 -24.012 -12.150  1.00  0.00             
ATOM   2317  HB3 PRO   164      -4.131 -24.471 -13.744  1.00  0.00             
ATOM   2318  CA  PRO   164      -2.210 -23.655 -13.716  1.00  0.00             
ATOM   2319  HA  PRO   164      -2.682 -22.847 -14.276  1.00  0.00             
ATOM   2320  C   PRO   164      -1.170 -22.930 -12.817  1.00  0.00             
ATOM   2321  O   PRO   164      -1.581 -22.033 -12.093  1.00  0.00             
ATOM   2322  N   LEU   165       0.146 -23.230 -12.949  1.00  0.00             
ATOM   2323  H   LEU   165       0.452 -23.978 -13.555  1.00  0.00             
ATOM   2324  CA  LEU   165       1.181 -22.673 -12.085  1.00  0.00             
ATOM   2325  HA  LEU   165       0.847 -21.653 -11.896  1.00  0.00             
ATOM   2326  CB  LEU   165       1.165 -23.328 -10.617  1.00  0.00             
ATOM   2327  HB2 LEU   165       1.711 -22.658  -9.953  1.00  0.00             
ATOM   2328  HB3 LEU   165       0.145 -23.320 -10.234  1.00  0.00             
ATOM   2329  CG  LEU   165       1.738 -24.727 -10.522  1.00  0.00             
ATOM   2330  HG  LEU   165       2.761 -24.616 -10.881  1.00  0.00             
ATOM   2331  CD1 LEU   165       1.766 -25.154  -9.046  1.00  0.00             
ATOM   2332 HD11 LEU   165       2.351 -26.047  -8.824  1.00  0.00             
ATOM   2333 HD12 LEU   165       0.790 -25.372  -8.612  1.00  0.00             
ATOM   2334 HD13 LEU   165       2.152 -24.287  -8.511  1.00  0.00             
ATOM   2335  CD2 LEU   165       0.984 -25.848 -11.192  1.00  0.00             
ATOM   2336 HD21 LEU   165       1.569 -26.739 -10.965  1.00  0.00             
ATOM   2337 HD22 LEU   165       1.043 -25.732 -12.275  1.00  0.00             
ATOM   2338 HD23 LEU   165      -0.048 -26.011 -10.884  1.00  0.00             
ATOM   2339  C   LEU   165       2.573 -22.687 -12.770  1.00  0.00             
ATOM   2340  O   LEU   165       2.742 -23.491 -13.652  1.00  0.00             
ATOM   2341  N   GLU   166       3.557 -21.844 -12.347  1.00  0.00             
ATOM   2342  H   GLU   166       3.401 -21.160 -11.621  1.00  0.00             
ATOM   2343  CA  GLU   166       4.751 -21.304 -13.083  1.00  0.00             
ATOM   2344  HA  GLU   166       5.406 -22.122 -13.384  1.00  0.00             
ATOM   2345  CB  GLU   166       4.381 -20.435 -14.242  1.00  0.00             
ATOM   2346  HB2 GLU   166       3.362 -20.109 -14.032  1.00  0.00             
ATOM   2347  HB3 GLU   166       4.984 -19.527 -14.221  1.00  0.00             
ATOM   2348  CG  GLU   166       4.455 -21.118 -15.659  1.00  0.00             
ATOM   2349  HG2 GLU   166       4.038 -22.125 -15.663  1.00  0.00             
ATOM   2350  HG3 GLU   166       3.905 -20.523 -16.389  1.00  0.00             
ATOM   2351  CD  GLU   166       5.973 -21.191 -16.103  1.00  0.00             
ATOM   2352  OE1 GLU   166       6.204 -21.840 -17.148  1.00  0.00             
ATOM   2353  OE2 GLU   166       6.800 -20.573 -15.407  1.00  0.00             
ATOM   2354  C   GLU   166       5.647 -20.570 -12.142  1.00  0.00             
ATOM   2355  O   GLU   166       5.330 -20.452 -10.979  1.00  0.00             
ATOM   2356  N   TYR   167       6.819 -20.167 -12.597  1.00  0.00             
ATOM   2357  H   TYR   167       7.060 -20.363 -13.558  1.00  0.00             
ATOM   2358  CA  TYR   167       7.745 -19.356 -11.796  1.00  0.00             
ATOM   2359  HA  TYR   167       7.159 -18.699 -11.153  1.00  0.00             
ATOM   2360  CB  TYR   167       8.590 -20.357 -10.975  1.00  0.00             
ATOM   2361  HB2 TYR   167       8.233 -21.358 -11.221  1.00  0.00             
ATOM   2362  HB3 TYR   167       9.605 -20.241 -11.354  1.00  0.00             
ATOM   2363  CG  TYR   167       8.585 -20.178  -9.497  1.00  0.00             
ATOM   2364  CD1 TYR   167       9.431 -19.108  -8.991  1.00  0.00             
ATOM   2365  HD1 TYR   167       9.918 -18.526  -9.759  1.00  0.00             
ATOM   2366  CE1 TYR   167       9.558 -18.802  -7.654  1.00  0.00             
ATOM   2367  HE1 TYR   167      10.174 -18.034  -7.211  1.00  0.00             
ATOM   2368  CZ  TYR   167       8.786 -19.535  -6.773  1.00  0.00             
ATOM   2369  OH  TYR   167       8.776 -19.062  -5.553  1.00  0.00             
ATOM   2370  HH  TYR   167       8.300 -19.621  -4.935  1.00  0.00             
ATOM   2371  CE2 TYR   167       8.009 -20.631  -7.266  1.00  0.00             
ATOM   2372  HE2 TYR   167       7.521 -21.231  -6.512  1.00  0.00             
ATOM   2373  CD2 TYR   167       7.823 -20.964  -8.583  1.00  0.00             
ATOM   2374  HD2 TYR   167       7.230 -21.799  -8.925  1.00  0.00             
ATOM   2375  C   TYR   167       8.624 -18.465 -12.557  1.00  0.00             
ATOM   2376  O   TYR   167       9.272 -18.884 -13.548  1.00  0.00             
ATOM   2377  N   GLY   168       8.721 -17.169 -12.190  1.00  0.00             
ATOM   2378  H   GLY   168       8.260 -16.809 -11.367  1.00  0.00             
ATOM   2379  CA  GLY   168       9.642 -16.220 -12.818  1.00  0.00             
ATOM   2380  HA2 GLY   168       8.987 -15.404 -13.125  1.00  0.00             
ATOM   2381  HA3 GLY   168      10.122 -16.643 -13.701  1.00  0.00             
ATOM   2382  C   GLY   168      10.717 -15.604 -11.974  1.00  0.00             
ATOM   2383  O   GLY   168      10.973 -16.165 -10.896  1.00  0.00             
ATOM   2384  N   SER   169      11.181 -14.377 -12.307  1.00  0.00             
ATOM   2385  H   SER   169      11.086 -13.956 -13.220  1.00  0.00             
ATOM   2386  CA  SER   169      11.975 -13.538 -11.439  1.00  0.00             
ATOM   2387  HA  SER   169      11.660 -13.605 -10.398  1.00  0.00             
ATOM   2388  CB  SER   169      13.449 -13.986 -11.510  1.00  0.00             
ATOM   2389  HB2 SER   169      13.991 -13.321 -10.837  1.00  0.00             
ATOM   2390  HB3 SER   169      13.436 -15.011 -11.139  1.00  0.00             
ATOM   2391  OG  SER   169      14.124 -14.103 -12.738  1.00  0.00             
ATOM   2392  HG  SER   169      14.911 -14.638 -12.613  1.00  0.00             
ATOM   2393  C   SER   169      11.848 -12.055 -11.711  1.00  0.00             
ATOM   2394  O   SER   169      11.610 -11.639 -12.821  1.00  0.00             
ATOM   2395  N   ASP   170      12.188 -11.166 -10.727  1.00  0.00             
ATOM   2396  H   ASP   170      12.278 -11.521  -9.785  1.00  0.00             
ATOM   2397  CA  ASP   170      12.067  -9.730 -10.773  1.00  0.00             
ATOM   2398  HA  ASP   170      12.005  -9.461 -11.827  1.00  0.00             
ATOM   2399  CB  ASP   170      10.670  -9.424 -10.165  1.00  0.00             
ATOM   2400  HB2 ASP   170       9.961 -10.159 -10.544  1.00  0.00             
ATOM   2401  HB3 ASP   170      10.641  -9.478  -9.077  1.00  0.00             
ATOM   2402  CG  ASP   170      10.111  -8.080 -10.563  1.00  0.00             
ATOM   2403  OD1 ASP   170      10.748  -7.009 -10.518  1.00  0.00             
ATOM   2404  OD2 ASP   170       8.921  -8.047 -10.964  1.00  0.00             
ATOM   2405  C   ASP   170      13.231  -8.993 -10.046  1.00  0.00             
ATOM   2406  O   ASP   170      13.964  -9.613  -9.228  1.00  0.00             
ATOM   2407  N   ILE   171      13.471  -7.751 -10.415  1.00  0.00             
ATOM   2408  H   ILE   171      12.769  -7.398 -11.050  1.00  0.00             
ATOM   2409  CA  ILE   171      14.418  -6.711  -9.900  1.00  0.00             
ATOM   2410  HA  ILE   171      14.170  -6.392  -8.887  1.00  0.00             
ATOM   2411  CB  ILE   171      15.900  -7.165  -9.895  1.00  0.00             
ATOM   2412  HB  ILE   171      15.958  -8.022  -9.224  1.00  0.00             
ATOM   2413  CG2 ILE   171      16.456  -7.558 -11.292  1.00  0.00             
ATOM   2414 HG21 ILE   171      15.735  -8.329 -11.565  1.00  0.00             
ATOM   2415 HG22 ILE   171      17.482  -7.900 -11.160  1.00  0.00             
ATOM   2416 HG23 ILE   171      16.391  -6.702 -11.964  1.00  0.00             
ATOM   2417  CG1 ILE   171      16.745  -6.045  -9.199  1.00  0.00             
ATOM   2418 HG12 ILE   171      16.297  -5.746  -8.252  1.00  0.00             
ATOM   2419 HG13 ILE   171      17.660  -6.618  -9.040  1.00  0.00             
ATOM   2420  CD1 ILE   171      17.210  -4.824 -10.000  1.00  0.00             
ATOM   2421 HD11 ILE   171      17.805  -4.151  -9.383  1.00  0.00             
ATOM   2422 HD12 ILE   171      16.291  -4.317 -10.296  1.00  0.00             
ATOM   2423 HD13 ILE   171      17.809  -5.326 -10.760  1.00  0.00             
ATOM   2424  C   ILE   171      14.020  -5.452 -10.662  1.00  0.00             
ATOM   2425  O   ILE   171      13.717  -4.414 -10.121  1.00  0.00             
ATOM   2426  N   GLY   172      14.023  -5.612 -11.973  1.00  0.00             
ATOM   2427  H   GLY   172      14.396  -6.474 -12.344  1.00  0.00             
ATOM   2428  CA  GLY   172      13.620  -4.655 -13.033  1.00  0.00             
ATOM   2429  HA2 GLY   172      13.818  -3.639 -12.687  1.00  0.00             
ATOM   2430  HA3 GLY   172      14.201  -4.937 -13.910  1.00  0.00             
ATOM   2431  C   GLY   172      12.184  -4.693 -13.547  1.00  0.00             
ATOM   2432  O   GLY   172      11.906  -4.331 -14.693  1.00  0.00             
ATOM   2433  N   GLY   173      11.249  -5.266 -12.837  1.00  0.00             
ATOM   2434  H   GLY   173      11.625  -5.656 -11.985  1.00  0.00             
ATOM   2435  CA  GLY   173       9.782  -5.388 -13.083  1.00  0.00             
ATOM   2436  HA2 GLY   173       9.289  -5.281 -12.117  1.00  0.00             
ATOM   2437  HA3 GLY   173       9.556  -4.591 -13.791  1.00  0.00             
ATOM   2438  C   GLY   173       9.425  -6.811 -13.678  1.00  0.00             
ATOM   2439  O   GLY   173       8.274  -7.077 -14.009  1.00  0.00             
ATOM   2440  N   SER   174      10.383  -7.740 -13.844  1.00  0.00             
ATOM   2441  H   SER   174      11.319  -7.492 -13.556  1.00  0.00             
ATOM   2442  CA  SER   174      10.334  -8.923 -14.685  1.00  0.00             
ATOM   2443  HA  SER   174      10.126  -8.530 -15.680  1.00  0.00             
ATOM   2444  CB  SER   174      11.663  -9.577 -14.808  1.00  0.00             
ATOM   2445  HB2 SER   174      12.140  -9.620 -13.829  1.00  0.00             
ATOM   2446  HB3 SER   174      11.580 -10.606 -15.156  1.00  0.00             
ATOM   2447  OG  SER   174      12.610  -8.888 -15.604  1.00  0.00             
ATOM   2448  HG  SER   174      12.978  -9.561 -16.181  1.00  0.00             
ATOM   2449  C   SER   174       9.203  -9.997 -14.400  1.00  0.00             
ATOM   2450  O   SER   174       8.864 -10.737 -15.373  1.00  0.00             
ATOM   2451  N   ILE   175       8.530  -9.981 -13.239  1.00  0.00             
ATOM   2452  H   ILE   175       8.739  -9.252 -12.572  1.00  0.00             
ATOM   2453  CA  ILE   175       7.239 -10.749 -13.129  1.00  0.00             
ATOM   2454  HA  ILE   175       7.286 -11.526 -13.892  1.00  0.00             
ATOM   2455  CB  ILE   175       7.085 -11.374 -11.719  1.00  0.00             
ATOM   2456  HB  ILE   175       7.628 -10.686 -11.071  1.00  0.00             
ATOM   2457  CG2 ILE   175       5.664 -11.584 -11.187  1.00  0.00             
ATOM   2458 HG21 ILE   175       5.183 -12.423 -11.691  1.00  0.00             
ATOM   2459 HG22 ILE   175       5.100 -10.662 -11.331  1.00  0.00             
ATOM   2460 HG23 ILE   175       5.873 -11.856 -10.153  1.00  0.00             
ATOM   2461  CG1 ILE   175       7.912 -12.702 -11.685  1.00  0.00             
ATOM   2462 HG12 ILE   175       7.508 -13.515 -12.287  1.00  0.00             
ATOM   2463 HG13 ILE   175       8.930 -12.466 -11.995  1.00  0.00             
ATOM   2464  CD1 ILE   175       7.964 -13.385 -10.343  1.00  0.00             
ATOM   2465 HD11 ILE   175       8.286 -12.631  -9.624  1.00  0.00             
ATOM   2466 HD12 ILE   175       8.708 -14.178 -10.410  1.00  0.00             
ATOM   2467 HD13 ILE   175       6.967 -13.755 -10.107  1.00  0.00             
ATOM   2468  C   ILE   175       6.058  -9.829 -13.469  1.00  0.00             
ATOM   2469  O   ILE   175       5.057 -10.272 -14.032  1.00  0.00             
ATOM   2470  N   ARG   176       6.129  -8.640 -13.034  1.00  0.00             
ATOM   2471  H   ARG   176       7.030  -8.337 -12.693  1.00  0.00             
ATOM   2472  CA  ARG   176       4.986  -7.760 -12.954  1.00  0.00             
ATOM   2473  HA  ARG   176       4.136  -8.373 -12.653  1.00  0.00             
ATOM   2474  CB  ARG   176       5.400  -6.621 -11.948  1.00  0.00             
ATOM   2475  HB2 ARG   176       4.597  -5.888 -11.879  1.00  0.00             
ATOM   2476  HB3 ARG   176       6.364  -6.234 -12.279  1.00  0.00             
ATOM   2477  CG  ARG   176       5.611  -7.140 -10.549  1.00  0.00             
ATOM   2478  HG2 ARG   176       4.640  -7.477 -10.189  1.00  0.00             
ATOM   2479  HG3 ARG   176       6.388  -7.904 -10.533  1.00  0.00             
ATOM   2480  CD  ARG   176       5.962  -5.937  -9.641  1.00  0.00             
ATOM   2481  HD2 ARG   176       5.685  -6.113  -8.602  1.00  0.00             
ATOM   2482  HD3 ARG   176       5.546  -5.015 -10.047  1.00  0.00             
ATOM   2483  NE  ARG   176       7.426  -5.707  -9.755  1.00  0.00             
ATOM   2484  HE  ARG   176       8.051  -6.418 -10.106  1.00  0.00             
ATOM   2485  CZ  ARG   176       7.980  -4.650  -9.167  1.00  0.00             
ATOM   2486  NH1 ARG   176       7.238  -3.665  -8.556  1.00  0.00             
ATOM   2487 HH11 ARG   176       6.233  -3.582  -8.609  1.00  0.00             
ATOM   2488 HH12 ARG   176       7.796  -2.901  -8.202  1.00  0.00             
ATOM   2489  NH2 ARG   176       9.316  -4.581  -9.158  1.00  0.00             
ATOM   2490 HH21 ARG   176       9.776  -3.802  -8.709  1.00  0.00             
ATOM   2491 HH22 ARG   176       9.844  -5.294  -9.641  1.00  0.00             
ATOM   2492  C   ARG   176       4.539  -7.159 -14.284  1.00  0.00             
ATOM   2493  O   ARG   176       3.355  -7.097 -14.600  1.00  0.00             
ATOM   2494  N   VAL   177       5.500  -6.717 -15.060  1.00  0.00             
ATOM   2495  H   VAL   177       6.469  -6.852 -14.811  1.00  0.00             
ATOM   2496  CA  VAL   177       5.291  -6.192 -16.434  1.00  0.00             
ATOM   2497  HA  VAL   177       4.645  -5.314 -16.428  1.00  0.00             
ATOM   2498  CB  VAL   177       6.626  -5.686 -17.050  1.00  0.00             
ATOM   2499  HB  VAL   177       7.305  -6.532 -16.946  1.00  0.00             
ATOM   2500  CG1 VAL   177       6.586  -5.275 -18.514  1.00  0.00             
ATOM   2501 HG11 VAL   177       5.980  -4.369 -18.525  1.00  0.00             
ATOM   2502 HG12 VAL   177       7.548  -5.051 -18.975  1.00  0.00             
ATOM   2503 HG13 VAL   177       6.281  -6.102 -19.156  1.00  0.00             
ATOM   2504  CG2 VAL   177       7.212  -4.557 -16.236  1.00  0.00             
ATOM   2505 HG21 VAL   177       8.245  -4.449 -16.565  1.00  0.00             
ATOM   2506 HG22 VAL   177       7.210  -4.870 -15.192  1.00  0.00             
ATOM   2507 HG23 VAL   177       6.680  -3.607 -16.295  1.00  0.00             
ATOM   2508  C   VAL   177       4.491  -7.171 -17.287  1.00  0.00             
ATOM   2509  O   VAL   177       3.401  -6.883 -17.719  1.00  0.00             
ATOM   2510  N   PRO   178       4.985  -8.502 -17.476  1.00  0.00             
ATOM   2511  CD  PRO   178       6.262  -9.043 -17.158  1.00  0.00             
ATOM   2512  HD2 PRO   178       6.557  -8.817 -16.134  1.00  0.00             
ATOM   2513  HD3 PRO   178       7.086  -8.657 -17.758  1.00  0.00             
ATOM   2514  CG  PRO   178       6.145 -10.589 -17.287  1.00  0.00             
ATOM   2515  HG2 PRO   178       5.829 -11.053 -16.353  1.00  0.00             
ATOM   2516  HG3 PRO   178       7.118 -10.989 -17.573  1.00  0.00             
ATOM   2517  CB  PRO   178       5.092 -10.709 -18.400  1.00  0.00             
ATOM   2518  HB2 PRO   178       4.530 -11.623 -18.207  1.00  0.00             
ATOM   2519  HB3 PRO   178       5.581 -10.661 -19.373  1.00  0.00             
ATOM   2520  CA  PRO   178       4.199  -9.474 -18.125  1.00  0.00             
ATOM   2521  HA  PRO   178       3.907  -9.047 -19.085  1.00  0.00             
ATOM   2522  C   PRO   178       2.890  -9.898 -17.535  1.00  0.00             
ATOM   2523  O   PRO   178       1.977 -10.152 -18.341  1.00  0.00             
ATOM   2524  N   ALA   179       2.797 -10.039 -16.230  1.00  0.00             
ATOM   2525  H   ALA   179       3.651 -10.105 -15.695  1.00  0.00             
ATOM   2526  CA  ALA   179       1.552 -10.331 -15.569  1.00  0.00             
ATOM   2527  HA  ALA   179       1.225 -11.338 -15.827  1.00  0.00             
ATOM   2528  CB  ALA   179       1.751 -10.305 -13.985  1.00  0.00             
ATOM   2529  HB1 ALA   179       2.329  -9.416 -13.733  1.00  0.00             
ATOM   2530  HB2 ALA   179       2.359 -11.158 -13.684  1.00  0.00             
ATOM   2531  HB3 ALA   179       0.764 -10.399 -13.531  1.00  0.00             
ATOM   2532  C   ALA   179       0.472  -9.390 -16.090  1.00  0.00             
ATOM   2533  O   ALA   179      -0.584  -9.938 -16.460  1.00  0.00             
ATOM   2534  N   HID   180       0.673  -8.115 -16.336  1.00  0.00             
ATOM   2535  H   HID   180       1.587  -7.710 -16.190  1.00  0.00             
ATOM   2536  CA  HID   180      -0.316  -7.199 -16.842  1.00  0.00             
ATOM   2537  HA  HID   180      -1.239  -7.441 -16.314  1.00  0.00             
ATOM   2538  CB  HID   180       0.184  -5.811 -16.434  1.00  0.00             
ATOM   2539  HB2 HID   180       0.569  -5.713 -15.419  1.00  0.00             
ATOM   2540  HB3 HID   180       1.027  -5.504 -17.054  1.00  0.00             
ATOM   2541  CG  HID   180      -0.838  -4.670 -16.683  1.00  0.00             
ATOM   2542  ND1 HID   180      -1.147  -4.170 -17.956  1.00  0.00             
ATOM   2543  HD1 HID   180      -1.030  -4.791 -18.744  1.00  0.00             
ATOM   2544  CE1 HID   180      -1.857  -3.032 -17.861  1.00  0.00             
ATOM   2545  HE1 HID   180      -2.222  -2.416 -18.669  1.00  0.00             
ATOM   2546  NE2 HID   180      -1.993  -2.742 -16.552  1.00  0.00             
ATOM   2547  CD2 HID   180      -1.275  -3.761 -15.825  1.00  0.00             
ATOM   2548  HD2 HID   180      -0.997  -3.741 -14.782  1.00  0.00             
ATOM   2549  C   HID   180      -0.586  -7.172 -18.318  1.00  0.00             
ATOM   2550  O   HID   180      -1.630  -6.732 -18.776  1.00  0.00             
ATOM   2551  N   PHE   181       0.346  -7.716 -19.124  1.00  0.00             
ATOM   2552  H   PHE   181       1.249  -7.954 -18.740  1.00  0.00             
ATOM   2553  CA  PHE   181       0.219  -7.893 -20.594  1.00  0.00             
ATOM   2554  HA  PHE   181      -0.384  -7.081 -21.000  1.00  0.00             
ATOM   2555  CB  PHE   181       1.647  -7.902 -21.292  1.00  0.00             
ATOM   2556  HB2 PHE   181       1.424  -8.255 -22.299  1.00  0.00             
ATOM   2557  HB3 PHE   181       2.258  -8.611 -20.733  1.00  0.00             
ATOM   2558  CG  PHE   181       2.303  -6.546 -21.484  1.00  0.00             
ATOM   2559  CD1 PHE   181       1.771  -5.412 -20.879  1.00  0.00             
ATOM   2560  HD1 PHE   181       0.927  -5.473 -20.208  1.00  0.00             
ATOM   2561  CE1 PHE   181       2.414  -4.173 -21.172  1.00  0.00             
ATOM   2562  HE1 PHE   181       2.109  -3.252 -20.697  1.00  0.00             
ATOM   2563  CZ  PHE   181       3.609  -4.124 -21.921  1.00  0.00             
ATOM   2564  HZ  PHE   181       4.107  -3.194 -22.150  1.00  0.00             
ATOM   2565  CE2 PHE   181       4.076  -5.252 -22.544  1.00  0.00             
ATOM   2566  HE2 PHE   181       4.978  -5.172 -23.131  1.00  0.00             
ATOM   2567  CD2 PHE   181       3.434  -6.457 -22.370  1.00  0.00             
ATOM   2568  HD2 PHE   181       3.686  -7.359 -22.909  1.00  0.00             
ATOM   2569  C   PHE   181      -0.527  -9.241 -20.946  1.00  0.00             
ATOM   2570  O   PHE   181      -1.280  -9.324 -21.911  1.00  0.00             
ATOM   2571  N   CYS   182      -0.495 -10.263 -20.036  1.00  0.00             
ATOM   2572  H   CYS   182       0.268 -10.213 -19.377  1.00  0.00             
ATOM   2573  CA  CYS   182      -1.186 -11.518 -20.119  1.00  0.00             
ATOM   2574  HA  CYS   182      -1.616 -11.640 -21.114  1.00  0.00             
ATOM   2575  CB  CYS   182      -0.232 -12.658 -19.821  1.00  0.00             
ATOM   2576  HB2 CYS   182       0.167 -12.458 -18.826  1.00  0.00             
ATOM   2577  HB3 CYS   182      -0.781 -13.578 -20.022  1.00  0.00             
ATOM   2578  SG  CYS   182       1.033 -12.678 -21.067  1.00  0.00             
ATOM   2579  HG  CYS   182       1.658 -11.545 -20.733  1.00  0.00             
ATOM   2580  C   CYS   182      -2.526 -11.561 -19.232  1.00  0.00             
ATOM   2581  O   CYS   182      -3.302 -12.450 -19.496  1.00  0.00             
ATOM   2582  N   GLY   183      -2.694 -10.725 -18.246  1.00  0.00             
ATOM   2583  H   GLY   183      -2.247  -9.819 -18.234  1.00  0.00             
ATOM   2584  CA  GLY   183      -3.895 -10.724 -17.344  1.00  0.00             
ATOM   2585  HA2 GLY   183      -4.881 -10.931 -17.760  1.00  0.00             
ATOM   2586  HA3 GLY   183      -3.947  -9.714 -16.938  1.00  0.00             
ATOM   2587  C   GLY   183      -3.831 -11.696 -16.110  1.00  0.00             
ATOM   2588  O   GLY   183      -4.894 -12.064 -15.617  1.00  0.00             
ATOM   2589  N   VAL   184      -2.612 -12.028 -15.712  1.00  0.00             
ATOM   2590  H   VAL   184      -1.850 -11.672 -16.271  1.00  0.00             
ATOM   2591  CA  VAL   184      -2.479 -13.119 -14.794  1.00  0.00             
ATOM   2592  HA  VAL   184      -3.492 -13.446 -14.561  1.00  0.00             
ATOM   2593  CB  VAL   184      -1.777 -14.372 -15.472  1.00  0.00             
ATOM   2594  HB  VAL   184      -1.552 -15.032 -14.634  1.00  0.00             
ATOM   2595  CG1 VAL   184      -2.728 -15.030 -16.562  1.00  0.00             
ATOM   2596 HG11 VAL   184      -3.166 -14.353 -17.296  1.00  0.00             
ATOM   2597 HG12 VAL   184      -3.547 -15.532 -16.048  1.00  0.00             
ATOM   2598 HG13 VAL   184      -2.132 -15.808 -17.039  1.00  0.00             
ATOM   2599  CG2 VAL   184      -0.412 -13.847 -15.966  1.00  0.00             
ATOM   2600 HG21 VAL   184       0.059 -13.138 -15.285  1.00  0.00             
ATOM   2601 HG22 VAL   184       0.261 -14.694 -16.098  1.00  0.00             
ATOM   2602 HG23 VAL   184      -0.564 -13.321 -16.909  1.00  0.00             
ATOM   2603  C   VAL   184      -1.859 -12.705 -13.422  1.00  0.00             
ATOM   2604  O   VAL   184      -1.266 -11.653 -13.256  1.00  0.00             
ATOM   2605  N   TRP   185      -2.062 -13.560 -12.449  1.00  0.00             
ATOM   2606  H   TRP   185      -2.534 -14.428 -12.659  1.00  0.00             
ATOM   2607  CA  TRP   185      -1.618 -13.352 -11.061  1.00  0.00             
ATOM   2608  HA  TRP   185      -1.758 -12.305 -10.793  1.00  0.00             
ATOM   2609  CB  TRP   185      -2.483 -14.157 -10.032  1.00  0.00             
ATOM   2610  HB2 TRP   185      -2.451 -15.207 -10.323  1.00  0.00             
ATOM   2611  HB3 TRP   185      -2.033 -14.247  -9.044  1.00  0.00             
ATOM   2612  CG  TRP   185      -3.953 -13.875  -9.939  1.00  0.00             
ATOM   2613  CD1 TRP   185      -4.980 -14.461 -10.660  1.00  0.00             
ATOM   2614  HD1 TRP   185      -4.780 -15.217 -11.405  1.00  0.00             
ATOM   2615  NE1 TRP   185      -6.197 -13.932 -10.217  1.00  0.00             
ATOM   2616  HE1 TRP   185      -7.060 -14.336 -10.551  1.00  0.00             
ATOM   2617  CE2 TRP   185      -6.010 -13.158  -9.085  1.00  0.00             
ATOM   2618  CZ2 TRP   185      -6.941 -12.570  -8.218  1.00  0.00             
ATOM   2619  HZ2 TRP   185      -8.009 -12.678  -8.335  1.00  0.00             
ATOM   2620  CH2 TRP   185      -6.476 -11.784  -7.150  1.00  0.00             
ATOM   2621  HH2 TRP   185      -7.271 -11.393  -6.532  1.00  0.00             
ATOM   2622  CZ3 TRP   185      -5.088 -11.680  -6.850  1.00  0.00             
ATOM   2623  HZ3 TRP   185      -4.740 -10.956  -6.128  1.00  0.00             
ATOM   2624  CE3 TRP   185      -4.135 -12.229  -7.774  1.00  0.00             
ATOM   2625  HE3 TRP   185      -3.073 -12.101  -7.625  1.00  0.00             
ATOM   2626  CD2 TRP   185      -4.625 -13.039  -8.887  1.00  0.00             
ATOM   2627  C   TRP   185      -0.129 -13.711 -10.904  1.00  0.00             
ATOM   2628  O   TRP   185       0.261 -14.855 -11.089  1.00  0.00             
ATOM   2629  N   GLY   186       0.759 -12.742 -10.560  1.00  0.00             
ATOM   2630  H   GLY   186       0.441 -11.789 -10.449  1.00  0.00             
ATOM   2631  CA  GLY   186       2.041 -13.076 -10.081  1.00  0.00             
ATOM   2632  HA2 GLY   186       2.765 -13.089 -10.896  1.00  0.00             
ATOM   2633  HA3 GLY   186       2.049 -14.060  -9.611  1.00  0.00             
ATOM   2634  C   GLY   186       2.689 -12.067  -9.097  1.00  0.00             
ATOM   2635  O   GLY   186       2.331 -10.860  -9.028  1.00  0.00             
ATOM   2636  N   LEU   187       3.698 -12.613  -8.395  1.00  0.00             
ATOM   2637  H   LEU   187       4.163 -13.466  -8.673  1.00  0.00             
ATOM   2638  CA  LEU   187       4.213 -12.019  -7.187  1.00  0.00             
ATOM   2639  HA  LEU   187       3.687 -11.075  -7.044  1.00  0.00             
ATOM   2640  CB  LEU   187       3.725 -12.810  -5.978  1.00  0.00             
ATOM   2641  HB2 LEU   187       2.689 -12.528  -5.792  1.00  0.00             
ATOM   2642  HB3 LEU   187       3.902 -13.868  -6.175  1.00  0.00             
ATOM   2643  CG  LEU   187       4.525 -12.449  -4.704  1.00  0.00             
ATOM   2644  HG  LEU   187       5.588 -12.592  -4.897  1.00  0.00             
ATOM   2645  CD1 LEU   187       4.139 -11.028  -4.241  1.00  0.00             
ATOM   2646 HD11 LEU   187       4.830 -10.843  -3.418  1.00  0.00             
ATOM   2647 HD12 LEU   187       4.343 -10.380  -5.094  1.00  0.00             
ATOM   2648 HD13 LEU   187       3.113 -11.099  -3.881  1.00  0.00             
ATOM   2649  CD2 LEU   187       4.138 -13.491  -3.669  1.00  0.00             
ATOM   2650 HD21 LEU   187       3.059 -13.619  -3.581  1.00  0.00             
ATOM   2651 HD22 LEU   187       4.379 -14.514  -3.959  1.00  0.00             
ATOM   2652 HD23 LEU   187       4.662 -13.267  -2.739  1.00  0.00             
ATOM   2653  C   LEU   187       5.652 -11.744  -7.246  1.00  0.00             
ATOM   2654  O   LEU   187       6.406 -12.679  -7.345  1.00  0.00             
ATOM   2655  N   LYN   188       6.075 -10.520  -7.056  1.00  0.00             
ATOM   2656  H   LYN   188       5.390  -9.780  -7.107  1.00  0.00             
ATOM   2657  CA  LYN   188       7.485 -10.200  -6.588  1.00  0.00             
ATOM   2658  HA  LYN   188       8.226 -10.842  -7.064  1.00  0.00             
ATOM   2659  CB  LYN   188       7.882  -8.700  -6.904  1.00  0.00             
ATOM   2660  HB2 LYN   188       7.918  -8.537  -7.982  1.00  0.00             
ATOM   2661  HB3 LYN   188       7.138  -8.044  -6.451  1.00  0.00             
ATOM   2662  CG  LYN   188       9.317  -8.298  -6.431  1.00  0.00             
ATOM   2663  HG2 LYN   188      10.023  -8.624  -7.195  1.00  0.00             
ATOM   2664  HG3 LYN   188       9.657  -8.605  -5.442  1.00  0.00             
ATOM   2665  CD  LYN   188       9.494  -6.803  -6.401  1.00  0.00             
ATOM   2666  HD2 LYN   188       8.959  -6.535  -5.491  1.00  0.00             
ATOM   2667  HD3 LYN   188       8.971  -6.378  -7.258  1.00  0.00             
ATOM   2668  CE  LYN   188      10.939  -6.253  -6.357  1.00  0.00             
ATOM   2669  HE2 LYN   188      10.919  -5.182  -6.154  1.00  0.00             
ATOM   2670  HE3 LYN   188      11.282  -6.748  -5.448  1.00  0.00             
ATOM   2671  NZ  LYN   188      11.781  -6.450  -7.527  1.00  0.00             
ATOM   2672  HZ2 LYN   188      11.544  -5.827  -8.287  1.00  0.00             
ATOM   2673  HZ3 LYN   188      11.680  -7.373  -7.925  1.00  0.00             
ATOM   2674  C   LYN   188       7.628 -10.396  -5.039  1.00  0.00             
ATOM   2675  O   LYN   188       7.107  -9.588  -4.282  1.00  0.00             
ATOM   2676  N   THR   189       8.238 -11.499  -4.620  1.00  0.00             
ATOM   2677  H   THR   189       8.622 -12.045  -5.378  1.00  0.00             
ATOM   2678  CA  THR   189       8.522 -11.855  -3.183  1.00  0.00             
ATOM   2679  HA  THR   189       7.550 -11.915  -2.695  1.00  0.00             
ATOM   2680  CB  THR   189       9.025 -13.263  -3.102  1.00  0.00             
ATOM   2681  HB  THR   189       9.049 -13.633  -2.077  1.00  0.00             
ATOM   2682  CG2 THR   189       8.229 -14.258  -3.871  1.00  0.00             
ATOM   2683 HG21 THR   189       7.200 -14.198  -3.517  1.00  0.00             
ATOM   2684 HG22 THR   189       8.196 -14.056  -4.942  1.00  0.00             
ATOM   2685 HG23 THR   189       8.600 -15.262  -3.662  1.00  0.00             
ATOM   2686  OG1 THR   189      10.234 -13.361  -3.707  1.00  0.00             
ATOM   2687  HG1 THR   189      10.196 -13.703  -4.603  1.00  0.00             
ATOM   2688  C   THR   189       9.369 -10.829  -2.449  1.00  0.00             
ATOM   2689  O   THR   189      10.069 -10.019  -3.137  1.00  0.00             
ATOM   2690  N   THR   190       9.528 -10.986  -1.126  1.00  0.00             
ATOM   2691  H   THR   190       8.919 -11.639  -0.653  1.00  0.00             
ATOM   2692  CA  THR   190      10.415 -10.211  -0.252  1.00  0.00             
ATOM   2693  HA  THR   190      10.299  -9.179  -0.583  1.00  0.00             
ATOM   2694  CB  THR   190       9.932 -10.122   1.153  1.00  0.00             
ATOM   2695  HB  THR   190       9.876 -11.101   1.629  1.00  0.00             
ATOM   2696  CG2 THR   190      10.694  -9.175   2.018  1.00  0.00             
ATOM   2697 HG21 THR   190      11.749  -9.445   1.964  1.00  0.00             
ATOM   2698 HG22 THR   190      10.312  -9.285   3.033  1.00  0.00             
ATOM   2699 HG23 THR   190      10.607  -8.129   1.726  1.00  0.00             
ATOM   2700  OG1 THR   190       8.640  -9.562   1.008  1.00  0.00             
ATOM   2701  HG1 THR   190       8.060 -10.280   0.745  1.00  0.00             
ATOM   2702  C   THR   190      11.927 -10.589  -0.478  1.00  0.00             
ATOM   2703  O   THR   190      12.225 -11.729  -0.900  1.00  0.00             
ATOM   2704  N   PHE   191      12.825  -9.652  -0.361  1.00  0.00             
ATOM   2705  H   PHE   191      12.454  -8.816   0.067  1.00  0.00             
ATOM   2706  CA  PHE   191      14.262  -9.677  -0.754  1.00  0.00             
ATOM   2707  HA  PHE   191      14.310  -9.616  -1.841  1.00  0.00             
ATOM   2708  CB  PHE   191      14.847  -8.307  -0.098  1.00  0.00             
ATOM   2709  HB2 PHE   191      14.280  -7.495  -0.553  1.00  0.00             
ATOM   2710  HB3 PHE   191      15.851  -8.128  -0.483  1.00  0.00             
ATOM   2711  CG  PHE   191      14.802  -8.316   1.409  1.00  0.00             
ATOM   2712  CD1 PHE   191      15.795  -8.902   2.217  1.00  0.00             
ATOM   2713  HD1 PHE   191      16.708  -9.335   1.834  1.00  0.00             
ATOM   2714  CE1 PHE   191      15.530  -8.979   3.623  1.00  0.00             
ATOM   2715  HE1 PHE   191      16.178  -9.486   4.322  1.00  0.00             
ATOM   2716  CZ  PHE   191      14.586  -8.150   4.165  1.00  0.00             
ATOM   2717  HZ  PHE   191      14.393  -8.187   5.227  1.00  0.00             
ATOM   2718  CE2 PHE   191      13.706  -7.445   3.310  1.00  0.00             
ATOM   2719  HE2 PHE   191      12.909  -6.889   3.781  1.00  0.00             
ATOM   2720  CD2 PHE   191      13.758  -7.514   1.950  1.00  0.00             
ATOM   2721  HD2 PHE   191      12.992  -7.084   1.322  1.00  0.00             
ATOM   2722  C   PHE   191      15.036 -10.976  -0.376  1.00  0.00             
ATOM   2723  O   PHE   191      15.978 -11.335  -1.075  1.00  0.00             
ATOM   2724  N   ASP   192      14.580 -11.716   0.667  1.00  0.00             
ATOM   2725  H   ASP   192      13.784 -11.237   1.063  1.00  0.00             
ATOM   2726  CA  ASP   192      15.195 -12.965   1.189  1.00  0.00             
ATOM   2727  HA  ASP   192      15.949 -13.190   0.434  1.00  0.00             
ATOM   2728  CB  ASP   192      15.957 -12.663   2.487  1.00  0.00             
ATOM   2729  HB2 ASP   192      15.284 -12.288   3.259  1.00  0.00             
ATOM   2730  HB3 ASP   192      16.637 -11.851   2.228  1.00  0.00             
ATOM   2731  CG  ASP   192      16.807 -13.800   3.132  1.00  0.00             
ATOM   2732  OD1 ASP   192      16.620 -14.093   4.298  1.00  0.00             
ATOM   2733  OD2 ASP   192      17.649 -14.246   2.329  1.00  0.00             
ATOM   2734  C   ASP   192      14.329 -14.227   1.267  1.00  0.00             
ATOM   2735  O   ASP   192      14.892 -15.271   1.605  1.00  0.00             
ATOM   2736  N   ALA   193      13.028 -14.127   0.880  1.00  0.00             
ATOM   2737  H   ALA   193      12.702 -13.225   0.561  1.00  0.00             
ATOM   2738  CA  ALA   193      12.057 -15.162   1.149  1.00  0.00             
ATOM   2739  HA  ALA   193      12.213 -15.305   2.218  1.00  0.00             
ATOM   2740  CB  ALA   193      10.725 -14.583   0.762  1.00  0.00             
ATOM   2741  HB1 ALA   193      10.429 -13.843   1.506  1.00  0.00             
ATOM   2742  HB2 ALA   193      10.030 -15.418   0.671  1.00  0.00             
ATOM   2743  HB3 ALA   193      10.947 -14.143  -0.210  1.00  0.00             
ATOM   2744  C   ALA   193      12.263 -16.466   0.372  1.00  0.00             
ATOM   2745  O   ALA   193      12.004 -17.504   1.002  1.00  0.00             
ATOM   2746  N   VAL   194      12.690 -16.535  -0.902  1.00  0.00             
ATOM   2747  H   VAL   194      12.849 -15.685  -1.425  1.00  0.00             
ATOM   2748  CA  VAL   194      13.030 -17.872  -1.617  1.00  0.00             
ATOM   2749  HA  VAL   194      12.894 -18.805  -1.071  1.00  0.00             
ATOM   2750  CB  VAL   194      12.126 -18.011  -2.852  1.00  0.00             
ATOM   2751  HB  VAL   194      12.469 -17.201  -3.495  1.00  0.00             
ATOM   2752  CG1 VAL   194      12.225 -19.307  -3.678  1.00  0.00             
ATOM   2753 HG11 VAL   194      11.808 -20.195  -3.202  1.00  0.00             
ATOM   2754 HG12 VAL   194      11.643 -19.307  -4.599  1.00  0.00             
ATOM   2755 HG13 VAL   194      13.234 -19.557  -4.003  1.00  0.00             
ATOM   2756  CG2 VAL   194      10.654 -17.658  -2.560  1.00  0.00             
ATOM   2757 HG21 VAL   194      10.251 -18.413  -1.886  1.00  0.00             
ATOM   2758 HG22 VAL   194      10.523 -16.668  -2.123  1.00  0.00             
ATOM   2759 HG23 VAL   194      10.050 -17.776  -3.460  1.00  0.00             
ATOM   2760  C   VAL   194      14.508 -17.812  -2.031  1.00  0.00             
ATOM   2761  O   VAL   194      15.086 -16.747  -2.252  1.00  0.00             
ATOM   2762  N   SER   195      15.124 -18.977  -2.141  1.00  0.00             
ATOM   2763  H   SER   195      14.643 -19.836  -1.913  1.00  0.00             
ATOM   2764  CA  SER   195      16.535 -19.063  -2.625  1.00  0.00             
ATOM   2765  HA  SER   195      17.131 -18.313  -2.105  1.00  0.00             
ATOM   2766  CB  SER   195      17.230 -20.362  -2.054  1.00  0.00             
ATOM   2767  HB2 SER   195      16.694 -21.219  -2.461  1.00  0.00             
ATOM   2768  HB3 SER   195      17.176 -20.370  -0.966  1.00  0.00             
ATOM   2769  OG  SER   195      18.622 -20.423  -2.480  1.00  0.00             
ATOM   2770  HG  SER   195      18.990 -21.117  -1.927  1.00  0.00             
ATOM   2771  C   SER   195      16.694 -18.907  -4.126  1.00  0.00             
ATOM   2772  O   SER   195      15.922 -19.497  -4.834  1.00  0.00             
ATOM   2773  N   LEU   196      17.701 -18.295  -4.600  1.00  0.00             
ATOM   2774  H   LEU   196      18.443 -18.021  -3.973  1.00  0.00             
ATOM   2775  CA  LEU   196      18.112 -18.154  -6.039  1.00  0.00             
ATOM   2776  HA  LEU   196      17.305 -18.146  -6.771  1.00  0.00             
ATOM   2777  CB  LEU   196      18.842 -16.832  -6.233  1.00  0.00             
ATOM   2778  HB2 LEU   196      18.871 -16.637  -7.305  1.00  0.00             
ATOM   2779  HB3 LEU   196      19.881 -16.905  -5.910  1.00  0.00             
ATOM   2780  CG  LEU   196      18.193 -15.517  -5.654  1.00  0.00             
ATOM   2781  HG  LEU   196      18.375 -15.632  -4.586  1.00  0.00             
ATOM   2782  CD1 LEU   196      18.950 -14.254  -6.094  1.00  0.00             
ATOM   2783 HD11 LEU   196      20.005 -14.515  -6.015  1.00  0.00             
ATOM   2784 HD12 LEU   196      18.701 -14.103  -7.145  1.00  0.00             
ATOM   2785 HD13 LEU   196      18.612 -13.383  -5.532  1.00  0.00             
ATOM   2786  CD2 LEU   196      16.718 -15.191  -5.808  1.00  0.00             
ATOM   2787 HD21 LEU   196      16.350 -14.258  -5.381  1.00  0.00             
ATOM   2788 HD22 LEU   196      16.479 -15.203  -6.872  1.00  0.00             
ATOM   2789 HD23 LEU   196      16.238 -15.984  -5.235  1.00  0.00             
ATOM   2790  C   LEU   196      18.986 -19.327  -6.514  1.00  0.00             
ATOM   2791  O   LEU   196      19.623 -19.236  -7.592  1.00  0.00             
ATOM   2792  N   GLU   197      19.006 -20.432  -5.814  1.00  0.00             
ATOM   2793  H   GLU   197      18.827 -20.366  -4.822  1.00  0.00             
ATOM   2794  CA  GLU   197      19.844 -21.603  -6.117  1.00  0.00             
ATOM   2795  HA  GLU   197      20.873 -21.270  -6.258  1.00  0.00             
ATOM   2796  CB  GLU   197      19.758 -22.587  -4.917  1.00  0.00             
ATOM   2797  HB2 GLU   197      18.792 -22.542  -4.414  1.00  0.00             
ATOM   2798  HB3 GLU   197      19.750 -23.576  -5.374  1.00  0.00             
ATOM   2799  CG  GLU   197      20.908 -22.345  -3.884  1.00  0.00             
ATOM   2800  HG2 GLU   197      21.092 -21.280  -3.744  1.00  0.00             
ATOM   2801  HG3 GLU   197      21.832 -22.837  -4.186  1.00  0.00             
ATOM   2802  CD  GLU   197      20.686 -23.049  -2.511  1.00  0.00             
ATOM   2803  OE1 GLU   197      20.165 -22.387  -1.589  1.00  0.00             
ATOM   2804  OE2 GLU   197      21.090 -24.206  -2.262  1.00  0.00             
ATOM   2805  C   GLU   197      19.384 -22.221  -7.505  1.00  0.00             
ATOM   2806  O   GLU   197      18.318 -22.786  -7.633  1.00  0.00             
ATOM   2807  N   GLY   198      20.326 -22.068  -8.529  1.00  0.00             
ATOM   2808  H   GLY   198      21.120 -21.487  -8.301  1.00  0.00             
ATOM   2809  CA  GLY   198      20.071 -22.468  -9.916  1.00  0.00             
ATOM   2810  HA2 GLY   198      20.918 -22.699 -10.561  1.00  0.00             
ATOM   2811  HA3 GLY   198      19.421 -23.338  -9.825  1.00  0.00             
ATOM   2812  C   GLY   198      19.124 -21.548 -10.729  1.00  0.00             
ATOM   2813  O   GLY   198      18.587 -21.975 -11.707  1.00  0.00             
ATOM   2814  N   HID   199      18.918 -20.363 -10.177  1.00  0.00             
ATOM   2815  H   HID   199      19.234 -20.171  -9.237  1.00  0.00             
ATOM   2816  CA  HID   199      18.683 -19.190 -11.029  1.00  0.00             
ATOM   2817  HA  HID   199      18.486 -19.532 -12.045  1.00  0.00             
ATOM   2818  CB  HID   199      17.459 -18.517 -10.429  1.00  0.00             
ATOM   2819  HB2 HID   199      16.774 -19.300 -10.102  1.00  0.00             
ATOM   2820  HB3 HID   199      17.793 -18.008  -9.525  1.00  0.00             
ATOM   2821  CG  HID   199      16.724 -17.749 -11.402  1.00  0.00             
ATOM   2822  ND1 HID   199      15.409 -17.987 -11.762  1.00  0.00             
ATOM   2823  HD1 HID   199      14.810 -18.784 -11.603  1.00  0.00             
ATOM   2824  CE1 HID   199      15.050 -17.020 -12.659  1.00  0.00             
ATOM   2825  HE1 HID   199      14.077 -16.922 -13.118  1.00  0.00             
ATOM   2826  NE2 HID   199      16.075 -16.235 -12.896  1.00  0.00             
ATOM   2827  CD2 HID   199      17.171 -16.747 -12.201  1.00  0.00             
ATOM   2828  HD2 HID   199      18.126 -16.244 -12.181  1.00  0.00             
ATOM   2829  C   HID   199      19.916 -18.295 -10.975  1.00  0.00             
ATOM   2830  O   HID   199      19.909 -17.183 -10.451  1.00  0.00             
ATOM   2831  N   TYR   200      21.077 -18.804 -11.446  1.00  0.00             
ATOM   2832  H   TYR   200      21.017 -19.732 -11.839  1.00  0.00             
ATOM   2833  CA  TYR   200      22.368 -18.148 -11.580  1.00  0.00             
ATOM   2834  HA  TYR   200      22.341 -17.156 -11.129  1.00  0.00             
ATOM   2835  CB  TYR   200      23.295 -18.982 -10.750  1.00  0.00             
ATOM   2836  HB2 TYR   200      23.100 -18.825  -9.689  1.00  0.00             
ATOM   2837  HB3 TYR   200      23.198 -20.046 -10.964  1.00  0.00             
ATOM   2838  CG  TYR   200      24.721 -18.654 -10.883  1.00  0.00             
ATOM   2839  CD1 TYR   200      25.538 -19.268 -11.828  1.00  0.00             
ATOM   2840  HD1 TYR   200      25.183 -20.017 -12.521  1.00  0.00             
ATOM   2841  CE1 TYR   200      26.923 -18.978 -11.861  1.00  0.00             
ATOM   2842  HE1 TYR   200      27.569 -19.518 -12.537  1.00  0.00             
ATOM   2843  CZ  TYR   200      27.469 -17.983 -11.064  1.00  0.00             
ATOM   2844  OH  TYR   200      28.809 -17.847 -11.164  1.00  0.00             
ATOM   2845  HH  TYR   200      29.327 -18.375 -11.777  1.00  0.00             
ATOM   2846  CE2 TYR   200      26.649 -17.430  -9.998  1.00  0.00             
ATOM   2847  HE2 TYR   200      27.176 -16.733  -9.363  1.00  0.00             
ATOM   2848  CD2 TYR   200      25.314 -17.742  -9.945  1.00  0.00             
ATOM   2849  HD2 TYR   200      24.671 -17.165  -9.297  1.00  0.00             
ATOM   2850  C   TYR   200      22.747 -18.069 -13.028  1.00  0.00             
ATOM   2851  O   TYR   200      22.492 -19.042 -13.787  1.00  0.00             
ATOM   2852  N   PHE   201      23.423 -17.000 -13.374  1.00  0.00             
ATOM   2853  H   PHE   201      23.223 -16.181 -12.817  1.00  0.00             
ATOM   2854  CA  PHE   201      23.852 -16.807 -14.767  1.00  0.00             
ATOM   2855  HA  PHE   201      22.932 -16.705 -15.344  1.00  0.00             
ATOM   2856  CB  PHE   201      24.546 -15.428 -14.891  1.00  0.00             
ATOM   2857  HB2 PHE   201      25.530 -15.404 -14.422  1.00  0.00             
ATOM   2858  HB3 PHE   201      23.869 -14.782 -14.333  1.00  0.00             
ATOM   2859  CG  PHE   201      24.657 -14.971 -16.324  1.00  0.00             
ATOM   2860  CD1 PHE   201      25.714 -15.436 -17.200  1.00  0.00             
ATOM   2861  HD1 PHE   201      26.557 -16.059 -16.939  1.00  0.00             
ATOM   2862  CE1 PHE   201      25.730 -15.053 -18.568  1.00  0.00             
ATOM   2863  HE1 PHE   201      26.541 -15.468 -19.147  1.00  0.00             
ATOM   2864  CZ  PHE   201      24.758 -14.150 -19.041  1.00  0.00             
ATOM   2865  HZ  PHE   201      24.805 -13.738 -20.038  1.00  0.00             
ATOM   2866  CE2 PHE   201      23.769 -13.615 -18.146  1.00  0.00             
ATOM   2867  HE2 PHE   201      23.159 -12.788 -18.480  1.00  0.00             
ATOM   2868  CD2 PHE   201      23.723 -14.003 -16.837  1.00  0.00             
ATOM   2869  HD2 PHE   201      22.993 -13.573 -16.168  1.00  0.00             
ATOM   2870  C   PHE   201      24.823 -17.954 -15.275  1.00  0.00             
ATOM   2871  O   PHE   201      25.862 -18.085 -14.567  1.00  0.00             
ATOM   2872  N   PRO   202      24.598 -18.688 -16.375  1.00  0.00             
ATOM   2873  CD  PRO   202      23.434 -18.470 -17.218  1.00  0.00             
ATOM   2874  HD2 PRO   202      22.692 -19.138 -16.780  1.00  0.00             
ATOM   2875  HD3 PRO   202      23.053 -17.449 -17.248  1.00  0.00             
ATOM   2876  CG  PRO   202      23.805 -19.055 -18.582  1.00  0.00             
ATOM   2877  HG2 PRO   202      24.290 -18.248 -19.131  1.00  0.00             
ATOM   2878  HG3 PRO   202      23.013 -19.347 -19.272  1.00  0.00             
ATOM   2879  CB  PRO   202      24.736 -20.187 -18.221  1.00  0.00             
ATOM   2880  HB2 PRO   202      24.162 -21.096 -18.040  1.00  0.00             
ATOM   2881  HB3 PRO   202      25.476 -20.406 -18.992  1.00  0.00             
ATOM   2882  CA  PRO   202      25.438 -19.746 -16.946  1.00  0.00             
ATOM   2883  HA  PRO   202      25.423 -20.590 -16.257  1.00  0.00             
ATOM   2884  C   PRO   202      26.937 -19.421 -17.116  1.00  0.00             
ATOM   2885  O   PRO   202      27.241 -18.425 -17.791  1.00  0.00             
ATOM   2886  N   ARG   203      27.828 -20.253 -16.647  1.00  0.00             
ATOM   2887  H   ARG   203      27.488 -21.047 -16.125  1.00  0.00             
ATOM   2888  CA  ARG   203      29.260 -20.194 -17.037  1.00  0.00             
ATOM   2889  HA  ARG   203      29.769 -21.063 -16.619  1.00  0.00             
ATOM   2890  CB  ARG   203      29.508 -20.352 -18.585  1.00  0.00             
ATOM   2891  HB2 ARG   203      28.919 -19.666 -19.193  1.00  0.00             
ATOM   2892  HB3 ARG   203      30.556 -20.431 -18.871  1.00  0.00             
ATOM   2893  CG  ARG   203      29.077 -21.794 -19.002  1.00  0.00             
ATOM   2894  HG2 ARG   203      28.037 -22.036 -18.781  1.00  0.00             
ATOM   2895  HG3 ARG   203      29.803 -22.490 -18.580  1.00  0.00             
ATOM   2896  CD  ARG   203      29.250 -22.000 -20.532  1.00  0.00             
ATOM   2897  HD2 ARG   203      30.213 -21.676 -20.928  1.00  0.00             
ATOM   2898  HD3 ARG   203      28.470 -21.398 -20.998  1.00  0.00             
ATOM   2899  NE  ARG   203      29.116 -23.400 -21.013  1.00  0.00             
ATOM   2900  HE  ARG   203      29.426 -24.072 -20.326  1.00  0.00             
ATOM   2901  CZ  ARG   203      28.649 -23.869 -22.209  1.00  0.00             
ATOM   2902  NH1 ARG   203      28.573 -23.140 -23.301  1.00  0.00             
ATOM   2903 HH11 ARG   203      28.856 -22.172 -23.264  1.00  0.00             
ATOM   2904 HH12 ARG   203      28.409 -23.681 -24.138  1.00  0.00             
ATOM   2905  NH2 ARG   203      28.429 -25.178 -22.304  1.00  0.00             
ATOM   2906 HH21 ARG   203      28.387 -25.538 -23.247  1.00  0.00             
ATOM   2907 HH22 ARG   203      28.390 -25.638 -21.406  1.00  0.00             
ATOM   2908  C   ARG   203      30.071 -19.012 -16.463  1.00  0.00             
ATOM   2909  O   ARG   203      31.287 -19.012 -16.612  1.00  0.00             
ATOM   2910  N   THR   204      29.404 -18.113 -15.673  1.00  0.00             
ATOM   2911  H   THR   204      28.394 -18.094 -15.675  1.00  0.00             
ATOM   2912  CA  THR   204      30.056 -17.149 -14.750  1.00  0.00             
ATOM   2913  HA  THR   204      30.866 -16.639 -15.272  1.00  0.00             
ATOM   2914  CB  THR   204      29.060 -16.103 -14.104  1.00  0.00             
ATOM   2915  HB  THR   204      28.398 -16.629 -13.417  1.00  0.00             
ATOM   2916  CG2 THR   204      29.723 -15.065 -13.234  1.00  0.00             
ATOM   2917 HG21 THR   204      29.049 -14.901 -12.393  1.00  0.00             
ATOM   2918 HG22 THR   204      30.043 -14.130 -13.695  1.00  0.00             
ATOM   2919 HG23 THR   204      30.652 -15.483 -12.848  1.00  0.00             
ATOM   2920  OG1 THR   204      28.365 -15.500 -15.137  1.00  0.00             
ATOM   2921  HG1 THR   204      27.927 -14.772 -14.690  1.00  0.00             
ATOM   2922  C   THR   204      30.660 -18.037 -13.669  1.00  0.00             
ATOM   2923  O   THR   204      30.012 -19.017 -13.276  1.00  0.00             
ATOM   2924  N   ASP   205      31.835 -17.701 -13.222  1.00  0.00             
ATOM   2925  H   ASP   205      32.179 -16.818 -13.572  1.00  0.00             
ATOM   2926  CA  ASP   205      32.663 -18.272 -12.174  1.00  0.00             
ATOM   2927  HA  ASP   205      32.627 -19.351 -12.325  1.00  0.00             
ATOM   2928  CB  ASP   205      34.113 -17.757 -12.435  1.00  0.00             
ATOM   2929  HB2 ASP   205      34.172 -16.687 -12.236  1.00  0.00             
ATOM   2930  HB3 ASP   205      34.359 -17.890 -13.489  1.00  0.00             
ATOM   2931  CG  ASP   205      35.188 -18.509 -11.611  1.00  0.00             
ATOM   2932  OD1 ASP   205      35.631 -19.627 -12.056  1.00  0.00             
ATOM   2933  OD2 ASP   205      35.553 -18.052 -10.515  1.00  0.00             
ATOM   2934  C   ASP   205      32.186 -17.867 -10.794  1.00  0.00             
ATOM   2935  O   ASP   205      31.760 -18.740  -9.964  1.00  0.00             
ATOM   2936  N   SER   206      32.172 -16.535 -10.522  1.00  0.00             
ATOM   2937  H   SER   206      32.569 -15.850 -11.150  1.00  0.00             
ATOM   2938  CA  SER   206      31.971 -16.164  -9.141  1.00  0.00             
ATOM   2939  HA  SER   206      31.604 -16.942  -8.472  1.00  0.00             
ATOM   2940  CB  SER   206      33.294 -15.859  -8.495  1.00  0.00             
ATOM   2941  HB2 SER   206      33.059 -15.587  -7.466  1.00  0.00             
ATOM   2942  HB3 SER   206      33.892 -15.097  -8.995  1.00  0.00             
ATOM   2943  OG  SER   206      34.020 -17.067  -8.429  1.00  0.00             
ATOM   2944  HG  SER   206      34.468 -17.352  -9.229  1.00  0.00             
ATOM   2945  C   SER   206      30.955 -15.006  -8.885  1.00  0.00             
ATOM   2946  O   SER   206      30.445 -14.899  -7.777  1.00  0.00             
ATOM   2947  N   ALA   207      30.574 -14.254  -9.885  1.00  0.00             
ATOM   2948  H   ALA   207      30.961 -14.483 -10.790  1.00  0.00             
ATOM   2949  CA  ALA   207      29.869 -13.002  -9.826  1.00  0.00             
ATOM   2950  HA  ALA   207      30.265 -12.386  -9.019  1.00  0.00             
ATOM   2951  CB  ALA   207      30.213 -12.318 -11.149  1.00  0.00             
ATOM   2952  HB1 ALA   207      29.782 -12.831 -12.009  1.00  0.00             
ATOM   2953  HB2 ALA   207      29.828 -11.308 -11.013  1.00  0.00             
ATOM   2954  HB3 ALA   207      31.296 -12.229 -11.232  1.00  0.00             
ATOM   2955  C   ALA   207      28.382 -13.028  -9.630  1.00  0.00             
ATOM   2956  O   ALA   207      27.680 -13.917 -10.150  1.00  0.00             
ATOM   2957  N   LYS   208      27.882 -12.013  -8.869  1.00  0.00             
ATOM   2958  H   LYS   208      28.492 -11.227  -8.694  1.00  0.00             
ATOM   2959  CA  LYS   208      26.450 -11.910  -8.454  1.00  0.00             
ATOM   2960  HA  LYS   208      25.837 -12.135  -9.327  1.00  0.00             
ATOM   2961  CB  LYS   208      26.174 -12.958  -7.338  1.00  0.00             
ATOM   2962  HB2 LYS   208      26.014 -13.979  -7.685  1.00  0.00             
ATOM   2963  HB3 LYS   208      25.146 -12.758  -7.036  1.00  0.00             
ATOM   2964  CG  LYS   208      27.292 -13.124  -6.318  1.00  0.00             
ATOM   2965  HG2 LYS   208      27.265 -12.257  -5.658  1.00  0.00             
ATOM   2966  HG3 LYS   208      28.225 -13.279  -6.859  1.00  0.00             
ATOM   2967  CD  LYS   208      26.906 -14.269  -5.370  1.00  0.00             
ATOM   2968  HD2 LYS   208      27.333 -14.151  -4.375  1.00  0.00             
ATOM   2969  HD3 LYS   208      25.865 -14.113  -5.087  1.00  0.00             
ATOM   2970  CE  LYS   208      27.117 -15.674  -5.948  1.00  0.00             
ATOM   2971  HE2 LYS   208      26.559 -16.412  -5.372  1.00  0.00             
ATOM   2972  HE3 LYS   208      26.701 -15.797  -6.947  1.00  0.00             
ATOM   2973  NZ  LYS   208      28.576 -15.940  -6.081  1.00  0.00             
ATOM   2974  HZ1 LYS   208      28.616 -16.949  -6.070  1.00  0.00             
ATOM   2975  HZ2 LYS   208      29.116 -15.570  -5.313  1.00  0.00             
ATOM   2976  HZ3 LYS   208      28.908 -15.689  -7.001  1.00  0.00             
ATOM   2977  C   LYS   208      26.094 -10.485  -7.918  1.00  0.00             
ATOM   2978  O   LYS   208      26.878  -9.918  -7.119  1.00  0.00             
ATOM   2979  N   ALA   209      24.867 -10.017  -8.140  1.00  0.00             
ATOM   2980  H   ALA   209      24.261 -10.471  -8.808  1.00  0.00             
ATOM   2981  CA  ALA   209      24.292  -8.832  -7.504  1.00  0.00             
ATOM   2982  HA  ALA   209      25.087  -8.086  -7.511  1.00  0.00             
ATOM   2983  CB  ALA   209      23.057  -8.412  -8.330  1.00  0.00             
ATOM   2984  HB1 ALA   209      23.453  -8.233  -9.330  1.00  0.00             
ATOM   2985  HB2 ALA   209      22.487  -7.601  -7.877  1.00  0.00             
ATOM   2986  HB3 ALA   209      22.378  -9.263  -8.389  1.00  0.00             
ATOM   2987  C   ALA   209      23.885  -9.135  -6.066  1.00  0.00             
ATOM   2988  O   ALA   209      23.630 -10.261  -5.678  1.00  0.00             
ATOM   2989  N   ASP   210      23.558  -8.065  -5.332  1.00  0.00             
ATOM   2990  H   ASP   210      23.635  -7.137  -5.722  1.00  0.00             
ATOM   2991  CA  ASP   210      22.935  -8.101  -3.989  1.00  0.00             
ATOM   2992  HA  ASP   210      23.098  -9.065  -3.507  1.00  0.00             
ATOM   2993  CB  ASP   210      23.552  -7.071  -3.033  1.00  0.00             
ATOM   2994  HB2 ASP   210      23.407  -6.042  -3.361  1.00  0.00             
ATOM   2995  HB3 ASP   210      24.627  -7.248  -3.075  1.00  0.00             
ATOM   2996  CG  ASP   210      23.146  -7.239  -1.607  1.00  0.00             
ATOM   2997  OD1 ASP   210      22.398  -6.377  -1.130  1.00  0.00             
ATOM   2998  OD2 ASP   210      23.667  -8.234  -0.965  1.00  0.00             
ATOM   2999  C   ASP   210      21.393  -7.975  -4.028  1.00  0.00             
ATOM   3000  O   ASP   210      20.756  -8.217  -3.007  1.00  0.00             
ATOM   3001  N   LEU   211      20.832  -7.613  -5.197  1.00  0.00             
ATOM   3002  H   LEU   211      21.370  -7.693  -6.049  1.00  0.00             
ATOM   3003  CA  LEU   211      19.375  -7.500  -5.356  1.00  0.00             
ATOM   3004  HA  LEU   211      18.868  -7.937  -4.495  1.00  0.00             
ATOM   3005  CB  LEU   211      18.886  -6.008  -5.609  1.00  0.00             
ATOM   3006  HB2 LEU   211      17.807  -6.073  -5.745  1.00  0.00             
ATOM   3007  HB3 LEU   211      19.193  -5.700  -6.608  1.00  0.00             
ATOM   3008  CG  LEU   211      19.190  -4.939  -4.584  1.00  0.00             
ATOM   3009  HG  LEU   211      19.082  -5.423  -3.613  1.00  0.00             
ATOM   3010  CD1 LEU   211      20.538  -4.285  -4.842  1.00  0.00             
ATOM   3011 HD11 LEU   211      21.402  -4.944  -4.923  1.00  0.00             
ATOM   3012 HD12 LEU   211      20.482  -3.727  -5.777  1.00  0.00             
ATOM   3013 HD13 LEU   211      20.756  -3.506  -4.111  1.00  0.00             
ATOM   3014  CD2 LEU   211      17.974  -3.952  -4.574  1.00  0.00             
ATOM   3015 HD21 LEU   211      18.274  -3.169  -3.878  1.00  0.00             
ATOM   3016 HD22 LEU   211      17.883  -3.545  -5.581  1.00  0.00             
ATOM   3017 HD23 LEU   211      17.052  -4.483  -4.340  1.00  0.00             
ATOM   3018  C   LEU   211      19.010  -8.264  -6.698  1.00  0.00             
ATOM   3019  O   LEU   211      19.574  -8.097  -7.799  1.00  0.00             
ATOM   3020  N   SER   212      17.891  -9.048  -6.513  1.00  0.00             
ATOM   3021  H   SER   212      17.559  -9.120  -5.562  1.00  0.00             
ATOM   3022  CA  SER   212      17.185 -10.013  -7.374  1.00  0.00             
ATOM   3023  HA  SER   212      16.570  -9.522  -8.129  1.00  0.00             
ATOM   3024  CB  SER   212      18.141 -10.931  -8.162  1.00  0.00             
ATOM   3025  HB2 SER   212      17.605 -11.747  -8.648  1.00  0.00             
ATOM   3026  HB3 SER   212      18.923 -11.292  -7.494  1.00  0.00             
ATOM   3027  OG  SER   212      18.755 -10.227  -9.242  1.00  0.00             
ATOM   3028  HG  SER   212      19.125  -9.411  -8.895  1.00  0.00             
ATOM   3029  C   SER   212      16.249 -10.891  -6.488  1.00  0.00             
ATOM   3030  O   SER   212      16.635 -11.435  -5.467  1.00  0.00             
ATOM   3031  N   VAL   213      15.024 -11.136  -6.987  1.00  0.00             
ATOM   3032  H   VAL   213      14.744 -10.553  -7.763  1.00  0.00             
ATOM   3033  CA  VAL   213      14.006 -12.026  -6.384  1.00  0.00             
ATOM   3034  HA  VAL   213      14.667 -12.653  -5.786  1.00  0.00             
ATOM   3035  CB  VAL   213      12.955 -11.414  -5.434  1.00  0.00             
ATOM   3036  HB  VAL   213      12.436 -12.225  -4.923  1.00  0.00             
ATOM   3037  CG1 VAL   213      13.635 -10.718  -4.214  1.00  0.00             
ATOM   3038 HG11 VAL   213      12.794 -10.542  -3.543  1.00  0.00             
ATOM   3039 HG12 VAL   213      14.071  -9.761  -4.500  1.00  0.00             
ATOM   3040 HG13 VAL   213      14.495 -11.228  -3.779  1.00  0.00             
ATOM   3041  CG2 VAL   213      12.079 -10.425  -6.141  1.00  0.00             
ATOM   3042 HG21 VAL   213      12.678  -9.617  -6.562  1.00  0.00             
ATOM   3043 HG22 VAL   213      11.477 -10.956  -6.878  1.00  0.00             
ATOM   3044 HG23 VAL   213      11.321 -10.102  -5.429  1.00  0.00             
ATOM   3045  C   VAL   213      13.338 -12.957  -7.361  1.00  0.00             
ATOM   3046  O   VAL   213      13.089 -12.512  -8.474  1.00  0.00             
ATOM   3047  N   VAL   214      13.139 -14.254  -7.016  1.00  0.00             
ATOM   3048  H   VAL   214      13.567 -14.560  -6.154  1.00  0.00             
ATOM   3049  CA  VAL   214      12.164 -15.052  -7.759  1.00  0.00             
ATOM   3050  HA  VAL   214      12.195 -14.662  -8.776  1.00  0.00             
ATOM   3051  CB  VAL   214      12.524 -16.551  -7.780  1.00  0.00             
ATOM   3052  HB  VAL   214      11.661 -17.058  -8.211  1.00  0.00             
ATOM   3053  CG1 VAL   214      13.904 -16.758  -8.533  1.00  0.00             
ATOM   3054 HG11 VAL   214      14.653 -16.036  -8.205  1.00  0.00             
ATOM   3055 HG12 VAL   214      13.753 -16.579  -9.597  1.00  0.00             
ATOM   3056 HG13 VAL   214      14.472 -17.679  -8.407  1.00  0.00             
ATOM   3057  CG2 VAL   214      12.772 -17.116  -6.410  1.00  0.00             
ATOM   3058 HG21 VAL   214      13.675 -16.737  -5.933  1.00  0.00             
ATOM   3059 HG22 VAL   214      12.789 -18.206  -6.392  1.00  0.00             
ATOM   3060 HG23 VAL   214      11.839 -16.925  -5.880  1.00  0.00             
ATOM   3061  C   VAL   214      10.792 -14.909  -7.201  1.00  0.00             
ATOM   3062  O   VAL   214      10.629 -14.352  -6.081  1.00  0.00             
ATOM   3063  N   GLY   215       9.718 -15.290  -7.925  1.00  0.00             
ATOM   3064  H   GLY   215       9.803 -15.656  -8.862  1.00  0.00             
ATOM   3065  CA  GLY   215       8.354 -15.541  -7.339  1.00  0.00             
ATOM   3066  HA2 GLY   215       8.391 -16.120  -6.417  1.00  0.00             
ATOM   3067  HA3 GLY   215       7.905 -14.565  -7.154  1.00  0.00             
ATOM   3068  C   GLY   215       7.437 -16.297  -8.268  1.00  0.00             
ATOM   3069  O   GLY   215       7.709 -16.453  -9.478  1.00  0.00             
ATOM   3070  N   PRO   216       6.326 -16.825  -7.673  1.00  0.00             
ATOM   3071  CD  PRO   216       5.930 -16.810  -6.222  1.00  0.00             
ATOM   3072  HD2 PRO   216       6.621 -17.517  -5.763  1.00  0.00             
ATOM   3073  HD3 PRO   216       5.988 -15.791  -5.840  1.00  0.00             
ATOM   3074  CG  PRO   216       4.577 -17.445  -6.205  1.00  0.00             
ATOM   3075  HG2 PRO   216       4.341 -17.979  -5.285  1.00  0.00             
ATOM   3076  HG3 PRO   216       3.834 -16.721  -6.543  1.00  0.00             
ATOM   3077  CB  PRO   216       4.613 -18.470  -7.388  1.00  0.00             
ATOM   3078  HB2 PRO   216       5.289 -19.264  -7.072  1.00  0.00             
ATOM   3079  HB3 PRO   216       3.616 -18.775  -7.705  1.00  0.00             
ATOM   3080  CA  PRO   216       5.404 -17.702  -8.409  1.00  0.00             
ATOM   3081  HA  PRO   216       5.998 -18.408  -8.990  1.00  0.00             
ATOM   3082  C   PRO   216       4.504 -16.927  -9.403  1.00  0.00             
ATOM   3083  O   PRO   216       4.191 -15.780  -9.089  1.00  0.00             
ATOM   3084  N   MET   217       4.045 -17.611 -10.455  1.00  0.00             
ATOM   3085  H   MET   217       4.430 -18.514 -10.693  1.00  0.00             
ATOM   3086  CA  MET   217       2.874 -17.146 -11.241  1.00  0.00             
ATOM   3087  HA  MET   217       2.405 -16.330 -10.692  1.00  0.00             
ATOM   3088  CB  MET   217       3.366 -16.576 -12.548  1.00  0.00             
ATOM   3089  HB2 MET   217       3.764 -17.456 -13.054  1.00  0.00             
ATOM   3090  HB3 MET   217       2.569 -16.149 -13.156  1.00  0.00             
ATOM   3091  CG  MET   217       4.479 -15.508 -12.289  1.00  0.00             
ATOM   3092  HG2 MET   217       4.182 -14.811 -11.506  1.00  0.00             
ATOM   3093  HG3 MET   217       5.370 -15.941 -11.834  1.00  0.00             
ATOM   3094  SD  MET   217       4.884 -14.491 -13.741  1.00  0.00             
ATOM   3095  CE  MET   217       5.916 -15.651 -14.699  1.00  0.00             
ATOM   3096  HE1 MET   217       5.456 -16.638 -14.634  1.00  0.00             
ATOM   3097  HE2 MET   217       5.943 -15.253 -15.714  1.00  0.00             
ATOM   3098  HE3 MET   217       6.934 -15.674 -14.312  1.00  0.00             
ATOM   3099  C   MET   217       1.869 -18.294 -11.521  1.00  0.00             
ATOM   3100  O   MET   217       2.206 -19.490 -11.534  1.00  0.00             
ATOM   3101  N   ALA   218       0.519 -18.054 -11.415  1.00  0.00             
ATOM   3102  H   ALA   218       0.241 -17.111 -11.184  1.00  0.00             
ATOM   3103  CA  ALA   218      -0.533 -19.075 -11.156  1.00  0.00             
ATOM   3104  HA  ALA   218      -0.391 -19.848 -11.911  1.00  0.00             
ATOM   3105  CB  ALA   218      -0.444 -19.586  -9.693  1.00  0.00             
ATOM   3106  HB1 ALA   218       0.608 -19.663  -9.420  1.00  0.00             
ATOM   3107  HB2 ALA   218      -0.899 -18.798  -9.094  1.00  0.00             
ATOM   3108  HB3 ALA   218      -1.063 -20.473  -9.555  1.00  0.00             
ATOM   3109  C   ALA   218      -1.949 -18.587 -11.389  1.00  0.00             
ATOM   3110  O   ALA   218      -2.247 -17.367 -11.450  1.00  0.00             
ATOM   3111  N   ARG   219      -2.859 -19.602 -11.463  1.00  0.00             
ATOM   3112  H   ARG   219      -2.484 -20.539 -11.437  1.00  0.00             
ATOM   3113  CA  ARG   219      -4.322 -19.398 -11.915  1.00  0.00             
ATOM   3114  HA  ARG   219      -4.373 -18.791 -12.819  1.00  0.00             
ATOM   3115  CB  ARG   219      -4.812 -20.738 -12.433  1.00  0.00             
ATOM   3116  HB2 ARG   219      -4.825 -21.465 -11.621  1.00  0.00             
ATOM   3117  HB3 ARG   219      -4.249 -21.049 -13.313  1.00  0.00             
ATOM   3118  CG  ARG   219      -6.303 -20.651 -12.816  1.00  0.00             
ATOM   3119  HG2 ARG   219      -6.905 -20.574 -11.910  1.00  0.00             
ATOM   3120  HG3 ARG   219      -6.452 -19.813 -13.496  1.00  0.00             
ATOM   3121  CD  ARG   219      -6.787 -21.888 -13.580  1.00  0.00             
ATOM   3122  HD2 ARG   219      -6.977 -22.746 -12.935  1.00  0.00             
ATOM   3123  HD3 ARG   219      -6.009 -22.194 -14.279  1.00  0.00             
ATOM   3124  NE  ARG   219      -7.998 -21.562 -14.245  1.00  0.00             
ATOM   3125  HE  ARG   219      -8.913 -21.685 -13.835  1.00  0.00             
ATOM   3126  CZ  ARG   219      -8.157 -21.061 -15.477  1.00  0.00             
ATOM   3127  NH1 ARG   219      -7.135 -20.920 -16.295  1.00  0.00             
ATOM   3128 HH11 ARG   219      -7.261 -20.373 -17.134  1.00  0.00             
ATOM   3129 HH12 ARG   219      -6.196 -20.923 -15.921  1.00  0.00             
ATOM   3130  NH2 ARG   219      -9.389 -20.809 -15.839  1.00  0.00             
ATOM   3131 HH21 ARG   219     -10.111 -21.029 -15.168  1.00  0.00             
ATOM   3132 HH22 ARG   219      -9.624 -20.409 -16.735  1.00  0.00             
ATOM   3133  C   ARG   219      -5.220 -18.681 -10.896  1.00  0.00             
ATOM   3134  O   ARG   219      -5.864 -17.660 -11.293  1.00  0.00             
ATOM   3135  N   THR   220      -5.177 -19.043  -9.579  1.00  0.00             
ATOM   3136  H   THR   220      -4.452 -19.703  -9.338  1.00  0.00             
ATOM   3137  CA  THR   220      -5.910 -18.349  -8.507  1.00  0.00             
ATOM   3138  HA  THR   220      -6.493 -17.520  -8.908  1.00  0.00             
ATOM   3139  CB  THR   220      -6.841 -19.317  -7.682  1.00  0.00             
ATOM   3140  HB  THR   220      -7.407 -18.749  -6.943  1.00  0.00             
ATOM   3141  CG2 THR   220      -7.893 -20.101  -8.408  1.00  0.00             
ATOM   3142 HG21 THR   220      -7.585 -20.275  -9.440  1.00  0.00             
ATOM   3143 HG22 THR   220      -8.865 -19.609  -8.375  1.00  0.00             
ATOM   3144 HG23 THR   220      -8.052 -21.055  -7.905  1.00  0.00             
ATOM   3145  OG1 THR   220      -6.045 -20.180  -6.944  1.00  0.00             
ATOM   3146  HG1 THR   220      -6.608 -20.873  -6.591  1.00  0.00             
ATOM   3147  C   THR   220      -4.870 -17.818  -7.498  1.00  0.00             
ATOM   3148  O   THR   220      -3.768 -18.434  -7.406  1.00  0.00             
ATOM   3149  N   PRO   221      -5.198 -16.853  -6.646  1.00  0.00             
ATOM   3150  CD  PRO   221      -6.448 -16.129  -6.641  1.00  0.00             
ATOM   3151  HD2 PRO   221      -7.359 -16.689  -6.850  1.00  0.00             
ATOM   3152  HD3 PRO   221      -6.366 -15.307  -7.353  1.00  0.00             
ATOM   3153  CG  PRO   221      -6.512 -15.346  -5.318  1.00  0.00             
ATOM   3154  HG2 PRO   221      -6.990 -16.022  -4.610  1.00  0.00             
ATOM   3155  HG3 PRO   221      -7.111 -14.443  -5.442  1.00  0.00             
ATOM   3156  CB  PRO   221      -5.025 -15.176  -4.928  1.00  0.00             
ATOM   3157  HB2 PRO   221      -4.638 -14.277  -5.409  1.00  0.00             
ATOM   3158  HB3 PRO   221      -4.754 -15.034  -3.882  1.00  0.00             
ATOM   3159  CA  PRO   221      -4.319 -16.437  -5.498  1.00  0.00             
ATOM   3160  HA  PRO   221      -3.353 -16.178  -5.932  1.00  0.00             
ATOM   3161  C   PRO   221      -4.029 -17.534  -4.392  1.00  0.00             
ATOM   3162  O   PRO   221      -2.920 -17.571  -3.848  1.00  0.00             
ATOM   3163  N   ALA   222      -4.916 -18.520  -4.266  1.00  0.00             
ATOM   3164  H   ALA   222      -5.851 -18.268  -4.553  1.00  0.00             
ATOM   3165  CA  ALA   222      -4.699 -19.718  -3.515  1.00  0.00             
ATOM   3166  HA  ALA   222      -4.301 -19.537  -2.516  1.00  0.00             
ATOM   3167  CB  ALA   222      -6.090 -20.490  -3.426  1.00  0.00             
ATOM   3168  HB1 ALA   222      -6.783 -19.835  -2.899  1.00  0.00             
ATOM   3169  HB2 ALA   222      -6.514 -20.728  -4.401  1.00  0.00             
ATOM   3170  HB3 ALA   222      -6.139 -21.419  -2.859  1.00  0.00             
ATOM   3171  C   ALA   222      -3.589 -20.583  -4.069  1.00  0.00             
ATOM   3172  O   ALA   222      -2.615 -21.002  -3.455  1.00  0.00             
ATOM   3173  N   ASP   223      -3.537 -20.875  -5.419  1.00  0.00             
ATOM   3174  H   ASP   223      -4.325 -20.675  -6.019  1.00  0.00             
ATOM   3175  CA  ASP   223      -2.514 -21.586  -6.142  1.00  0.00             
ATOM   3176  HA  ASP   223      -2.406 -22.584  -5.717  1.00  0.00             
ATOM   3177  CB  ASP   223      -2.873 -21.770  -7.589  1.00  0.00             
ATOM   3178  HB2 ASP   223      -2.893 -20.754  -7.984  1.00  0.00             
ATOM   3179  HB3 ASP   223      -2.034 -22.279  -8.062  1.00  0.00             
ATOM   3180  CG  ASP   223      -4.192 -22.441  -7.787  1.00  0.00             
ATOM   3181  OD1 ASP   223      -4.663 -22.180  -8.917  1.00  0.00             
ATOM   3182  OD2 ASP   223      -4.619 -23.468  -7.192  1.00  0.00             
ATOM   3183  C   ASP   223      -1.220 -20.863  -6.047  1.00  0.00             
ATOM   3184  O   ASP   223      -0.175 -21.525  -5.773  1.00  0.00             
ATOM   3185  N   LEU   224      -1.181 -19.536  -6.295  1.00  0.00             
ATOM   3186  H   LEU   224      -2.051 -19.089  -6.549  1.00  0.00             
ATOM   3187  CA  LEU   224      -0.045 -18.703  -6.103  1.00  0.00             
ATOM   3188  HA  LEU   224       0.695 -18.938  -6.868  1.00  0.00             
ATOM   3189  CB  LEU   224      -0.440 -17.195  -6.254  1.00  0.00             
ATOM   3190  HB2 LEU   224      -1.182 -17.141  -7.051  1.00  0.00             
ATOM   3191  HB3 LEU   224      -0.962 -16.931  -5.334  1.00  0.00             
ATOM   3192  CG  LEU   224       0.678 -16.245  -6.481  1.00  0.00             
ATOM   3193  HG  LEU   224       1.556 -16.394  -5.851  1.00  0.00             
ATOM   3194  CD1 LEU   224       1.141 -16.395  -7.937  1.00  0.00             
ATOM   3195 HD11 LEU   224       0.367 -16.168  -8.670  1.00  0.00             
ATOM   3196 HD12 LEU   224       1.551 -17.371  -8.196  1.00  0.00             
ATOM   3197 HD13 LEU   224       1.931 -15.682  -8.175  1.00  0.00             
ATOM   3198  CD2 LEU   224       0.198 -14.880  -6.187  1.00  0.00             
ATOM   3199 HD21 LEU   224      -0.310 -14.848  -5.223  1.00  0.00             
ATOM   3200 HD22 LEU   224       1.105 -14.275  -6.189  1.00  0.00             
ATOM   3201 HD23 LEU   224      -0.431 -14.506  -6.995  1.00  0.00             
ATOM   3202  C   LEU   224       0.679 -18.990  -4.766  1.00  0.00             
ATOM   3203  O   LEU   224       1.818 -19.231  -4.790  1.00  0.00             
ATOM   3204  N   ALA   225      -0.088 -19.135  -3.690  1.00  0.00             
ATOM   3205  H   ALA   225      -1.087 -18.990  -3.721  1.00  0.00             
ATOM   3206  CA  ALA   225       0.413 -19.268  -2.342  1.00  0.00             
ATOM   3207  HA  ALA   225       1.307 -18.664  -2.184  1.00  0.00             
ATOM   3208  CB  ALA   225      -0.652 -18.895  -1.296  1.00  0.00             
ATOM   3209  HB1 ALA   225      -0.206 -19.011  -0.308  1.00  0.00             
ATOM   3210  HB2 ALA   225      -1.565 -19.489  -1.303  1.00  0.00             
ATOM   3211  HB3 ALA   225      -0.973 -17.875  -1.508  1.00  0.00             
ATOM   3212  C   ALA   225       0.988 -20.676  -2.103  1.00  0.00             
ATOM   3213  O   ALA   225       1.812 -20.878  -1.174  1.00  0.00             
ATOM   3214  N   LEU   226       0.580 -21.692  -2.828  1.00  0.00             
ATOM   3215  H   LEU   226      -0.074 -21.488  -3.570  1.00  0.00             
ATOM   3216  CA  LEU   226       1.042 -23.067  -2.704  1.00  0.00             
ATOM   3217  HA  LEU   226       1.092 -23.330  -1.648  1.00  0.00             
ATOM   3218  CB  LEU   226       0.109 -24.101  -3.347  1.00  0.00             
ATOM   3219  HB2 LEU   226      -0.885 -23.939  -2.932  1.00  0.00             
ATOM   3220  HB3 LEU   226      -0.011 -23.894  -4.411  1.00  0.00             
ATOM   3221  CG  LEU   226       0.597 -25.527  -3.082  1.00  0.00             
ATOM   3222  HG  LEU   226       1.486 -25.894  -3.595  1.00  0.00             
ATOM   3223  CD1 LEU   226       0.889 -25.799  -1.582  1.00  0.00             
ATOM   3224 HD11 LEU   226       1.006 -26.857  -1.346  1.00  0.00             
ATOM   3225 HD12 LEU   226       1.782 -25.256  -1.274  1.00  0.00             
ATOM   3226 HD13 LEU   226       0.082 -25.338  -1.013  1.00  0.00             
ATOM   3227  CD2 LEU   226      -0.614 -26.410  -3.401  1.00  0.00             
ATOM   3228 HD21 LEU   226      -1.407 -26.093  -2.724  1.00  0.00             
ATOM   3229 HD22 LEU   226      -0.941 -26.394  -4.440  1.00  0.00             
ATOM   3230 HD23 LEU   226      -0.316 -27.436  -3.188  1.00  0.00             
ATOM   3231  C   LEU   226       2.458 -23.122  -3.355  1.00  0.00             
ATOM   3232  O   LEU   226       3.392 -23.634  -2.681  1.00  0.00             
ATOM   3233  N   ALA   227       2.670 -22.583  -4.544  1.00  0.00             
ATOM   3234  H   ALA   227       1.950 -22.089  -5.051  1.00  0.00             
ATOM   3235  CA  ALA   227       4.015 -22.604  -5.113  1.00  0.00             
ATOM   3236  HA  ALA   227       4.339 -23.625  -5.313  1.00  0.00             
ATOM   3237  CB  ALA   227       4.065 -21.980  -6.568  1.00  0.00             
ATOM   3238  HB1 ALA   227       5.129 -21.826  -6.747  1.00  0.00             
ATOM   3239  HB2 ALA   227       3.612 -22.691  -7.259  1.00  0.00             
ATOM   3240  HB3 ALA   227       3.553 -21.019  -6.622  1.00  0.00             
ATOM   3241  C   ALA   227       4.965 -21.801  -4.131  1.00  0.00             
ATOM   3242  O   ALA   227       6.151 -22.193  -4.030  1.00  0.00             
ATOM   3243  N   LEU   228       4.500 -20.711  -3.463  1.00  0.00             
ATOM   3244  H   LEU   228       3.493 -20.642  -3.504  1.00  0.00             
ATOM   3245  CA  LEU   228       5.317 -19.824  -2.560  1.00  0.00             
ATOM   3246  HA  LEU   228       6.230 -19.650  -3.129  1.00  0.00             
ATOM   3247  CB  LEU   228       4.655 -18.496  -2.218  1.00  0.00             
ATOM   3248  HB2 LEU   228       3.884 -18.667  -1.467  1.00  0.00             
ATOM   3249  HB3 LEU   228       4.194 -18.111  -3.127  1.00  0.00             
ATOM   3250  CG  LEU   228       5.556 -17.378  -1.653  1.00  0.00             
ATOM   3251  HG  LEU   228       6.050 -17.655  -0.721  1.00  0.00             
ATOM   3252  CD1 LEU   228       6.703 -16.992  -2.582  1.00  0.00             
ATOM   3253 HD11 LEU   228       7.145 -16.183  -2.001  1.00  0.00             
ATOM   3254 HD12 LEU   228       6.314 -16.580  -3.513  1.00  0.00             
ATOM   3255 HD13 LEU   228       7.413 -17.815  -2.655  1.00  0.00             
ATOM   3256  CD2 LEU   228       4.792 -16.126  -1.172  1.00  0.00             
ATOM   3257 HD21 LEU   228       5.486 -15.370  -0.803  1.00  0.00             
ATOM   3258 HD22 LEU   228       4.185 -16.480  -0.340  1.00  0.00             
ATOM   3259 HD23 LEU   228       4.174 -15.738  -1.981  1.00  0.00             
ATOM   3260  C   LEU   228       5.612 -20.616  -1.204  1.00  0.00             
ATOM   3261  O   LEU   228       6.804 -20.761  -0.835  1.00  0.00             
ATOM   3262  N   ASP   229       4.563 -21.134  -0.536  1.00  0.00             
ATOM   3263  H   ASP   229       3.620 -20.858  -0.768  1.00  0.00             
ATOM   3264  CA  ASP   229       4.853 -22.059   0.599  1.00  0.00             
ATOM   3265  HA  ASP   229       5.225 -21.452   1.424  1.00  0.00             
ATOM   3266  CB  ASP   229       3.415 -22.605   1.027  1.00  0.00             
ATOM   3267  HB2 ASP   229       2.955 -23.169   0.215  1.00  0.00             
ATOM   3268  HB3 ASP   229       2.835 -21.689   1.133  1.00  0.00             
ATOM   3269  CG  ASP   229       3.463 -23.407   2.274  1.00  0.00             
ATOM   3270  OD1 ASP   229       3.753 -22.716   3.280  1.00  0.00             
ATOM   3271  OD2 ASP   229       3.258 -24.655   2.288  1.00  0.00             
ATOM   3272  C   ASP   229       5.828 -23.167   0.369  1.00  0.00             
ATOM   3273  O   ASP   229       6.542 -23.618   1.286  1.00  0.00             
ATOM   3274  N   ILE   230       5.844 -23.715  -0.850  1.00  0.00             
ATOM   3275  H   ILE   230       5.195 -23.364  -1.539  1.00  0.00             
ATOM   3276  CA  ILE   230       6.660 -24.941  -1.137  1.00  0.00             
ATOM   3277  HA  ILE   230       6.604 -25.533  -0.223  1.00  0.00             
ATOM   3278  CB  ILE   230       6.123 -25.664  -2.386  1.00  0.00             
ATOM   3279  HB  ILE   230       6.058 -24.874  -3.135  1.00  0.00             
ATOM   3280  CG2 ILE   230       7.158 -26.612  -2.988  1.00  0.00             
ATOM   3281 HG21 ILE   230       6.843 -27.078  -3.921  1.00  0.00             
ATOM   3282 HG22 ILE   230       7.455 -27.384  -2.277  1.00  0.00             
ATOM   3283 HG23 ILE   230       8.055 -26.037  -3.217  1.00  0.00             
ATOM   3284  CG1 ILE   230       4.790 -26.358  -1.959  1.00  0.00             
ATOM   3285 HG12 ILE   230       5.046 -27.093  -1.197  1.00  0.00             
ATOM   3286 HG13 ILE   230       4.125 -25.720  -1.376  1.00  0.00             
ATOM   3287  CD1 ILE   230       4.062 -27.005  -3.087  1.00  0.00             
ATOM   3288 HD11 ILE   230       4.469 -27.991  -3.311  1.00  0.00             
ATOM   3289 HD12 ILE   230       4.173 -26.465  -4.027  1.00  0.00             
ATOM   3290 HD13 ILE   230       3.023 -27.234  -2.852  1.00  0.00             
ATOM   3291  C   ILE   230       8.124 -24.476  -1.235  1.00  0.00             
ATOM   3292  O   ILE   230       9.061 -25.148  -0.778  1.00  0.00             
ATOM   3293  N   THR   231       8.375 -23.298  -1.790  1.00  0.00             
ATOM   3294  H   THR   231       7.562 -22.751  -2.033  1.00  0.00             
ATOM   3295  CA  THR   231       9.689 -22.911  -2.352  1.00  0.00             
ATOM   3296  HA  THR   231      10.331 -23.792  -2.360  1.00  0.00             
ATOM   3297  CB  THR   231       9.540 -22.340  -3.822  1.00  0.00             
ATOM   3298  HB  THR   231      10.506 -22.029  -4.220  1.00  0.00             
ATOM   3299  CG2 THR   231       9.143 -23.341  -4.907  1.00  0.00             
ATOM   3300 HG21 THR   231       9.047 -22.764  -5.827  1.00  0.00             
ATOM   3301 HG22 THR   231       9.894 -24.110  -5.091  1.00  0.00             
ATOM   3302 HG23 THR   231       8.166 -23.760  -4.667  1.00  0.00             
ATOM   3303  OG1 THR   231       8.694 -21.278  -3.813  1.00  0.00             
ATOM   3304  HG1 THR   231       7.860 -21.746  -3.899  1.00  0.00             
ATOM   3305  C   THR   231      10.442 -21.937  -1.417  1.00  0.00             
ATOM   3306  O   THR   231      11.713 -22.006  -1.509  1.00  0.00             
ATOM   3307  N   SER   232       9.803 -21.203  -0.504  1.00  0.00             
ATOM   3308  H   SER   232       8.801 -21.231  -0.628  1.00  0.00             
ATOM   3309  CA  SER   232      10.427 -20.281   0.396  1.00  0.00             
ATOM   3310  HA  SER   232      10.930 -19.522  -0.204  1.00  0.00             
ATOM   3311  CB  SER   232       9.410 -19.565   1.292  1.00  0.00             
ATOM   3312  HB2 SER   232       9.821 -18.835   1.990  1.00  0.00             
ATOM   3313  HB3 SER   232       8.784 -20.265   1.845  1.00  0.00             
ATOM   3314  OG  SER   232       8.486 -18.979   0.459  1.00  0.00             
ATOM   3315  HG  SER   232       7.961 -19.647   0.012  1.00  0.00             
ATOM   3316  C   SER   232      11.322 -20.998   1.390  1.00  0.00             
ATOM   3317  O   SER   232      11.134 -22.147   1.802  1.00  0.00             
ATOM   3318  N   LYS   233      12.434 -20.308   1.802  1.00  0.00             
ATOM   3319  H   LYS   233      12.489 -19.324   1.581  1.00  0.00             
ATOM   3320  CA  LYS   233      13.525 -20.972   2.546  1.00  0.00             
ATOM   3321  HA  LYS   233      14.014 -21.739   1.945  1.00  0.00             
ATOM   3322  CB  LYS   233      14.659 -19.945   2.945  1.00  0.00             
ATOM   3323  HB2 LYS   233      15.578 -20.368   3.353  1.00  0.00             
ATOM   3324  HB3 LYS   233      14.294 -19.166   3.615  1.00  0.00             
ATOM   3325  CG  LYS   233      15.125 -19.237   1.643  1.00  0.00             
ATOM   3326  HG2 LYS   233      15.352 -20.010   0.908  1.00  0.00             
ATOM   3327  HG3 LYS   233      14.340 -18.586   1.260  1.00  0.00             
ATOM   3328  CD  LYS   233      16.298 -18.224   1.974  1.00  0.00             
ATOM   3329  HD2 LYS   233      15.877 -17.541   2.712  1.00  0.00             
ATOM   3330  HD3 LYS   233      17.153 -18.776   2.361  1.00  0.00             
ATOM   3331  CE  LYS   233      16.576 -17.496   0.617  1.00  0.00             
ATOM   3332  HE2 LYS   233      15.608 -17.064   0.363  1.00  0.00             
ATOM   3333  HE3 LYS   233      16.828 -18.283  -0.094  1.00  0.00             
ATOM   3334  NZ  LYS   233      17.711 -16.632   0.830  1.00  0.00             
ATOM   3335  HZ1 LYS   233      17.941 -16.083   0.014  1.00  0.00             
ATOM   3336  HZ2 LYS   233      17.470 -15.846   1.418  1.00  0.00             
ATOM   3337  HZ3 LYS   233      18.493 -17.105   1.259  1.00  0.00             
ATOM   3338  C   LYS   233      13.032 -21.641   3.833  1.00  0.00             
ATOM   3339  O   LYS   233      13.510 -22.692   4.227  1.00  0.00             
ATOM   3340  N   VAL   234      11.958 -21.111   4.463  1.00  0.00             
ATOM   3341  H   VAL   234      11.708 -20.163   4.221  1.00  0.00             
ATOM   3342  CA  VAL   234      11.069 -21.976   5.392  1.00  0.00             
ATOM   3343  HA  VAL   234      11.284 -22.998   5.082  1.00  0.00             
ATOM   3344  CB  VAL   234      11.406 -21.716   6.860  1.00  0.00             
ATOM   3345  HB  VAL   234      10.680 -22.318   7.406  1.00  0.00             
ATOM   3346  CG1 VAL   234      12.779 -22.179   7.219  1.00  0.00             
ATOM   3347 HG11 VAL   234      13.059 -22.056   8.266  1.00  0.00             
ATOM   3348 HG12 VAL   234      13.541 -21.636   6.660  1.00  0.00             
ATOM   3349 HG13 VAL   234      12.855 -23.181   6.798  1.00  0.00             
ATOM   3350  CG2 VAL   234      11.199 -20.296   7.308  1.00  0.00             
ATOM   3351 HG21 VAL   234      11.145 -20.265   8.397  1.00  0.00             
ATOM   3352 HG22 VAL   234      10.256 -19.919   6.912  1.00  0.00             
ATOM   3353 HG23 VAL   234      12.030 -19.732   6.885  1.00  0.00             
ATOM   3354  C   VAL   234       9.606 -21.637   5.066  1.00  0.00             
ATOM   3355  O   VAL   234       9.385 -20.685   4.343  1.00  0.00             
ATOM   3356  N   PRO   235       8.606 -22.432   5.488  1.00  0.00             
ATOM   3357  CD  PRO   235       8.728 -23.692   6.269  1.00  0.00             
ATOM   3358  HD2 PRO   235       9.576 -24.282   5.921  1.00  0.00             
ATOM   3359  HD3 PRO   235       8.742 -23.396   7.318  1.00  0.00             
ATOM   3360  CG  PRO   235       7.499 -24.496   5.986  1.00  0.00             
ATOM   3361  HG2 PRO   235       7.268 -25.234   6.754  1.00  0.00             
ATOM   3362  HG3 PRO   235       7.525 -25.089   5.072  1.00  0.00             
ATOM   3363  CB  PRO   235       6.383 -23.364   5.854  1.00  0.00             
ATOM   3364  HB2 PRO   235       6.261 -22.996   6.872  1.00  0.00             
ATOM   3365  HB3 PRO   235       5.518 -23.789   5.344  1.00  0.00             
ATOM   3366  CA  PRO   235       7.185 -22.291   5.101  1.00  0.00             
ATOM   3367  HA  PRO   235       7.093 -22.485   4.033  1.00  0.00             
ATOM   3368  C   PRO   235       6.575 -20.831   5.189  1.00  0.00             
ATOM   3369  O   PRO   235       7.009 -20.035   5.982  1.00  0.00             
ATOM   3370  N   LEU   236       5.625 -20.578   4.282  1.00  0.00             
ATOM   3371  H   LEU   236       5.401 -21.377   3.705  1.00  0.00             
ATOM   3372  CA  LEU   236       4.811 -19.325   4.216  1.00  0.00             
ATOM   3373  HA  LEU   236       5.549 -18.522   4.208  1.00  0.00             
ATOM   3374  CB  LEU   236       3.963 -19.356   2.935  1.00  0.00             
ATOM   3375  HB2 LEU   236       3.346 -20.254   2.911  1.00  0.00             
ATOM   3376  HB3 LEU   236       4.582 -19.521   2.052  1.00  0.00             
ATOM   3377  CG  LEU   236       3.189 -18.014   2.703  1.00  0.00             
ATOM   3378  HG  LEU   236       2.488 -17.807   3.512  1.00  0.00             
ATOM   3379  CD1 LEU   236       4.151 -16.847   2.658  1.00  0.00             
ATOM   3380 HD11 LEU   236       4.230 -16.537   3.700  1.00  0.00             
ATOM   3381 HD12 LEU   236       5.038 -17.082   2.070  1.00  0.00             
ATOM   3382 HD13 LEU   236       3.599 -15.941   2.404  1.00  0.00             
ATOM   3383  CD2 LEU   236       2.458 -18.206   1.358  1.00  0.00             
ATOM   3384 HD21 LEU   236       1.740 -19.010   1.519  1.00  0.00             
ATOM   3385 HD22 LEU   236       3.217 -18.572   0.667  1.00  0.00             
ATOM   3386 HD23 LEU   236       2.069 -17.256   0.991  1.00  0.00             
ATOM   3387  C   LEU   236       3.914 -19.207   5.437  1.00  0.00             
ATOM   3388  O   LEU   236       2.964 -19.988   5.556  1.00  0.00             
ATOM   3389  N   PRO   237       4.228 -18.329   6.409  1.00  0.00             
ATOM   3390  CD  PRO   237       5.332 -17.380   6.522  1.00  0.00             
ATOM   3391  HD2 PRO   237       5.576 -16.957   5.548  1.00  0.00             
ATOM   3392  HD3 PRO   237       6.178 -17.880   6.992  1.00  0.00             
ATOM   3393  CG  PRO   237       4.906 -16.344   7.577  1.00  0.00             
ATOM   3394  HG2 PRO   237       4.163 -15.607   7.272  1.00  0.00             
ATOM   3395  HG3 PRO   237       5.735 -15.788   8.016  1.00  0.00             
ATOM   3396  CB  PRO   237       4.262 -17.367   8.582  1.00  0.00             
ATOM   3397  HB2 PRO   237       3.691 -16.827   9.338  1.00  0.00             
ATOM   3398  HB3 PRO   237       5.041 -17.908   9.117  1.00  0.00             
ATOM   3399  CA  PRO   237       3.467 -18.300   7.652  1.00  0.00             
ATOM   3400  HA  PRO   237       3.275 -19.284   8.081  1.00  0.00             
ATOM   3401  C   PRO   237       2.074 -17.691   7.377  1.00  0.00             
ATOM   3402  O   PRO   237       1.688 -17.370   6.283  1.00  0.00             
ATOM   3403  N   GLN   238       1.262 -17.626   8.399  1.00  0.00             
ATOM   3404  H   GLN   238       1.557 -18.112   9.233  1.00  0.00             
ATOM   3405  CA  GLN   238      -0.060 -16.977   8.444  1.00  0.00             
ATOM   3406  HA  GLN   238      -0.563 -17.316   7.539  1.00  0.00             
ATOM   3407  CB  GLN   238      -0.868 -17.519   9.650  1.00  0.00             
ATOM   3408  HB2 GLN   238      -1.909 -17.196   9.617  1.00  0.00             
ATOM   3409  HB3 GLN   238      -0.854 -18.609   9.642  1.00  0.00             
ATOM   3410  CG  GLN   238      -0.344 -17.031  11.031  1.00  0.00             
ATOM   3411  HG2 GLN   238      -0.974 -17.392  11.844  1.00  0.00             
ATOM   3412  HG3 GLN   238      -0.569 -15.965  11.051  1.00  0.00             
ATOM   3413  CD  GLN   238       1.135 -17.261  11.390  1.00  0.00             
ATOM   3414  OE1 GLN   238       1.630 -18.387  11.486  1.00  0.00             
ATOM   3415  NE2 GLN   238       1.957 -16.230  11.530  1.00  0.00             
ATOM   3416 HE21 GLN   238       1.698 -15.395  11.023  1.00  0.00             
ATOM   3417 HE22 GLN   238       2.948 -16.417  11.596  1.00  0.00             
ATOM   3418  C   GLN   238      -0.092 -15.503   8.281  1.00  0.00             
ATOM   3419  O   GLN   238       0.635 -14.794   8.893  1.00  0.00             
ATOM   3420  N   SER   239      -0.869 -14.972   7.363  1.00  0.00             
ATOM   3421  H   SER   239      -1.579 -15.564   6.954  1.00  0.00             
ATOM   3422  CA  SER   239      -1.222 -13.584   7.366  1.00  0.00             
ATOM   3423  HA  SER   239      -0.297 -13.039   7.553  1.00  0.00             
ATOM   3424  CB  SER   239      -1.729 -13.211   5.945  1.00  0.00             
ATOM   3425  HB2 SER   239      -0.892 -13.113   5.253  1.00  0.00             
ATOM   3426  HB3 SER   239      -2.150 -12.211   6.050  1.00  0.00             
ATOM   3427  OG  SER   239      -2.730 -14.021   5.285  1.00  0.00             
ATOM   3428  HG  SER   239      -2.270 -14.668   4.745  1.00  0.00             
ATOM   3429  C   SER   239      -2.010 -13.100   8.542  1.00  0.00             
ATOM   3430  O   SER   239      -2.433 -13.845   9.450  1.00  0.00             
ATOM   3431  N   ARG   240      -2.238 -11.790   8.548  1.00  0.00             
ATOM   3432  H   ARG   240      -1.802 -11.236   7.825  1.00  0.00             
ATOM   3433  CA  ARG   240      -3.046 -11.020   9.517  1.00  0.00             
ATOM   3434  HA  ARG   240      -3.049 -11.557  10.465  1.00  0.00             
ATOM   3435  CB  ARG   240      -2.456  -9.602   9.843  1.00  0.00             
ATOM   3436  HB2 ARG   240      -2.650  -9.004   8.952  1.00  0.00             
ATOM   3437  HB3 ARG   240      -2.965  -9.099  10.665  1.00  0.00             
ATOM   3438  CG  ARG   240      -1.007  -9.630  10.287  1.00  0.00             
ATOM   3439  HG2 ARG   240      -0.381  -9.877   9.430  1.00  0.00             
ATOM   3440  HG3 ARG   240      -1.009 -10.393  11.065  1.00  0.00             
ATOM   3441  CD  ARG   240      -0.542  -8.234  10.806  1.00  0.00             
ATOM   3442  HD2 ARG   240       0.538  -8.224  10.953  1.00  0.00             
ATOM   3443  HD3 ARG   240      -1.119  -7.885  11.661  1.00  0.00             
ATOM   3444  NE  ARG   240      -0.842  -7.274   9.774  1.00  0.00             
ATOM   3445  HE  ARG   240      -1.028  -7.779   8.919  1.00  0.00             
ATOM   3446  CZ  ARG   240      -0.717  -5.979   9.978  1.00  0.00             
ATOM   3447  NH1 ARG   240      -0.178  -5.438  11.067  1.00  0.00             
ATOM   3448 HH11 ARG   240      -0.161  -4.443  11.237  1.00  0.00             
ATOM   3449 HH12 ARG   240       0.023  -6.118  11.786  1.00  0.00             
ATOM   3450  NH2 ARG   240      -1.243  -5.100   9.171  1.00  0.00             
ATOM   3451 HH21 ARG   240      -1.673  -5.406   8.310  1.00  0.00             
ATOM   3452 HH22 ARG   240      -1.061  -4.112   9.267  1.00  0.00             
ATOM   3453  C   ARG   240      -4.431 -10.769   9.036  1.00  0.00             
ATOM   3454  O   ARG   240      -5.355 -10.878   9.830  1.00  0.00             
ATOM   3455  N   ILE   241      -4.561 -10.453   7.743  1.00  0.00             
ATOM   3456  H   ILE   241      -3.724 -10.456   7.178  1.00  0.00             
ATOM   3457  CA  ILE   241      -5.838  -9.917   7.192  1.00  0.00             
ATOM   3458  HA  ILE   241      -6.210  -9.128   7.846  1.00  0.00             
ATOM   3459  CB  ILE   241      -5.537  -9.036   5.929  1.00  0.00             
ATOM   3460  HB  ILE   241      -4.818  -8.279   6.243  1.00  0.00             
ATOM   3461  CG2 ILE   241      -5.035  -9.896   4.745  1.00  0.00             
ATOM   3462 HG21 ILE   241      -5.803 -10.319   4.098  1.00  0.00             
ATOM   3463 HG22 ILE   241      -4.297  -9.388   4.124  1.00  0.00             
ATOM   3464 HG23 ILE   241      -4.550 -10.781   5.157  1.00  0.00             
ATOM   3465  CG1 ILE   241      -6.753  -8.236   5.469  1.00  0.00             
ATOM   3466 HG12 ILE   241      -6.765  -7.495   6.268  1.00  0.00             
ATOM   3467 HG13 ILE   241      -7.621  -8.889   5.555  1.00  0.00             
ATOM   3468  CD1 ILE   241      -6.817  -7.400   4.126  1.00  0.00             
ATOM   3469 HD11 ILE   241      -7.866  -7.115   4.054  1.00  0.00             
ATOM   3470 HD12 ILE   241      -6.524  -7.997   3.262  1.00  0.00             
ATOM   3471 HD13 ILE   241      -6.178  -6.525   4.248  1.00  0.00             
ATOM   3472  C   ILE   241      -6.878 -11.059   6.952  1.00  0.00             
ATOM   3473  O   ILE   241      -6.682 -11.965   6.178  1.00  0.00             
ATOM   3474  N   ALA   242      -7.909 -11.017   7.772  1.00  0.00             
ATOM   3475  H   ALA   242      -8.028 -10.334   8.507  1.00  0.00             
ATOM   3476  CA  ALA   242      -9.122 -11.755   7.455  1.00  0.00             
ATOM   3477  HA  ALA   242      -8.921 -12.738   7.030  1.00  0.00             
ATOM   3478  CB  ALA   242      -9.847 -12.070   8.819  1.00  0.00             
ATOM   3479  HB1 ALA   242      -9.074 -12.373   9.525  1.00  0.00             
ATOM   3480  HB2 ALA   242     -10.292 -11.171   9.245  1.00  0.00             
ATOM   3481  HB3 ALA   242     -10.523 -12.919   8.717  1.00  0.00             
ATOM   3482  C   ALA   242     -10.103 -11.054   6.470  1.00  0.00             
ATOM   3483  O   ALA   242     -10.788 -11.717   5.713  1.00  0.00             
ATOM   3484  N   ASN   243     -10.226  -9.698   6.562  1.00  0.00             
ATOM   3485  H   ASN   243      -9.593  -9.224   7.190  1.00  0.00             
ATOM   3486  CA  ASN   243     -11.174  -8.863   5.765  1.00  0.00             
ATOM   3487  HA  ASN   243     -11.108  -9.277   4.759  1.00  0.00             
ATOM   3488  CB  ASN   243     -12.632  -8.971   6.296  1.00  0.00             
ATOM   3489  HB2 ASN   243     -12.719 -10.001   6.645  1.00  0.00             
ATOM   3490  HB3 ASN   243     -13.268  -8.739   5.442  1.00  0.00             
ATOM   3491  CG  ASN   243     -12.981  -8.121   7.506  1.00  0.00             
ATOM   3492  OD1 ASN   243     -13.283  -6.917   7.376  1.00  0.00             
ATOM   3493  ND2 ASN   243     -12.991  -8.587   8.702  1.00  0.00             
ATOM   3494 HD21 ASN   243     -12.747  -9.550   8.883  1.00  0.00             
ATOM   3495 HD22 ASN   243     -13.354  -7.980   9.423  1.00  0.00             
ATOM   3496  C   ASN   243     -10.664  -7.352   5.623  1.00  0.00             
ATOM   3497  O   ASN   243      -9.687  -6.890   6.206  1.00  0.00             
ATOM   3498  N   LEU   244     -11.388  -6.638   4.758  1.00  0.00             
ATOM   3499  H   LEU   244     -12.167  -7.166   4.390  1.00  0.00             
ATOM   3500  CA  LEU   244     -10.894  -5.325   4.321  1.00  0.00             
ATOM   3501  HA  LEU   244      -9.809  -5.236   4.369  1.00  0.00             
ATOM   3502  CB  LEU   244     -11.536  -5.038   2.945  1.00  0.00             
ATOM   3503  HB2 LEU   244     -11.343  -4.035   2.566  1.00  0.00             
ATOM   3504  HB3 LEU   244     -12.622  -5.111   3.009  1.00  0.00             
ATOM   3505  CG  LEU   244     -11.012  -5.971   1.877  1.00  0.00             
ATOM   3506  HG  LEU   244     -10.926  -6.964   2.320  1.00  0.00             
ATOM   3507  CD1 LEU   244     -11.962  -6.109   0.744  1.00  0.00             
ATOM   3508 HD11 LEU   244     -11.506  -6.904   0.154  1.00  0.00             
ATOM   3509 HD12 LEU   244     -12.951  -6.411   1.089  1.00  0.00             
ATOM   3510 HD13 LEU   244     -12.061  -5.176   0.191  1.00  0.00             
ATOM   3511  CD2 LEU   244      -9.621  -5.524   1.309  1.00  0.00             
ATOM   3512 HD21 LEU   244      -9.698  -4.639   0.677  1.00  0.00             
ATOM   3513 HD22 LEU   244      -9.170  -6.335   0.738  1.00  0.00             
ATOM   3514 HD23 LEU   244      -8.868  -5.284   2.059  1.00  0.00             
ATOM   3515  C   LEU   244     -11.389  -4.214   5.283  1.00  0.00             
ATOM   3516  O   LEU   244     -11.002  -3.075   5.018  1.00  0.00             
ATOM   3517  N   SER   245     -12.218  -4.435   6.366  1.00  0.00             
ATOM   3518  H   SER   245     -12.567  -5.369   6.525  1.00  0.00             
ATOM   3519  CA  SER   245     -12.696  -3.379   7.191  1.00  0.00             
ATOM   3520  HA  SER   245     -12.830  -2.516   6.539  1.00  0.00             
ATOM   3521  CB  SER   245     -13.910  -3.863   8.024  1.00  0.00             
ATOM   3522  HB2 SER   245     -14.612  -4.311   7.322  1.00  0.00             
ATOM   3523  HB3 SER   245     -13.685  -4.575   8.818  1.00  0.00             
ATOM   3524  OG  SER   245     -14.542  -2.729   8.591  1.00  0.00             
ATOM   3525  HG  SER   245     -14.355  -2.711   9.533  1.00  0.00             
ATOM   3526  C   SER   245     -11.493  -3.026   8.149  1.00  0.00             
ATOM   3527  O   SER   245     -10.616  -3.799   8.501  1.00  0.00             
ATOM   3528  N   GLY   246     -11.181  -1.710   8.193  1.00  0.00             
ATOM   3529  H   GLY   246     -11.781  -1.156   7.598  1.00  0.00             
ATOM   3530  CA  GLY   246     -10.089  -1.021   8.979  1.00  0.00             
ATOM   3531  HA2 GLY   246     -10.436  -0.019   9.233  1.00  0.00             
ATOM   3532  HA3 GLY   246      -9.921  -1.548   9.918  1.00  0.00             
ATOM   3533  C   GLY   246      -8.730  -0.886   8.293  1.00  0.00             
ATOM   3534  O   GLY   246      -7.808  -0.179   8.776  1.00  0.00             
ATOM   3535  N   LEU   247      -8.516  -1.578   7.216  1.00  0.00             
ATOM   3536  H   LEU   247      -9.355  -2.090   6.983  1.00  0.00             
ATOM   3537  CA  LEU   247      -7.357  -1.465   6.292  1.00  0.00             
ATOM   3538  HA  LEU   247      -6.503  -1.815   6.872  1.00  0.00             
ATOM   3539  CB  LEU   247      -7.658  -2.311   5.010  1.00  0.00             
ATOM   3540  HB2 LEU   247      -8.309  -3.160   5.215  1.00  0.00             
ATOM   3541  HB3 LEU   247      -8.134  -1.620   4.314  1.00  0.00             
ATOM   3542  CG  LEU   247      -6.376  -2.828   4.285  1.00  0.00             
ATOM   3543  HG  LEU   247      -5.646  -2.020   4.233  1.00  0.00             
ATOM   3544  CD1 LEU   247      -5.721  -3.931   5.062  1.00  0.00             
ATOM   3545 HD11 LEU   247      -6.485  -4.659   5.336  1.00  0.00             
ATOM   3546 HD12 LEU   247      -4.974  -4.383   4.411  1.00  0.00             
ATOM   3547 HD13 LEU   247      -5.285  -3.408   5.914  1.00  0.00             
ATOM   3548  CD2 LEU   247      -6.639  -3.276   2.912  1.00  0.00             
ATOM   3549 HD21 LEU   247      -5.709  -3.684   2.515  1.00  0.00             
ATOM   3550 HD22 LEU   247      -7.327  -4.122   2.896  1.00  0.00             
ATOM   3551 HD23 LEU   247      -6.990  -2.457   2.285  1.00  0.00             
ATOM   3552  C   LEU   247      -7.110   0.008   5.866  1.00  0.00             
ATOM   3553  O   LEU   247      -8.079   0.742   5.745  1.00  0.00             
ATOM   3554  N   ARG   248      -5.815   0.332   5.750  1.00  0.00             
ATOM   3555  H   ARG   248      -5.076  -0.354   5.815  1.00  0.00             
ATOM   3556  CA  ARG   248      -5.331   1.678   5.525  1.00  0.00             
ATOM   3557  HA  ARG   248      -6.137   2.400   5.399  1.00  0.00             
ATOM   3558  CB  ARG   248      -4.511   2.207   6.715  1.00  0.00             
ATOM   3559  HB2 ARG   248      -4.255   3.224   6.417  1.00  0.00             
ATOM   3560  HB3 ARG   248      -3.661   1.526   6.762  1.00  0.00             
ATOM   3561  CG  ARG   248      -5.222   2.339   8.031  1.00  0.00             
ATOM   3562  HG2 ARG   248      -5.885   3.201   7.968  1.00  0.00             
ATOM   3563  HG3 ARG   248      -5.834   1.451   8.190  1.00  0.00             
ATOM   3564  CD  ARG   248      -4.280   2.491   9.292  1.00  0.00             
ATOM   3565  HD2 ARG   248      -3.684   3.375   9.064  1.00  0.00             
ATOM   3566  HD3 ARG   248      -4.958   2.762  10.101  1.00  0.00             
ATOM   3567  NE  ARG   248      -3.561   1.237   9.442  1.00  0.00             
ATOM   3568  HE  ARG   248      -3.732   0.465   8.814  1.00  0.00             
ATOM   3569  CZ  ARG   248      -2.558   1.025  10.251  1.00  0.00             
ATOM   3570  NH1 ARG   248      -2.233   2.015  11.139  1.00  0.00             
ATOM   3571 HH11 ARG   248      -2.783   2.851  11.276  1.00  0.00             
ATOM   3572 HH12 ARG   248      -1.463   1.825  11.765  1.00  0.00             
ATOM   3573  NH2 ARG   248      -1.862  -0.086  10.236  1.00  0.00             
ATOM   3574 HH21 ARG   248      -1.088  -0.242  10.866  1.00  0.00             
ATOM   3575 HH22 ARG   248      -2.076  -0.800   9.555  1.00  0.00             
ATOM   3576  C   ARG   248      -4.464   1.728   4.284  1.00  0.00             
ATOM   3577  O   ARG   248      -3.408   1.075   4.261  1.00  0.00             
ATOM   3578  N   ILE   249      -5.065   2.259   3.152  1.00  0.00             
ATOM   3579  H   ILE   249      -5.999   2.620   3.282  1.00  0.00             
ATOM   3580  CA  ILE   249      -4.464   2.214   1.870  1.00  0.00             
ATOM   3581  HA  ILE   249      -3.719   1.418   1.888  1.00  0.00             
ATOM   3582  CB  ILE   249      -5.575   1.799   0.793  1.00  0.00             
ATOM   3583  HB  ILE   249      -6.404   2.486   0.964  1.00  0.00             
ATOM   3584  CG2 ILE   249      -5.075   1.885  -0.668  1.00  0.00             
ATOM   3585 HG21 ILE   249      -4.168   1.295  -0.805  1.00  0.00             
ATOM   3586 HG22 ILE   249      -5.911   1.558  -1.287  1.00  0.00             
ATOM   3587 HG23 ILE   249      -4.869   2.917  -0.952  1.00  0.00             
ATOM   3588  CG1 ILE   249      -6.140   0.427   1.071  1.00  0.00             
ATOM   3589 HG12 ILE   249      -5.488  -0.306   0.596  1.00  0.00             
ATOM   3590 HG13 ILE   249      -6.102   0.222   2.141  1.00  0.00             
ATOM   3591  CD1 ILE   249      -7.522   0.169   0.449  1.00  0.00             
ATOM   3592 HD11 ILE   249      -7.963  -0.666   0.994  1.00  0.00             
ATOM   3593 HD12 ILE   249      -7.338  -0.082  -0.596  1.00  0.00             
ATOM   3594 HD13 ILE   249      -8.242   0.977   0.579  1.00  0.00             
ATOM   3595  C   ILE   249      -3.844   3.545   1.476  1.00  0.00             
ATOM   3596  O   ILE   249      -4.515   4.580   1.473  1.00  0.00             
ATOM   3597  N   LEU   250      -2.562   3.577   0.995  1.00  0.00             
ATOM   3598  H   LEU   250      -1.918   2.798   1.002  1.00  0.00             
ATOM   3599  CA  LEU   250      -2.056   4.664   0.185  1.00  0.00             
ATOM   3600  HA  LEU   250      -2.471   5.633   0.460  1.00  0.00             
ATOM   3601  CB  LEU   250      -0.494   4.770   0.487  1.00  0.00             
ATOM   3602  HB2 LEU   250      -0.279   4.807   1.555  1.00  0.00             
ATOM   3603  HB3 LEU   250       0.100   3.977   0.034  1.00  0.00             
ATOM   3604  CG  LEU   250       0.149   5.966  -0.211  1.00  0.00             
ATOM   3605  HG  LEU   250      -0.030   5.992  -1.286  1.00  0.00             
ATOM   3606  CD1 LEU   250      -0.271   7.241   0.559  1.00  0.00             
ATOM   3607 HD11 LEU   250       0.073   7.327   1.589  1.00  0.00             
ATOM   3608 HD12 LEU   250      -1.328   7.504   0.509  1.00  0.00             
ATOM   3609 HD13 LEU   250       0.224   8.042   0.009  1.00  0.00             
ATOM   3610  CD2 LEU   250       1.686   5.876  -0.065  1.00  0.00             
ATOM   3611 HD21 LEU   250       2.179   6.825  -0.277  1.00  0.00             
ATOM   3612 HD22 LEU   250       2.108   5.064  -0.659  1.00  0.00             
ATOM   3613 HD23 LEU   250       1.777   5.733   1.011  1.00  0.00             
ATOM   3614  C   LEU   250      -2.392   4.408  -1.274  1.00  0.00             
ATOM   3615  O   LEU   250      -1.966   3.375  -1.783  1.00  0.00             
ATOM   3616  N   LEU   251      -3.219   5.260  -1.890  1.00  0.00             
ATOM   3617  H   LEU   251      -3.541   6.056  -1.358  1.00  0.00             
ATOM   3618  CA  LEU   251      -3.574   5.365  -3.315  1.00  0.00             
ATOM   3619  HA  LEU   251      -3.409   4.421  -3.833  1.00  0.00             
ATOM   3620  CB  LEU   251      -5.072   5.668  -3.448  1.00  0.00             
ATOM   3621  HB2 LEU   251      -5.703   5.082  -2.780  1.00  0.00             
ATOM   3622  HB3 LEU   251      -5.198   6.719  -3.188  1.00  0.00             
ATOM   3623  CG  LEU   251      -5.775   5.547  -4.785  1.00  0.00             
ATOM   3624  HG  LEU   251      -5.419   6.250  -5.538  1.00  0.00             
ATOM   3625  CD1 LEU   251      -5.662   4.227  -5.494  1.00  0.00             
ATOM   3626 HD11 LEU   251      -6.252   4.072  -6.397  1.00  0.00             
ATOM   3627 HD12 LEU   251      -5.872   3.384  -4.836  1.00  0.00             
ATOM   3628 HD13 LEU   251      -4.629   4.231  -5.842  1.00  0.00             
ATOM   3629  CD2 LEU   251      -7.247   5.902  -4.701  1.00  0.00             
ATOM   3630 HD21 LEU   251      -7.381   6.859  -4.197  1.00  0.00             
ATOM   3631 HD22 LEU   251      -7.669   5.942  -5.705  1.00  0.00             
ATOM   3632 HD23 LEU   251      -7.814   5.127  -4.185  1.00  0.00             
ATOM   3633  C   LEU   251      -2.718   6.359  -4.065  1.00  0.00             
ATOM   3634  O   LEU   251      -2.761   7.601  -3.901  1.00  0.00             
ATOM   3635  N   LEU   252      -1.921   5.844  -5.021  1.00  0.00             
ATOM   3636  H   LEU   252      -1.982   4.852  -5.198  1.00  0.00             
ATOM   3637  CA  LEU   252      -0.963   6.560  -5.858  1.00  0.00             
ATOM   3638  HA  LEU   252      -1.126   7.635  -5.777  1.00  0.00             
ATOM   3639  CB  LEU   252       0.536   6.192  -5.491  1.00  0.00             
ATOM   3640  HB2 LEU   252       0.664   5.196  -5.915  1.00  0.00             
ATOM   3641  HB3 LEU   252       1.183   6.819  -6.106  1.00  0.00             
ATOM   3642  CG  LEU   252       0.897   6.413  -4.119  1.00  0.00             
ATOM   3643  HG  LEU   252       0.212   5.782  -3.552  1.00  0.00             
ATOM   3644  CD1 LEU   252       2.369   5.932  -3.933  1.00  0.00             
ATOM   3645 HD11 LEU   252       2.405   4.870  -4.179  1.00  0.00             
ATOM   3646 HD12 LEU   252       3.002   6.580  -4.540  1.00  0.00             
ATOM   3647 HD13 LEU   252       2.629   5.946  -2.875  1.00  0.00             
ATOM   3648  CD2 LEU   252       0.845   7.883  -3.594  1.00  0.00             
ATOM   3649 HD21 LEU   252       1.518   8.567  -4.111  1.00  0.00             
ATOM   3650 HD22 LEU   252       1.149   7.810  -2.549  1.00  0.00             
ATOM   3651 HD23 LEU   252      -0.176   8.255  -3.664  1.00  0.00             
ATOM   3652  C   LEU   252      -1.143   6.258  -7.317  1.00  0.00             
ATOM   3653  O   LEU   252      -1.232   5.033  -7.611  1.00  0.00             
ATOM   3654  N   THR   253      -1.283   7.228  -8.169  1.00  0.00             
ATOM   3655  H   THR   253      -1.384   8.128  -7.723  1.00  0.00             
ATOM   3656  CA  THR   253      -1.956   7.089  -9.502  1.00  0.00             
ATOM   3657  HA  THR   253      -1.762   6.122  -9.967  1.00  0.00             
ATOM   3658  CB  THR   253      -3.412   7.274  -9.501  1.00  0.00             
ATOM   3659  HB  THR   253      -3.869   7.401 -10.482  1.00  0.00             
ATOM   3660  CG2 THR   253      -4.111   6.013  -8.975  1.00  0.00             
ATOM   3661 HG21 THR   253      -5.137   6.099  -9.332  1.00  0.00             
ATOM   3662 HG22 THR   253      -3.501   5.183  -9.331  1.00  0.00             
ATOM   3663 HG23 THR   253      -4.167   6.141  -7.894  1.00  0.00             
ATOM   3664  OG1 THR   253      -3.722   8.347  -8.683  1.00  0.00             
ATOM   3665  HG1 THR   253      -4.663   8.295  -8.502  1.00  0.00             
ATOM   3666  C   THR   253      -1.350   8.031 -10.581  1.00  0.00             
ATOM   3667  O   THR   253      -1.603   7.821 -11.813  1.00  0.00             
ATOM   3668  N   ALA   254      -0.614   8.997 -10.071  1.00  0.00             
ATOM   3669  H   ALA   254      -0.545   9.167  -9.078  1.00  0.00             
ATOM   3670  CA  ALA   254      -0.084  10.068 -11.005  1.00  0.00             
ATOM   3671  HA  ALA   254      -0.447   9.946 -12.025  1.00  0.00             
ATOM   3672  CB  ALA   254      -0.650  11.346 -10.519  1.00  0.00             
ATOM   3673  HB1 ALA   254      -0.474  12.208 -11.163  1.00  0.00             
ATOM   3674  HB2 ALA   254      -1.710  11.130 -10.382  1.00  0.00             
ATOM   3675  HB3 ALA   254      -0.471  11.575  -9.469  1.00  0.00             
ATOM   3676  C   ALA   254       1.509  10.045 -11.001  1.00  0.00             
ATOM   3677  O   ALA   254       2.160   9.351 -10.245  1.00  0.00             
ATOM   3678  N   HID   255       2.097  10.857 -11.865  1.00  0.00             
ATOM   3679  H   HID   255       1.457  11.369 -12.455  1.00  0.00             
ATOM   3680  CA  HID   255       3.520  10.952 -12.162  1.00  0.00             
ATOM   3681  HA  HID   255       4.074  10.736 -11.248  1.00  0.00             
ATOM   3682  CB  HID   255       3.905   9.858 -13.188  1.00  0.00             
ATOM   3683  HB2 HID   255       4.744  10.260 -13.757  1.00  0.00             
ATOM   3684  HB3 HID   255       3.112   9.572 -13.879  1.00  0.00             
ATOM   3685  CG  HID   255       4.421   8.640 -12.588  1.00  0.00             
ATOM   3686  ND1 HID   255       3.826   7.354 -12.570  1.00  0.00             
ATOM   3687  HD1 HID   255       2.865   7.160 -12.812  1.00  0.00             
ATOM   3688  CE1 HID   255       4.701   6.441 -12.137  1.00  0.00             
ATOM   3689  HE1 HID   255       4.666   5.362 -12.160  1.00  0.00             
ATOM   3690  NE2 HID   255       5.863   7.016 -11.824  1.00  0.00             
ATOM   3691  CD2 HID   255       5.699   8.388 -12.136  1.00  0.00             
ATOM   3692  HD2 HID   255       6.519   9.088 -12.200  1.00  0.00             
ATOM   3693  C   HID   255       3.816  12.430 -12.471  1.00  0.00             
ATOM   3694  O   HID   255       3.048  13.010 -13.221  1.00  0.00             
ATOM   3695  N   PRO   256       4.833  13.072 -11.819  1.00  0.00             
ATOM   3696  CD  PRO   256       5.765  12.445 -10.813  1.00  0.00             
ATOM   3697  HD2 PRO   256       5.216  11.798 -10.127  1.00  0.00             
ATOM   3698  HD3 PRO   256       6.618  11.923 -11.247  1.00  0.00             
ATOM   3699  CG  PRO   256       6.487  13.504  -9.960  1.00  0.00             
ATOM   3700  HG2 PRO   256       7.543  13.237  -9.914  1.00  0.00             
ATOM   3701  HG3 PRO   256       6.070  13.683  -8.969  1.00  0.00             
ATOM   3702  CB  PRO   256       6.253  14.719 -10.900  1.00  0.00             
ATOM   3703  HB2 PRO   256       7.160  14.753 -11.503  1.00  0.00             
ATOM   3704  HB3 PRO   256       6.220  15.725 -10.482  1.00  0.00             
ATOM   3705  CA  PRO   256       5.043  14.462 -11.817  1.00  0.00             
ATOM   3706  HA  PRO   256       4.182  14.958 -11.369  1.00  0.00             
ATOM   3707  C   PRO   256       5.053  15.128 -13.221  1.00  0.00             
ATOM   3708  O   PRO   256       4.557  16.194 -13.394  1.00  0.00             
ATOM   3709  N   GLU   257       5.533  14.450 -14.291  1.00  0.00             
ATOM   3710  H   GLU   257       5.865  13.514 -14.108  1.00  0.00             
ATOM   3711  CA  GLU   257       5.672  14.934 -15.695  1.00  0.00             
ATOM   3712  HA  GLU   257       5.465  16.004 -15.692  1.00  0.00             
ATOM   3713  CB  GLU   257       7.036  14.795 -16.239  1.00  0.00             
ATOM   3714  HB2 GLU   257       7.022  15.216 -17.244  1.00  0.00             
ATOM   3715  HB3 GLU   257       7.381  13.766 -16.346  1.00  0.00             
ATOM   3716  CG  GLU   257       8.153  15.422 -15.455  1.00  0.00             
ATOM   3717  HG2 GLU   257       8.204  15.128 -14.407  1.00  0.00             
ATOM   3718  HG3 GLU   257       8.198  16.506 -15.565  1.00  0.00             
ATOM   3719  CD  GLU   257       9.503  15.089 -16.090  1.00  0.00             
ATOM   3720  OE1 GLU   257      10.181  14.107 -15.675  1.00  0.00             
ATOM   3721  OE2 GLU   257       9.954  15.834 -16.972  1.00  0.00             
ATOM   3722  C   GLU   257       4.727  14.123 -16.654  1.00  0.00             
ATOM   3723  O   GLU   257       4.477  14.716 -17.738  1.00  0.00             
ATOM   3724  N   THR   258       4.143  12.939 -16.424  1.00  0.00             
ATOM   3725  H   THR   258       4.225  12.569 -15.488  1.00  0.00             
ATOM   3726  CA  THR   258       3.284  12.230 -17.454  1.00  0.00             
ATOM   3727  HA  THR   258       2.896  12.988 -18.134  1.00  0.00             
ATOM   3728  CB  THR   258       4.010  11.207 -18.335  1.00  0.00             
ATOM   3729  HB  THR   258       3.417  10.774 -19.141  1.00  0.00             
ATOM   3730  CG2 THR   258       5.271  11.768 -19.014  1.00  0.00             
ATOM   3731 HG21 THR   258       4.945  12.656 -19.557  1.00  0.00             
ATOM   3732 HG22 THR   258       5.988  12.140 -18.282  1.00  0.00             
ATOM   3733 HG23 THR   258       5.694  10.981 -19.637  1.00  0.00             
ATOM   3734  OG1 THR   258       4.468  10.195 -17.498  1.00  0.00             
ATOM   3735  HG1 THR   258       5.094  10.531 -16.852  1.00  0.00             
ATOM   3736  C   THR   258       2.046  11.627 -16.846  1.00  0.00             
ATOM   3737  O   THR   258       2.034  11.116 -15.701  1.00  0.00             
ATOM   3738  N   VAL   259       1.004  11.717 -17.650  1.00  0.00             
ATOM   3739  H   VAL   259       1.232  12.076 -18.567  1.00  0.00             
ATOM   3740  CA  VAL   259      -0.305  11.106 -17.462  1.00  0.00             
ATOM   3741  HA  VAL   259      -0.413  11.215 -16.383  1.00  0.00             
ATOM   3742  CB  VAL   259      -1.427  11.880 -18.319  1.00  0.00             
ATOM   3743  HB  VAL   259      -2.397  11.495 -18.005  1.00  0.00             
ATOM   3744  CG1 VAL   259      -1.468  13.371 -18.022  1.00  0.00             
ATOM   3745 HG11 VAL   259      -2.211  13.881 -18.634  1.00  0.00             
ATOM   3746 HG12 VAL   259      -0.497  13.831 -18.209  1.00  0.00             
ATOM   3747 HG13 VAL   259      -1.602  13.490 -16.947  1.00  0.00             
ATOM   3748  CG2 VAL   259      -1.355  11.581 -19.851  1.00  0.00             
ATOM   3749 HG21 VAL   259      -1.160  10.517 -19.982  1.00  0.00             
ATOM   3750 HG22 VAL   259      -2.354  11.802 -20.226  1.00  0.00             
ATOM   3751 HG23 VAL   259      -0.710  12.210 -20.463  1.00  0.00             
ATOM   3752  C   VAL   259      -0.252   9.634 -17.820  1.00  0.00             
ATOM   3753  O   VAL   259       0.630   9.242 -18.556  1.00  0.00             
ATOM   3754  N   ALA   260      -1.188   8.808 -17.349  1.00  0.00             
ATOM   3755  H   ALA   260      -1.843   9.061 -16.623  1.00  0.00             
ATOM   3756  CA  ALA   260      -1.229   7.393 -17.654  1.00  0.00             
ATOM   3757  HA  ALA   260      -0.286   7.164 -18.151  1.00  0.00             
ATOM   3758  CB  ALA   260      -1.548   6.604 -16.427  1.00  0.00             
ATOM   3759  HB1 ALA   260      -0.732   6.736 -15.716  1.00  0.00             
ATOM   3760  HB2 ALA   260      -1.600   5.533 -16.624  1.00  0.00             
ATOM   3761  HB3 ALA   260      -2.466   7.035 -16.029  1.00  0.00             
ATOM   3762  C   ALA   260      -2.344   7.197 -18.777  1.00  0.00             
ATOM   3763  O   ALA   260      -2.964   8.131 -19.296  1.00  0.00             
ATOM   3764  N   ASP   261      -2.700   5.939 -19.031  1.00  0.00             
ATOM   3765  H   ASP   261      -2.244   5.182 -18.543  1.00  0.00             
ATOM   3766  CA  ASP   261      -3.970   5.590 -19.652  1.00  0.00             
ATOM   3767  HA  ASP   261      -4.094   6.136 -20.587  1.00  0.00             
ATOM   3768  CB  ASP   261      -3.941   4.063 -20.034  1.00  0.00             
ATOM   3769  HB2 ASP   261      -3.702   3.497 -19.134  1.00  0.00             
ATOM   3770  HB3 ASP   261      -3.181   3.765 -20.756  1.00  0.00             
ATOM   3771  CG  ASP   261      -5.222   3.682 -20.676  1.00  0.00             
ATOM   3772  OD1 ASP   261      -6.126   3.031 -20.096  1.00  0.00             
ATOM   3773  OD2 ASP   261      -5.264   3.927 -21.874  1.00  0.00             
ATOM   3774  C   ASP   261      -5.137   5.764 -18.742  1.00  0.00             
ATOM   3775  O   ASP   261      -5.137   5.296 -17.589  1.00  0.00             
ATOM   3776  N   SER   262      -6.183   6.490 -19.164  1.00  0.00             
ATOM   3777  H   SER   262      -6.102   6.935 -20.067  1.00  0.00             
ATOM   3778  CA  SER   262      -7.287   6.977 -18.380  1.00  0.00             
ATOM   3779  HA  SER   262      -6.840   7.483 -17.524  1.00  0.00             
ATOM   3780  CB  SER   262      -8.130   7.989 -19.217  1.00  0.00             
ATOM   3781  HB2 SER   262      -7.530   8.893 -19.111  1.00  0.00             
ATOM   3782  HB3 SER   262      -9.202   8.026 -19.023  1.00  0.00             
ATOM   3783  OG  SER   262      -8.008   7.749 -20.640  1.00  0.00             
ATOM   3784  HG  SER   262      -7.827   8.615 -21.012  1.00  0.00             
ATOM   3785  C   SER   262      -8.156   5.922 -17.845  1.00  0.00             
ATOM   3786  O   SER   262      -8.360   5.756 -16.599  1.00  0.00             
ATOM   3787  N   ALA   263      -8.733   5.046 -18.687  1.00  0.00             
ATOM   3788  H   ALA   263      -8.556   5.145 -19.676  1.00  0.00             
ATOM   3789  CA  ALA   263      -9.491   3.918 -18.301  1.00  0.00             
ATOM   3790  HA  ALA   263     -10.394   4.310 -17.832  1.00  0.00             
ATOM   3791  CB  ALA   263      -9.946   3.190 -19.583  1.00  0.00             
ATOM   3792  HB1 ALA   263     -10.679   3.714 -20.197  1.00  0.00             
ATOM   3793  HB2 ALA   263     -10.330   2.201 -19.332  1.00  0.00             
ATOM   3794  HB3 ALA   263      -9.052   2.914 -20.141  1.00  0.00             
ATOM   3795  C   ALA   263      -8.771   3.040 -17.220  1.00  0.00             
ATOM   3796  O   ALA   263      -9.467   2.486 -16.342  1.00  0.00             
ATOM   3797  N   THR   264      -7.433   2.914 -17.283  1.00  0.00             
ATOM   3798  H   THR   264      -6.857   3.442 -17.922  1.00  0.00             
ATOM   3799  CA  THR   264      -6.744   1.933 -16.467  1.00  0.00             
ATOM   3800  HA  THR   264      -7.234   0.969 -16.606  1.00  0.00             
ATOM   3801  CB  THR   264      -5.278   1.767 -17.002  1.00  0.00             
ATOM   3802  HB  THR   264      -4.848   2.759 -17.144  1.00  0.00             
ATOM   3803  CG2 THR   264      -4.303   0.970 -16.134  1.00  0.00             
ATOM   3804 HG21 THR   264      -4.782  -0.010 -16.126  1.00  0.00             
ATOM   3805 HG22 THR   264      -4.412   1.433 -15.153  1.00  0.00             
ATOM   3806 HG23 THR   264      -3.252   0.980 -16.421  1.00  0.00             
ATOM   3807  OG1 THR   264      -5.364   1.295 -18.320  1.00  0.00             
ATOM   3808  HG1 THR   264      -5.596   2.018 -18.907  1.00  0.00             
ATOM   3809  C   THR   264      -6.714   2.418 -14.999  1.00  0.00             
ATOM   3810  O   THR   264      -7.166   1.745 -14.071  1.00  0.00             
ATOM   3811  N   ILE   265      -6.352   3.721 -14.853  1.00  0.00             
ATOM   3812  H   ILE   265      -5.976   4.193 -15.663  1.00  0.00             
ATOM   3813  CA  ILE   265      -6.473   4.422 -13.614  1.00  0.00             
ATOM   3814  HA  ILE   265      -5.862   3.989 -12.822  1.00  0.00             
ATOM   3815  CB  ILE   265      -6.002   5.895 -13.773  1.00  0.00             
ATOM   3816  HB  ILE   265      -6.608   6.261 -14.602  1.00  0.00             
ATOM   3817  CG2 ILE   265      -6.113   6.733 -12.533  1.00  0.00             
ATOM   3818 HG21 ILE   265      -5.554   6.238 -11.739  1.00  0.00             
ATOM   3819 HG22 ILE   265      -7.146   6.802 -12.193  1.00  0.00             
ATOM   3820 HG23 ILE   265      -5.746   7.753 -12.648  1.00  0.00             
ATOM   3821  CG1 ILE   265      -4.481   5.913 -14.230  1.00  0.00             
ATOM   3822 HG12 ILE   265      -4.353   5.269 -15.100  1.00  0.00             
ATOM   3823 HG13 ILE   265      -4.151   6.917 -14.495  1.00  0.00             
ATOM   3824  CD1 ILE   265      -3.440   5.387 -13.197  1.00  0.00             
ATOM   3825 HD11 ILE   265      -3.667   4.333 -13.036  1.00  0.00             
ATOM   3826 HD12 ILE   265      -3.543   5.851 -12.216  1.00  0.00             
ATOM   3827 HD13 ILE   265      -2.455   5.669 -13.570  1.00  0.00             
ATOM   3828  C   ILE   265      -7.892   4.440 -13.036  1.00  0.00             
ATOM   3829  O   ILE   265      -7.946   4.304 -11.796  1.00  0.00             
ATOM   3830  N   SER   266      -8.968   4.555 -13.778  1.00  0.00             
ATOM   3831  H   SER   266      -8.979   4.621 -14.786  1.00  0.00             
ATOM   3832  CA  SER   266     -10.312   4.642 -13.104  1.00  0.00             
ATOM   3833  HA  SER   266     -10.191   5.341 -12.276  1.00  0.00             
ATOM   3834  CB  SER   266     -11.336   5.178 -14.058  1.00  0.00             
ATOM   3835  HB2 SER   266     -11.634   4.515 -14.871  1.00  0.00             
ATOM   3836  HB3 SER   266     -12.318   5.333 -13.610  1.00  0.00             
ATOM   3837  OG  SER   266     -10.853   6.403 -14.621  1.00  0.00             
ATOM   3838  HG  SER   266     -11.286   6.540 -15.468  1.00  0.00             
ATOM   3839  C   SER   266     -10.757   3.344 -12.526  1.00  0.00             
ATOM   3840  O   SER   266     -11.621   3.296 -11.655  1.00  0.00             
ATOM   3841  N   ALA   267     -10.173   2.199 -12.952  1.00  0.00             
ATOM   3842  H   ALA   267      -9.581   2.232 -13.769  1.00  0.00             
ATOM   3843  CA  ALA   267     -10.357   0.889 -12.328  1.00  0.00             
ATOM   3844  HA  ALA   267     -11.388   0.862 -11.974  1.00  0.00             
ATOM   3845  CB  ALA   267     -10.085  -0.161 -13.368  1.00  0.00             
ATOM   3846  HB1 ALA   267      -9.232   0.134 -13.980  1.00  0.00             
ATOM   3847  HB2 ALA   267     -10.872  -0.200 -14.120  1.00  0.00             
ATOM   3848  HB3 ALA   267     -10.011  -1.182 -12.993  1.00  0.00             
ATOM   3849  C   ALA   267      -9.371   0.678 -11.089  1.00  0.00             
ATOM   3850  O   ALA   267      -9.770   0.001 -10.143  1.00  0.00             
ATOM   3851  N   VAL   268      -8.183   1.236 -11.160  1.00  0.00             
ATOM   3852  H   VAL   268      -7.829   1.629 -12.020  1.00  0.00             
ATOM   3853  CA  VAL   268      -7.111   1.198 -10.104  1.00  0.00             
ATOM   3854  HA  VAL   268      -6.999   0.160  -9.790  1.00  0.00             
ATOM   3855  CB  VAL   268      -5.753   1.684 -10.661  1.00  0.00             
ATOM   3856  HB  VAL   268      -5.882   2.665 -11.119  1.00  0.00             
ATOM   3857  CG1 VAL   268      -4.774   1.951  -9.481  1.00  0.00             
ATOM   3858 HG11 VAL   268      -5.168   2.855  -9.018  1.00  0.00             
ATOM   3859 HG12 VAL   268      -4.705   1.038  -8.890  1.00  0.00             
ATOM   3860 HG13 VAL   268      -3.776   2.219  -9.827  1.00  0.00             
ATOM   3861  CG2 VAL   268      -5.003   0.772 -11.655  1.00  0.00             
ATOM   3862 HG21 VAL   268      -4.216   1.377 -12.104  1.00  0.00             
ATOM   3863 HG22 VAL   268      -4.506  -0.044 -11.130  1.00  0.00             
ATOM   3864 HG23 VAL   268      -5.687   0.404 -12.419  1.00  0.00             
ATOM   3865  C   VAL   268      -7.698   2.041  -8.973  1.00  0.00             
ATOM   3866  O   VAL   268      -7.474   1.613  -7.835  1.00  0.00             
ATOM   3867  N   GLU   269      -8.351   3.177  -9.202  1.00  0.00             
ATOM   3868  H   GLU   269      -8.377   3.561 -10.136  1.00  0.00             
ATOM   3869  CA  GLU   269      -9.054   3.963  -8.194  1.00  0.00             
ATOM   3870  HA  GLU   269      -8.331   3.842  -7.388  1.00  0.00             
ATOM   3871  CB  GLU   269      -9.163   5.467  -8.609  1.00  0.00             
ATOM   3872  HB2 GLU   269      -9.615   5.991  -7.768  1.00  0.00             
ATOM   3873  HB3 GLU   269      -9.816   5.525  -9.480  1.00  0.00             
ATOM   3874  CG  GLU   269      -7.785   6.058  -8.944  1.00  0.00             
ATOM   3875  HG2 GLU   269      -7.112   5.739  -8.148  1.00  0.00             
ATOM   3876  HG3 GLU   269      -7.549   5.593  -9.902  1.00  0.00             
ATOM   3877  CD  GLU   269      -7.616   7.573  -9.178  1.00  0.00             
ATOM   3878  OE1 GLU   269      -8.544   8.192  -9.732  1.00  0.00             
ATOM   3879  OE2 GLU   269      -6.586   8.204  -8.812  1.00  0.00             
ATOM   3880  C   GLU   269     -10.355   3.298  -7.775  1.00  0.00             
ATOM   3881  O   GLU   269     -10.584   3.243  -6.573  1.00  0.00             
ATOM   3882  N   ARG   270     -11.199   2.699  -8.629  1.00  0.00             
ATOM   3883  H   ARG   270     -10.993   2.769  -9.615  1.00  0.00             
ATOM   3884  CA  ARG   270     -12.373   1.857  -8.204  1.00  0.00             
ATOM   3885  HA  ARG   270     -13.083   2.436  -7.612  1.00  0.00             
ATOM   3886  CB  ARG   270     -13.144   1.341  -9.402  1.00  0.00             
ATOM   3887  HB2 ARG   270     -13.379   2.235  -9.979  1.00  0.00             
ATOM   3888  HB3 ARG   270     -12.423   0.769  -9.986  1.00  0.00             
ATOM   3889  CG  ARG   270     -14.382   0.555  -8.961  1.00  0.00             
ATOM   3890  HG2 ARG   270     -14.268  -0.180  -8.165  1.00  0.00             
ATOM   3891  HG3 ARG   270     -15.074   1.267  -8.511  1.00  0.00             
ATOM   3892  CD  ARG   270     -15.015  -0.019 -10.212  1.00  0.00             
ATOM   3893  HD2 ARG   270     -14.503  -0.921 -10.545  1.00  0.00             
ATOM   3894  HD3 ARG   270     -16.041  -0.294  -9.967  1.00  0.00             
ATOM   3895  NE  ARG   270     -15.074   0.920 -11.313  1.00  0.00             
ATOM   3896  HE  ARG   270     -15.443   1.815 -11.024  1.00  0.00             
ATOM   3897  CZ  ARG   270     -14.747   0.702 -12.577  1.00  0.00             
ATOM   3898  NH1 ARG   270     -14.076  -0.404 -12.919  1.00  0.00             
ATOM   3899 HH11 ARG   270     -13.907  -0.739 -13.857  1.00  0.00             
ATOM   3900 HH12 ARG   270     -13.776  -1.123 -12.277  1.00  0.00             
ATOM   3901  NH2 ARG   270     -15.050   1.508 -13.489  1.00  0.00             
ATOM   3902 HH21 ARG   270     -15.552   2.349 -13.242  1.00  0.00             
ATOM   3903 HH22 ARG   270     -14.636   1.472 -14.410  1.00  0.00             
ATOM   3904  C   ARG   270     -11.946   0.743  -7.182  1.00  0.00             
ATOM   3905  O   ARG   270     -12.726   0.431  -6.317  1.00  0.00             
ATOM   3906  N   ALA   271     -10.777   0.137  -7.412  1.00  0.00             
ATOM   3907  H   ALA   271     -10.339   0.556  -8.220  1.00  0.00             
ATOM   3908  CA  ALA   271     -10.139  -0.861  -6.558  1.00  0.00             
ATOM   3909  HA  ALA   271     -10.920  -1.621  -6.592  1.00  0.00             
ATOM   3910  CB  ALA   271      -8.898  -1.547  -7.167  1.00  0.00             
ATOM   3911  HB1 ALA   271      -8.032  -0.900  -7.027  1.00  0.00             
ATOM   3912  HB2 ALA   271      -9.104  -1.617  -8.235  1.00  0.00             
ATOM   3913  HB3 ALA   271      -8.719  -2.534  -6.741  1.00  0.00             
ATOM   3914  C   ALA   271      -9.906  -0.467  -5.083  1.00  0.00             
ATOM   3915  O   ALA   271     -10.118  -1.249  -4.151  1.00  0.00             
ATOM   3916  N   ALA   272      -9.563   0.785  -4.832  1.00  0.00             
ATOM   3917  H   ALA   272      -9.403   1.391  -5.624  1.00  0.00             
ATOM   3918  CA  ALA   272      -9.648   1.414  -3.473  1.00  0.00             
ATOM   3919  HA  ALA   272      -9.381   0.712  -2.683  1.00  0.00             
ATOM   3920  CB  ALA   272      -8.669   2.580  -3.377  1.00  0.00             
ATOM   3921  HB1 ALA   272      -7.700   2.133  -3.599  1.00  0.00             
ATOM   3922  HB2 ALA   272      -8.935   3.448  -3.980  1.00  0.00             
ATOM   3923  HB3 ALA   272      -8.651   2.838  -2.318  1.00  0.00             
ATOM   3924  C   ALA   272     -11.019   1.836  -3.044  1.00  0.00             
ATOM   3925  O   ALA   272     -11.519   1.701  -1.911  1.00  0.00             
ATOM   3926  N   ALA   273     -11.882   2.265  -4.004  1.00  0.00             
ATOM   3927  H   ALA   273     -11.423   2.512  -4.868  1.00  0.00             
ATOM   3928  CA  ALA   273     -13.287   2.588  -3.772  1.00  0.00             
ATOM   3929  HA  ALA   273     -13.201   3.319  -2.969  1.00  0.00             
ATOM   3930  CB  ALA   273     -13.889   3.331  -4.980  1.00  0.00             
ATOM   3931  HB1 ALA   273     -14.866   3.700  -4.668  1.00  0.00             
ATOM   3932  HB2 ALA   273     -14.018   2.709  -5.866  1.00  0.00             
ATOM   3933  HB3 ALA   273     -13.297   4.182  -5.315  1.00  0.00             
ATOM   3934  C   ALA   273     -14.233   1.443  -3.292  1.00  0.00             
ATOM   3935  O   ALA   273     -15.026   1.547  -2.378  1.00  0.00             
ATOM   3936  N   ALA   274     -13.834   0.275  -3.789  1.00  0.00             
ATOM   3937  H   ALA   274     -13.456   0.330  -4.724  1.00  0.00             
ATOM   3938  CA  ALA   274     -14.392  -1.002  -3.315  1.00  0.00             
ATOM   3939  HA  ALA   274     -15.477  -1.006  -3.410  1.00  0.00             
ATOM   3940  CB  ALA   274     -14.010  -2.107  -4.330  1.00  0.00             
ATOM   3941  HB1 ALA   274     -12.954  -2.331  -4.175  1.00  0.00             
ATOM   3942  HB2 ALA   274     -14.560  -3.027  -4.130  1.00  0.00             
ATOM   3943  HB3 ALA   274     -14.147  -1.889  -5.389  1.00  0.00             
ATOM   3944  C   ALA   274     -13.992  -1.328  -1.853  1.00  0.00             
ATOM   3945  O   ALA   274     -14.799  -1.855  -1.093  1.00  0.00             
ATOM   3946  N   CYS   275     -12.763  -1.055  -1.479  1.00  0.00             
ATOM   3947  H   CYS   275     -12.141  -0.632  -2.153  1.00  0.00             
ATOM   3948  CA  CYS   275     -12.170  -1.206  -0.227  1.00  0.00             
ATOM   3949  HA  CYS   275     -12.483  -2.184   0.140  1.00  0.00             
ATOM   3950  CB  CYS   275     -10.610  -1.098  -0.254  1.00  0.00             
ATOM   3951  HB2 CYS   275     -10.284  -0.131  -0.637  1.00  0.00             
ATOM   3952  HB3 CYS   275     -10.314  -1.122   0.795  1.00  0.00             
ATOM   3953  SG  CYS   275      -9.638  -2.412  -1.058  1.00  0.00             
ATOM   3954  HG  CYS   275      -9.872  -2.113  -2.338  1.00  0.00             
ATOM   3955  C   CYS   275     -12.718  -0.236   0.796  1.00  0.00             
ATOM   3956  O   CYS   275     -13.129  -0.611   1.922  1.00  0.00             
ATOM   3957  N   GLU   276     -12.940   0.994   0.396  1.00  0.00             
ATOM   3958  H   GLU   276     -12.738   1.242  -0.562  1.00  0.00             
ATOM   3959  CA  GLU   276     -13.471   1.996   1.340  1.00  0.00             
ATOM   3960  HA  GLU   276     -12.797   2.004   2.197  1.00  0.00             
ATOM   3961  CB  GLU   276     -13.418   3.352   0.573  1.00  0.00             
ATOM   3962  HB2 GLU   276     -13.966   3.326  -0.369  1.00  0.00             
ATOM   3963  HB3 GLU   276     -12.426   3.704   0.294  1.00  0.00             
ATOM   3964  CG  GLU   276     -14.014   4.483   1.349  1.00  0.00             
ATOM   3965  HG2 GLU   276     -13.501   4.617   2.301  1.00  0.00             
ATOM   3966  HG3 GLU   276     -15.086   4.357   1.499  1.00  0.00             
ATOM   3967  CD  GLU   276     -13.867   5.810   0.578  1.00  0.00             
ATOM   3968  OE1 GLU   276     -14.351   5.910  -0.597  1.00  0.00             
ATOM   3969  OE2 GLU   276     -13.407   6.849   1.182  1.00  0.00             
ATOM   3970  C   GLU   276     -14.902   1.621   1.664  1.00  0.00             
ATOM   3971  O   GLU   276     -15.271   1.551   2.835  1.00  0.00             
ATOM   3972  N   ALA   277     -15.760   1.224   0.662  1.00  0.00             
ATOM   3973  H   ALA   277     -15.519   1.327  -0.314  1.00  0.00             
ATOM   3974  CA  ALA   277     -17.115   0.691   1.040  1.00  0.00             
ATOM   3975  HA  ALA   277     -17.636   1.438   1.640  1.00  0.00             
ATOM   3976  CB  ALA   277     -17.982   0.347  -0.250  1.00  0.00             
ATOM   3977  HB1 ALA   277     -17.654  -0.574  -0.730  1.00  0.00             
ATOM   3978  HB2 ALA   277     -18.100   1.148  -0.981  1.00  0.00             
ATOM   3979  HB3 ALA   277     -18.982   0.217   0.165  1.00  0.00             
ATOM   3980  C   ALA   277     -17.087  -0.527   1.959  1.00  0.00             
ATOM   3981  O   ALA   277     -17.971  -0.699   2.827  1.00  0.00             
ATOM   3982  N   SER   278     -16.027  -1.309   1.750  1.00  0.00             
ATOM   3983  H   SER   278     -15.470  -1.174   0.919  1.00  0.00             
ATOM   3984  CA  SER   278     -15.886  -2.537   2.590  1.00  0.00             
ATOM   3985  HA  SER   278     -16.861  -3.000   2.743  1.00  0.00             
ATOM   3986  CB  SER   278     -14.993  -3.589   1.935  1.00  0.00             
ATOM   3987  HB2 SER   278     -14.000  -3.148   2.025  1.00  0.00             
ATOM   3988  HB3 SER   278     -15.053  -4.509   2.516  1.00  0.00             
ATOM   3989  OG  SER   278     -15.211  -3.920   0.562  1.00  0.00             
ATOM   3990  HG  SER   278     -14.984  -3.176  -0.001  1.00  0.00             
ATOM   3991  C   SER   278     -15.389  -2.249   4.004  1.00  0.00             
ATOM   3992  O   SER   278     -15.315  -3.115   4.952  1.00  0.00             
ATOM   3993  N   GLY   279     -15.037  -1.030   4.313  1.00  0.00             
ATOM   3994  H   GLY   279     -15.186  -0.328   3.602  1.00  0.00             
ATOM   3995  CA  GLY   279     -14.684  -0.498   5.691  1.00  0.00             
ATOM   3996  HA2 GLY   279     -15.335   0.348   5.908  1.00  0.00             
ATOM   3997  HA3 GLY   279     -14.873  -1.355   6.338  1.00  0.00             
ATOM   3998  C   GLY   279     -13.261   0.016   5.881  1.00  0.00             
ATOM   3999  O   GLY   279     -12.893   0.164   7.061  1.00  0.00             
ATOM   4000  N   ALA   280     -12.432   0.180   4.819  1.00  0.00             
ATOM   4001  H   ALA   280     -12.714  -0.122   3.897  1.00  0.00             
ATOM   4002  CA  ALA   280     -11.132   0.796   4.872  1.00  0.00             
ATOM   4003  HA  ALA   280     -10.595   0.460   5.759  1.00  0.00             
ATOM   4004  CB  ALA   280     -10.381   0.283   3.584  1.00  0.00             
ATOM   4005  HB1 ALA   280      -9.308   0.453   3.675  1.00  0.00             
ATOM   4006  HB2 ALA   280     -10.817   0.815   2.739  1.00  0.00             
ATOM   4007  HB3 ALA   280     -10.432  -0.804   3.518  1.00  0.00             
ATOM   4008  C   ALA   280     -11.039   2.297   4.849  1.00  0.00             
ATOM   4009  O   ALA   280     -12.040   2.992   4.561  1.00  0.00             
ATOM   4010  N   THR   281      -9.797   2.905   4.856  1.00  0.00             
ATOM   4011  H   THR   281      -8.998   2.297   4.970  1.00  0.00             
ATOM   4012  CA  THR   281      -9.602   4.367   4.585  1.00  0.00             
ATOM   4013  HA  THR   281     -10.510   4.905   4.311  1.00  0.00             
ATOM   4014  CB  THR   281      -8.946   5.204   5.767  1.00  0.00             
ATOM   4015  HB  THR   281      -8.226   5.966   5.471  1.00  0.00             
ATOM   4016  CG2 THR   281     -10.004   5.720   6.707  1.00  0.00             
ATOM   4017 HG21 THR   281      -9.658   6.466   7.423  1.00  0.00             
ATOM   4018 HG22 THR   281     -10.795   6.225   6.154  1.00  0.00             
ATOM   4019 HG23 THR   281     -10.463   4.843   7.164  1.00  0.00             
ATOM   4020  OG1 THR   281      -8.108   4.385   6.615  1.00  0.00             
ATOM   4021  HG1 THR   281      -7.663   4.893   7.297  1.00  0.00             
ATOM   4022  C   THR   281      -8.649   4.482   3.413  1.00  0.00             
ATOM   4023  O   THR   281      -7.692   3.719   3.362  1.00  0.00             
ATOM   4024  N   VAL   282      -8.861   5.528   2.606  1.00  0.00             
ATOM   4025  H   VAL   282      -9.688   6.099   2.711  1.00  0.00             
ATOM   4026  CA  VAL   282      -7.957   5.895   1.471  1.00  0.00             
ATOM   4027  HA  VAL   282      -7.196   5.115   1.447  1.00  0.00             
ATOM   4028  CB  VAL   282      -8.704   6.096   0.106  1.00  0.00             
ATOM   4029  HB  VAL   282      -9.144   7.092   0.045  1.00  0.00             
ATOM   4030  CG1 VAL   282      -7.689   5.986  -1.050  1.00  0.00             
ATOM   4031 HG11 VAL   282      -8.172   5.733  -1.994  1.00  0.00             
ATOM   4032 HG12 VAL   282      -7.154   5.055  -0.857  1.00  0.00             
ATOM   4033 HG13 VAL   282      -7.160   6.938  -1.078  1.00  0.00             
ATOM   4034  CG2 VAL   282      -9.830   5.006  -0.040  1.00  0.00             
ATOM   4035 HG21 VAL   282     -10.588   5.129   0.733  1.00  0.00             
ATOM   4036 HG22 VAL   282     -10.123   4.932  -1.087  1.00  0.00             
ATOM   4037 HG23 VAL   282      -9.287   4.105   0.246  1.00  0.00             
ATOM   4038  C   VAL   282      -7.209   7.209   1.737  1.00  0.00             
ATOM   4039  O   VAL   282      -7.818   8.274   1.874  1.00  0.00             
ATOM   4040  N   ALA   283      -5.879   7.169   1.581  1.00  0.00             
ATOM   4041  H   ALA   283      -5.558   6.366   1.059  1.00  0.00             
ATOM   4042  CA  ALA   283      -4.929   8.332   1.681  1.00  0.00             
ATOM   4043  HA  ALA   283      -5.424   9.258   1.975  1.00  0.00             
ATOM   4044  CB  ALA   283      -3.799   8.007   2.684  1.00  0.00             
ATOM   4045  HB1 ALA   283      -3.174   7.164   2.390  1.00  0.00             
ATOM   4046  HB2 ALA   283      -3.104   8.837   2.806  1.00  0.00             
ATOM   4047  HB3 ALA   283      -4.225   7.782   3.662  1.00  0.00             
ATOM   4048  C   ALA   283      -4.289   8.540   0.395  1.00  0.00             
ATOM   4049  O   ALA   283      -4.048   7.602  -0.333  1.00  0.00             
ATOM   4050  N   THR   284      -4.077   9.829   0.073  1.00  0.00             
ATOM   4051  H   THR   284      -4.440  10.472   0.762  1.00  0.00             
ATOM   4052  CA  THR   284      -3.584  10.225  -1.245  1.00  0.00             
ATOM   4053  HA  THR   284      -3.307   9.320  -1.786  1.00  0.00             
ATOM   4054  CB  THR   284      -4.662  10.928  -2.076  1.00  0.00             
ATOM   4055  HB  THR   284      -4.281  10.942  -3.097  1.00  0.00             
ATOM   4056  CG2 THR   284      -5.986  10.187  -2.146  1.00  0.00             
ATOM   4057 HG21 THR   284      -6.582  10.520  -2.995  1.00  0.00             
ATOM   4058 HG22 THR   284      -5.764   9.135  -2.325  1.00  0.00             
ATOM   4059 HG23 THR   284      -6.436  10.277  -1.157  1.00  0.00             
ATOM   4060  OG1 THR   284      -4.883  12.230  -1.618  1.00  0.00             
ATOM   4061  HG1 THR   284      -4.173  12.874  -1.671  1.00  0.00             
ATOM   4062  C   THR   284      -2.228  10.928  -1.178  1.00  0.00             
ATOM   4063  O   THR   284      -1.587  11.144  -2.196  1.00  0.00             
ATOM   4064  N   SER   285      -1.721  11.200   0.067  1.00  0.00             
ATOM   4065  H   SER   285      -2.361  11.130   0.846  1.00  0.00             
ATOM   4066  CA  SER   285      -0.361  11.575   0.383  1.00  0.00             
ATOM   4067  HA  SER   285       0.359  11.295  -0.386  1.00  0.00             
ATOM   4068  CB  SER   285      -0.214  13.107   0.457  1.00  0.00             
ATOM   4069  HB2 SER   285      -0.879  13.606   1.162  1.00  0.00             
ATOM   4070  HB3 SER   285       0.818  13.244   0.778  1.00  0.00             
ATOM   4071  OG  SER   285      -0.408  13.816  -0.816  1.00  0.00             
ATOM   4072  HG  SER   285       0.135  14.595  -0.677  1.00  0.00             
ATOM   4073  C   SER   285       0.076  10.963   1.688  1.00  0.00             
ATOM   4074  O   SER   285      -0.739  10.826   2.682  1.00  0.00             
ATOM   4075  N   SER   286       1.360  10.574   1.863  1.00  0.00             
ATOM   4076  H   SER   286       1.995  10.901   1.148  1.00  0.00             
ATOM   4077  CA  SER   286       1.937  10.228   3.156  1.00  0.00             
ATOM   4078  HA  SER   286       1.163  10.280   3.922  1.00  0.00             
ATOM   4079  CB  SER   286       2.414   8.793   3.210  1.00  0.00             
ATOM   4080  HB2 SER   286       1.506   8.217   3.390  1.00  0.00             
ATOM   4081  HB3 SER   286       2.835   8.660   2.214  1.00  0.00             
ATOM   4082  OG  SER   286       3.405   8.440   4.146  1.00  0.00             
ATOM   4083  HG  SER   286       3.078   7.881   4.854  1.00  0.00             
ATOM   4084  C   SER   286       3.109  11.213   3.559  1.00  0.00             
ATOM   4085  O   SER   286       3.875  11.716   2.735  1.00  0.00             
ATOM   4086  N   PRO   287       3.322  11.444   4.861  1.00  0.00             
ATOM   4087  CD  PRO   287       2.582  10.925   5.950  1.00  0.00             
ATOM   4088  HD2 PRO   287       1.734  11.595   6.094  1.00  0.00             
ATOM   4089  HD3 PRO   287       2.355   9.870   5.789  1.00  0.00             
ATOM   4090  CG  PRO   287       3.495  10.986   7.193  1.00  0.00             
ATOM   4091  HG2 PRO   287       2.933  11.072   8.124  1.00  0.00             
ATOM   4092  HG3 PRO   287       4.124  10.098   7.144  1.00  0.00             
ATOM   4093  CB  PRO   287       4.267  12.241   6.883  1.00  0.00             
ATOM   4094  HB2 PRO   287       5.158  12.366   7.498  1.00  0.00             
ATOM   4095  HB3 PRO   287       3.657  13.134   7.024  1.00  0.00             
ATOM   4096  CA  PRO   287       4.551  12.001   5.419  1.00  0.00             
ATOM   4097  HA  PRO   287       4.740  13.005   5.039  1.00  0.00             
ATOM   4098  C   PRO   287       5.888  11.257   5.088  1.00  0.00             
ATOM   4099  O   PRO   287       6.969  11.840   5.292  1.00  0.00             
ATOM   4100  N   ASP   288       5.797   9.945   4.824  1.00  0.00             
ATOM   4101  H   ASP   288       4.906   9.471   4.779  1.00  0.00             
ATOM   4102  CA  ASP   288       6.928   9.008   4.729  1.00  0.00             
ATOM   4103  HA  ASP   288       7.828   9.534   5.048  1.00  0.00             
ATOM   4104  CB  ASP   288       6.692   7.726   5.522  1.00  0.00             
ATOM   4105  HB2 ASP   288       5.739   7.261   5.270  1.00  0.00             
ATOM   4106  HB3 ASP   288       7.517   7.078   5.226  1.00  0.00             
ATOM   4107  CG  ASP   288       6.735   7.934   7.013  1.00  0.00             
ATOM   4108  OD1 ASP   288       5.659   7.952   7.656  1.00  0.00             
ATOM   4109  OD2 ASP   288       7.845   8.303   7.588  1.00  0.00             
ATOM   4110  C   ASP   288       7.216   8.699   3.234  1.00  0.00             
ATOM   4111  O   ASP   288       8.373   8.280   2.915  1.00  0.00             
ATOM   4112  N   LEU   289       6.314   8.937   2.257  1.00  0.00             
ATOM   4113  H   LEU   289       5.365   9.159   2.525  1.00  0.00             
ATOM   4114  CA  LEU   289       6.497   8.620   0.866  1.00  0.00             
ATOM   4115  HA  LEU   289       6.807   7.577   0.798  1.00  0.00             
ATOM   4116  CB  LEU   289       5.155   8.773   0.113  1.00  0.00             
ATOM   4117  HB2 LEU   289       4.845   9.803  -0.061  1.00  0.00             
ATOM   4118  HB3 LEU   289       4.404   8.306   0.750  1.00  0.00             
ATOM   4119  CG  LEU   289       5.240   8.170  -1.293  1.00  0.00             
ATOM   4120  HG  LEU   289       6.146   8.460  -1.824  1.00  0.00             
ATOM   4121  CD1 LEU   289       5.158   6.601  -1.333  1.00  0.00             
ATOM   4122 HD11 LEU   289       4.427   6.140  -0.669  1.00  0.00             
ATOM   4123 HD12 LEU   289       6.148   6.249  -1.044  1.00  0.00             
ATOM   4124 HD13 LEU   289       5.005   6.283  -2.364  1.00  0.00             
ATOM   4125  CD2 LEU   289       4.040   8.669  -2.120  1.00  0.00             
ATOM   4126 HD21 LEU   289       3.176   8.150  -1.705  1.00  0.00             
ATOM   4127 HD22 LEU   289       4.246   8.294  -3.123  1.00  0.00             
ATOM   4128 HD23 LEU   289       3.892   9.743  -2.006  1.00  0.00             
ATOM   4129  C   LEU   289       7.622   9.504   0.214  1.00  0.00             
ATOM   4130  O   LEU   289       7.606  10.768   0.243  1.00  0.00             
ATOM   4131  N   PRO   290       8.669   8.847  -0.385  1.00  0.00             
ATOM   4132  CD  PRO   290       8.805   7.459  -0.466  1.00  0.00             
ATOM   4133  HD2 PRO   290       8.613   6.942   0.476  1.00  0.00             
ATOM   4134  HD3 PRO   290       8.115   7.142  -1.248  1.00  0.00             
ATOM   4135  CG  PRO   290      10.202   7.153  -1.060  1.00  0.00             
ATOM   4136  HG2 PRO   290      10.073   6.600  -1.990  1.00  0.00             
ATOM   4137  HG3 PRO   290      10.653   6.468  -0.342  1.00  0.00             
ATOM   4138  CB  PRO   290      10.839   8.510  -1.023  1.00  0.00             
ATOM   4139  HB2 PRO   290      11.314   8.754  -0.072  1.00  0.00             
ATOM   4140  HB3 PRO   290      11.532   8.570  -1.862  1.00  0.00             
ATOM   4141  CA  PRO   290       9.780   9.601  -0.971  1.00  0.00             
ATOM   4142  HA  PRO   290      10.096  10.425  -0.330  1.00  0.00             
ATOM   4143  C   PRO   290       9.529  10.092  -2.414  1.00  0.00             
ATOM   4144  O   PRO   290       8.539   9.571  -2.900  1.00  0.00             
ATOM   4145  N   ASP   291      10.374  11.019  -2.971  1.00  0.00             
ATOM   4146  H   ASP   291      11.154  11.394  -2.451  1.00  0.00             
ATOM   4147  CA  ASP   291      10.148  11.489  -4.291  1.00  0.00             
ATOM   4148  HA  ASP   291       9.082  11.696  -4.390  1.00  0.00             
ATOM   4149  CB  ASP   291      10.731  12.931  -4.602  1.00  0.00             
ATOM   4150  HB2 ASP   291      10.185  13.711  -4.071  1.00  0.00             
ATOM   4151  HB3 ASP   291      11.760  13.007  -4.250  1.00  0.00             
ATOM   4152  CG  ASP   291      10.782  13.257  -6.066  1.00  0.00             
ATOM   4153  OD1 ASP   291      11.728  13.942  -6.499  1.00  0.00             
ATOM   4154  OD2 ASP   291       9.876  12.863  -6.834  1.00  0.00             
ATOM   4155  C   ASP   291      10.564  10.417  -5.268  1.00  0.00             
ATOM   4156  O   ASP   291      11.746  10.450  -5.572  1.00  0.00             
ATOM   4157  N   LEU   292       9.656   9.521  -5.677  1.00  0.00             
ATOM   4158  H   LEU   292       8.760   9.518  -5.210  1.00  0.00             
ATOM   4159  CA  LEU   292       9.874   8.406  -6.562  1.00  0.00             
ATOM   4160  HA  LEU   292      10.514   7.644  -6.117  1.00  0.00             
ATOM   4161  CB  LEU   292       8.548   7.736  -6.974  1.00  0.00             
ATOM   4162  HB2 LEU   292       8.030   8.449  -7.616  1.00  0.00             
ATOM   4163  HB3 LEU   292       8.788   6.805  -7.489  1.00  0.00             
ATOM   4164  CG  LEU   292       7.516   7.398  -5.801  1.00  0.00             
ATOM   4165  HG  LEU   292       7.233   8.332  -5.314  1.00  0.00             
ATOM   4166  CD1 LEU   292       6.231   6.781  -6.308  1.00  0.00             
ATOM   4167 HD11 LEU   292       6.465   5.835  -6.797  1.00  0.00             
ATOM   4168 HD12 LEU   292       5.619   6.570  -5.431  1.00  0.00             
ATOM   4169 HD13 LEU   292       5.663   7.434  -6.971  1.00  0.00             
ATOM   4170  CD2 LEU   292       8.006   6.518  -4.653  1.00  0.00             
ATOM   4171 HD21 LEU   292       8.085   5.511  -5.064  1.00  0.00             
ATOM   4172 HD22 LEU   292       7.229   6.633  -3.897  1.00  0.00             
ATOM   4173 HD23 LEU   292       8.958   6.945  -4.338  1.00  0.00             
ATOM   4174  C   LEU   292      10.664   8.923  -7.845  1.00  0.00             
ATOM   4175  O   LEU   292      11.366   8.223  -8.492  1.00  0.00             
ATOM   4176  N   SER   293      10.429  10.152  -8.243  1.00  0.00             
ATOM   4177  H   SER   293       9.802  10.692  -7.665  1.00  0.00             
ATOM   4178  CA  SER   293      10.884  10.619  -9.518  1.00  0.00             
ATOM   4179  HA  SER   293      10.746   9.839 -10.268  1.00  0.00             
ATOM   4180  CB  SER   293      10.134  11.794 -10.067  1.00  0.00             
ATOM   4181  HB2 SER   293       9.065  11.624  -9.949  1.00  0.00             
ATOM   4182  HB3 SER   293      10.421  11.979 -11.103  1.00  0.00             
ATOM   4183  OG  SER   293      10.380  13.029  -9.374  1.00  0.00             
ATOM   4184  HG  SER   293      10.180  12.828  -8.457  1.00  0.00             
ATOM   4185  C   SER   293      12.397  10.857  -9.549  1.00  0.00             
ATOM   4186  O   SER   293      12.957  10.695 -10.656  1.00  0.00             
ATOM   4187  N   ALA   294      13.004  11.289  -8.450  1.00  0.00             
ATOM   4188  H   ALA   294      12.489  11.402  -7.589  1.00  0.00             
ATOM   4189  CA  ALA   294      14.440  11.427  -8.269  1.00  0.00             
ATOM   4190  HA  ALA   294      14.785  11.868  -9.204  1.00  0.00             
ATOM   4191  CB  ALA   294      14.722  12.300  -7.107  1.00  0.00             
ATOM   4192  HB1 ALA   294      15.750  12.661  -7.153  1.00  0.00             
ATOM   4193  HB2 ALA   294      14.578  11.679  -6.222  1.00  0.00             
ATOM   4194  HB3 ALA   294      13.952  13.069  -7.056  1.00  0.00             
ATOM   4195  C   ALA   294      15.081  10.101  -8.144  1.00  0.00             
ATOM   4196  O   ALA   294      16.037   9.849  -8.892  1.00  0.00             
ATOM   4197  N   LEU   295      14.509   9.227  -7.297  1.00  0.00             
ATOM   4198  H   LEU   295      13.829   9.668  -6.694  1.00  0.00             
ATOM   4199  CA  LEU   295      14.778   7.851  -6.950  1.00  0.00             
ATOM   4200  HA  LEU   295      15.725   7.842  -6.410  1.00  0.00             
ATOM   4201  CB  LEU   295      13.680   7.264  -5.996  1.00  0.00             
ATOM   4202  HB2 LEU   295      12.692   7.407  -6.432  1.00  0.00             
ATOM   4203  HB3 LEU   295      13.665   7.823  -5.060  1.00  0.00             
ATOM   4204  CG  LEU   295      13.697   5.785  -5.731  1.00  0.00             
ATOM   4205  HG  LEU   295      13.516   5.370  -6.723  1.00  0.00             
ATOM   4206  CD1 LEU   295      15.003   5.253  -5.227  1.00  0.00             
ATOM   4207 HD11 LEU   295      15.412   4.431  -5.814  1.00  0.00             
ATOM   4208 HD12 LEU   295      14.989   4.785  -4.242  1.00  0.00             
ATOM   4209 HD13 LEU   295      15.829   5.964  -5.208  1.00  0.00             
ATOM   4210  CD2 LEU   295      12.527   5.352  -4.814  1.00  0.00             
ATOM   4211 HD21 LEU   295      12.749   5.630  -3.783  1.00  0.00             
ATOM   4212 HD22 LEU   295      11.588   5.748  -5.200  1.00  0.00             
ATOM   4213 HD23 LEU   295      12.444   4.265  -4.813  1.00  0.00             
ATOM   4214  C   LEU   295      14.940   6.991  -8.225  1.00  0.00             
ATOM   4215  O   LEU   295      15.790   6.119  -8.385  1.00  0.00             
ATOM   4216  N   VAL   296      14.035   7.227  -9.160  1.00  0.00             
ATOM   4217  H   VAL   296      13.212   7.754  -8.906  1.00  0.00             
ATOM   4218  CA  VAL   296      14.065   6.555 -10.459  1.00  0.00             
ATOM   4219  HA  VAL   296      13.913   5.495 -10.257  1.00  0.00             
ATOM   4220  CB  VAL   296      12.869   6.932 -11.346  1.00  0.00             
ATOM   4221  HB  VAL   296      12.714   7.971 -11.053  1.00  0.00             
ATOM   4222  CG1 VAL   296      13.102   6.845 -12.856  1.00  0.00             
ATOM   4223 HG11 VAL   296      13.826   7.598 -13.166  1.00  0.00             
ATOM   4224 HG12 VAL   296      13.538   5.860 -13.027  1.00  0.00             
ATOM   4225 HG13 VAL   296      12.154   7.010 -13.368  1.00  0.00             
ATOM   4226  CG2 VAL   296      11.611   6.160 -11.043  1.00  0.00             
ATOM   4227 HG21 VAL   296      11.807   5.122 -11.313  1.00  0.00             
ATOM   4228 HG22 VAL   296      10.851   6.607 -11.683  1.00  0.00             
ATOM   4229 HG23 VAL   296      11.349   6.172  -9.985  1.00  0.00             
ATOM   4230  C   VAL   296      15.486   6.565 -11.124  1.00  0.00             
ATOM   4231  O   VAL   296      15.885   5.596 -11.743  1.00  0.00             
ATOM   4232  N   ALA   297      16.319   7.593 -10.962  1.00  0.00             
ATOM   4233  H   ALA   297      15.976   8.420 -10.495  1.00  0.00             
ATOM   4234  CA  ALA   297      17.665   7.676 -11.542  1.00  0.00             
ATOM   4235  HA  ALA   297      17.637   7.236 -12.539  1.00  0.00             
ATOM   4236  CB  ALA   297      18.128   9.134 -11.604  1.00  0.00             
ATOM   4237  HB1 ALA   297      17.423   9.716 -12.198  1.00  0.00             
ATOM   4238  HB2 ALA   297      18.169   9.522 -10.587  1.00  0.00             
ATOM   4239  HB3 ALA   297      19.143   9.281 -11.972  1.00  0.00             
ATOM   4240  C   ALA   297      18.693   6.854 -10.645  1.00  0.00             
ATOM   4241  O   ALA   297      19.729   6.382 -11.136  1.00  0.00             
ATOM   4242  N   ASP   298      18.402   6.602  -9.343  1.00  0.00             
ATOM   4243  H   ASP   298      17.488   6.751  -8.939  1.00  0.00             
ATOM   4244  CA  ASP   298      19.247   5.798  -8.486  1.00  0.00             
ATOM   4245  HA  ASP   298      20.278   5.868  -8.835  1.00  0.00             
ATOM   4246  CB  ASP   298      19.090   6.167  -7.045  1.00  0.00             
ATOM   4247  HB2 ASP   298      18.054   6.041  -6.731  1.00  0.00             
ATOM   4248  HB3 ASP   298      19.665   5.440  -6.470  1.00  0.00             
ATOM   4249  CG  ASP   298      19.360   7.679  -6.754  1.00  0.00             
ATOM   4250  OD1 ASP   298      20.444   8.208  -7.173  1.00  0.00             
ATOM   4251  OD2 ASP   298      18.428   8.300  -6.226  1.00  0.00             
ATOM   4252  C   ASP   298      18.905   4.297  -8.669  1.00  0.00             
ATOM   4253  O   ASP   298      19.788   3.435  -8.811  1.00  0.00             
ATOM   4254  N   TYR   299      17.657   3.897  -8.696  1.00  0.00             
ATOM   4255  H   TYR   299      16.825   4.418  -8.458  1.00  0.00             
ATOM   4256  CA  TYR   299      17.286   2.547  -9.074  1.00  0.00             
ATOM   4257  HA  TYR   299      17.603   1.854  -8.294  1.00  0.00             
ATOM   4258  CB  TYR   299      15.747   2.562  -9.138  1.00  0.00             
ATOM   4259  HB2 TYR   299      15.450   3.404  -9.764  1.00  0.00             
ATOM   4260  HB3 TYR   299      15.299   2.819  -8.178  1.00  0.00             
ATOM   4261  CG  TYR   299      15.001   1.385  -9.687  1.00  0.00             
ATOM   4262  CD1 TYR   299      14.130   1.526 -10.808  1.00  0.00             
ATOM   4263  HD1 TYR   299      13.926   2.537 -11.127  1.00  0.00             
ATOM   4264  CE1 TYR   299      13.356   0.441 -11.225  1.00  0.00             
ATOM   4265  HE1 TYR   299      12.521   0.638 -11.882  1.00  0.00             
ATOM   4266  CZ  TYR   299      13.612  -0.837 -10.756  1.00  0.00             
ATOM   4267  OH  TYR   299      12.971  -1.966 -11.256  1.00  0.00             
ATOM   4268  HH  TYR   299      13.370  -2.723 -10.821  1.00  0.00             
ATOM   4269  CE2 TYR   299      14.452  -0.977  -9.627  1.00  0.00             
ATOM   4270  HE2 TYR   299      14.619  -2.000  -9.325  1.00  0.00             
ATOM   4271  CD2 TYR   299      15.111   0.159  -9.011  1.00  0.00             
ATOM   4272  HD2 TYR   299      15.745   0.052  -8.143  1.00  0.00             
ATOM   4273  C   TYR   299      17.768   2.181 -10.404  1.00  0.00             
ATOM   4274  O   TYR   299      18.310   1.090 -10.569  1.00  0.00             
ATOM   4275  N   THR   300      17.658   3.072 -11.435  1.00  0.00             
ATOM   4276  H   THR   300      17.224   3.946 -11.175  1.00  0.00             
ATOM   4277  CA  THR   300      18.223   2.948 -12.836  1.00  0.00             
ATOM   4278  HA  THR   300      17.715   2.131 -13.349  1.00  0.00             
ATOM   4279  CB  THR   300      17.982   4.299 -13.639  1.00  0.00             
ATOM   4280  HB  THR   300      18.316   5.126 -13.012  1.00  0.00             
ATOM   4281  CG2 THR   300      18.666   4.157 -15.032  1.00  0.00             
ATOM   4282 HG21 THR   300      19.750   4.208 -14.936  1.00  0.00             
ATOM   4283 HG22 THR   300      18.388   3.247 -15.564  1.00  0.00             
ATOM   4284 HG23 THR   300      18.356   5.011 -15.634  1.00  0.00             
ATOM   4285  OG1 THR   300      16.618   4.330 -13.939  1.00  0.00             
ATOM   4286  HG1 THR   300      16.206   4.728 -13.169  1.00  0.00             
ATOM   4287  C   THR   300      19.681   2.715 -12.735  1.00  0.00             
ATOM   4288  O   THR   300      20.163   1.718 -13.204  1.00  0.00             
ATOM   4289  N   ARG   301      20.477   3.578 -11.997  1.00  0.00             
ATOM   4290  H   ARG   301      20.130   4.397 -11.518  1.00  0.00             
ATOM   4291  CA  ARG   301      22.003   3.344 -11.950  1.00  0.00             
ATOM   4292  HA  ARG   301      22.289   3.457 -12.996  1.00  0.00             
ATOM   4293  CB  ARG   301      22.702   4.476 -11.153  1.00  0.00             
ATOM   4294  HB2 ARG   301      22.578   5.491 -11.530  1.00  0.00             
ATOM   4295  HB3 ARG   301      22.263   4.492 -10.155  1.00  0.00             
ATOM   4296  CG  ARG   301      24.187   4.275 -10.928  1.00  0.00             
ATOM   4297  HG2 ARG   301      24.737   4.154 -11.861  1.00  0.00             
ATOM   4298  HG3 ARG   301      24.418   3.441 -10.265  1.00  0.00             
ATOM   4299  CD  ARG   301      24.766   5.513 -10.261  1.00  0.00             
ATOM   4300  HD2 ARG   301      24.429   6.381 -10.828  1.00  0.00             
ATOM   4301  HD3 ARG   301      24.289   5.494  -9.281  1.00  0.00             
ATOM   4302  NE  ARG   301      26.260   5.426 -10.222  1.00  0.00             
ATOM   4303  HE  ARG   301      26.725   5.035 -11.030  1.00  0.00             
ATOM   4304  CZ  ARG   301      27.030   5.746  -9.185  1.00  0.00             
ATOM   4305  NH1 ARG   301      26.647   6.282  -8.088  1.00  0.00             
ATOM   4306 HH11 ARG   301      27.246   6.412  -7.285  1.00  0.00             
ATOM   4307 HH12 ARG   301      25.698   6.621  -8.038  1.00  0.00             
ATOM   4308  NH2 ARG   301      28.313   5.502  -9.198  1.00  0.00             
ATOM   4309 HH21 ARG   301      28.915   5.827  -8.455  1.00  0.00             
ATOM   4310 HH22 ARG   301      28.742   4.967  -9.940  1.00  0.00             
ATOM   4311  C   ARG   301      22.343   1.934 -11.460  1.00  0.00             
ATOM   4312  O   ARG   301      23.170   1.209 -12.043  1.00  0.00             
ATOM   4313  N   MET   302      21.707   1.467 -10.393  1.00  0.00             
ATOM   4314  H   MET   302      21.009   2.085 -10.004  1.00  0.00             
ATOM   4315  CA  MET   302      21.760   0.124  -9.803  1.00  0.00             
ATOM   4316  HA  MET   302      22.784  -0.118  -9.519  1.00  0.00             
ATOM   4317  CB  MET   302      20.928   0.196  -8.510  1.00  0.00             
ATOM   4318  HB2 MET   302      21.405   0.911  -7.839  1.00  0.00             
ATOM   4319  HB3 MET   302      19.954   0.578  -8.813  1.00  0.00             
ATOM   4320  CG  MET   302      20.578  -1.091  -7.741  1.00  0.00             
ATOM   4321  HG2 MET   302      21.434  -1.746  -7.585  1.00  0.00             
ATOM   4322  HG3 MET   302      19.915  -1.588  -8.449  1.00  0.00             
ATOM   4323  SD  MET   302      19.751  -0.989  -6.060  1.00  0.00             
ATOM   4324  CE  MET   302      21.246  -0.459  -5.134  1.00  0.00             
ATOM   4325  HE1 MET   302      22.147  -1.058  -5.264  1.00  0.00             
ATOM   4326  HE2 MET   302      21.287   0.574  -5.478  1.00  0.00             
ATOM   4327  HE3 MET   302      21.036  -0.352  -4.070  1.00  0.00             
ATOM   4328  C   MET   302      21.424  -0.973 -10.728  1.00  0.00             
ATOM   4329  O   MET   302      22.256  -1.854 -11.040  1.00  0.00             
ATOM   4330  N   LEU   303      20.276  -0.896 -11.338  1.00  0.00             
ATOM   4331  H   LEU   303      19.798  -0.017 -11.202  1.00  0.00             
ATOM   4332  CA  LEU   303      19.760  -1.867 -12.284  1.00  0.00             
ATOM   4333  HA  LEU   303      19.773  -2.886 -11.897  1.00  0.00             
ATOM   4334  CB  LEU   303      18.309  -1.474 -12.583  1.00  0.00             
ATOM   4335  HB2 LEU   303      17.675  -1.558 -11.700  1.00  0.00             
ATOM   4336  HB3 LEU   303      18.256  -0.437 -12.914  1.00  0.00             
ATOM   4337  CG  LEU   303      17.601  -2.292 -13.722  1.00  0.00             
ATOM   4338  HG  LEU   303      18.262  -2.122 -14.571  1.00  0.00             
ATOM   4339  CD1 LEU   303      17.426  -3.818 -13.488  1.00  0.00             
ATOM   4340 HD11 LEU   303      16.969  -4.311 -14.346  1.00  0.00             
ATOM   4341 HD12 LEU   303      18.370  -4.254 -13.162  1.00  0.00             
ATOM   4342 HD13 LEU   303      16.735  -4.081 -12.687  1.00  0.00             
ATOM   4343  CD2 LEU   303      16.244  -1.661 -13.861  1.00  0.00             
ATOM   4344 HD21 LEU   303      15.768  -1.834 -14.826  1.00  0.00             
ATOM   4345 HD22 LEU   303      16.382  -0.580 -13.854  1.00  0.00             
ATOM   4346 HD23 LEU   303      15.645  -1.960 -13.001  1.00  0.00             
ATOM   4347  C   LEU   303      20.719  -1.870 -13.523  1.00  0.00             
ATOM   4348  O   LEU   303      21.057  -2.932 -14.054  1.00  0.00             
ATOM   4349  N   LEU   304      21.207  -0.726 -14.056  1.00  0.00             
ATOM   4350  H   LEU   304      20.919   0.179 -13.711  1.00  0.00             
ATOM   4351  CA  LEU   304      22.163  -0.757 -15.141  1.00  0.00             
ATOM   4352  HA  LEU   304      21.767  -1.426 -15.906  1.00  0.00             
ATOM   4353  CB  LEU   304      22.390   0.585 -15.770  1.00  0.00             
ATOM   4354  HB2 LEU   304      23.363   0.658 -16.258  1.00  0.00             
ATOM   4355  HB3 LEU   304      22.401   1.286 -14.935  1.00  0.00             
ATOM   4356  CG  LEU   304      21.246   0.971 -16.739  1.00  0.00             
ATOM   4357  HG  LEU   304      20.261   0.720 -16.347  1.00  0.00             
ATOM   4358  CD1 LEU   304      21.327   2.500 -16.972  1.00  0.00             
ATOM   4359 HD11 LEU   304      20.503   2.782 -17.627  1.00  0.00             
ATOM   4360 HD12 LEU   304      22.317   2.764 -17.347  1.00  0.00             
ATOM   4361 HD13 LEU   304      21.181   2.998 -16.014  1.00  0.00             
ATOM   4362  CD2 LEU   304      21.422   0.292 -18.120  1.00  0.00             
ATOM   4363 HD21 LEU   304      21.610  -0.773 -17.987  1.00  0.00             
ATOM   4364 HD22 LEU   304      22.320   0.711 -18.576  1.00  0.00             
ATOM   4365 HD23 LEU   304      20.517   0.531 -18.678  1.00  0.00             
ATOM   4366  C   LEU   304      23.473  -1.432 -14.716  1.00  0.00             
ATOM   4367  O   LEU   304      23.937  -2.284 -15.509  1.00  0.00             
ATOM   4368  N   VAL   305      24.042  -1.159 -13.610  1.00  0.00             
ATOM   4369  H   VAL   305      23.631  -0.427 -13.049  1.00  0.00             
ATOM   4370  CA  VAL   305      25.048  -1.969 -12.940  1.00  0.00             
ATOM   4371  HA  VAL   305      25.984  -1.755 -13.454  1.00  0.00             
ATOM   4372  CB  VAL   305      25.477  -1.473 -11.570  1.00  0.00             
ATOM   4373  HB  VAL   305      24.585  -1.404 -10.947  1.00  0.00             
ATOM   4374  CG1 VAL   305      26.417  -2.444 -10.782  1.00  0.00             
ATOM   4375 HG11 VAL   305      27.390  -2.348 -11.264  1.00  0.00             
ATOM   4376 HG12 VAL   305      26.527  -1.997  -9.794  1.00  0.00             
ATOM   4377 HG13 VAL   305      26.154  -3.502 -10.811  1.00  0.00             
ATOM   4378  CG2 VAL   305      26.135  -0.075 -11.632  1.00  0.00             
ATOM   4379 HG21 VAL   305      27.178   0.029 -11.931  1.00  0.00             
ATOM   4380 HG22 VAL   305      26.062   0.407 -10.657  1.00  0.00             
ATOM   4381 HG23 VAL   305      25.688   0.513 -12.434  1.00  0.00             
ATOM   4382  C   VAL   305      24.766  -3.452 -12.959  1.00  0.00             
ATOM   4383  O   VAL   305      25.478  -4.194 -13.591  1.00  0.00             
ATOM   4384  N   VAL   306      23.676  -3.928 -12.402  1.00  0.00             
ATOM   4385  H   VAL   306      23.172  -3.165 -11.972  1.00  0.00             
ATOM   4386  CA  VAL   306      23.256  -5.389 -12.438  1.00  0.00             
ATOM   4387  HA  VAL   306      24.008  -6.028 -11.976  1.00  0.00             
ATOM   4388  CB  VAL   306      21.834  -5.526 -11.852  1.00  0.00             
ATOM   4389  HB  VAL   306      21.174  -4.749 -12.235  1.00  0.00             
ATOM   4390  CG1 VAL   306      21.202  -6.971 -11.952  1.00  0.00             
ATOM   4391 HG11 VAL   306      20.905  -7.086 -12.995  1.00  0.00             
ATOM   4392 HG12 VAL   306      20.348  -7.026 -11.277  1.00  0.00             
ATOM   4393 HG13 VAL   306      21.854  -7.761 -11.580  1.00  0.00             
ATOM   4394  CG2 VAL   306      22.015  -5.192 -10.328  1.00  0.00             
ATOM   4395 HG21 VAL   306      22.374  -4.169 -10.219  1.00  0.00             
ATOM   4396 HG22 VAL   306      21.074  -5.395  -9.818  1.00  0.00             
ATOM   4397 HG23 VAL   306      22.735  -5.800  -9.780  1.00  0.00             
ATOM   4398  C   VAL   306      23.151  -5.941 -13.863  1.00  0.00             
ATOM   4399  O   VAL   306      23.591  -7.071 -14.057  1.00  0.00             
ATOM   4400  N   LEU   307      22.544  -5.260 -14.775  1.00  0.00             
ATOM   4401  H   LEU   307      22.198  -4.339 -14.549  1.00  0.00             
ATOM   4402  CA  LEU   307      22.380  -5.717 -16.189  1.00  0.00             
ATOM   4403  HA  LEU   307      22.098  -6.770 -16.174  1.00  0.00             
ATOM   4404  CB  LEU   307      21.242  -4.859 -16.868  1.00  0.00             
ATOM   4405  HB2 LEU   307      21.143  -5.012 -17.943  1.00  0.00             
ATOM   4406  HB3 LEU   307      21.650  -3.853 -16.774  1.00  0.00             
ATOM   4407  CG  LEU   307      19.837  -4.935 -16.259  1.00  0.00             
ATOM   4408  HG  LEU   307      19.874  -4.540 -15.244  1.00  0.00             
ATOM   4409  CD1 LEU   307      19.029  -3.938 -17.048  1.00  0.00             
ATOM   4410 HD11 LEU   307      19.406  -2.919 -17.131  1.00  0.00             
ATOM   4411 HD12 LEU   307      18.058  -3.877 -16.556  1.00  0.00             
ATOM   4412 HD13 LEU   307      18.937  -4.380 -18.040  1.00  0.00             
ATOM   4413  CD2 LEU   307      19.121  -6.295 -16.117  1.00  0.00             
ATOM   4414 HD21 LEU   307      18.216  -6.264 -15.510  1.00  0.00             
ATOM   4415 HD22 LEU   307      18.933  -6.616 -17.141  1.00  0.00             
ATOM   4416 HD23 LEU   307      19.763  -6.988 -15.573  1.00  0.00             
ATOM   4417  C   LEU   307      23.598  -5.776 -17.132  1.00  0.00             
ATOM   4418  O   LEU   307      23.593  -6.423 -18.170  1.00  0.00             
ATOM   4419  N   ALA   308      24.577  -4.941 -16.828  1.00  0.00             
ATOM   4420  H   ALA   308      24.280  -4.132 -16.301  1.00  0.00             
ATOM   4421  CA  ALA   308      25.841  -5.013 -17.480  1.00  0.00             
ATOM   4422  HA  ALA   308      25.676  -5.269 -18.526  1.00  0.00             
ATOM   4423  CB  ALA   308      26.344  -3.560 -17.484  1.00  0.00             
ATOM   4424  HB1 ALA   308      27.277  -3.448 -18.035  1.00  0.00             
ATOM   4425  HB2 ALA   308      25.554  -2.980 -17.960  1.00  0.00             
ATOM   4426  HB3 ALA   308      26.397  -3.131 -16.483  1.00  0.00             
ATOM   4427  C   ALA   308      26.816  -5.981 -16.818  1.00  0.00             
ATOM   4428  O   ALA   308      27.653  -6.619 -17.482  1.00  0.00             
ATOM   4429  N   ARG   309      26.648  -6.253 -15.523  1.00  0.00             
ATOM   4430  H   ARG   309      26.101  -5.578 -15.008  1.00  0.00             
ATOM   4431  CA  ARG   309      27.242  -7.367 -14.789  1.00  0.00             
ATOM   4432  HA  ARG   309      26.912  -7.230 -13.759  1.00  0.00             
ATOM   4433  CB  ARG   309      26.850  -8.769 -15.296  1.00  0.00             
ATOM   4434  HB2 ARG   309      27.361  -9.512 -14.682  1.00  0.00             
ATOM   4435  HB3 ARG   309      27.280  -8.854 -16.294  1.00  0.00             
ATOM   4436  CG  ARG   309      25.363  -9.131 -15.226  1.00  0.00             
ATOM   4437  HG2 ARG   309      24.714  -8.556 -15.886  1.00  0.00             
ATOM   4438  HG3 ARG   309      25.000  -9.138 -14.198  1.00  0.00             
ATOM   4439  CD  ARG   309      25.245 -10.683 -15.747  1.00  0.00             
ATOM   4440  HD2 ARG   309      25.861 -11.314 -15.106  1.00  0.00             
ATOM   4441  HD3 ARG   309      24.217 -11.017 -15.605  1.00  0.00             
ATOM   4442  NE  ARG   309      25.529 -10.669 -17.197  1.00  0.00             
ATOM   4443  HE  ARG   309      24.867 -10.146 -17.752  1.00  0.00             
ATOM   4444  CZ  ARG   309      26.435 -11.419 -17.832  1.00  0.00             
ATOM   4445  NH1 ARG   309      27.146 -12.341 -17.179  1.00  0.00             
ATOM   4446 HH11 ARG   309      27.634 -12.967 -17.804  1.00  0.00             
ATOM   4447 HH12 ARG   309      26.992 -12.572 -16.207  1.00  0.00             
ATOM   4448  NH2 ARG   309      26.679 -11.331 -19.139  1.00  0.00             
ATOM   4449 HH21 ARG   309      27.331 -11.944 -19.608  1.00  0.00             
ATOM   4450 HH22 ARG   309      26.123 -10.716 -19.716  1.00  0.00             
ATOM   4451  C   ARG   309      28.764  -6.984 -14.758  1.00  0.00             
ATOM   4452  O   ARG   309      29.257  -5.998 -14.218  1.00  0.00             
ATOM   4453  N   GLY   310      29.555  -7.829 -15.524  1.00  0.00             
ATOM   4454  H   GLY   310      29.132  -8.548 -16.093  1.00  0.00             
ATOM   4455  CA  GLY   310      31.026  -7.682 -15.443  1.00  0.00             
ATOM   4456  HA2 GLY   310      31.553  -8.550 -15.841  1.00  0.00             
ATOM   4457  HA3 GLY   310      31.202  -7.457 -14.391  1.00  0.00             
ATOM   4458  C   GLY   310      31.478  -6.432 -16.209  1.00  0.00             
ATOM   4459  O   GLY   310      32.573  -5.921 -16.086  1.00  0.00             
ATOM   4460  N   LEU   311      30.671  -5.982 -17.199  1.00  0.00             
ATOM   4461  H   LEU   311      29.887  -6.566 -17.450  1.00  0.00             
ATOM   4462  CA  LEU   311      30.941  -4.821 -18.071  1.00  0.00             
ATOM   4463  HA  LEU   311      32.022  -4.779 -18.208  1.00  0.00             
ATOM   4464  CB  LEU   311      30.294  -5.203 -19.514  1.00  0.00             
ATOM   4465  HB2 LEU   311      29.213  -5.084 -19.434  1.00  0.00             
ATOM   4466  HB3 LEU   311      30.452  -4.365 -20.193  1.00  0.00             
ATOM   4467  CG  LEU   311      30.754  -6.485 -20.161  1.00  0.00             
ATOM   4468  HG  LEU   311      30.442  -7.368 -19.603  1.00  0.00             
ATOM   4469  CD1 LEU   311      30.051  -6.596 -21.560  1.00  0.00             
ATOM   4470 HD11 LEU   311      28.992  -6.358 -21.463  1.00  0.00             
ATOM   4471 HD12 LEU   311      30.358  -5.906 -22.347  1.00  0.00             
ATOM   4472 HD13 LEU   311      30.339  -7.587 -21.913  1.00  0.00             
ATOM   4473  CD2 LEU   311      32.260  -6.422 -20.171  1.00  0.00             
ATOM   4474 HD21 LEU   311      32.774  -6.426 -19.209  1.00  0.00             
ATOM   4475 HD22 LEU   311      32.715  -5.514 -20.567  1.00  0.00             
ATOM   4476 HD23 LEU   311      32.738  -7.131 -20.846  1.00  0.00             
ATOM   4477  C   LEU   311      30.335  -3.541 -17.529  1.00  0.00             
ATOM   4478  O   LEU   311      29.565  -3.579 -16.598  1.00  0.00             
ATOM   4479  N   ALA   312      30.741  -2.391 -18.003  1.00  0.00             
ATOM   4480  H   ALA   312      31.291  -2.435 -18.849  1.00  0.00             
ATOM   4481  CA  ALA   312      30.392  -1.079 -17.342  1.00  0.00             
ATOM   4482  HA  ALA   312      30.453  -1.287 -16.274  1.00  0.00             
ATOM   4483  CB  ALA   312      31.507  -0.037 -17.774  1.00  0.00             
ATOM   4484  HB1 ALA   312      31.495   0.153 -18.848  1.00  0.00             
ATOM   4485  HB2 ALA   312      31.281   0.906 -17.275  1.00  0.00             
ATOM   4486  HB3 ALA   312      32.497  -0.378 -17.475  1.00  0.00             
ATOM   4487  C   ALA   312      29.029  -0.637 -17.796  1.00  0.00             
ATOM   4488  O   ALA   312      28.690  -0.900 -18.907  1.00  0.00             
ATOM   4489  N   PRO   313      28.217   0.096 -16.970  1.00  0.00             
ATOM   4490  CD  PRO   313      28.595   0.543 -15.587  1.00  0.00             
ATOM   4491  HD2 PRO   313      28.568  -0.314 -14.913  1.00  0.00             
ATOM   4492  HD3 PRO   313      29.566   1.027 -15.688  1.00  0.00             
ATOM   4493  CG  PRO   313      27.605   1.666 -15.240  1.00  0.00             
ATOM   4494  HG2 PRO   313      27.341   1.835 -14.196  1.00  0.00             
ATOM   4495  HG3 PRO   313      28.088   2.554 -15.648  1.00  0.00             
ATOM   4496  CB  PRO   313      26.373   1.270 -16.067  1.00  0.00             
ATOM   4497  HB2 PRO   313      25.733   2.131 -16.262  1.00  0.00             
ATOM   4498  HB3 PRO   313      25.797   0.564 -15.469  1.00  0.00             
ATOM   4499  CA  PRO   313      26.967   0.700 -17.384  1.00  0.00             
ATOM   4500  HA  PRO   313      26.328  -0.083 -17.793  1.00  0.00             
ATOM   4501  C   PRO   313      27.117   1.837 -18.387  1.00  0.00             
ATOM   4502  O   PRO   313      28.118   2.485 -18.494  1.00  0.00             
ATOM   4503  N   GLU   314      25.929   2.153 -19.051  1.00  0.00             
ATOM   4504  H   GLU   314      25.130   1.568 -18.853  1.00  0.00             
ATOM   4505  CA  GLU   314      25.806   3.197 -20.054  1.00  0.00             
ATOM   4506  HA  GLU   314      26.727   3.772 -19.956  1.00  0.00             
ATOM   4507  CB  GLU   314      25.830   2.743 -21.486  1.00  0.00             
ATOM   4508  HB2 GLU   314      25.447   3.536 -22.128  1.00  0.00             
ATOM   4509  HB3 GLU   314      25.191   1.891 -21.718  1.00  0.00             
ATOM   4510  CG  GLU   314      27.203   2.277 -21.892  1.00  0.00             
ATOM   4511  HG2 GLU   314      27.340   1.199 -21.800  1.00  0.00             
ATOM   4512  HG3 GLU   314      27.990   2.718 -21.281  1.00  0.00             
ATOM   4513  CD  GLU   314      27.528   2.561 -23.377  1.00  0.00             
ATOM   4514  OE1 GLU   314      28.054   3.663 -23.698  1.00  0.00             
ATOM   4515  OE2 GLU   314      27.208   1.716 -24.250  1.00  0.00             
ATOM   4516  C   GLU   314      24.631   4.144 -19.752  1.00  0.00             
ATOM   4517  O   GLU   314      23.545   3.730 -19.332  1.00  0.00             
ATOM   4518  N   GLY   315      24.812   5.455 -20.011  1.00  0.00             
ATOM   4519  H   GLY   315      25.700   5.716 -20.416  1.00  0.00             
ATOM   4520  CA  GLY   315      23.951   6.560 -19.540  1.00  0.00             
ATOM   4521  HA2 GLY   315      24.234   7.423 -20.142  1.00  0.00             
ATOM   4522  HA3 GLY   315      22.930   6.231 -19.732  1.00  0.00             
ATOM   4523  C   GLY   315      24.139   7.131 -18.139  1.00  0.00             
ATOM   4524  O   GLY   315      23.500   8.143 -17.847  1.00  0.00             
ATOM   4525  N   THR   316      24.898   6.394 -17.345  1.00  0.00             
ATOM   4526  H   THR   316      25.434   5.634 -17.740  1.00  0.00             
ATOM   4527  CA  THR   316      24.935   6.478 -15.894  1.00  0.00             
ATOM   4528  HA  THR   316      24.990   7.508 -15.542  1.00  0.00             
ATOM   4529  CB  THR   316      23.708   5.805 -15.261  1.00  0.00             
ATOM   4530  HB  THR   316      22.812   6.096 -15.809  1.00  0.00             
ATOM   4531  CG2 THR   316      23.844   4.257 -15.148  1.00  0.00             
ATOM   4532 HG21 THR   316      24.502   3.939 -14.340  1.00  0.00             
ATOM   4533 HG22 THR   316      22.851   3.895 -14.883  1.00  0.00             
ATOM   4534 HG23 THR   316      24.027   3.774 -16.108  1.00  0.00             
ATOM   4535  OG1 THR   316      23.609   6.277 -13.935  1.00  0.00             
ATOM   4536  HG1 THR   316      22.687   6.227 -13.672  1.00  0.00             
ATOM   4537  C   THR   316      26.251   5.803 -15.354  1.00  0.00             
ATOM   4538  O   THR   316      26.860   5.083 -16.102  1.00  0.00             
ATOM   4539  N   GLU   317      26.656   6.043 -14.152  1.00  0.00             
ATOM   4540  H   GLU   317      25.994   6.574 -13.604  1.00  0.00             
ATOM   4541  CA  GLU   317      28.078   6.012 -13.641  1.00  0.00             
ATOM   4542  HA  GLU   317      28.675   6.045 -14.552  1.00  0.00             
ATOM   4543  CB  GLU   317      28.327   7.237 -12.766  1.00  0.00             
ATOM   4544  HB2 GLU   317      27.670   7.217 -11.897  1.00  0.00             
ATOM   4545  HB3 GLU   317      27.974   8.154 -13.237  1.00  0.00             
ATOM   4546  CG  GLU   317      29.796   7.503 -12.432  1.00  0.00             
ATOM   4547  HG2 GLU   317      29.898   8.198 -11.598  1.00  0.00             
ATOM   4548  HG3 GLU   317      30.245   6.533 -12.217  1.00  0.00             
ATOM   4549  CD  GLU   317      30.562   8.147 -13.585  1.00  0.00             
ATOM   4550  OE1 GLU   317      31.323   9.104 -13.307  1.00  0.00             
ATOM   4551  OE2 GLU   317      30.409   7.646 -14.703  1.00  0.00             
ATOM   4552  C   GLU   317      28.538   4.650 -13.061  1.00  0.00             
ATOM   4553  O   GLU   317      27.786   4.203 -12.165  1.00  0.00             
ATOM   4554  N   PRO   318      29.636   3.998 -13.404  1.00  0.00             
ATOM   4555  CD  PRO   318      30.489   4.460 -14.463  1.00  0.00             
ATOM   4556  HD2 PRO   318      29.836   4.581 -15.327  1.00  0.00             
ATOM   4557  HD3 PRO   318      31.038   5.327 -14.093  1.00  0.00             
ATOM   4558  CG  PRO   318      31.511   3.368 -14.770  1.00  0.00             
ATOM   4559  HG2 PRO   318      32.453   3.748 -15.164  1.00  0.00             
ATOM   4560  HG3 PRO   318      31.041   2.633 -15.423  1.00  0.00             
ATOM   4561  CB  PRO   318      31.655   2.806 -13.353  1.00  0.00             
ATOM   4562  HB2 PRO   318      31.936   1.774 -13.567  1.00  0.00             
ATOM   4563  HB3 PRO   318      32.411   3.439 -12.891  1.00  0.00             
ATOM   4564  CA  PRO   318      30.297   2.884 -12.670  1.00  0.00             
ATOM   4565  HA  PRO   318      29.703   1.991 -12.863  1.00  0.00             
ATOM   4566  C   PRO   318      30.402   3.004 -11.134  1.00  0.00             
ATOM   4567  O   PRO   318      30.612   4.065 -10.591  1.00  0.00             
ATOM   4568  N   VAL   319      30.167   1.899 -10.447  1.00  0.00             
ATOM   4569  H   VAL   319      29.954   1.037 -10.928  1.00  0.00             
ATOM   4570  CA  VAL   319      30.495   1.775  -9.036  1.00  0.00             
ATOM   4571  HA  VAL   319      30.733   2.757  -8.626  1.00  0.00             
ATOM   4572  CB  VAL   319      29.240   1.222  -8.267  1.00  0.00             
ATOM   4573  HB  VAL   319      29.466   1.172  -7.201  1.00  0.00             
ATOM   4574  CG1 VAL   319      28.142   2.377  -8.238  1.00  0.00             
ATOM   4575 HG11 VAL   319      28.574   3.208  -7.680  1.00  0.00             
ATOM   4576 HG12 VAL   319      27.227   2.061  -7.737  1.00  0.00             
ATOM   4577 HG13 VAL   319      27.874   2.692  -9.247  1.00  0.00             
ATOM   4578  CG2 VAL   319      28.725  -0.098  -8.801  1.00  0.00             
ATOM   4579 HG21 VAL   319      28.435  -0.073  -9.851  1.00  0.00             
ATOM   4580 HG22 VAL   319      27.874  -0.341  -8.165  1.00  0.00             
ATOM   4581 HG23 VAL   319      29.475  -0.855  -8.569  1.00  0.00             
ATOM   4582  C   VAL   319      31.704   0.890  -8.872  1.00  0.00             
ATOM   4583  O   VAL   319      31.709  -0.247  -9.276  1.00  0.00             
ATOM   4584  N   SER   320      32.732   1.464  -8.230  1.00  0.00             
ATOM   4585  H   SER   320      32.790   2.470  -8.158  1.00  0.00             
ATOM   4586  CA  SER   320      33.815   0.615  -7.700  1.00  0.00             
ATOM   4587  HA  SER   320      34.170  -0.011  -8.519  1.00  0.00             
ATOM   4588  CB  SER   320      35.053   1.369  -7.221  1.00  0.00             
ATOM   4589  HB2 SER   320      35.663   0.761  -6.552  1.00  0.00             
ATOM   4590  HB3 SER   320      35.674   1.650  -8.072  1.00  0.00             
ATOM   4591  OG  SER   320      34.741   2.553  -6.488  1.00  0.00             
ATOM   4592  HG  SER   320      34.414   3.167  -7.150  1.00  0.00             
ATOM   4593  C   SER   320      33.269  -0.184  -6.498  1.00  0.00             
ATOM   4594  O   SER   320      32.194   0.032  -5.990  1.00  0.00             
ATOM   4595  N   LEU   321      34.098  -1.027  -5.882  1.00  0.00             
ATOM   4596  H   LEU   321      34.992  -1.193  -6.322  1.00  0.00             
ATOM   4597  CA  LEU   321      33.758  -1.815  -4.650  1.00  0.00             
ATOM   4598  HA  LEU   321      32.845  -2.336  -4.938  1.00  0.00             
ATOM   4599  CB  LEU   321      34.849  -2.905  -4.227  1.00  0.00             
ATOM   4600  HB2 LEU   321      35.748  -2.291  -4.278  1.00  0.00             
ATOM   4601  HB3 LEU   321      34.855  -3.233  -3.187  1.00  0.00             
ATOM   4602  CG  LEU   321      34.806  -4.056  -5.227  1.00  0.00             
ATOM   4603  HG  LEU   321      34.650  -3.634  -6.220  1.00  0.00             
ATOM   4604  CD1 LEU   321      36.162  -4.877  -5.272  1.00  0.00             
ATOM   4605 HD11 LEU   321      36.914  -4.235  -5.732  1.00  0.00             
ATOM   4606 HD12 LEU   321      36.442  -5.209  -4.272  1.00  0.00             
ATOM   4607 HD13 LEU   321      36.019  -5.719  -5.949  1.00  0.00             
ATOM   4608  CD2 LEU   321      33.664  -4.964  -4.768  1.00  0.00             
ATOM   4609 HD21 LEU   321      33.950  -5.177  -3.737  1.00  0.00             
ATOM   4610 HD22 LEU   321      32.779  -4.328  -4.748  1.00  0.00             
ATOM   4611 HD23 LEU   321      33.466  -5.843  -5.380  1.00  0.00             
ATOM   4612  C   LEU   321      33.402  -0.887  -3.415  1.00  0.00             
ATOM   4613  O   LEU   321      32.488  -1.258  -2.689  1.00  0.00             
ATOM   4614  N   ASN   322      33.979   0.257  -3.257  1.00  0.00             
ATOM   4615  H   ASN   322      34.814   0.421  -3.801  1.00  0.00             
ATOM   4616  CA  ASN   322      33.539   1.234  -2.240  1.00  0.00             
ATOM   4617  HA  ASN   322      33.275   0.686  -1.336  1.00  0.00             
ATOM   4618  CB  ASN   322      34.653   2.280  -2.007  1.00  0.00             
ATOM   4619  HB2 ASN   322      35.469   1.831  -1.440  1.00  0.00             
ATOM   4620  HB3 ASN   322      35.094   2.511  -2.977  1.00  0.00             
ATOM   4621  CG  ASN   322      34.198   3.562  -1.281  1.00  0.00             
ATOM   4622  OD1 ASN   322      34.065   3.585  -0.088  1.00  0.00             
ATOM   4623  ND2 ASN   322      33.947   4.641  -2.036  1.00  0.00             
ATOM   4624 HD21 ASN   322      34.145   4.669  -3.026  1.00  0.00             
ATOM   4625 HD22 ASN   322      33.777   5.473  -1.489  1.00  0.00             
ATOM   4626  C   ASN   322      32.161   1.935  -2.586  1.00  0.00             
ATOM   4627  O   ASN   322      31.326   2.083  -1.731  1.00  0.00             
ATOM   4628  N   ALA   323      31.896   2.200  -3.905  1.00  0.00             
ATOM   4629  H   ALA   323      32.542   1.943  -4.639  1.00  0.00             
ATOM   4630  CA  ALA   323      30.727   2.882  -4.288  1.00  0.00             
ATOM   4631  HA  ALA   323      30.506   3.652  -3.549  1.00  0.00             
ATOM   4632  CB  ALA   323      31.063   3.689  -5.528  1.00  0.00             
ATOM   4633  HB1 ALA   323      31.974   4.277  -5.407  1.00  0.00             
ATOM   4634  HB2 ALA   323      30.152   4.246  -5.748  1.00  0.00             
ATOM   4635  HB3 ALA   323      31.242   2.897  -6.255  1.00  0.00             
ATOM   4636  C   ALA   323      29.403   2.055  -4.503  1.00  0.00             
ATOM   4637  O   ALA   323      28.331   2.649  -4.306  1.00  0.00             
ATOM   4638  N   TRP   324      29.548   0.743  -4.688  1.00  0.00             
ATOM   4639  H   TRP   324      30.487   0.388  -4.800  1.00  0.00             
ATOM   4640  CA  TRP   324      28.475  -0.218  -4.634  1.00  0.00             
ATOM   4641  HA  TRP   324      27.615   0.184  -5.170  1.00  0.00             
ATOM   4642  CB  TRP   324      28.942  -1.495  -5.319  1.00  0.00             
ATOM   4643  HB2 TRP   324      29.134  -1.271  -6.368  1.00  0.00             
ATOM   4644  HB3 TRP   324      29.869  -1.810  -4.840  1.00  0.00             
ATOM   4645  CG  TRP   324      27.916  -2.527  -5.265  1.00  0.00             
ATOM   4646  CD1 TRP   324      28.086  -3.842  -4.956  1.00  0.00             
ATOM   4647  HD1 TRP   324      28.991  -4.306  -4.592  1.00  0.00             
ATOM   4648  NE1 TRP   324      27.006  -4.568  -5.367  1.00  0.00             
ATOM   4649  HE1 TRP   324      26.887  -5.555  -5.186  1.00  0.00             
ATOM   4650  CE2 TRP   324      25.963  -3.814  -5.831  1.00  0.00             
ATOM   4651  CZ2 TRP   324      24.667  -4.058  -6.271  1.00  0.00             
ATOM   4652  HZ2 TRP   324      24.296  -5.067  -6.374  1.00  0.00             
ATOM   4653  CH2 TRP   324      23.929  -2.914  -6.737  1.00  0.00             
ATOM   4654  HH2 TRP   324      22.922  -3.015  -7.116  1.00  0.00             
ATOM   4655  CZ3 TRP   324      24.508  -1.646  -6.909  1.00  0.00             
ATOM   4656  HZ3 TRP   324      23.971  -0.935  -7.520  1.00  0.00             
ATOM   4657  CE3 TRP   324      25.822  -1.417  -6.423  1.00  0.00             
ATOM   4658  HE3 TRP   324      26.294  -0.454  -6.548  1.00  0.00             
ATOM   4659  CD2 TRP   324      26.539  -2.480  -5.844  1.00  0.00             
ATOM   4660  C   TRP   324      27.974  -0.502  -3.155  1.00  0.00             
ATOM   4661  O   TRP   324      26.777  -0.361  -2.877  1.00  0.00             
ATOM   4662  N   TYR   325      28.914  -0.749  -2.172  1.00  0.00             
ATOM   4663  H   TYR   325      29.888  -0.722  -2.436  1.00  0.00             
ATOM   4664  CA  TYR   325      28.681  -0.791  -0.748  1.00  0.00             
ATOM   4665  HA  TYR   325      27.881  -1.511  -0.574  1.00  0.00             
ATOM   4666  CB  TYR   325      29.918  -1.319  -0.049  1.00  0.00             
ATOM   4667  HB2 TYR   325      30.729  -0.646  -0.326  1.00  0.00             
ATOM   4668  HB3 TYR   325      30.160  -2.322  -0.402  1.00  0.00             
ATOM   4669  CG  TYR   325      29.792  -1.495   1.511  1.00  0.00             
ATOM   4670  CD1 TYR   325      29.146  -2.602   2.024  1.00  0.00             
ATOM   4671  HD1 TYR   325      28.584  -3.165   1.294  1.00  0.00             
ATOM   4672  CE1 TYR   325      29.186  -2.943   3.417  1.00  0.00             
ATOM   4673  HE1 TYR   325      28.700  -3.820   3.819  1.00  0.00             
ATOM   4674  CZ  TYR   325      29.874  -2.089   4.290  1.00  0.00             
ATOM   4675  OH  TYR   325      29.900  -2.364   5.615  1.00  0.00             
ATOM   4676  HH  TYR   325      29.350  -3.128   5.803  1.00  0.00             
ATOM   4677  CE2 TYR   325      30.551  -1.006   3.766  1.00  0.00             
ATOM   4678  HE2 TYR   325      31.185  -0.368   4.365  1.00  0.00             
ATOM   4679  CD2 TYR   325      30.458  -0.651   2.439  1.00  0.00             
ATOM   4680  HD2 TYR   325      31.142   0.039   1.970  1.00  0.00             
ATOM   4681  C   TYR   325      28.118   0.527  -0.193  1.00  0.00             
ATOM   4682  O   TYR   325      27.226   0.453   0.651  1.00  0.00             
ATOM   4683  N   ALA   326      28.518   1.680  -0.605  1.00  0.00             
ATOM   4684  H   ALA   326      29.382   1.756  -1.123  1.00  0.00             
ATOM   4685  CA  ALA   326      27.859   2.980  -0.253  1.00  0.00             
ATOM   4686  HA  ALA   326      27.789   3.054   0.832  1.00  0.00             
ATOM   4687  CB  ALA   326      28.746   4.135  -0.757  1.00  0.00             
ATOM   4688  HB1 ALA   326      29.806   3.883  -0.787  1.00  0.00             
ATOM   4689  HB2 ALA   326      28.642   5.016  -0.124  1.00  0.00             
ATOM   4690  HB3 ALA   326      28.511   4.322  -1.804  1.00  0.00             
ATOM   4691  C   ALA   326      26.440   3.162  -0.895  1.00  0.00             
ATOM   4692  O   ALA   326      25.525   3.589  -0.211  1.00  0.00             
ATOM   4693  N   MET   327      26.209   2.638  -2.145  1.00  0.00             
ATOM   4694  H   MET   327      26.971   2.267  -2.694  1.00  0.00             
ATOM   4695  CA  MET   327      24.905   2.719  -2.762  1.00  0.00             
ATOM   4696  HA  MET   327      24.436   3.696  -2.647  1.00  0.00             
ATOM   4697  CB  MET   327      25.084   2.405  -4.285  1.00  0.00             
ATOM   4698  HB2 MET   327      25.738   3.190  -4.666  1.00  0.00             
ATOM   4699  HB3 MET   327      25.574   1.439  -4.406  1.00  0.00             
ATOM   4700  CG  MET   327      23.699   2.376  -5.024  1.00  0.00             
ATOM   4701  HG2 MET   327      23.063   3.197  -4.693  1.00  0.00             
ATOM   4702  HG3 MET   327      23.102   1.523  -4.701  1.00  0.00             
ATOM   4703  SD  MET   327      23.799   2.408  -6.771  1.00  0.00             
ATOM   4704  CE  MET   327      22.312   3.343  -7.037  1.00  0.00             
ATOM   4705  HE1 MET   327      21.687   3.087  -7.893  1.00  0.00             
ATOM   4706  HE2 MET   327      22.579   4.399  -7.063  1.00  0.00             
ATOM   4707  HE3 MET   327      21.646   3.061  -6.222  1.00  0.00             
ATOM   4708  C   MET   327      23.923   1.634  -2.230  1.00  0.00             
ATOM   4709  O   MET   327      22.707   1.852  -2.160  1.00  0.00             
ATOM   4710  N   LEU   328      24.410   0.517  -1.694  1.00  0.00             
ATOM   4711  H   LEU   328      25.398   0.363  -1.835  1.00  0.00             
ATOM   4712  CA  LEU   328      23.636  -0.489  -0.981  1.00  0.00             
ATOM   4713  HA  LEU   328      22.656  -0.649  -1.430  1.00  0.00             
ATOM   4714  CB  LEU   328      24.391  -1.742  -1.037  1.00  0.00             
ATOM   4715  HB2 LEU   328      23.967  -2.343  -0.233  1.00  0.00             
ATOM   4716  HB3 LEU   328      25.414  -1.548  -0.713  1.00  0.00             
ATOM   4717  CG  LEU   328      24.373  -2.504  -2.444  1.00  0.00             
ATOM   4718  HG  LEU   328      24.651  -1.868  -3.285  1.00  0.00             
ATOM   4719  CD1 LEU   328      25.418  -3.593  -2.305  1.00  0.00             
ATOM   4720 HD11 LEU   328      25.223  -4.315  -3.098  1.00  0.00             
ATOM   4721 HD12 LEU   328      25.410  -4.074  -1.327  1.00  0.00             
ATOM   4722 HD13 LEU   328      26.388  -3.138  -2.509  1.00  0.00             
ATOM   4723  CD2 LEU   328      23.070  -3.050  -2.880  1.00  0.00             
ATOM   4724 HD21 LEU   328      22.617  -3.779  -2.209  1.00  0.00             
ATOM   4725 HD22 LEU   328      22.415  -2.190  -3.021  1.00  0.00             
ATOM   4726 HD23 LEU   328      23.249  -3.517  -3.848  1.00  0.00             
ATOM   4727  C   LEU   328      23.287  -0.096   0.455  1.00  0.00             
ATOM   4728  O   LEU   328      22.202  -0.388   0.948  1.00  0.00             
ATOM   4729  N   ASP   329      24.161   0.617   1.110  1.00  0.00             
ATOM   4730  H   ASP   329      25.021   0.744   0.596  1.00  0.00             
ATOM   4731  CA  ASP   329      23.839   1.372   2.376  1.00  0.00             
ATOM   4732  HA  ASP   329      23.432   0.657   3.091  1.00  0.00             
ATOM   4733  CB  ASP   329      25.160   1.917   2.845  1.00  0.00             
ATOM   4734  HB2 ASP   329      25.610   2.641   2.166  1.00  0.00             
ATOM   4735  HB3 ASP   329      25.786   1.024   2.865  1.00  0.00             
ATOM   4736  CG  ASP   329      25.065   2.601   4.143  1.00  0.00             
ATOM   4737  OD1 ASP   329      25.646   3.720   4.154  1.00  0.00             
ATOM   4738  OD2 ASP   329      24.419   2.015   5.078  1.00  0.00             
ATOM   4739  C   ASP   329      22.795   2.521   2.185  1.00  0.00             
ATOM   4740  O   ASP   329      21.934   2.750   3.040  1.00  0.00             
ATOM   4741  N   ASP   330      22.777   3.134   1.042  1.00  0.00             
ATOM   4742  H   ASP   330      23.487   2.875   0.372  1.00  0.00             
ATOM   4743  CA  ASP   330      21.810   4.121   0.599  1.00  0.00             
ATOM   4744  HA  ASP   330      21.617   4.841   1.394  1.00  0.00             
ATOM   4745  CB  ASP   330      22.344   4.917  -0.588  1.00  0.00             
ATOM   4746  HB2 ASP   330      22.345   4.282  -1.475  1.00  0.00             
ATOM   4747  HB3 ASP   330      23.314   5.299  -0.269  1.00  0.00             
ATOM   4748  CG  ASP   330      21.415   6.038  -0.928  1.00  0.00             
ATOM   4749  OD1 ASP   330      20.525   5.794  -1.803  1.00  0.00             
ATOM   4750  OD2 ASP   330      21.513   7.116  -0.327  1.00  0.00             
ATOM   4751  C   ASP   330      20.432   3.414   0.314  1.00  0.00             
ATOM   4752  O   ASP   330      19.352   3.881   0.682  1.00  0.00             
ATOM   4753  N   GLN   331      20.491   2.215  -0.278  1.00  0.00             
ATOM   4754  H   GLN   331      21.353   1.895  -0.695  1.00  0.00             
ATOM   4755  CA  GLN   331      19.302   1.435  -0.484  1.00  0.00             
ATOM   4756  HA  GLN   331      18.569   2.105  -0.932  1.00  0.00             
ATOM   4757  CB  GLN   331      19.685   0.210  -1.324  1.00  0.00             
ATOM   4758  HB2 GLN   331      20.289  -0.497  -0.756  1.00  0.00             
ATOM   4759  HB3 GLN   331      20.223   0.635  -2.171  1.00  0.00             
ATOM   4760  CG  GLN   331      18.498  -0.561  -1.964  1.00  0.00             
ATOM   4761  HG2 GLN   331      17.735   0.208  -2.077  1.00  0.00             
ATOM   4762  HG3 GLN   331      18.794  -1.038  -2.898  1.00  0.00             
ATOM   4763  CD  GLN   331      17.964  -1.693  -1.086  1.00  0.00             
ATOM   4764  OE1 GLN   331      18.430  -2.844  -1.183  1.00  0.00             
ATOM   4765  NE2 GLN   331      16.989  -1.505  -0.279  1.00  0.00             
ATOM   4766 HE21 GLN   331      16.744  -2.323   0.260  1.00  0.00             
ATOM   4767 HE22 GLN   331      16.754  -0.591   0.082  1.00  0.00             
ATOM   4768  C   GLN   331      18.698   0.887   0.806  1.00  0.00             
ATOM   4769  O   GLN   331      17.492   1.029   1.033  1.00  0.00             
ATOM   4770  N   ALA   332      19.484   0.377   1.753  1.00  0.00             
ATOM   4771  H   ALA   332      20.468   0.338   1.525  1.00  0.00             
ATOM   4772  CA  ALA   332      18.956   0.241   3.144  1.00  0.00             
ATOM   4773  HA  ALA   332      18.146  -0.488   3.186  1.00  0.00             
ATOM   4774  CB  ALA   332      20.127  -0.258   3.853  1.00  0.00             
ATOM   4775  HB1 ALA   332      20.675  -1.081   3.396  1.00  0.00             
ATOM   4776  HB2 ALA   332      20.932   0.452   4.041  1.00  0.00             
ATOM   4777  HB3 ALA   332      19.835  -0.634   4.834  1.00  0.00             
ATOM   4778  C   ALA   332      18.391   1.536   3.864  1.00  0.00             
ATOM   4779  O   ALA   332      17.595   1.380   4.780  1.00  0.00             
ATOM   4780  N   ARG   333      18.910   2.758   3.516  1.00  0.00             
ATOM   4781  H   ARG   333      19.661   2.766   2.841  1.00  0.00             
ATOM   4782  CA  ARG   333      18.349   4.007   4.191  1.00  0.00             
ATOM   4783  HA  ARG   333      18.116   3.866   5.247  1.00  0.00             
ATOM   4784  CB  ARG   333      19.479   4.992   4.096  1.00  0.00             
ATOM   4785  HB2 ARG   333      19.576   5.202   3.030  1.00  0.00             
ATOM   4786  HB3 ARG   333      20.434   4.561   4.396  1.00  0.00             
ATOM   4787  CG  ARG   333      19.451   6.335   4.918  1.00  0.00             
ATOM   4788  HG2 ARG   333      19.131   6.082   5.930  1.00  0.00             
ATOM   4789  HG3 ARG   333      18.759   7.022   4.431  1.00  0.00             
ATOM   4790  CD  ARG   333      20.821   6.997   5.043  1.00  0.00             
ATOM   4791  HD2 ARG   333      20.721   7.943   5.576  1.00  0.00             
ATOM   4792  HD3 ARG   333      21.369   6.270   5.642  1.00  0.00             
ATOM   4793  NE  ARG   333      21.420   7.251   3.696  1.00  0.00             
ATOM   4794  HE  ARG   333      20.900   7.900   3.123  1.00  0.00             
ATOM   4795  CZ  ARG   333      22.618   6.823   3.354  1.00  0.00             
ATOM   4796  NH1 ARG   333      23.328   6.161   4.261  1.00  0.00             
ATOM   4797 HH11 ARG   333      23.008   5.914   5.187  1.00  0.00             
ATOM   4798 HH12 ARG   333      24.262   5.886   3.994  1.00  0.00             
ATOM   4799  NH2 ARG   333      23.055   7.046   2.144  1.00  0.00             
ATOM   4800 HH21 ARG   333      23.999   6.791   1.887  1.00  0.00             
ATOM   4801 HH22 ARG   333      22.380   7.357   1.460  1.00  0.00             
ATOM   4802  C   ARG   333      17.088   4.481   3.532  1.00  0.00             
ATOM   4803  O   ARG   333      16.194   5.065   4.173  1.00  0.00             
ATOM   4804  N   MET   334      16.808   4.172   2.273  1.00  0.00             
ATOM   4805  H   MET   334      17.512   3.861   1.618  1.00  0.00             
ATOM   4806  CA  MET   334      15.452   4.014   1.772  1.00  0.00             
ATOM   4807  HA  MET   334      14.996   4.946   2.106  1.00  0.00             
ATOM   4808  CB  MET   334      15.586   4.055   0.242  1.00  0.00             
ATOM   4809  HB2 MET   334      16.423   3.405  -0.014  1.00  0.00             
ATOM   4810  HB3 MET   334      14.674   3.667  -0.212  1.00  0.00             
ATOM   4811  CG  MET   334      15.678   5.463  -0.269  1.00  0.00             
ATOM   4812  HG2 MET   334      15.800   5.341  -1.345  1.00  0.00             
ATOM   4813  HG3 MET   334      16.504   6.025   0.167  1.00  0.00             
ATOM   4814  SD  MET   334      14.188   6.414  -0.086  1.00  0.00             
ATOM   4815  CE  MET   334      14.623   7.996  -0.933  1.00  0.00             
ATOM   4816  HE1 MET   334      14.921   7.815  -1.965  1.00  0.00             
ATOM   4817  HE2 MET   334      13.785   8.688  -1.022  1.00  0.00             
ATOM   4818  HE3 MET   334      15.461   8.407  -0.371  1.00  0.00             
ATOM   4819  C   MET   334      14.524   2.996   2.383  1.00  0.00             
ATOM   4820  O   MET   334      13.411   3.257   2.771  1.00  0.00             
ATOM   4821  N   MET   335      15.088   1.774   2.573  1.00  0.00             
ATOM   4822  H   MET   335      15.987   1.623   2.138  1.00  0.00             
ATOM   4823  CA  MET   335      14.191   0.622   2.975  1.00  0.00             
ATOM   4824  HA  MET   335      13.333   0.675   2.306  1.00  0.00             
ATOM   4825  CB  MET   335      15.052  -0.613   2.855  1.00  0.00             
ATOM   4826  HB2 MET   335      16.118  -0.402   2.934  1.00  0.00             
ATOM   4827  HB3 MET   335      14.942  -0.849   1.797  1.00  0.00             
ATOM   4828  CG  MET   335      14.701  -1.859   3.651  1.00  0.00             
ATOM   4829  HG2 MET   335      15.211  -2.694   3.171  1.00  0.00             
ATOM   4830  HG3 MET   335      13.657  -2.099   3.453  1.00  0.00             
ATOM   4831  SD  MET   335      14.999  -1.835   5.402  1.00  0.00             
ATOM   4832  CE  MET   335      13.857  -3.249   5.764  1.00  0.00             
ATOM   4833  HE1 MET   335      14.014  -3.426   6.828  1.00  0.00             
ATOM   4834  HE2 MET   335      14.070  -4.071   5.081  1.00  0.00             
ATOM   4835  HE3 MET   335      12.813  -2.957   5.659  1.00  0.00             
ATOM   4836  C   MET   335      13.651   0.883   4.389  1.00  0.00             
ATOM   4837  O   MET   335      12.478   0.615   4.647  1.00  0.00             
ATOM   4838  N   ARG   336      14.485   1.608   5.274  1.00  0.00             
ATOM   4839  H   ARG   336      15.432   1.734   4.945  1.00  0.00             
ATOM   4840  CA  ARG   336      14.122   1.972   6.667  1.00  0.00             
ATOM   4841  HA  ARG   336      13.627   1.137   7.164  1.00  0.00             
ATOM   4842  CB  ARG   336      15.373   2.408   7.474  1.00  0.00             
ATOM   4843  HB2 ARG   336      15.063   2.857   8.418  1.00  0.00             
ATOM   4844  HB3 ARG   336      15.979   3.020   6.806  1.00  0.00             
ATOM   4845  CG  ARG   336      16.173   1.097   7.843  1.00  0.00             
ATOM   4846  HG2 ARG   336      15.428   0.370   8.168  1.00  0.00             
ATOM   4847  HG3 ARG   336      16.629   0.607   6.982  1.00  0.00             
ATOM   4848  CD  ARG   336      17.229   1.311   8.931  1.00  0.00             
ATOM   4849  HD2 ARG   336      16.789   1.337   9.928  1.00  0.00             
ATOM   4850  HD3 ARG   336      17.895   0.448   8.925  1.00  0.00             
ATOM   4851  NE  ARG   336      18.203   2.413   8.853  1.00  0.00             
ATOM   4852  HE  ARG   336      18.077   3.120   9.563  1.00  0.00             
ATOM   4853  CZ  ARG   336      19.145   2.583   7.926  1.00  0.00             
ATOM   4854  NH1 ARG   336      19.515   1.613   7.086  1.00  0.00             
ATOM   4855 HH11 ARG   336      20.226   1.729   6.379  1.00  0.00             
ATOM   4856 HH12 ARG   336      19.003   0.744   7.130  1.00  0.00             
ATOM   4857  NH2 ARG   336      19.800   3.714   7.973  1.00  0.00             
ATOM   4858 HH21 ARG   336      20.543   3.841   7.301  1.00  0.00             
ATOM   4859 HH22 ARG   336      19.433   4.362   8.656  1.00  0.00             
ATOM   4860  C   ARG   336      13.221   3.175   6.673  1.00  0.00             
ATOM   4861  O   ARG   336      12.605   3.491   7.681  1.00  0.00             
ATOM   4862  N   ALA   337      13.103   3.849   5.566  1.00  0.00             
ATOM   4863  H   ALA   337      13.595   3.653   4.706  1.00  0.00             
ATOM   4864  CA  ALA   337      11.934   4.781   5.301  1.00  0.00             
ATOM   4865  HA  ALA   337      11.704   5.208   6.278  1.00  0.00             
ATOM   4866  CB  ALA   337      12.352   5.914   4.357  1.00  0.00             
ATOM   4867  HB1 ALA   337      12.871   5.544   3.473  1.00  0.00             
ATOM   4868  HB2 ALA   337      11.455   6.431   4.019  1.00  0.00             
ATOM   4869  HB3 ALA   337      13.012   6.633   4.843  1.00  0.00             
ATOM   4870  C   ALA   337      10.621   4.116   4.826  1.00  0.00             
ATOM   4871  O   ALA   337       9.564   4.484   5.405  1.00  0.00             
ATOM   4872  N   PHE   338      10.702   3.316   3.758  1.00  0.00             
ATOM   4873  H   PHE   338      11.540   3.248   3.199  1.00  0.00             
ATOM   4874  CA  PHE   338       9.485   2.629   3.355  1.00  0.00             
ATOM   4875  HA  PHE   338       8.744   3.406   3.163  1.00  0.00             
ATOM   4876  CB  PHE   338       9.606   1.976   2.068  1.00  0.00             
ATOM   4877  HB2 PHE   338       8.927   1.124   2.092  1.00  0.00             
ATOM   4878  HB3 PHE   338      10.621   1.594   1.965  1.00  0.00             
ATOM   4879  CG  PHE   338       9.310   2.768   0.759  1.00  0.00             
ATOM   4880  CD1 PHE   338       7.968   2.856   0.370  1.00  0.00             
ATOM   4881  HD1 PHE   338       7.191   2.450   1.001  1.00  0.00             
ATOM   4882  CE1 PHE   338       7.656   3.624  -0.700  1.00  0.00             
ATOM   4883  HE1 PHE   338       6.608   3.753  -0.929  1.00  0.00             
ATOM   4884  CZ  PHE   338       8.581   4.314  -1.437  1.00  0.00             
ATOM   4885  HZ  PHE   338       8.166   4.900  -2.244  1.00  0.00             
ATOM   4886  CE2 PHE   338       9.950   4.036  -1.201  1.00  0.00             
ATOM   4887  HE2 PHE   338      10.729   4.346  -1.881  1.00  0.00             
ATOM   4888  CD2 PHE   338      10.296   3.335  -0.030  1.00  0.00             
ATOM   4889  HD2 PHE   338      11.309   3.104   0.265  1.00  0.00             
ATOM   4890  C   PHE   338       8.922   1.699   4.453  1.00  0.00             
ATOM   4891  O   PHE   338       7.708   1.484   4.581  1.00  0.00             
ATOM   4892  N   ASP   339       9.709   1.176   5.387  1.00  0.00             
ATOM   4893  H   ASP   339      10.705   1.189   5.219  1.00  0.00             
ATOM   4894  CA  ASP   339       9.280   0.437   6.585  1.00  0.00             
ATOM   4895  HA  ASP   339       8.615  -0.401   6.379  1.00  0.00             
ATOM   4896  CB  ASP   339      10.558  -0.100   7.370  1.00  0.00             
ATOM   4897  HB2 ASP   339      11.169  -0.715   6.709  1.00  0.00             
ATOM   4898  HB3 ASP   339      11.175   0.742   7.685  1.00  0.00             
ATOM   4899  CG  ASP   339      10.041  -1.003   8.609  1.00  0.00             
ATOM   4900  OD1 ASP   339       9.485  -2.062   8.309  1.00  0.00             
ATOM   4901  OD2 ASP   339      10.165  -0.541   9.778  1.00  0.00             
ATOM   4902  C   ASP   339       8.452   1.184   7.620  1.00  0.00             
ATOM   4903  O   ASP   339       7.527   0.618   8.204  1.00  0.00             
ATOM   4904  N   ARG   340       8.778   2.460   7.860  1.00  0.00             
ATOM   4905  H   ARG   340       9.441   2.845   7.204  1.00  0.00             
ATOM   4906  CA  ARG   340       8.130   3.381   8.826  1.00  0.00             
ATOM   4907  HA  ARG   340       8.022   2.930   9.813  1.00  0.00             
ATOM   4908  CB  ARG   340       9.086   4.594   9.052  1.00  0.00             
ATOM   4909  HB2 ARG   340       9.979   4.243   9.569  1.00  0.00             
ATOM   4910  HB3 ARG   340       9.422   5.037   8.115  1.00  0.00             
ATOM   4911  CG  ARG   340       8.462   5.695   9.905  1.00  0.00             
ATOM   4912  HG2 ARG   340       8.085   5.214  10.808  1.00  0.00             
ATOM   4913  HG3 ARG   340       7.627   6.080   9.320  1.00  0.00             
ATOM   4914  CD  ARG   340       9.439   6.846  10.391  1.00  0.00             
ATOM   4915  HD2 ARG   340      10.069   6.435  11.180  1.00  0.00             
ATOM   4916  HD3 ARG   340       8.814   7.608  10.856  1.00  0.00             
ATOM   4917  NE  ARG   340      10.237   7.420   9.286  1.00  0.00             
ATOM   4918  HE  ARG   340       9.723   7.884   8.551  1.00  0.00             
ATOM   4919  CZ  ARG   340      11.520   7.279   9.088  1.00  0.00             
ATOM   4920  NH1 ARG   340      12.372   6.915  10.020  1.00  0.00             
ATOM   4921 HH11 ARG   340      13.364   6.897   9.835  1.00  0.00             
ATOM   4922 HH12 ARG   340      12.151   6.861  11.004  1.00  0.00             
ATOM   4923  NH2 ARG   340      12.071   7.587   7.949  1.00  0.00             
ATOM   4924 HH21 ARG   340      13.067   7.659   8.100  1.00  0.00             
ATOM   4925 HH22 ARG   340      11.600   7.711   7.064  1.00  0.00             
ATOM   4926  C   ARG   340       6.807   3.919   8.208  1.00  0.00             
ATOM   4927  O   ARG   340       5.956   4.413   8.980  1.00  0.00             
ATOM   4928  N   LEU   341       6.605   3.830   6.828  1.00  0.00             
ATOM   4929  H   LEU   341       7.299   3.305   6.315  1.00  0.00             
ATOM   4930  CA  LEU   341       5.335   4.105   6.200  1.00  0.00             
ATOM   4931  HA  LEU   341       5.063   5.126   6.468  1.00  0.00             
ATOM   4932  CB  LEU   341       5.456   3.952   4.673  1.00  0.00             
ATOM   4933  HB2 LEU   341       5.629   2.925   4.353  1.00  0.00             
ATOM   4934  HB3 LEU   341       6.281   4.588   4.351  1.00  0.00             
ATOM   4935  CG  LEU   341       4.275   4.363   3.827  1.00  0.00             
ATOM   4936  HG  LEU   341       3.753   5.153   4.367  1.00  0.00             
ATOM   4937  CD1 LEU   341       4.720   4.763   2.444  1.00  0.00             
ATOM   4938 HD11 LEU   341       3.807   5.008   1.903  1.00  0.00             
ATOM   4939 HD12 LEU   341       5.099   3.880   1.927  1.00  0.00             
ATOM   4940 HD13 LEU   341       5.347   5.653   2.385  1.00  0.00             
ATOM   4941  CD2 LEU   341       3.228   3.303   3.597  1.00  0.00             
ATOM   4942 HD21 LEU   341       3.134   2.641   4.458  1.00  0.00             
ATOM   4943 HD22 LEU   341       3.516   2.724   2.719  1.00  0.00             
ATOM   4944 HD23 LEU   341       2.304   3.837   3.375  1.00  0.00             
ATOM   4945  C   LEU   341       4.290   3.187   6.737  1.00  0.00             
ATOM   4946  O   LEU   341       3.335   3.633   7.387  1.00  0.00             
ATOM   4947  N   PHE   342       4.554   1.835   6.763  1.00  0.00             
ATOM   4948  H   PHE   342       5.447   1.552   6.385  1.00  0.00             
ATOM   4949  CA  PHE   342       3.602   0.827   7.285  1.00  0.00             
ATOM   4950  HA  PHE   342       2.598   1.047   6.922  1.00  0.00             
ATOM   4951  CB  PHE   342       3.925  -0.608   6.776  1.00  0.00             
ATOM   4952  HB2 PHE   342       4.885  -1.009   7.100  1.00  0.00             
ATOM   4953  HB3 PHE   342       3.197  -1.327   7.153  1.00  0.00             
ATOM   4954  CG  PHE   342       3.799  -0.758   5.287  1.00  0.00             
ATOM   4955  CD1 PHE   342       2.513  -1.173   4.699  1.00  0.00             
ATOM   4956  HD1 PHE   342       1.578  -1.241   5.234  1.00  0.00             
ATOM   4957  CE1 PHE   342       2.401  -1.223   3.311  1.00  0.00             
ATOM   4958  HE1 PHE   342       1.433  -1.537   2.950  1.00  0.00             
ATOM   4959  CZ  PHE   342       3.497  -1.015   2.474  1.00  0.00             
ATOM   4960  HZ  PHE   342       3.394  -1.032   1.400  1.00  0.00             
ATOM   4961  CE2 PHE   342       4.727  -0.736   2.984  1.00  0.00             
ATOM   4962  HE2 PHE   342       5.619  -0.506   2.420  1.00  0.00             
ATOM   4963  CD2 PHE   342       4.860  -0.665   4.389  1.00  0.00             
ATOM   4964  HD2 PHE   342       5.788  -0.383   4.863  1.00  0.00             
ATOM   4965  C   PHE   342       3.350   0.823   8.798  1.00  0.00             
ATOM   4966  O   PHE   342       2.373   0.230   9.253  1.00  0.00             
ATOM   4967  N   GLU   343       4.016   1.747   9.525  1.00  0.00             
ATOM   4968  H   GLU   343       4.724   2.343   9.120  1.00  0.00             
ATOM   4969  CA  GLU   343       3.548   2.109  10.895  1.00  0.00             
ATOM   4970  HA  GLU   343       3.357   1.199  11.464  1.00  0.00             
ATOM   4971  CB  GLU   343       4.496   2.919  11.670  1.00  0.00             
ATOM   4972  HB2 GLU   343       4.056   3.319  12.583  1.00  0.00             
ATOM   4973  HB3 GLU   343       4.906   3.730  11.067  1.00  0.00             
ATOM   4974  CG  GLU   343       5.675   1.973  12.053  1.00  0.00             
ATOM   4975  HG2 GLU   343       5.924   1.530  11.089  1.00  0.00             
ATOM   4976  HG3 GLU   343       6.492   2.553  12.482  1.00  0.00             
ATOM   4977  CD  GLU   343       5.408   0.828  13.066  1.00  0.00             
ATOM   4978  OE1 GLU   343       4.927   1.116  14.184  1.00  0.00             
ATOM   4979  OE2 GLU   343       5.693  -0.326  12.740  1.00  0.00             
ATOM   4980  C   GLU   343       2.221   2.929  10.897  1.00  0.00             
ATOM   4981  O   GLU   343       1.540   2.905  11.895  1.00  0.00             
ATOM   4982  N   SER   344       1.807   3.521   9.743  1.00  0.00             
ATOM   4983  H   SER   344       2.520   3.735   9.061  1.00  0.00             
ATOM   4984  CA  SER   344       0.547   4.314   9.609  1.00  0.00             
ATOM   4985  HA  SER   344      -0.090   4.184  10.484  1.00  0.00             
ATOM   4986  CB  SER   344       0.832   5.819   9.441  1.00  0.00             
ATOM   4987  HB2 SER   344       1.351   5.927   8.488  1.00  0.00             
ATOM   4988  HB3 SER   344      -0.070   6.418   9.568  1.00  0.00             
ATOM   4989  OG  SER   344       1.858   6.392  10.293  1.00  0.00             
ATOM   4990  HG  SER   344       2.693   6.329   9.823  1.00  0.00             
ATOM   4991  C   SER   344      -0.336   3.798   8.480  1.00  0.00             
ATOM   4992  O   SER   344      -1.314   4.463   8.090  1.00  0.00             
ATOM   4993  N   PHE   345       0.010   2.584   7.944  1.00  0.00             
ATOM   4994  H   PHE   345       0.917   2.187   8.143  1.00  0.00             
ATOM   4995  CA  PHE   345      -0.664   2.006   6.719  1.00  0.00             
ATOM   4996  HA  PHE   345      -1.649   2.469   6.654  1.00  0.00             
ATOM   4997  CB  PHE   345       0.137   2.523   5.463  1.00  0.00             
ATOM   4998  HB2 PHE   345      -0.124   1.739   4.752  1.00  0.00             
ATOM   4999  HB3 PHE   345       1.219   2.402   5.513  1.00  0.00
[truncated: 4,051,765 more chars]
